# Supplementary material for: Resveratrol-Based MTDLs to Stimulate Defensive and Regenerative Pathways and Block Early Events in Neurodegenerative Cascades
Source: J Med Chem. 2022 Mar 4;65(6):4727–51. doi: 10.1021/acs.jmedchem.1c01883 (PMC8958504; doi:10.1021/acs.jmedchem.1c01883)
Supplement: Supplementary file 2 — jm1c01883_si_002.xlsx [file jm1c01883_si_002.xlsx]

## Sheet: NFE2L2 & NDs
targetSymbol	diseaseLabel	score	section	minedText	PMID	title	abstract	year	month	day	jabbrv	journal	keywords	lastname	firstname	address	email
NFE2L2	Alzheimer's disease	1	results	Anti-Nrf2 antibody precipitated a similar amount of Nrf2 from the brain cytosols of 3xTg-AD mice treated with either vehicle (control) or mini-GAGR (band density, 10,569.9 Â± 1342 for control versus 10,299.1 Â± 966.4 for mini-GAGR) (Fig. 9, A and B).	30282635	Mini-GAGR, an intranasally applied polysaccharide, activates the neuronal Nrf2-mediated antioxidant defense system.	Oxidative stress triggers and exacerbates neurodegeneration in Alzheimer's disease (AD). Various antioxidants reduce oxidative stress, but these agents have little efficacy due to poor blood-brain barrier (BBB) permeability. Additionally, single-modal antioxidants are easily overwhelmed by global oxidative stress. Activating nuclear factor erythroid 2 (NF-E2)-related factor 2 (Nrf2) and its downs…	2019	6	24	J Biol Chem	The Journal of biological chemistry	Alzheimer disease; BBB-bypassing polysaccharide; amyloid; antioxidant; antioxidant enzymes; mini-GAGR; neurodegeneration; nuclear factor 2 (erythroid-derived 2-like factor) (NFE2L2) (Nrf2); oxidative stress; polysaccharide; tau; Administration, Intranasal; Alzheimer Disease; Animals; Antioxidants; Blood-Brain Barrier; Female; Humans; Mice; Mice, Inbred BALB C; NF-E2-Related Factor 2; Neurons; Oxi…	Park	Joshua	From the Departments of Neurosciences and. Electronic address: joshua.park2@utoledo	joshua.park2@utoledo.edu
NFE2L2	Alzheimer's disease	1	discuss	Thus, mini-GAGR is capable of exerting multimodal effects that attenuate AD pathogenesis; those include Nrf2-activating, neurotrophic, and p-tauâ and AÎ2âreducing effects.	30282635	Mini-GAGR, an intranasally applied polysaccharide, activates the neuronal Nrf2-mediated antioxidant defense system.	Oxidative stress triggers and exacerbates neurodegeneration in Alzheimer's disease (AD). Various antioxidants reduce oxidative stress, but these agents have little efficacy due to poor blood-brain barrier (BBB) permeability. Additionally, single-modal antioxidants are easily overwhelmed by global oxidative stress. Activating nuclear factor erythroid 2 (NF-E2)-related factor 2 (Nrf2) and its downs…	2019	6	24	J Biol Chem	The Journal of biological chemistry	Alzheimer disease; BBB-bypassing polysaccharide; amyloid; antioxidant; antioxidant enzymes; mini-GAGR; neurodegeneration; nuclear factor 2 (erythroid-derived 2-like factor) (NFE2L2) (Nrf2); oxidative stress; polysaccharide; tau; Administration, Intranasal; Alzheimer Disease; Animals; Antioxidants; Blood-Brain Barrier; Female; Humans; Mice; Mice, Inbred BALB C; NF-E2-Related Factor 2; Neurons; Oxi…	Park	Joshua	From the Departments of Neurosciences and. Electronic address: joshua.park2@utoledo	joshua.park2@utoledo.edu
NFE2L2	Alzheimer's disease	1	results	The intensity of p-Nrf2 was higher in the CA1âCA3 and DG regions of mini-GAGRâtreated 3xTg-AD mice compared with vehicle-treated 3xTg-AD mice (-fold changes: CA1âCA3, 1.17 Â± 0.08 for control versus 1.46 Â± 0.12 for mini-GAGR (p = 0.0594); DG, 1.01 Â± 0.05 for control versus 1.26 Â± 0.07 for mini-GAGR (p < 0.01)) (Fig. 9I).	30282635	Mini-GAGR, an intranasally applied polysaccharide, activates the neuronal Nrf2-mediated antioxidant defense system.	Oxidative stress triggers and exacerbates neurodegeneration in Alzheimer's disease (AD). Various antioxidants reduce oxidative stress, but these agents have little efficacy due to poor blood-brain barrier (BBB) permeability. Additionally, single-modal antioxidants are easily overwhelmed by global oxidative stress. Activating nuclear factor erythroid 2 (NF-E2)-related factor 2 (Nrf2) and its downs…	2019	6	24	J Biol Chem	The Journal of biological chemistry	Alzheimer disease; BBB-bypassing polysaccharide; amyloid; antioxidant; antioxidant enzymes; mini-GAGR; neurodegeneration; nuclear factor 2 (erythroid-derived 2-like factor) (NFE2L2) (Nrf2); oxidative stress; polysaccharide; tau; Administration, Intranasal; Alzheimer Disease; Animals; Antioxidants; Blood-Brain Barrier; Female; Humans; Mice; Mice, Inbred BALB C; NF-E2-Related Factor 2; Neurons; Oxi…	Park	Joshua	From the Departments of Neurosciences and. Electronic address: joshua.park2@utoledo	joshua.park2@utoledo.edu
NFE2L2	Alzheimer's disease	1	abstract	The BBB-bypassing Nrf2-activating polysaccharide reported here may be effective in reducing oxidative stress and neurodegeneration in AD.	30282635	Mini-GAGR, an intranasally applied polysaccharide, activates the neuronal Nrf2-mediated antioxidant defense system.	Oxidative stress triggers and exacerbates neurodegeneration in Alzheimer's disease (AD). Various antioxidants reduce oxidative stress, but these agents have little efficacy due to poor blood-brain barrier (BBB) permeability. Additionally, single-modal antioxidants are easily overwhelmed by global oxidative stress. Activating nuclear factor erythroid 2 (NF-E2)-related factor 2 (Nrf2) and its downs…	2019	6	24	J Biol Chem	The Journal of biological chemistry	Alzheimer disease; BBB-bypassing polysaccharide; amyloid; antioxidant; antioxidant enzymes; mini-GAGR; neurodegeneration; nuclear factor 2 (erythroid-derived 2-like factor) (NFE2L2) (Nrf2); oxidative stress; polysaccharide; tau; Administration, Intranasal; Alzheimer Disease; Animals; Antioxidants; Blood-Brain Barrier; Female; Humans; Mice; Mice, Inbred BALB C; NF-E2-Related Factor 2; Neurons; Oxi…	Park	Joshua	From the Departments of Neurosciences and. Electronic address: joshua.park2@utoledo	joshua.park2@utoledo.edu
NFE2L2	Alzheimer's disease	1	discuss	Nonetheless, we believe that the dual ability of mini-GAGR to activate simultaneously the Nrf2-ARE system and neurotrophic signaling pathway certainly provides a better chance to control multifaceted AD.	30282635	Mini-GAGR, an intranasally applied polysaccharide, activates the neuronal Nrf2-mediated antioxidant defense system.	Oxidative stress triggers and exacerbates neurodegeneration in Alzheimer's disease (AD). Various antioxidants reduce oxidative stress, but these agents have little efficacy due to poor blood-brain barrier (BBB) permeability. Additionally, single-modal antioxidants are easily overwhelmed by global oxidative stress. Activating nuclear factor erythroid 2 (NF-E2)-related factor 2 (Nrf2) and its downs…	2019	6	24	J Biol Chem	The Journal of biological chemistry	Alzheimer disease; BBB-bypassing polysaccharide; amyloid; antioxidant; antioxidant enzymes; mini-GAGR; neurodegeneration; nuclear factor 2 (erythroid-derived 2-like factor) (NFE2L2) (Nrf2); oxidative stress; polysaccharide; tau; Administration, Intranasal; Alzheimer Disease; Animals; Antioxidants; Blood-Brain Barrier; Female; Humans; Mice; Mice, Inbred BALB C; NF-E2-Related Factor 2; Neurons; Oxi…	Park	Joshua	From the Departments of Neurosciences and. Electronic address: joshua.park2@utoledo	joshua.park2@utoledo.edu
NFE2L2	Alzheimer's disease	1	discuss	In contrast to mini-GAGRâtreated 3xTg-AD mice, the levels of p-Nrf2 were weakly detected in the brains of WT mice and vehicle-treated 3xTg-AD mice, which is in accordance with a previous report (64).	30282635	Mini-GAGR, an intranasally applied polysaccharide, activates the neuronal Nrf2-mediated antioxidant defense system.	Oxidative stress triggers and exacerbates neurodegeneration in Alzheimer's disease (AD). Various antioxidants reduce oxidative stress, but these agents have little efficacy due to poor blood-brain barrier (BBB) permeability. Additionally, single-modal antioxidants are easily overwhelmed by global oxidative stress. Activating nuclear factor erythroid 2 (NF-E2)-related factor 2 (Nrf2) and its downs…	2019	6	24	J Biol Chem	The Journal of biological chemistry	Alzheimer disease; BBB-bypassing polysaccharide; amyloid; antioxidant; antioxidant enzymes; mini-GAGR; neurodegeneration; nuclear factor 2 (erythroid-derived 2-like factor) (NFE2L2) (Nrf2); oxidative stress; polysaccharide; tau; Administration, Intranasal; Alzheimer Disease; Animals; Antioxidants; Blood-Brain Barrier; Female; Humans; Mice; Mice, Inbred BALB C; NF-E2-Related Factor 2; Neurons; Oxi…	Park	Joshua	From the Departments of Neurosciences and. Electronic address: joshua.park2@utoledo	joshua.park2@utoledo.edu
NFE2L2	Alzheimer's disease	1	discuss	Thus, it appears that activating Nrf2 and its antioxidant defense system helps attenuate AD progression.	30282635	Mini-GAGR, an intranasally applied polysaccharide, activates the neuronal Nrf2-mediated antioxidant defense system.	Oxidative stress triggers and exacerbates neurodegeneration in Alzheimer's disease (AD). Various antioxidants reduce oxidative stress, but these agents have little efficacy due to poor blood-brain barrier (BBB) permeability. Additionally, single-modal antioxidants are easily overwhelmed by global oxidative stress. Activating nuclear factor erythroid 2 (NF-E2)-related factor 2 (Nrf2) and its downs…	2019	6	24	J Biol Chem	The Journal of biological chemistry	Alzheimer disease; BBB-bypassing polysaccharide; amyloid; antioxidant; antioxidant enzymes; mini-GAGR; neurodegeneration; nuclear factor 2 (erythroid-derived 2-like factor) (NFE2L2) (Nrf2); oxidative stress; polysaccharide; tau; Administration, Intranasal; Alzheimer Disease; Animals; Antioxidants; Blood-Brain Barrier; Female; Humans; Mice; Mice, Inbred BALB C; NF-E2-Related Factor 2; Neurons; Oxi…	Park	Joshua	From the Departments of Neurosciences and. Electronic address: joshua.park2@utoledo	joshua.park2@utoledo.edu
NFE2L2	Alzheimer's disease	1	discuss	Given that Nrf2 and its antioxidant defense system lose their stance against globally increased oxidative stress in AD brains, restoring redox balance by activating Nrf2 and its antioxidant defense system should be beneficial to reduce global oxidative stress in AD brain.	30282635	Mini-GAGR, an intranasally applied polysaccharide, activates the neuronal Nrf2-mediated antioxidant defense system.	Oxidative stress triggers and exacerbates neurodegeneration in Alzheimer's disease (AD). Various antioxidants reduce oxidative stress, but these agents have little efficacy due to poor blood-brain barrier (BBB) permeability. Additionally, single-modal antioxidants are easily overwhelmed by global oxidative stress. Activating nuclear factor erythroid 2 (NF-E2)-related factor 2 (Nrf2) and its downs…	2019	6	24	J Biol Chem	The Journal of biological chemistry	Alzheimer disease; BBB-bypassing polysaccharide; amyloid; antioxidant; antioxidant enzymes; mini-GAGR; neurodegeneration; nuclear factor 2 (erythroid-derived 2-like factor) (NFE2L2) (Nrf2); oxidative stress; polysaccharide; tau; Administration, Intranasal; Alzheimer Disease; Animals; Antioxidants; Blood-Brain Barrier; Female; Humans; Mice; Mice, Inbred BALB C; NF-E2-Related Factor 2; Neurons; Oxi…	Park	Joshua	From the Departments of Neurosciences and. Electronic address: joshua.park2@utoledo	joshua.park2@utoledo.edu
NFE2L2	Alzheimer's disease	1	results	Thus, it appears that mini-GAGR enters the brains of 3xTg-AD mice and activates Nrf2 in the hippocampus to a similar level as WT.	30282635	Mini-GAGR, an intranasally applied polysaccharide, activates the neuronal Nrf2-mediated antioxidant defense system.	Oxidative stress triggers and exacerbates neurodegeneration in Alzheimer's disease (AD). Various antioxidants reduce oxidative stress, but these agents have little efficacy due to poor blood-brain barrier (BBB) permeability. Additionally, single-modal antioxidants are easily overwhelmed by global oxidative stress. Activating nuclear factor erythroid 2 (NF-E2)-related factor 2 (Nrf2) and its downs…	2019	6	24	J Biol Chem	The Journal of biological chemistry	Alzheimer disease; BBB-bypassing polysaccharide; amyloid; antioxidant; antioxidant enzymes; mini-GAGR; neurodegeneration; nuclear factor 2 (erythroid-derived 2-like factor) (NFE2L2) (Nrf2); oxidative stress; polysaccharide; tau; Administration, Intranasal; Alzheimer Disease; Animals; Antioxidants; Blood-Brain Barrier; Female; Humans; Mice; Mice, Inbred BALB C; NF-E2-Related Factor 2; Neurons; Oxi…	Park	Joshua	From the Departments of Neurosciences and. Electronic address: joshua.park2@utoledo	joshua.park2@utoledo.edu
NFE2L2	Alzheimer's disease	1	results	First, we examined the interaction between Nrf2 and Keap1 in the brains of mini-GAGRâtreated 3xTg-AD mice.	30282635	Mini-GAGR, an intranasally applied polysaccharide, activates the neuronal Nrf2-mediated antioxidant defense system.	Oxidative stress triggers and exacerbates neurodegeneration in Alzheimer's disease (AD). Various antioxidants reduce oxidative stress, but these agents have little efficacy due to poor blood-brain barrier (BBB) permeability. Additionally, single-modal antioxidants are easily overwhelmed by global oxidative stress. Activating nuclear factor erythroid 2 (NF-E2)-related factor 2 (Nrf2) and its downs…	2019	6	24	J Biol Chem	The Journal of biological chemistry	Alzheimer disease; BBB-bypassing polysaccharide; amyloid; antioxidant; antioxidant enzymes; mini-GAGR; neurodegeneration; nuclear factor 2 (erythroid-derived 2-like factor) (NFE2L2) (Nrf2); oxidative stress; polysaccharide; tau; Administration, Intranasal; Alzheimer Disease; Animals; Antioxidants; Blood-Brain Barrier; Female; Humans; Mice; Mice, Inbred BALB C; NF-E2-Related Factor 2; Neurons; Oxi…	Park	Joshua	From the Departments of Neurosciences and. Electronic address: joshua.park2@utoledo	joshua.park2@utoledo.edu
NFE2L2	Alzheimer's disease	1	discuss	In an AD model animal brain, Nrf2 is decreased in the nucleus (8), implying that Nrf2 loses its stance to activate the expression of antioxidant enzymes in the brain.	30282635	Mini-GAGR, an intranasally applied polysaccharide, activates the neuronal Nrf2-mediated antioxidant defense system.	Oxidative stress triggers and exacerbates neurodegeneration in Alzheimer's disease (AD). Various antioxidants reduce oxidative stress, but these agents have little efficacy due to poor blood-brain barrier (BBB) permeability. Additionally, single-modal antioxidants are easily overwhelmed by global oxidative stress. Activating nuclear factor erythroid 2 (NF-E2)-related factor 2 (Nrf2) and its downs…	2019	6	24	J Biol Chem	The Journal of biological chemistry	Alzheimer disease; BBB-bypassing polysaccharide; amyloid; antioxidant; antioxidant enzymes; mini-GAGR; neurodegeneration; nuclear factor 2 (erythroid-derived 2-like factor) (NFE2L2) (Nrf2); oxidative stress; polysaccharide; tau; Administration, Intranasal; Alzheimer Disease; Animals; Antioxidants; Blood-Brain Barrier; Female; Humans; Mice; Mice, Inbred BALB C; NF-E2-Related Factor 2; Neurons; Oxi…	Park	Joshua	From the Departments of Neurosciences and. Electronic address: joshua.park2@utoledo	joshua.park2@utoledo.edu
NFE2L2	Alzheimer's disease	1	discuss	In addition, activating Nrf2 should have other beneficial effects (e.g. attenuating inflammation (66) and activating autophagy (67)) in mitigating AD pathogenesis.	30282635	Mini-GAGR, an intranasally applied polysaccharide, activates the neuronal Nrf2-mediated antioxidant defense system.	Oxidative stress triggers and exacerbates neurodegeneration in Alzheimer's disease (AD). Various antioxidants reduce oxidative stress, but these agents have little efficacy due to poor blood-brain barrier (BBB) permeability. Additionally, single-modal antioxidants are easily overwhelmed by global oxidative stress. Activating nuclear factor erythroid 2 (NF-E2)-related factor 2 (Nrf2) and its downs…	2019	6	24	J Biol Chem	The Journal of biological chemistry	Alzheimer disease; BBB-bypassing polysaccharide; amyloid; antioxidant; antioxidant enzymes; mini-GAGR; neurodegeneration; nuclear factor 2 (erythroid-derived 2-like factor) (NFE2L2) (Nrf2); oxidative stress; polysaccharide; tau; Administration, Intranasal; Alzheimer Disease; Animals; Antioxidants; Blood-Brain Barrier; Female; Humans; Mice; Mice, Inbred BALB C; NF-E2-Related Factor 2; Neurons; Oxi…	Park	Joshua	From the Departments of Neurosciences and. Electronic address: joshua.park2@utoledo	joshua.park2@utoledo.edu
NFE2L2	Alzheimer's disease	1	discuss	Nrf2 is considered a promising therapeutic target to control global oxidative stress in neurodegenerative brain diseases including AD because its activation initiates the expression of key endogenous antioxidant and detoxicating enzymes to counteract oxidative stress and regain redox homeostasis (1).	30282635	Mini-GAGR, an intranasally applied polysaccharide, activates the neuronal Nrf2-mediated antioxidant defense system.	Oxidative stress triggers and exacerbates neurodegeneration in Alzheimer's disease (AD). Various antioxidants reduce oxidative stress, but these agents have little efficacy due to poor blood-brain barrier (BBB) permeability. Additionally, single-modal antioxidants are easily overwhelmed by global oxidative stress. Activating nuclear factor erythroid 2 (NF-E2)-related factor 2 (Nrf2) and its downs…	2019	6	24	J Biol Chem	The Journal of biological chemistry	Alzheimer disease; BBB-bypassing polysaccharide; amyloid; antioxidant; antioxidant enzymes; mini-GAGR; neurodegeneration; nuclear factor 2 (erythroid-derived 2-like factor) (NFE2L2) (Nrf2); oxidative stress; polysaccharide; tau; Administration, Intranasal; Alzheimer Disease; Animals; Antioxidants; Blood-Brain Barrier; Female; Humans; Mice; Mice, Inbred BALB C; NF-E2-Related Factor 2; Neurons; Oxi…	Park	Joshua	From the Departments of Neurosciences and. Electronic address: joshua.park2@utoledo	joshua.park2@utoledo.edu
NFE2L2	Alzheimer's disease	1	intro	Conversely, Nrf2 activation attenuated effects on neurodegeneration in several AD model mice (7, 10â13).	30282635	Mini-GAGR, an intranasally applied polysaccharide, activates the neuronal Nrf2-mediated antioxidant defense system.	Oxidative stress triggers and exacerbates neurodegeneration in Alzheimer's disease (AD). Various antioxidants reduce oxidative stress, but these agents have little efficacy due to poor blood-brain barrier (BBB) permeability. Additionally, single-modal antioxidants are easily overwhelmed by global oxidative stress. Activating nuclear factor erythroid 2 (NF-E2)-related factor 2 (Nrf2) and its downs…	2019	6	24	J Biol Chem	The Journal of biological chemistry	Alzheimer disease; BBB-bypassing polysaccharide; amyloid; antioxidant; antioxidant enzymes; mini-GAGR; neurodegeneration; nuclear factor 2 (erythroid-derived 2-like factor) (NFE2L2) (Nrf2); oxidative stress; polysaccharide; tau; Administration, Intranasal; Alzheimer Disease; Animals; Antioxidants; Blood-Brain Barrier; Female; Humans; Mice; Mice, Inbred BALB C; NF-E2-Related Factor 2; Neurons; Oxi…	Park	Joshua	From the Departments of Neurosciences and. Electronic address: joshua.park2@utoledo	joshua.park2@utoledo.edu
NFE2L2	Alzheimer's disease	1	results	The p-Nrf2 intensity of hippocampal neurons in WT mice was higher than that of vehicle-treated 3xTg-AD mice (Fig.	30282635	Mini-GAGR, an intranasally applied polysaccharide, activates the neuronal Nrf2-mediated antioxidant defense system.	Oxidative stress triggers and exacerbates neurodegeneration in Alzheimer's disease (AD). Various antioxidants reduce oxidative stress, but these agents have little efficacy due to poor blood-brain barrier (BBB) permeability. Additionally, single-modal antioxidants are easily overwhelmed by global oxidative stress. Activating nuclear factor erythroid 2 (NF-E2)-related factor 2 (Nrf2) and its downs…	2019	6	24	J Biol Chem	The Journal of biological chemistry	Alzheimer disease; BBB-bypassing polysaccharide; amyloid; antioxidant; antioxidant enzymes; mini-GAGR; neurodegeneration; nuclear factor 2 (erythroid-derived 2-like factor) (NFE2L2) (Nrf2); oxidative stress; polysaccharide; tau; Administration, Intranasal; Alzheimer Disease; Animals; Antioxidants; Blood-Brain Barrier; Female; Humans; Mice; Mice, Inbred BALB C; NF-E2-Related Factor 2; Neurons; Oxi…	Park	Joshua	From the Departments of Neurosciences and. Electronic address: joshua.park2@utoledo	joshua.park2@utoledo.edu
NFE2L2	Alzheimer's disease	1	discuss	In Tg19959 AD model mice, activating Nrf2 increased neuron survival against AÎ2 peptides by increasing antioxidant enzymes (50) and reduced oxidative stress, inflammation, and memory deficit (11).	30282635	Mini-GAGR, an intranasally applied polysaccharide, activates the neuronal Nrf2-mediated antioxidant defense system.	Oxidative stress triggers and exacerbates neurodegeneration in Alzheimer's disease (AD). Various antioxidants reduce oxidative stress, but these agents have little efficacy due to poor blood-brain barrier (BBB) permeability. Additionally, single-modal antioxidants are easily overwhelmed by global oxidative stress. Activating nuclear factor erythroid 2 (NF-E2)-related factor 2 (Nrf2) and its downs…	2019	6	24	J Biol Chem	The Journal of biological chemistry	Alzheimer disease; BBB-bypassing polysaccharide; amyloid; antioxidant; antioxidant enzymes; mini-GAGR; neurodegeneration; nuclear factor 2 (erythroid-derived 2-like factor) (NFE2L2) (Nrf2); oxidative stress; polysaccharide; tau; Administration, Intranasal; Alzheimer Disease; Animals; Antioxidants; Blood-Brain Barrier; Female; Humans; Mice; Mice, Inbred BALB C; NF-E2-Related Factor 2; Neurons; Oxi…	Park	Joshua	From the Departments of Neurosciences and. Electronic address: joshua.park2@utoledo	joshua.park2@utoledo.edu
NFE2L2	Alzheimer's disease	1	abstract	Finally, 20-day intranasal treatment of 3xTg-AD mice with 100 nmol of mini-GAGR increased nuclear p-Nrf2 and growth-associated protein 43 (GAP43) levels in hippocampal neurons, reduced p-tau and β-amyloid (Aβ) peptide-stained neurons, and improved memory.	30282635	Mini-GAGR, an intranasally applied polysaccharide, activates the neuronal Nrf2-mediated antioxidant defense system.	Oxidative stress triggers and exacerbates neurodegeneration in Alzheimer's disease (AD). Various antioxidants reduce oxidative stress, but these agents have little efficacy due to poor blood-brain barrier (BBB) permeability. Additionally, single-modal antioxidants are easily overwhelmed by global oxidative stress. Activating nuclear factor erythroid 2 (NF-E2)-related factor 2 (Nrf2) and its downs…	2019	6	24	J Biol Chem	The Journal of biological chemistry	Alzheimer disease; BBB-bypassing polysaccharide; amyloid; antioxidant; antioxidant enzymes; mini-GAGR; neurodegeneration; nuclear factor 2 (erythroid-derived 2-like factor) (NFE2L2) (Nrf2); oxidative stress; polysaccharide; tau; Administration, Intranasal; Alzheimer Disease; Animals; Antioxidants; Blood-Brain Barrier; Female; Humans; Mice; Mice, Inbred BALB C; NF-E2-Related Factor 2; Neurons; Oxi…	Park	Joshua	From the Departments of Neurosciences and. Electronic address: joshua.park2@utoledo	joshua.park2@utoledo.edu
NFE2L2	Alzheimer's disease	1	discuss	There are a few BBB-permeable Nrf2 activators, such as DMF and CDDO, found thus far, whereas their efficacy in slowing AD still needs further investigation.	30282635	Mini-GAGR, an intranasally applied polysaccharide, activates the neuronal Nrf2-mediated antioxidant defense system.	Oxidative stress triggers and exacerbates neurodegeneration in Alzheimer's disease (AD). Various antioxidants reduce oxidative stress, but these agents have little efficacy due to poor blood-brain barrier (BBB) permeability. Additionally, single-modal antioxidants are easily overwhelmed by global oxidative stress. Activating nuclear factor erythroid 2 (NF-E2)-related factor 2 (Nrf2) and its downs…	2019	6	24	J Biol Chem	The Journal of biological chemistry	Alzheimer disease; BBB-bypassing polysaccharide; amyloid; antioxidant; antioxidant enzymes; mini-GAGR; neurodegeneration; nuclear factor 2 (erythroid-derived 2-like factor) (NFE2L2) (Nrf2); oxidative stress; polysaccharide; tau; Administration, Intranasal; Alzheimer Disease; Animals; Antioxidants; Blood-Brain Barrier; Female; Humans; Mice; Mice, Inbred BALB C; NF-E2-Related Factor 2; Neurons; Oxi…	Park	Joshua	From the Departments of Neurosciences and. Electronic address: joshua.park2@utoledo	joshua.park2@utoledo.edu
NFE2L2	Alzheimer's disease	1	fig	Mini-GAGR reduces the interaction between Keap1 and Nrf2 and increases p-Nrf2 in hippocampal neurons in 12-month-old female 3xTg-AD mouse brains. A, the brain cortex cytosols from 3xTg-AD mice treated with either vehicle or 100 nmol of mini-GAGR for 20 days were used for co-IP using control IgG or anti-Nrf2 IgG.	30282635	Mini-GAGR, an intranasally applied polysaccharide, activates the neuronal Nrf2-mediated antioxidant defense system.	Oxidative stress triggers and exacerbates neurodegeneration in Alzheimer's disease (AD). Various antioxidants reduce oxidative stress, but these agents have little efficacy due to poor blood-brain barrier (BBB) permeability. Additionally, single-modal antioxidants are easily overwhelmed by global oxidative stress. Activating nuclear factor erythroid 2 (NF-E2)-related factor 2 (Nrf2) and its downs…	2019	6	24	J Biol Chem	The Journal of biological chemistry	Alzheimer disease; BBB-bypassing polysaccharide; amyloid; antioxidant; antioxidant enzymes; mini-GAGR; neurodegeneration; nuclear factor 2 (erythroid-derived 2-like factor) (NFE2L2) (Nrf2); oxidative stress; polysaccharide; tau; Administration, Intranasal; Alzheimer Disease; Animals; Antioxidants; Blood-Brain Barrier; Female; Humans; Mice; Mice, Inbred BALB C; NF-E2-Related Factor 2; Neurons; Oxi…	Park	Joshua	From the Departments of Neurosciences and. Electronic address: joshua.park2@utoledo	joshua.park2@utoledo.edu
NFE2L2	Alzheimer's disease	1	discuss	In line with the increase in the expression of antioxidant enzymes, we observed Nrf2 activation in the hippocampi of 3xTg-AD mice.	30282635	Mini-GAGR, an intranasally applied polysaccharide, activates the neuronal Nrf2-mediated antioxidant defense system.	Oxidative stress triggers and exacerbates neurodegeneration in Alzheimer's disease (AD). Various antioxidants reduce oxidative stress, but these agents have little efficacy due to poor blood-brain barrier (BBB) permeability. Additionally, single-modal antioxidants are easily overwhelmed by global oxidative stress. Activating nuclear factor erythroid 2 (NF-E2)-related factor 2 (Nrf2) and its downs…	2019	6	24	J Biol Chem	The Journal of biological chemistry	Alzheimer disease; BBB-bypassing polysaccharide; amyloid; antioxidant; antioxidant enzymes; mini-GAGR; neurodegeneration; nuclear factor 2 (erythroid-derived 2-like factor) (NFE2L2) (Nrf2); oxidative stress; polysaccharide; tau; Administration, Intranasal; Alzheimer Disease; Animals; Antioxidants; Blood-Brain Barrier; Female; Humans; Mice; Mice, Inbred BALB C; NF-E2-Related Factor 2; Neurons; Oxi…	Park	Joshua	From the Departments of Neurosciences and. Electronic address: joshua.park2@utoledo	joshua.park2@utoledo.edu
NFE2L2	Alzheimer's disease	1	discuss	In addition to Nrf2 and its downstream antioxidant enzymes, intranasally administered mini-GAGR also increased the protein levels of GAP43 and PSD95 in the hippocampus and cortex of 3xTg-AD mice.	30282635	Mini-GAGR, an intranasally applied polysaccharide, activates the neuronal Nrf2-mediated antioxidant defense system.	Oxidative stress triggers and exacerbates neurodegeneration in Alzheimer's disease (AD). Various antioxidants reduce oxidative stress, but these agents have little efficacy due to poor blood-brain barrier (BBB) permeability. Additionally, single-modal antioxidants are easily overwhelmed by global oxidative stress. Activating nuclear factor erythroid 2 (NF-E2)-related factor 2 (Nrf2) and its downs…	2019	6	24	J Biol Chem	The Journal of biological chemistry	Alzheimer disease; BBB-bypassing polysaccharide; amyloid; antioxidant; antioxidant enzymes; mini-GAGR; neurodegeneration; nuclear factor 2 (erythroid-derived 2-like factor) (NFE2L2) (Nrf2); oxidative stress; polysaccharide; tau; Administration, Intranasal; Alzheimer Disease; Animals; Antioxidants; Blood-Brain Barrier; Female; Humans; Mice; Mice, Inbred BALB C; NF-E2-Related Factor 2; Neurons; Oxi…	Park	Joshua	From the Departments of Neurosciences and. Electronic address: joshua.park2@utoledo	joshua.park2@utoledo.edu
NFE2L2	Alzheimer's disease	1	intro	In the brains of AD model mice, the Nrf2-antioxidant response element (ARE) system appears to be less active compared with WT brains (7).	30282635	Mini-GAGR, an intranasally applied polysaccharide, activates the neuronal Nrf2-mediated antioxidant defense system.	Oxidative stress triggers and exacerbates neurodegeneration in Alzheimer's disease (AD). Various antioxidants reduce oxidative stress, but these agents have little efficacy due to poor blood-brain barrier (BBB) permeability. Additionally, single-modal antioxidants are easily overwhelmed by global oxidative stress. Activating nuclear factor erythroid 2 (NF-E2)-related factor 2 (Nrf2) and its downs…	2019	6	24	J Biol Chem	The Journal of biological chemistry	Alzheimer disease; BBB-bypassing polysaccharide; amyloid; antioxidant; antioxidant enzymes; mini-GAGR; neurodegeneration; nuclear factor 2 (erythroid-derived 2-like factor) (NFE2L2) (Nrf2); oxidative stress; polysaccharide; tau; Administration, Intranasal; Alzheimer Disease; Animals; Antioxidants; Blood-Brain Barrier; Female; Humans; Mice; Mice, Inbred BALB C; NF-E2-Related Factor 2; Neurons; Oxi…	Park	Joshua	From the Departments of Neurosciences and. Electronic address: joshua.park2@utoledo	joshua.park2@utoledo.edu
NFE2L2	Alzheimer's disease	1	intro	In the other AD model mice, Nrf2 knockout exacerbated AD progression, suggesting that Nrf2 acts as a sentinel to reduce further AD advancement (9).	30282635	Mini-GAGR, an intranasally applied polysaccharide, activates the neuronal Nrf2-mediated antioxidant defense system.	Oxidative stress triggers and exacerbates neurodegeneration in Alzheimer's disease (AD). Various antioxidants reduce oxidative stress, but these agents have little efficacy due to poor blood-brain barrier (BBB) permeability. Additionally, single-modal antioxidants are easily overwhelmed by global oxidative stress. Activating nuclear factor erythroid 2 (NF-E2)-related factor 2 (Nrf2) and its downs…	2019	6	24	J Biol Chem	The Journal of biological chemistry	Alzheimer disease; BBB-bypassing polysaccharide; amyloid; antioxidant; antioxidant enzymes; mini-GAGR; neurodegeneration; nuclear factor 2 (erythroid-derived 2-like factor) (NFE2L2) (Nrf2); oxidative stress; polysaccharide; tau; Administration, Intranasal; Alzheimer Disease; Animals; Antioxidants; Blood-Brain Barrier; Female; Humans; Mice; Mice, Inbred BALB C; NF-E2-Related Factor 2; Neurons; Oxi…	Park	Joshua	From the Departments of Neurosciences and. Electronic address: joshua.park2@utoledo	joshua.park2@utoledo.edu
NFE2L2	Alzheimer's disease	1	results	Given that oxidative stress is a major facilitator of AD pathogenesis, activating an Nrf2-dependent antioxidant defense system that reduces global oxidative stress (1) may attenuate AD pathogenesis, including the generation of p-tau and AÎ2 peptides.	30282635	Mini-GAGR, an intranasally applied polysaccharide, activates the neuronal Nrf2-mediated antioxidant defense system.	Oxidative stress triggers and exacerbates neurodegeneration in Alzheimer's disease (AD). Various antioxidants reduce oxidative stress, but these agents have little efficacy due to poor blood-brain barrier (BBB) permeability. Additionally, single-modal antioxidants are easily overwhelmed by global oxidative stress. Activating nuclear factor erythroid 2 (NF-E2)-related factor 2 (Nrf2) and its downs…	2019	6	24	J Biol Chem	The Journal of biological chemistry	Alzheimer disease; BBB-bypassing polysaccharide; amyloid; antioxidant; antioxidant enzymes; mini-GAGR; neurodegeneration; nuclear factor 2 (erythroid-derived 2-like factor) (NFE2L2) (Nrf2); oxidative stress; polysaccharide; tau; Administration, Intranasal; Alzheimer Disease; Animals; Antioxidants; Blood-Brain Barrier; Female; Humans; Mice; Mice, Inbred BALB C; NF-E2-Related Factor 2; Neurons; Oxi…	Park	Joshua	From the Departments of Neurosciences and. Electronic address: joshua.park2@utoledo	joshua.park2@utoledo.edu
NFE2L2	Alzheimer's disease	1	results	Next, we examined whether intranasally administered mini-GAGR activates Nrf2 in the hippocampal neurons of 3xTg-AD mice by immunostaining p-Ser-40-Nrf2 in the hippocampal neurons of the mice treated with either vehicle or mini-GAGR as above.	30282635	Mini-GAGR, an intranasally applied polysaccharide, activates the neuronal Nrf2-mediated antioxidant defense system.	Oxidative stress triggers and exacerbates neurodegeneration in Alzheimer's disease (AD). Various antioxidants reduce oxidative stress, but these agents have little efficacy due to poor blood-brain barrier (BBB) permeability. Additionally, single-modal antioxidants are easily overwhelmed by global oxidative stress. Activating nuclear factor erythroid 2 (NF-E2)-related factor 2 (Nrf2) and its downs…	2019	6	24	J Biol Chem	The Journal of biological chemistry	Alzheimer disease; BBB-bypassing polysaccharide; amyloid; antioxidant; antioxidant enzymes; mini-GAGR; neurodegeneration; nuclear factor 2 (erythroid-derived 2-like factor) (NFE2L2) (Nrf2); oxidative stress; polysaccharide; tau; Administration, Intranasal; Alzheimer Disease; Animals; Antioxidants; Blood-Brain Barrier; Female; Humans; Mice; Mice, Inbred BALB C; NF-E2-Related Factor 2; Neurons; Oxi…	Park	Joshua	From the Departments of Neurosciences and. Electronic address: joshua.park2@utoledo	joshua.park2@utoledo.edu
NFE2L2	Alzheimer's disease	1	abstract	Taken together, targeting NRF2 in astrocytes could be a potent therapeutic strategy in AD.	31670864	NF-E2-related factor 2 activation boosts antioxidant defenses and ameliorates inflammatory and amyloid properties in human Presenilin-1 mutated Alzheimer's disease astrocytes.	Alzheimer's disease (AD) is a common dementia affecting a vast number of individuals and significantly impairing quality of life. Despite extensive research in animal models and numerous promising treatment trials, there is still no curative treatment for AD. Astrocytes, the most common cell type of the central nervous system, have been shown to play a role in the major AD pathologies, including …	2020	11	19	Glia	Glia	Alzheimer's disease; NRF2; astrocytes; inflammation; oxidative stress; Alzheimer Disease; Amyloid beta-Peptides; Amyloidogenic Proteins; Animals; Antioxidants; Astrocytes; Disease Models, Animal; Humans; Inflammation; NF-E2-Related Factor 2; Plaque, Amyloid; Presenilin-1	Koistinaho	Jari	A. I. Virtanen Institute for Molecular Sciences, University of Eastern Finland, Kuopio, Finland
NFE2L2	Alzheimer's disease	1	results	NRF2 is known to regulate GSH synthesis, and activation of NRF2 was able to drastically increase GSH secretion from both healthy and AD cells, with Sfn treatment resulting in a greater increase than the lentiviral NRF2 induction (Figure 3a; 1.5âfold greater in control and twofold greater in AD astrocytes).	31670864	NF-E2-related factor 2 activation boosts antioxidant defenses and ameliorates inflammatory and amyloid properties in human Presenilin-1 mutated Alzheimer's disease astrocytes.	Alzheimer's disease (AD) is a common dementia affecting a vast number of individuals and significantly impairing quality of life. Despite extensive research in animal models and numerous promising treatment trials, there is still no curative treatment for AD. Astrocytes, the most common cell type of the central nervous system, have been shown to play a role in the major AD pathologies, including …	2020	11	19	Glia	Glia	Alzheimer's disease; NRF2; astrocytes; inflammation; oxidative stress; Alzheimer Disease; Amyloid beta-Peptides; Amyloidogenic Proteins; Animals; Antioxidants; Astrocytes; Disease Models, Animal; Humans; Inflammation; NF-E2-Related Factor 2; Plaque, Amyloid; Presenilin-1	Koistinaho	Jari	A. I. Virtanen Institute for Molecular Sciences, University of Eastern Finland, Kuopio, Finland
NFE2L2	Alzheimer's disease	1	results	NRF2 induction specifically reduces the AÎ21â42 secretion from AD astrocytes and thus improves the AÎ21â40/AÎ21â42 ratio while inflammatory stimulation leads to simultaneous reduction of both amyloid species.	31670864	NF-E2-related factor 2 activation boosts antioxidant defenses and ameliorates inflammatory and amyloid properties in human Presenilin-1 mutated Alzheimer's disease astrocytes.	Alzheimer's disease (AD) is a common dementia affecting a vast number of individuals and significantly impairing quality of life. Despite extensive research in animal models and numerous promising treatment trials, there is still no curative treatment for AD. Astrocytes, the most common cell type of the central nervous system, have been shown to play a role in the major AD pathologies, including …	2020	11	19	Glia	Glia	Alzheimer's disease; NRF2; astrocytes; inflammation; oxidative stress; Alzheimer Disease; Amyloid beta-Peptides; Amyloidogenic Proteins; Animals; Antioxidants; Astrocytes; Disease Models, Animal; Humans; Inflammation; NF-E2-Related Factor 2; Plaque, Amyloid; Presenilin-1	Koistinaho	Jari	A. I. Virtanen Institute for Molecular Sciences, University of Eastern Finland, Kuopio, Finland
NFE2L2	Alzheimer's disease	1	results	To analyze the activity of the cellular antioxidant defense pathways, we measured both cellular and secreted GSH levels in AD and control astrocytes upon basal conditions, inflammatory stimulation, and NRF2 induction using a previously established colorimetric assay (Liddell et al., 2006).	31670864	NF-E2-related factor 2 activation boosts antioxidant defenses and ameliorates inflammatory and amyloid properties in human Presenilin-1 mutated Alzheimer's disease astrocytes.	Alzheimer's disease (AD) is a common dementia affecting a vast number of individuals and significantly impairing quality of life. Despite extensive research in animal models and numerous promising treatment trials, there is still no curative treatment for AD. Astrocytes, the most common cell type of the central nervous system, have been shown to play a role in the major AD pathologies, including …	2020	11	19	Glia	Glia	Alzheimer's disease; NRF2; astrocytes; inflammation; oxidative stress; Alzheimer Disease; Amyloid beta-Peptides; Amyloidogenic Proteins; Animals; Antioxidants; Astrocytes; Disease Models, Animal; Humans; Inflammation; NF-E2-Related Factor 2; Plaque, Amyloid; Presenilin-1	Koistinaho	Jari	A. I. Virtanen Institute for Molecular Sciences, University of Eastern Finland, Kuopio, Finland
NFE2L2	Alzheimer's disease	1	discuss	However, we did not detect any alterations in the NRF2 pathway activity between AD and control cells in the basal conditions, suggesting that there are no underlying defects in the pathway that would prevent its activation in the patient cells.	31670864	NF-E2-related factor 2 activation boosts antioxidant defenses and ameliorates inflammatory and amyloid properties in human Presenilin-1 mutated Alzheimer's disease astrocytes.	Alzheimer's disease (AD) is a common dementia affecting a vast number of individuals and significantly impairing quality of life. Despite extensive research in animal models and numerous promising treatment trials, there is still no curative treatment for AD. Astrocytes, the most common cell type of the central nervous system, have been shown to play a role in the major AD pathologies, including …	2020	11	19	Glia	Glia	Alzheimer's disease; NRF2; astrocytes; inflammation; oxidative stress; Alzheimer Disease; Amyloid beta-Peptides; Amyloidogenic Proteins; Animals; Antioxidants; Astrocytes; Disease Models, Animal; Humans; Inflammation; NF-E2-Related Factor 2; Plaque, Amyloid; Presenilin-1	Koistinaho	Jari	A. I. Virtanen Institute for Molecular Sciences, University of Eastern Finland, Kuopio, Finland
NFE2L2	Alzheimer's disease	1	results	(NT: nonâtreated cells; GSH: glutathione; LVâNRF2: lentiviral NRF2 transduction; Sfn: sulforaphane; CTRL: isogenic control astrocytes; AD: PSEN1 ÎE9 mutated Alzheimer's disease astrocytes) [Color figure can be viewed at http://wileyonlinelibrary.com]	31670864	NF-E2-related factor 2 activation boosts antioxidant defenses and ameliorates inflammatory and amyloid properties in human Presenilin-1 mutated Alzheimer's disease astrocytes.	Alzheimer's disease (AD) is a common dementia affecting a vast number of individuals and significantly impairing quality of life. Despite extensive research in animal models and numerous promising treatment trials, there is still no curative treatment for AD. Astrocytes, the most common cell type of the central nervous system, have been shown to play a role in the major AD pathologies, including …	2020	11	19	Glia	Glia	Alzheimer's disease; NRF2; astrocytes; inflammation; oxidative stress; Alzheimer Disease; Amyloid beta-Peptides; Amyloidogenic Proteins; Animals; Antioxidants; Astrocytes; Disease Models, Animal; Humans; Inflammation; NF-E2-Related Factor 2; Plaque, Amyloid; Presenilin-1	Koistinaho	Jari	A. I. Virtanen Institute for Molecular Sciences, University of Eastern Finland, Kuopio, Finland
NFE2L2	Alzheimer's disease	1	title	NF-E2-related factor 2 activation boosts antioxidant defenses and ameliorates inflammatory and amyloid properties in human Presenilin-1 mutated Alzheimer's disease astrocytes.	31670864	NF-E2-related factor 2 activation boosts antioxidant defenses and ameliorates inflammatory and amyloid properties in human Presenilin-1 mutated Alzheimer's disease astrocytes.	Alzheimer's disease (AD) is a common dementia affecting a vast number of individuals and significantly impairing quality of life. Despite extensive research in animal models and numerous promising treatment trials, there is still no curative treatment for AD. Astrocytes, the most common cell type of the central nervous system, have been shown to play a role in the major AD pathologies, including …	2020	11	19	Glia	Glia	Alzheimer's disease; NRF2; astrocytes; inflammation; oxidative stress; Alzheimer Disease; Amyloid beta-Peptides; Amyloidogenic Proteins; Animals; Antioxidants; Astrocytes; Disease Models, Animal; Humans; Inflammation; NF-E2-Related Factor 2; Plaque, Amyloid; Presenilin-1	Koistinaho	Jari	A. I. Virtanen Institute for Molecular Sciences, University of Eastern Finland, Kuopio, Finland
NFE2L2	Alzheimer's disease	1	intro	Inducing the NRF2âARE pathway reduces AÎ2 and cytokine secretion, and increases GSH secretion from AD astrocytes, suggesting that targeting NRF2 in human astrocytes could be beneficial for AD patients.	31670864	NF-E2-related factor 2 activation boosts antioxidant defenses and ameliorates inflammatory and amyloid properties in human Presenilin-1 mutated Alzheimer's disease astrocytes.	Alzheimer's disease (AD) is a common dementia affecting a vast number of individuals and significantly impairing quality of life. Despite extensive research in animal models and numerous promising treatment trials, there is still no curative treatment for AD. Astrocytes, the most common cell type of the central nervous system, have been shown to play a role in the major AD pathologies, including …	2020	11	19	Glia	Glia	Alzheimer's disease; NRF2; astrocytes; inflammation; oxidative stress; Alzheimer Disease; Amyloid beta-Peptides; Amyloidogenic Proteins; Animals; Antioxidants; Astrocytes; Disease Models, Animal; Humans; Inflammation; NF-E2-Related Factor 2; Plaque, Amyloid; Presenilin-1	Koistinaho	Jari	A. I. Virtanen Institute for Molecular Sciences, University of Eastern Finland, Kuopio, Finland
NFE2L2	Alzheimer's disease	1	discuss	Induction of the NRF2 pathway exerted antiâoxidative, antiâinflammatory, and antiâamyloid effects on AD cells, suggesting that it could target all these three processes.	31670864	NF-E2-related factor 2 activation boosts antioxidant defenses and ameliorates inflammatory and amyloid properties in human Presenilin-1 mutated Alzheimer's disease astrocytes.	Alzheimer's disease (AD) is a common dementia affecting a vast number of individuals and significantly impairing quality of life. Despite extensive research in animal models and numerous promising treatment trials, there is still no curative treatment for AD. Astrocytes, the most common cell type of the central nervous system, have been shown to play a role in the major AD pathologies, including …	2020	11	19	Glia	Glia	Alzheimer's disease; NRF2; astrocytes; inflammation; oxidative stress; Alzheimer Disease; Amyloid beta-Peptides; Amyloidogenic Proteins; Animals; Antioxidants; Astrocytes; Disease Models, Animal; Humans; Inflammation; NF-E2-Related Factor 2; Plaque, Amyloid; Presenilin-1	Koistinaho	Jari	A. I. Virtanen Institute for Molecular Sciences, University of Eastern Finland, Kuopio, Finland
NFE2L2	Alzheimer's disease	1	results	Activation of astrocytes through NRF2 induction, on the other hand, reduced the production of the toxic AÎ21â42 peptide in AD cells, whereas it had no effect on the healthy astrocytes.	31670864	NF-E2-related factor 2 activation boosts antioxidant defenses and ameliorates inflammatory and amyloid properties in human Presenilin-1 mutated Alzheimer's disease astrocytes.	Alzheimer's disease (AD) is a common dementia affecting a vast number of individuals and significantly impairing quality of life. Despite extensive research in animal models and numerous promising treatment trials, there is still no curative treatment for AD. Astrocytes, the most common cell type of the central nervous system, have been shown to play a role in the major AD pathologies, including …	2020	11	19	Glia	Glia	Alzheimer's disease; NRF2; astrocytes; inflammation; oxidative stress; Alzheimer Disease; Amyloid beta-Peptides; Amyloidogenic Proteins; Animals; Antioxidants; Astrocytes; Disease Models, Animal; Humans; Inflammation; NF-E2-Related Factor 2; Plaque, Amyloid; Presenilin-1	Koistinaho	Jari	A. I. Virtanen Institute for Molecular Sciences, University of Eastern Finland, Kuopio, Finland
NFE2L2	Alzheimer's disease	1	discuss	We induced NRF2 in AD and control astrocytes by two alternative approaches; lentiviral mediated NRF2 overexpression and activation of NRF2 with Sfn.	31670864	NF-E2-related factor 2 activation boosts antioxidant defenses and ameliorates inflammatory and amyloid properties in human Presenilin-1 mutated Alzheimer's disease astrocytes.	Alzheimer's disease (AD) is a common dementia affecting a vast number of individuals and significantly impairing quality of life. Despite extensive research in animal models and numerous promising treatment trials, there is still no curative treatment for AD. Astrocytes, the most common cell type of the central nervous system, have been shown to play a role in the major AD pathologies, including …	2020	11	19	Glia	Glia	Alzheimer's disease; NRF2; astrocytes; inflammation; oxidative stress; Alzheimer Disease; Amyloid beta-Peptides; Amyloidogenic Proteins; Animals; Antioxidants; Astrocytes; Disease Models, Animal; Humans; Inflammation; NF-E2-Related Factor 2; Plaque, Amyloid; Presenilin-1	Koistinaho	Jari	A. I. Virtanen Institute for Molecular Sciences, University of Eastern Finland, Kuopio, Finland
NFE2L2	Alzheimer's disease	1	results	As expected, the increased respiratory activity upon inflammatory stimulation or NRF2 induction also leads to increased ROS production in both AD and isogenic control cells.	31670864	NF-E2-related factor 2 activation boosts antioxidant defenses and ameliorates inflammatory and amyloid properties in human Presenilin-1 mutated Alzheimer's disease astrocytes.	Alzheimer's disease (AD) is a common dementia affecting a vast number of individuals and significantly impairing quality of life. Despite extensive research in animal models and numerous promising treatment trials, there is still no curative treatment for AD. Astrocytes, the most common cell type of the central nervous system, have been shown to play a role in the major AD pathologies, including …	2020	11	19	Glia	Glia	Alzheimer's disease; NRF2; astrocytes; inflammation; oxidative stress; Alzheimer Disease; Amyloid beta-Peptides; Amyloidogenic Proteins; Animals; Antioxidants; Astrocytes; Disease Models, Animal; Humans; Inflammation; NF-E2-Related Factor 2; Plaque, Amyloid; Presenilin-1	Koistinaho	Jari	A. I. Virtanen Institute for Molecular Sciences, University of Eastern Finland, Kuopio, Finland
NFE2L2	Alzheimer's disease	1	abstract	NRF2 induction ameliorates inflammatory and amyloid pathologies as well as antioxidant responses in AD astrocyte.AD astrocytes fail to activate their antioxidant defense pathways upon inflammation.Inflammation leads to metabolic activation of astrocytes and reduces their AÎ2 secretion.	31670864	NF-E2-related factor 2 activation boosts antioxidant defenses and ameliorates inflammatory and amyloid properties in human Presenilin-1 mutated Alzheimer's disease astrocytes.	Alzheimer's disease (AD) is a common dementia affecting a vast number of individuals and significantly impairing quality of life. Despite extensive research in animal models and numerous promising treatment trials, there is still no curative treatment for AD. Astrocytes, the most common cell type of the central nervous system, have been shown to play a role in the major AD pathologies, including …	2020	11	19	Glia	Glia	Alzheimer's disease; NRF2; astrocytes; inflammation; oxidative stress; Alzheimer Disease; Amyloid beta-Peptides; Amyloidogenic Proteins; Animals; Antioxidants; Astrocytes; Disease Models, Animal; Humans; Inflammation; NF-E2-Related Factor 2; Plaque, Amyloid; Presenilin-1	Koistinaho	Jari	A. I. Virtanen Institute for Molecular Sciences, University of Eastern Finland, Kuopio, Finland
NFE2L2	Alzheimer's disease	1	discuss	In conclusion, our data shows the beneficial effects of NRF2 activation on amyloidogenic, inflammatory and antiâoxidant properties in AD patient astrocytes and suggests that targeting NRF2 in astrocytes could be beneficial in AD patients.	31670864	NF-E2-related factor 2 activation boosts antioxidant defenses and ameliorates inflammatory and amyloid properties in human Presenilin-1 mutated Alzheimer's disease astrocytes.	Alzheimer's disease (AD) is a common dementia affecting a vast number of individuals and significantly impairing quality of life. Despite extensive research in animal models and numerous promising treatment trials, there is still no curative treatment for AD. Astrocytes, the most common cell type of the central nervous system, have been shown to play a role in the major AD pathologies, including …	2020	11	19	Glia	Glia	Alzheimer's disease; NRF2; astrocytes; inflammation; oxidative stress; Alzheimer Disease; Amyloid beta-Peptides; Amyloidogenic Proteins; Animals; Antioxidants; Astrocytes; Disease Models, Animal; Humans; Inflammation; NF-E2-Related Factor 2; Plaque, Amyloid; Presenilin-1	Koistinaho	Jari	A. I. Virtanen Institute for Molecular Sciences, University of Eastern Finland, Kuopio, Finland
NFE2L2	Alzheimer's disease	1	results	These results show that secretion of GSH is impaired in AD cells both in basal conditions and upon inflammation, but activation of NRF2 is able to rescue the defect.	31670864	NF-E2-related factor 2 activation boosts antioxidant defenses and ameliorates inflammatory and amyloid properties in human Presenilin-1 mutated Alzheimer's disease astrocytes.	Alzheimer's disease (AD) is a common dementia affecting a vast number of individuals and significantly impairing quality of life. Despite extensive research in animal models and numerous promising treatment trials, there is still no curative treatment for AD. Astrocytes, the most common cell type of the central nervous system, have been shown to play a role in the major AD pathologies, including …	2020	11	19	Glia	Glia	Alzheimer's disease; NRF2; astrocytes; inflammation; oxidative stress; Alzheimer Disease; Amyloid beta-Peptides; Amyloidogenic Proteins; Animals; Antioxidants; Astrocytes; Disease Models, Animal; Humans; Inflammation; NF-E2-Related Factor 2; Plaque, Amyloid; Presenilin-1	Koistinaho	Jari	A. I. Virtanen Institute for Molecular Sciences, University of Eastern Finland, Kuopio, Finland
NFE2L2	Alzheimer's disease	1	results	Importantly, while in basal conditions, the AD cells were more respiratory than control cells, as shown by an increased OCR/ECAR ratio (Figure 2c); both inflammation and NRF2 activation normalized this to a similar level with the control cells.	31670864	NF-E2-related factor 2 activation boosts antioxidant defenses and ameliorates inflammatory and amyloid properties in human Presenilin-1 mutated Alzheimer's disease astrocytes.	Alzheimer's disease (AD) is a common dementia affecting a vast number of individuals and significantly impairing quality of life. Despite extensive research in animal models and numerous promising treatment trials, there is still no curative treatment for AD. Astrocytes, the most common cell type of the central nervous system, have been shown to play a role in the major AD pathologies, including …	2020	11	19	Glia	Glia	Alzheimer's disease; NRF2; astrocytes; inflammation; oxidative stress; Alzheimer Disease; Amyloid beta-Peptides; Amyloidogenic Proteins; Animals; Antioxidants; Astrocytes; Disease Models, Animal; Humans; Inflammation; NF-E2-Related Factor 2; Plaque, Amyloid; Presenilin-1	Koistinaho	Jari	A. I. Virtanen Institute for Molecular Sciences, University of Eastern Finland, Kuopio, Finland
NFE2L2	Alzheimer's disease	1	results	Both inflammation and NRF2 induction reduce the ratio of oxidative to glycolytic metabolism in AD cells.	31670864	NF-E2-related factor 2 activation boosts antioxidant defenses and ameliorates inflammatory and amyloid properties in human Presenilin-1 mutated Alzheimer's disease astrocytes.	Alzheimer's disease (AD) is a common dementia affecting a vast number of individuals and significantly impairing quality of life. Despite extensive research in animal models and numerous promising treatment trials, there is still no curative treatment for AD. Astrocytes, the most common cell type of the central nervous system, have been shown to play a role in the major AD pathologies, including …	2020	11	19	Glia	Glia	Alzheimer's disease; NRF2; astrocytes; inflammation; oxidative stress; Alzheimer Disease; Amyloid beta-Peptides; Amyloidogenic Proteins; Animals; Antioxidants; Astrocytes; Disease Models, Animal; Humans; Inflammation; NF-E2-Related Factor 2; Plaque, Amyloid; Presenilin-1	Koistinaho	Jari	A. I. Virtanen Institute for Molecular Sciences, University of Eastern Finland, Kuopio, Finland
NFE2L2	Alzheimer's disease	1	results	NRF2 activation rescues the reduced glutathione secretion in AD astrocytes.	31670864	NF-E2-related factor 2 activation boosts antioxidant defenses and ameliorates inflammatory and amyloid properties in human Presenilin-1 mutated Alzheimer's disease astrocytes.	Alzheimer's disease (AD) is a common dementia affecting a vast number of individuals and significantly impairing quality of life. Despite extensive research in animal models and numerous promising treatment trials, there is still no curative treatment for AD. Astrocytes, the most common cell type of the central nervous system, have been shown to play a role in the major AD pathologies, including …	2020	11	19	Glia	Glia	Alzheimer's disease; NRF2; astrocytes; inflammation; oxidative stress; Alzheimer Disease; Amyloid beta-Peptides; Amyloidogenic Proteins; Animals; Antioxidants; Astrocytes; Disease Models, Animal; Humans; Inflammation; NF-E2-Related Factor 2; Plaque, Amyloid; Presenilin-1	Koistinaho	Jari	A. I. Virtanen Institute for Molecular Sciences, University of Eastern Finland, Kuopio, Finland
NFE2L2	Alzheimer's disease	1	results	No difference in cellular GSH levels were seen between AD and control astrocytes, but lentiviral induction of NRF2 increased this slightly in both genotypes (Figure 3b).	31670864	NF-E2-related factor 2 activation boosts antioxidant defenses and ameliorates inflammatory and amyloid properties in human Presenilin-1 mutated Alzheimer's disease astrocytes.	Alzheimer's disease (AD) is a common dementia affecting a vast number of individuals and significantly impairing quality of life. Despite extensive research in animal models and numerous promising treatment trials, there is still no curative treatment for AD. Astrocytes, the most common cell type of the central nervous system, have been shown to play a role in the major AD pathologies, including …	2020	11	19	Glia	Glia	Alzheimer's disease; NRF2; astrocytes; inflammation; oxidative stress; Alzheimer Disease; Amyloid beta-Peptides; Amyloidogenic Proteins; Animals; Antioxidants; Astrocytes; Disease Models, Animal; Humans; Inflammation; NF-E2-Related Factor 2; Plaque, Amyloid; Presenilin-1	Koistinaho	Jari	A. I. Virtanen Institute for Molecular Sciences, University of Eastern Finland, Kuopio, Finland
NFE2L2	Alzheimer's disease	1	abstract	Activation of NRF2, the major regulator of cellular antioxidant defenses, encoded by the NFE2L2 gene, poses several beneficial effects on AD astrocytes.	31670864	NF-E2-related factor 2 activation boosts antioxidant defenses and ameliorates inflammatory and amyloid properties in human Presenilin-1 mutated Alzheimer's disease astrocytes.	Alzheimer's disease (AD) is a common dementia affecting a vast number of individuals and significantly impairing quality of life. Despite extensive research in animal models and numerous promising treatment trials, there is still no curative treatment for AD. Astrocytes, the most common cell type of the central nervous system, have been shown to play a role in the major AD pathologies, including …	2020	11	19	Glia	Glia	Alzheimer's disease; NRF2; astrocytes; inflammation; oxidative stress; Alzheimer Disease; Amyloid beta-Peptides; Amyloidogenic Proteins; Animals; Antioxidants; Astrocytes; Disease Models, Animal; Humans; Inflammation; NF-E2-Related Factor 2; Plaque, Amyloid; Presenilin-1	Koistinaho	Jari	A. I. Virtanen Institute for Molecular Sciences, University of Eastern Finland, Kuopio, Finland
NFE2L2	Alzheimer's disease	1	discuss	Finally, the model involved the global knockout of Nrf2, that is, both in neurons and different glia, and it is difficult to determine its cell-specific function in the pathogenesis of AD.	32454936	Nrf2 Ablation Promotes Alzheimer's Disease-Like Pathology in APP/PS1 Transgenic Mice: The Role of Neuroinflammation and Oxidative Stress.	Alzheimer's disease (AD), the most common neurodegenerative disorder, is characterized by the accumulation of amyloid-β (Aβ) peptide and hyperphosphorylated tau protein. Accumulating evidence has revealed that the slow progressive deterioration of AD is associated with oxidative stress and chronic inflammation in the brain. Nuclear factor erythroid 2- (NF-E2-) related factor 2 (Nrf2), which acts …	2021	1	6	Oxid Med Cell Longev	Oxidative medicine and cellular longevity	Alzheimer Disease; Amyloid beta-Peptides; Animals; Astrocytes; Brain; Gliosis; Hippocampus; Inflammation; Memory; Mice, Inbred C57BL; Mice, Transgenic; NF-E2-Related Factor 2; Oxidative Stress; Phosphorylation; Presenilin-1; Spatial Learning; tau Proteins	Zhao	Rui	Department of Forensic Pathology, School of Forensic Medicine, China Medical University, Shenyang, Liaoning 110122, China
NFE2L2	Alzheimer's disease	1	discuss	Gene deletion of Nrf2 exacerbated the AD-like pathologic changes in AT mice by worsening the neuroinflammation and oxidative stress.	32454936	Nrf2 Ablation Promotes Alzheimer's Disease-Like Pathology in APP/PS1 Transgenic Mice: The Role of Neuroinflammation and Oxidative Stress.	Alzheimer's disease (AD), the most common neurodegenerative disorder, is characterized by the accumulation of amyloid-β (Aβ) peptide and hyperphosphorylated tau protein. Accumulating evidence has revealed that the slow progressive deterioration of AD is associated with oxidative stress and chronic inflammation in the brain. Nuclear factor erythroid 2- (NF-E2-) related factor 2 (Nrf2), which acts …	2021	1	6	Oxid Med Cell Longev	Oxidative medicine and cellular longevity	Alzheimer Disease; Amyloid beta-Peptides; Animals; Astrocytes; Brain; Gliosis; Hippocampus; Inflammation; Memory; Mice, Inbred C57BL; Mice, Transgenic; NF-E2-Related Factor 2; Oxidative Stress; Phosphorylation; Presenilin-1; Spatial Learning; tau Proteins	Zhao	Rui	Department of Forensic Pathology, School of Forensic Medicine, China Medical University, Shenyang, Liaoning 110122, China
NFE2L2	Alzheimer's disease	1	discuss	Astrocytes participate in inflammatory processes during AD, as we showed in the present study, and the absence of Nrf2 induced more aggressive activation of astroglia and inflammation in AT mice, which might be through activation of the NF-ÎoB pathway [53, 54].	32454936	Nrf2 Ablation Promotes Alzheimer's Disease-Like Pathology in APP/PS1 Transgenic Mice: The Role of Neuroinflammation and Oxidative Stress.	Alzheimer's disease (AD), the most common neurodegenerative disorder, is characterized by the accumulation of amyloid-β (Aβ) peptide and hyperphosphorylated tau protein. Accumulating evidence has revealed that the slow progressive deterioration of AD is associated with oxidative stress and chronic inflammation in the brain. Nuclear factor erythroid 2- (NF-E2-) related factor 2 (Nrf2), which acts …	2021	1	6	Oxid Med Cell Longev	Oxidative medicine and cellular longevity	Alzheimer Disease; Amyloid beta-Peptides; Animals; Astrocytes; Brain; Gliosis; Hippocampus; Inflammation; Memory; Mice, Inbred C57BL; Mice, Transgenic; NF-E2-Related Factor 2; Oxidative Stress; Phosphorylation; Presenilin-1; Spatial Learning; tau Proteins	Zhao	Rui	Department of Forensic Pathology, School of Forensic Medicine, China Medical University, Shenyang, Liaoning 110122, China
NFE2L2	Alzheimer's disease	1	discuss	Although Nrf2 activity varies among animal models and regions, it is clear that endogenous Nrf2 activity is insufficient to prevent oxidative stress and neuronal cell dysfunction in AD disease.	32454936	Nrf2 Ablation Promotes Alzheimer's Disease-Like Pathology in APP/PS1 Transgenic Mice: The Role of Neuroinflammation and Oxidative Stress.	Alzheimer's disease (AD), the most common neurodegenerative disorder, is characterized by the accumulation of amyloid-β (Aβ) peptide and hyperphosphorylated tau protein. Accumulating evidence has revealed that the slow progressive deterioration of AD is associated with oxidative stress and chronic inflammation in the brain. Nuclear factor erythroid 2- (NF-E2-) related factor 2 (Nrf2), which acts …	2021	1	6	Oxid Med Cell Longev	Oxidative medicine and cellular longevity	Alzheimer Disease; Amyloid beta-Peptides; Animals; Astrocytes; Brain; Gliosis; Hippocampus; Inflammation; Memory; Mice, Inbred C57BL; Mice, Transgenic; NF-E2-Related Factor 2; Oxidative Stress; Phosphorylation; Presenilin-1; Spatial Learning; tau Proteins	Zhao	Rui	Department of Forensic Pathology, School of Forensic Medicine, China Medical University, Shenyang, Liaoning 110122, China
NFE2L2	Alzheimer's disease	1	discuss	Overexpression of Nrf2 specifically in hippocampal neurons lessens astrocyte activation and alleviates cognitive dysfunction without diminishing AÎ2 pathology in AT mice [33], suggesting that Nrf2 activation in neurons is sufficient to prevent neuronal dysfunction in AD.	32454936	Nrf2 Ablation Promotes Alzheimer's Disease-Like Pathology in APP/PS1 Transgenic Mice: The Role of Neuroinflammation and Oxidative Stress.	Alzheimer's disease (AD), the most common neurodegenerative disorder, is characterized by the accumulation of amyloid-β (Aβ) peptide and hyperphosphorylated tau protein. Accumulating evidence has revealed that the slow progressive deterioration of AD is associated with oxidative stress and chronic inflammation in the brain. Nuclear factor erythroid 2- (NF-E2-) related factor 2 (Nrf2), which acts …	2021	1	6	Oxid Med Cell Longev	Oxidative medicine and cellular longevity	Alzheimer Disease; Amyloid beta-Peptides; Animals; Astrocytes; Brain; Gliosis; Hippocampus; Inflammation; Memory; Mice, Inbred C57BL; Mice, Transgenic; NF-E2-Related Factor 2; Oxidative Stress; Phosphorylation; Presenilin-1; Spatial Learning; tau Proteins	Zhao	Rui	Department of Forensic Pathology, School of Forensic Medicine, China Medical University, Shenyang, Liaoning 110122, China
NFE2L2	Alzheimer's disease	1	title	Nrf2 Ablation Promotes Alzheimer's Disease-Like Pathology in APP/PS1 Transgenic Mice: The Role of Neuroinflammation and Oxidative Stress	32454936	Nrf2 Ablation Promotes Alzheimer's Disease-Like Pathology in APP/PS1 Transgenic Mice: The Role of Neuroinflammation and Oxidative Stress.	Alzheimer's disease (AD), the most common neurodegenerative disorder, is characterized by the accumulation of amyloid-β (Aβ) peptide and hyperphosphorylated tau protein. Accumulating evidence has revealed that the slow progressive deterioration of AD is associated with oxidative stress and chronic inflammation in the brain. Nuclear factor erythroid 2- (NF-E2-) related factor 2 (Nrf2), which acts …	2021	1	6	Oxid Med Cell Longev	Oxidative medicine and cellular longevity	Alzheimer Disease; Amyloid beta-Peptides; Animals; Astrocytes; Brain; Gliosis; Hippocampus; Inflammation; Memory; Mice, Inbred C57BL; Mice, Transgenic; NF-E2-Related Factor 2; Oxidative Stress; Phosphorylation; Presenilin-1; Spatial Learning; tau Proteins	Zhao	Rui	Department of Forensic Pathology, School of Forensic Medicine, China Medical University, Shenyang, Liaoning 110122, China
NFE2L2	Alzheimer's disease	1	discuss	Nrf2 Plays Neuroprotective Role in AD through Regulating Antioxidant Response	32454936	Nrf2 Ablation Promotes Alzheimer's Disease-Like Pathology in APP/PS1 Transgenic Mice: The Role of Neuroinflammation and Oxidative Stress.	Alzheimer's disease (AD), the most common neurodegenerative disorder, is characterized by the accumulation of amyloid-β (Aβ) peptide and hyperphosphorylated tau protein. Accumulating evidence has revealed that the slow progressive deterioration of AD is associated with oxidative stress and chronic inflammation in the brain. Nuclear factor erythroid 2- (NF-E2-) related factor 2 (Nrf2), which acts …	2021	1	6	Oxid Med Cell Longev	Oxidative medicine and cellular longevity	Alzheimer Disease; Amyloid beta-Peptides; Animals; Astrocytes; Brain; Gliosis; Hippocampus; Inflammation; Memory; Mice, Inbred C57BL; Mice, Transgenic; NF-E2-Related Factor 2; Oxidative Stress; Phosphorylation; Presenilin-1; Spatial Learning; tau Proteins	Zhao	Rui	Department of Forensic Pathology, School of Forensic Medicine, China Medical University, Shenyang, Liaoning 110122, China
NFE2L2	Alzheimer's disease	1	discuss	In the present study, deletion of Nrf2 exacerbated the inflammatory response in AT mice, indicated by upregulated proinflammatory factors and hippocampal astrogliosis and activation of microglia, especially those surrounding the AÎ2 plaque, which is consistent with previous studies showing that activated microglia appear around the NFTs (neurofibrillary tangles) and AÎ2 plaques in AD animal mod…	32454936	Nrf2 Ablation Promotes Alzheimer's Disease-Like Pathology in APP/PS1 Transgenic Mice: The Role of Neuroinflammation and Oxidative Stress.	Alzheimer's disease (AD), the most common neurodegenerative disorder, is characterized by the accumulation of amyloid-β (Aβ) peptide and hyperphosphorylated tau protein. Accumulating evidence has revealed that the slow progressive deterioration of AD is associated with oxidative stress and chronic inflammation in the brain. Nuclear factor erythroid 2- (NF-E2-) related factor 2 (Nrf2), which acts …	2021	1	6	Oxid Med Cell Longev	Oxidative medicine and cellular longevity	Alzheimer Disease; Amyloid beta-Peptides; Animals; Astrocytes; Brain; Gliosis; Hippocampus; Inflammation; Memory; Mice, Inbred C57BL; Mice, Transgenic; NF-E2-Related Factor 2; Oxidative Stress; Phosphorylation; Presenilin-1; Spatial Learning; tau Proteins	Zhao	Rui	Department of Forensic Pathology, School of Forensic Medicine, China Medical University, Shenyang, Liaoning 110122, China
NFE2L2	Alzheimer's disease	1	discuss	Nrf2 is a key regulator of the antioxidant response, which regulates cytoprotective and detoxificant genes and plays a neuroprotective role in AD [55, 56].	32454936	Nrf2 Ablation Promotes Alzheimer's Disease-Like Pathology in APP/PS1 Transgenic Mice: The Role of Neuroinflammation and Oxidative Stress.	Alzheimer's disease (AD), the most common neurodegenerative disorder, is characterized by the accumulation of amyloid-β (Aβ) peptide and hyperphosphorylated tau protein. Accumulating evidence has revealed that the slow progressive deterioration of AD is associated with oxidative stress and chronic inflammation in the brain. Nuclear factor erythroid 2- (NF-E2-) related factor 2 (Nrf2), which acts …	2021	1	6	Oxid Med Cell Longev	Oxidative medicine and cellular longevity	Alzheimer Disease; Amyloid beta-Peptides; Animals; Astrocytes; Brain; Gliosis; Hippocampus; Inflammation; Memory; Mice, Inbred C57BL; Mice, Transgenic; NF-E2-Related Factor 2; Oxidative Stress; Phosphorylation; Presenilin-1; Spatial Learning; tau Proteins	Zhao	Rui	Department of Forensic Pathology, School of Forensic Medicine, China Medical University, Shenyang, Liaoning 110122, China
NFE2L2	Alzheimer's disease	1	intro	Nrf2 activation through genetic and pharmaceutical approaches exerts a neuroprotective role in AD-related pathophysiology [19, 20], but the effect of Nrf2 silencing on the pathogenesis of AD-like dysfunction remains elusive.	32454936	Nrf2 Ablation Promotes Alzheimer's Disease-Like Pathology in APP/PS1 Transgenic Mice: The Role of Neuroinflammation and Oxidative Stress.	Alzheimer's disease (AD), the most common neurodegenerative disorder, is characterized by the accumulation of amyloid-β (Aβ) peptide and hyperphosphorylated tau protein. Accumulating evidence has revealed that the slow progressive deterioration of AD is associated with oxidative stress and chronic inflammation in the brain. Nuclear factor erythroid 2- (NF-E2-) related factor 2 (Nrf2), which acts …	2021	1	6	Oxid Med Cell Longev	Oxidative medicine and cellular longevity	Alzheimer Disease; Amyloid beta-Peptides; Animals; Astrocytes; Brain; Gliosis; Hippocampus; Inflammation; Memory; Mice, Inbred C57BL; Mice, Transgenic; NF-E2-Related Factor 2; Oxidative Stress; Phosphorylation; Presenilin-1; Spatial Learning; tau Proteins	Zhao	Rui	Department of Forensic Pathology, School of Forensic Medicine, China Medical University, Shenyang, Liaoning 110122, China
NFE2L2	Alzheimer's disease	1	discuss	Nrf2 has also been reported to protect neural progenitor cells [34] and PC12 cells [35] against AÎ2 toxicity in AD.	32454936	Nrf2 Ablation Promotes Alzheimer's Disease-Like Pathology in APP/PS1 Transgenic Mice: The Role of Neuroinflammation and Oxidative Stress.	Alzheimer's disease (AD), the most common neurodegenerative disorder, is characterized by the accumulation of amyloid-β (Aβ) peptide and hyperphosphorylated tau protein. Accumulating evidence has revealed that the slow progressive deterioration of AD is associated with oxidative stress and chronic inflammation in the brain. Nuclear factor erythroid 2- (NF-E2-) related factor 2 (Nrf2), which acts …	2021	1	6	Oxid Med Cell Longev	Oxidative medicine and cellular longevity	Alzheimer Disease; Amyloid beta-Peptides; Animals; Astrocytes; Brain; Gliosis; Hippocampus; Inflammation; Memory; Mice, Inbred C57BL; Mice, Transgenic; NF-E2-Related Factor 2; Oxidative Stress; Phosphorylation; Presenilin-1; Spatial Learning; tau Proteins	Zhao	Rui	Department of Forensic Pathology, School of Forensic Medicine, China Medical University, Shenyang, Liaoning 110122, China
NFE2L2	Alzheimer's disease	1	discuss	Some evidence indicates that endogenous Nrf2 is readily inducible and tends to be more strongly activated in neurons in AD [18, 29â31].	32454936	Nrf2 Ablation Promotes Alzheimer's Disease-Like Pathology in APP/PS1 Transgenic Mice: The Role of Neuroinflammation and Oxidative Stress.	Alzheimer's disease (AD), the most common neurodegenerative disorder, is characterized by the accumulation of amyloid-β (Aβ) peptide and hyperphosphorylated tau protein. Accumulating evidence has revealed that the slow progressive deterioration of AD is associated with oxidative stress and chronic inflammation in the brain. Nuclear factor erythroid 2- (NF-E2-) related factor 2 (Nrf2), which acts …	2021	1	6	Oxid Med Cell Longev	Oxidative medicine and cellular longevity	Alzheimer Disease; Amyloid beta-Peptides; Animals; Astrocytes; Brain; Gliosis; Hippocampus; Inflammation; Memory; Mice, Inbred C57BL; Mice, Transgenic; NF-E2-Related Factor 2; Oxidative Stress; Phosphorylation; Presenilin-1; Spatial Learning; tau Proteins	Zhao	Rui	Department of Forensic Pathology, School of Forensic Medicine, China Medical University, Shenyang, Liaoning 110122, China
NFE2L2	Alzheimer's disease	1	discuss	In the present study, Nrf2 was only shown to participate in the pathogenesis of AD by inhibiting inflammation and oxidative stress; other hypotheses were not investigated.	32454936	Nrf2 Ablation Promotes Alzheimer's Disease-Like Pathology in APP/PS1 Transgenic Mice: The Role of Neuroinflammation and Oxidative Stress.	Alzheimer's disease (AD), the most common neurodegenerative disorder, is characterized by the accumulation of amyloid-β (Aβ) peptide and hyperphosphorylated tau protein. Accumulating evidence has revealed that the slow progressive deterioration of AD is associated with oxidative stress and chronic inflammation in the brain. Nuclear factor erythroid 2- (NF-E2-) related factor 2 (Nrf2), which acts …	2021	1	6	Oxid Med Cell Longev	Oxidative medicine and cellular longevity	Alzheimer Disease; Amyloid beta-Peptides; Animals; Astrocytes; Brain; Gliosis; Hippocampus; Inflammation; Memory; Mice, Inbred C57BL; Mice, Transgenic; NF-E2-Related Factor 2; Oxidative Stress; Phosphorylation; Presenilin-1; Spatial Learning; tau Proteins	Zhao	Rui	Department of Forensic Pathology, School of Forensic Medicine, China Medical University, Shenyang, Liaoning 110122, China
NFE2L2	Alzheimer's disease	1	abstract	Although recent data show a link between Nrf2 and AD-related cognitive decline, the mechanism is still unknown.	32454936	Nrf2 Ablation Promotes Alzheimer's Disease-Like Pathology in APP/PS1 Transgenic Mice: The Role of Neuroinflammation and Oxidative Stress.	Alzheimer's disease (AD), the most common neurodegenerative disorder, is characterized by the accumulation of amyloid-β (Aβ) peptide and hyperphosphorylated tau protein. Accumulating evidence has revealed that the slow progressive deterioration of AD is associated with oxidative stress and chronic inflammation in the brain. Nuclear factor erythroid 2- (NF-E2-) related factor 2 (Nrf2), which acts …	2021	1	6	Oxid Med Cell Longev	Oxidative medicine and cellular longevity	Alzheimer Disease; Amyloid beta-Peptides; Animals; Astrocytes; Brain; Gliosis; Hippocampus; Inflammation; Memory; Mice, Inbred C57BL; Mice, Transgenic; NF-E2-Related Factor 2; Oxidative Stress; Phosphorylation; Presenilin-1; Spatial Learning; tau Proteins	Zhao	Rui	Department of Forensic Pathology, School of Forensic Medicine, China Medical University, Shenyang, Liaoning 110122, China
NFE2L2	Alzheimer's disease	1	abstract	Thus, we explored how Nrf2 protects brain cells against the oxidative stress and inflammation of AD in a mouse model of AD (APP/PS1 transgenic (AT) mice) with genetic removal of Nrf2.	32454936	Nrf2 Ablation Promotes Alzheimer's Disease-Like Pathology in APP/PS1 Transgenic Mice: The Role of Neuroinflammation and Oxidative Stress.	Alzheimer's disease (AD), the most common neurodegenerative disorder, is characterized by the accumulation of amyloid-β (Aβ) peptide and hyperphosphorylated tau protein. Accumulating evidence has revealed that the slow progressive deterioration of AD is associated with oxidative stress and chronic inflammation in the brain. Nuclear factor erythroid 2- (NF-E2-) related factor 2 (Nrf2), which acts …	2021	1	6	Oxid Med Cell Longev	Oxidative medicine and cellular longevity	Alzheimer Disease; Amyloid beta-Peptides; Animals; Astrocytes; Brain; Gliosis; Hippocampus; Inflammation; Memory; Mice, Inbred C57BL; Mice, Transgenic; NF-E2-Related Factor 2; Oxidative Stress; Phosphorylation; Presenilin-1; Spatial Learning; tau Proteins	Zhao	Rui	Department of Forensic Pathology, School of Forensic Medicine, China Medical University, Shenyang, Liaoning 110122, China
NFE2L2	Alzheimer's disease	1	intro	The Nrf2 level is reported to decrease as a function of age [10] and to be lower in the postmortem human brains and animal models of AD [11, 12].	32454936	Nrf2 Ablation Promotes Alzheimer's Disease-Like Pathology in APP/PS1 Transgenic Mice: The Role of Neuroinflammation and Oxidative Stress.	Alzheimer's disease (AD), the most common neurodegenerative disorder, is characterized by the accumulation of amyloid-β (Aβ) peptide and hyperphosphorylated tau protein. Accumulating evidence has revealed that the slow progressive deterioration of AD is associated with oxidative stress and chronic inflammation in the brain. Nuclear factor erythroid 2- (NF-E2-) related factor 2 (Nrf2), which acts …	2021	1	6	Oxid Med Cell Longev	Oxidative medicine and cellular longevity	Alzheimer Disease; Amyloid beta-Peptides; Animals; Astrocytes; Brain; Gliosis; Hippocampus; Inflammation; Memory; Mice, Inbred C57BL; Mice, Transgenic; NF-E2-Related Factor 2; Oxidative Stress; Phosphorylation; Presenilin-1; Spatial Learning; tau Proteins	Zhao	Rui	Department of Forensic Pathology, School of Forensic Medicine, China Medical University, Shenyang, Liaoning 110122, China
NFE2L2	Alzheimer's disease	1	intro	We found that the ablation of Nrf2 in AT mice exacerbated spatial learning and memory deficits and AD-like pathology.	32454936	Nrf2 Ablation Promotes Alzheimer's Disease-Like Pathology in APP/PS1 Transgenic Mice: The Role of Neuroinflammation and Oxidative Stress.	Alzheimer's disease (AD), the most common neurodegenerative disorder, is characterized by the accumulation of amyloid-β (Aβ) peptide and hyperphosphorylated tau protein. Accumulating evidence has revealed that the slow progressive deterioration of AD is associated with oxidative stress and chronic inflammation in the brain. Nuclear factor erythroid 2- (NF-E2-) related factor 2 (Nrf2), which acts …	2021	1	6	Oxid Med Cell Longev	Oxidative medicine and cellular longevity	Alzheimer Disease; Amyloid beta-Peptides; Animals; Astrocytes; Brain; Gliosis; Hippocampus; Inflammation; Memory; Mice, Inbred C57BL; Mice, Transgenic; NF-E2-Related Factor 2; Oxidative Stress; Phosphorylation; Presenilin-1; Spatial Learning; tau Proteins	Zhao	Rui	Department of Forensic Pathology, School of Forensic Medicine, China Medical University, Shenyang, Liaoning 110122, China
NFE2L2	Alzheimer's disease	1	discuss	A recent transcriptomic study revealed that Nrf2 might regulate other multiple stress responses in Nrf2 knockout AD mice [14].	32454936	Nrf2 Ablation Promotes Alzheimer's Disease-Like Pathology in APP/PS1 Transgenic Mice: The Role of Neuroinflammation and Oxidative Stress.	Alzheimer's disease (AD), the most common neurodegenerative disorder, is characterized by the accumulation of amyloid-β (Aβ) peptide and hyperphosphorylated tau protein. Accumulating evidence has revealed that the slow progressive deterioration of AD is associated with oxidative stress and chronic inflammation in the brain. Nuclear factor erythroid 2- (NF-E2-) related factor 2 (Nrf2), which acts …	2021	1	6	Oxid Med Cell Longev	Oxidative medicine and cellular longevity	Alzheimer Disease; Amyloid beta-Peptides; Animals; Astrocytes; Brain; Gliosis; Hippocampus; Inflammation; Memory; Mice, Inbred C57BL; Mice, Transgenic; NF-E2-Related Factor 2; Oxidative Stress; Phosphorylation; Presenilin-1; Spatial Learning; tau Proteins	Zhao	Rui	Department of Forensic Pathology, School of Forensic Medicine, China Medical University, Shenyang, Liaoning 110122, China
NFE2L2	Alzheimer's disease	1	discuss	The present study, consistent with previous work, proved that Nrf2 might be a good way to ameliorate AD-related cognitive impairment and AD-like pathology changes, which is worth exploring in the clinical setting.	32454936	Nrf2 Ablation Promotes Alzheimer's Disease-Like Pathology in APP/PS1 Transgenic Mice: The Role of Neuroinflammation and Oxidative Stress.	Alzheimer's disease (AD), the most common neurodegenerative disorder, is characterized by the accumulation of amyloid-β (Aβ) peptide and hyperphosphorylated tau protein. Accumulating evidence has revealed that the slow progressive deterioration of AD is associated with oxidative stress and chronic inflammation in the brain. Nuclear factor erythroid 2- (NF-E2-) related factor 2 (Nrf2), which acts …	2021	1	6	Oxid Med Cell Longev	Oxidative medicine and cellular longevity	Alzheimer Disease; Amyloid beta-Peptides; Animals; Astrocytes; Brain; Gliosis; Hippocampus; Inflammation; Memory; Mice, Inbred C57BL; Mice, Transgenic; NF-E2-Related Factor 2; Oxidative Stress; Phosphorylation; Presenilin-1; Spatial Learning; tau Proteins	Zhao	Rui	Department of Forensic Pathology, School of Forensic Medicine, China Medical University, Shenyang, Liaoning 110122, China
NFE2L2	Alzheimer's disease	1	discuss	Nrf2 is an important antioxidant stress and anti-inflammatory factor that plays a protective role in the AD brain [27, 28].	32454936	Nrf2 Ablation Promotes Alzheimer's Disease-Like Pathology in APP/PS1 Transgenic Mice: The Role of Neuroinflammation and Oxidative Stress.	Alzheimer's disease (AD), the most common neurodegenerative disorder, is characterized by the accumulation of amyloid-β (Aβ) peptide and hyperphosphorylated tau protein. Accumulating evidence has revealed that the slow progressive deterioration of AD is associated with oxidative stress and chronic inflammation in the brain. Nuclear factor erythroid 2- (NF-E2-) related factor 2 (Nrf2), which acts …	2021	1	6	Oxid Med Cell Longev	Oxidative medicine and cellular longevity	Alzheimer Disease; Amyloid beta-Peptides; Animals; Astrocytes; Brain; Gliosis; Hippocampus; Inflammation; Memory; Mice, Inbred C57BL; Mice, Transgenic; NF-E2-Related Factor 2; Oxidative Stress; Phosphorylation; Presenilin-1; Spatial Learning; tau Proteins	Zhao	Rui	Department of Forensic Pathology, School of Forensic Medicine, China Medical University, Shenyang, Liaoning 110122, China
NFE2L2	Alzheimer's disease	1	results	To confirm the phenotype of transgenic mice and to explore the AD-like pathologic changes induced by deletion of the gene encoding Nrf2, we performed the immunohistochemical staining of AÎ2 and p-tauS404.	32454936	Nrf2 Ablation Promotes Alzheimer's Disease-Like Pathology in APP/PS1 Transgenic Mice: The Role of Neuroinflammation and Oxidative Stress.	Alzheimer's disease (AD), the most common neurodegenerative disorder, is characterized by the accumulation of amyloid-β (Aβ) peptide and hyperphosphorylated tau protein. Accumulating evidence has revealed that the slow progressive deterioration of AD is associated with oxidative stress and chronic inflammation in the brain. Nuclear factor erythroid 2- (NF-E2-) related factor 2 (Nrf2), which acts …	2021	1	6	Oxid Med Cell Longev	Oxidative medicine and cellular longevity	Alzheimer Disease; Amyloid beta-Peptides; Animals; Astrocytes; Brain; Gliosis; Hippocampus; Inflammation; Memory; Mice, Inbred C57BL; Mice, Transgenic; NF-E2-Related Factor 2; Oxidative Stress; Phosphorylation; Presenilin-1; Spatial Learning; tau Proteins	Zhao	Rui	Department of Forensic Pathology, School of Forensic Medicine, China Medical University, Shenyang, Liaoning 110122, China
NFE2L2	Alzheimer's disease	1	intro	Some studies have noted that Nrf2 ablation exacerbates cognitive deficits in a mouse model of AD and aggravates AD-like pathology [13, 14, 18].	32454936	Nrf2 Ablation Promotes Alzheimer's Disease-Like Pathology in APP/PS1 Transgenic Mice: The Role of Neuroinflammation and Oxidative Stress.	Alzheimer's disease (AD), the most common neurodegenerative disorder, is characterized by the accumulation of amyloid-β (Aβ) peptide and hyperphosphorylated tau protein. Accumulating evidence has revealed that the slow progressive deterioration of AD is associated with oxidative stress and chronic inflammation in the brain. Nuclear factor erythroid 2- (NF-E2-) related factor 2 (Nrf2), which acts …	2021	1	6	Oxid Med Cell Longev	Oxidative medicine and cellular longevity	Alzheimer Disease; Amyloid beta-Peptides; Animals; Astrocytes; Brain; Gliosis; Hippocampus; Inflammation; Memory; Mice, Inbred C57BL; Mice, Transgenic; NF-E2-Related Factor 2; Oxidative Stress; Phosphorylation; Presenilin-1; Spatial Learning; tau Proteins	Zhao	Rui	Department of Forensic Pathology, School of Forensic Medicine, China Medical University, Shenyang, Liaoning 110122, China
NFE2L2	Alzheimer's disease	1	discuss	Koistinaho and colleagues [20] reported an apparent decrease in Nrf2 activity in hippocampal neurons and the frontal cortex of a transgenic AD mouse model through immunohistochemical staining and western blot of nuclear fractions.	32454936	Nrf2 Ablation Promotes Alzheimer's Disease-Like Pathology in APP/PS1 Transgenic Mice: The Role of Neuroinflammation and Oxidative Stress.	Alzheimer's disease (AD), the most common neurodegenerative disorder, is characterized by the accumulation of amyloid-β (Aβ) peptide and hyperphosphorylated tau protein. Accumulating evidence has revealed that the slow progressive deterioration of AD is associated with oxidative stress and chronic inflammation in the brain. Nuclear factor erythroid 2- (NF-E2-) related factor 2 (Nrf2), which acts …	2021	1	6	Oxid Med Cell Longev	Oxidative medicine and cellular longevity	Alzheimer Disease; Amyloid beta-Peptides; Animals; Astrocytes; Brain; Gliosis; Hippocampus; Inflammation; Memory; Mice, Inbred C57BL; Mice, Transgenic; NF-E2-Related Factor 2; Oxidative Stress; Phosphorylation; Presenilin-1; Spatial Learning; tau Proteins	Zhao	Rui	Department of Forensic Pathology, School of Forensic Medicine, China Medical University, Shenyang, Liaoning 110122, China
NFE2L2	Alzheimer's disease	1	intro	In the present study, we used a genetic approach to delete the Nrf2 gene from APP/PS1 transgenic (AT) mice, a widely used animal model of AD displaying impaired cognitive function at 9 months old [21].	32454936	Nrf2 Ablation Promotes Alzheimer's Disease-Like Pathology in APP/PS1 Transgenic Mice: The Role of Neuroinflammation and Oxidative Stress.	Alzheimer's disease (AD), the most common neurodegenerative disorder, is characterized by the accumulation of amyloid-β (Aβ) peptide and hyperphosphorylated tau protein. Accumulating evidence has revealed that the slow progressive deterioration of AD is associated with oxidative stress and chronic inflammation in the brain. Nuclear factor erythroid 2- (NF-E2-) related factor 2 (Nrf2), which acts …	2021	1	6	Oxid Med Cell Longev	Oxidative medicine and cellular longevity	Alzheimer Disease; Amyloid beta-Peptides; Animals; Astrocytes; Brain; Gliosis; Hippocampus; Inflammation; Memory; Mice, Inbred C57BL; Mice, Transgenic; NF-E2-Related Factor 2; Oxidative Stress; Phosphorylation; Presenilin-1; Spatial Learning; tau Proteins	Zhao	Rui	Department of Forensic Pathology, School of Forensic Medicine, China Medical University, Shenyang, Liaoning 110122, China
NFE2L2	Alzheimer's disease	1	intro	Ageing is the main risk factor for AD and some scattered studies have noted the correlation between deficits in NRF2 and AD.	28704727	NRF2 deficiency replicates transcriptomic changes in Alzheimer's patients and worsens APP and TAU pathology.	Failure to translate successful neuroprotective preclinical data to a clinical setting in Alzheimer's disease (AD) indicates that amyloidopathy and tauopathy alone provide an incomplete view of disease. We have tested here the relevance of additional homeostatic deviations that result from loss of activity of transcription factor NRF2, a crucial regulator of multiple stress responses whose activi…	2018	5	3	Redox Biol	Redox biology	Alzheimer's disease; NRF2; Neuroinflammation; Oxidative stress; Proteotoxicity; Transcriptomics; Alzheimer Disease; Amyloid beta-Protein Precursor; Animals; Brain; Humans; Long-Term Potentiation; Maze Learning; Mice; Mice, Inbred C57BL; NF-E2-Related Factor 2; Oxidative Stress; Transcriptome; tau Proteins	Cuadrado	Antonio	Centro de Investigación Biomédica en Red sobre Enfermedades Neurodegenerativas (CIBERNED), ISCIII. Instituto de Investigaciones Biomédicas "Alberto Sols" UAM-CSIC. Instituto de Investigación Sanitaria La Paz (IdiPaz), and Department of Biochemistry, Faculty of Medicine, Autonomous University of Madrid, Madrid, Spain	antonio.cuadrado@uam.es
NFE2L2	Alzheimer's disease	1	results	Altogether, these results show overlap in many dysregulated processes in the brain of NRF2-deficient mice, old people and AD patients and suggest the participation of NRF2 in the pathological process of AD.Fig. 1Comparison of the functional pathways altered in brain of NRF2-KO mice vs. human ageing and AD cohorts. Altered gene expression in NRF2-KO mice was analyzed in brain samples from 11-month…	28704727	NRF2 deficiency replicates transcriptomic changes in Alzheimer's patients and worsens APP and TAU pathology.	Failure to translate successful neuroprotective preclinical data to a clinical setting in Alzheimer's disease (AD) indicates that amyloidopathy and tauopathy alone provide an incomplete view of disease. We have tested here the relevance of additional homeostatic deviations that result from loss of activity of transcription factor NRF2, a crucial regulator of multiple stress responses whose activi…	2018	5	3	Redox Biol	Redox biology	Alzheimer's disease; NRF2; Neuroinflammation; Oxidative stress; Proteotoxicity; Transcriptomics; Alzheimer Disease; Amyloid beta-Protein Precursor; Animals; Brain; Humans; Long-Term Potentiation; Maze Learning; Mice; Mice, Inbred C57BL; NF-E2-Related Factor 2; Oxidative Stress; Transcriptome; tau Proteins	Cuadrado	Antonio	Centro de Investigación Biomédica en Red sobre Enfermedades Neurodegenerativas (CIBERNED), ISCIII. Instituto de Investigaciones Biomédicas "Alberto Sols" UAM-CSIC. Instituto de Investigación Sanitaria La Paz (IdiPaz), and Department of Biochemistry, Faculty of Medicine, Autonomous University of Madrid, Madrid, Spain	antonio.cuadrado@uam.es
NFE2L2	Alzheimer's disease	1	title	NRF2 deficiency replicates transcriptomic changes in Alzheimer's patients and worsens APP and TAU pathology.	28704727	NRF2 deficiency replicates transcriptomic changes in Alzheimer's patients and worsens APP and TAU pathology.	Failure to translate successful neuroprotective preclinical data to a clinical setting in Alzheimer's disease (AD) indicates that amyloidopathy and tauopathy alone provide an incomplete view of disease. We have tested here the relevance of additional homeostatic deviations that result from loss of activity of transcription factor NRF2, a crucial regulator of multiple stress responses whose activi…	2018	5	3	Redox Biol	Redox biology	Alzheimer's disease; NRF2; Neuroinflammation; Oxidative stress; Proteotoxicity; Transcriptomics; Alzheimer Disease; Amyloid beta-Protein Precursor; Animals; Brain; Humans; Long-Term Potentiation; Maze Learning; Mice; Mice, Inbred C57BL; NF-E2-Related Factor 2; Oxidative Stress; Transcriptome; tau Proteins	Cuadrado	Antonio	Centro de Investigación Biomédica en Red sobre Enfermedades Neurodegenerativas (CIBERNED), ISCIII. Instituto de Investigaciones Biomédicas "Alberto Sols" UAM-CSIC. Instituto de Investigación Sanitaria La Paz (IdiPaz), and Department of Biochemistry, Faculty of Medicine, Autonomous University of Madrid, Madrid, Spain	antonio.cuadrado@uam.es
NFE2L2	Alzheimer's disease	1	results	Based on the overlapping alterations indicated above, and to determine if NRF2 deficiency might participate in AD pathology, we generated transgenic mice with combined neuronal expression of human mutant hAPPV717I and hTAUP301L proteins (for simplicity from now on denoted AT) under the neuronal Thy1 promoter in the C57/bl6 genetic background, with either wild type (AT-NRF2-WT) or NRF2 absence (AT…	28704727	NRF2 deficiency replicates transcriptomic changes in Alzheimer's patients and worsens APP and TAU pathology.	Failure to translate successful neuroprotective preclinical data to a clinical setting in Alzheimer's disease (AD) indicates that amyloidopathy and tauopathy alone provide an incomplete view of disease. We have tested here the relevance of additional homeostatic deviations that result from loss of activity of transcription factor NRF2, a crucial regulator of multiple stress responses whose activi…	2018	5	3	Redox Biol	Redox biology	Alzheimer's disease; NRF2; Neuroinflammation; Oxidative stress; Proteotoxicity; Transcriptomics; Alzheimer Disease; Amyloid beta-Protein Precursor; Animals; Brain; Humans; Long-Term Potentiation; Maze Learning; Mice; Mice, Inbred C57BL; NF-E2-Related Factor 2; Oxidative Stress; Transcriptome; tau Proteins	Cuadrado	Antonio	Centro de Investigación Biomédica en Red sobre Enfermedades Neurodegenerativas (CIBERNED), ISCIII. Instituto de Investigaciones Biomédicas "Alberto Sols" UAM-CSIC. Instituto de Investigación Sanitaria La Paz (IdiPaz), and Department of Biochemistry, Faculty of Medicine, Autonomous University of Madrid, Madrid, Spain	antonio.cuadrado@uam.es
NFE2L2	Alzheimer's disease	1	discuss	These findings suggest that lack of NRF2 replicates a prodromal condition of human AD that is aggravated by loss of NRF2-related homeostasis and is in line with other findings from animal models of disease related phenotypes before neurodegeneration [53], [54].	28704727	NRF2 deficiency replicates transcriptomic changes in Alzheimer's patients and worsens APP and TAU pathology.	Failure to translate successful neuroprotective preclinical data to a clinical setting in Alzheimer's disease (AD) indicates that amyloidopathy and tauopathy alone provide an incomplete view of disease. We have tested here the relevance of additional homeostatic deviations that result from loss of activity of transcription factor NRF2, a crucial regulator of multiple stress responses whose activi…	2018	5	3	Redox Biol	Redox biology	Alzheimer's disease; NRF2; Neuroinflammation; Oxidative stress; Proteotoxicity; Transcriptomics; Alzheimer Disease; Amyloid beta-Protein Precursor; Animals; Brain; Humans; Long-Term Potentiation; Maze Learning; Mice; Mice, Inbred C57BL; NF-E2-Related Factor 2; Oxidative Stress; Transcriptome; tau Proteins	Cuadrado	Antonio	Centro de Investigación Biomédica en Red sobre Enfermedades Neurodegenerativas (CIBERNED), ISCIII. Instituto de Investigaciones Biomédicas "Alberto Sols" UAM-CSIC. Instituto de Investigación Sanitaria La Paz (IdiPaz), and Department of Biochemistry, Faculty of Medicine, Autonomous University of Madrid, Madrid, Spain	antonio.cuadrado@uam.es
NFE2L2	Alzheimer's disease	1	abstract	This study demonstrates the relevance of normal homeostatic responses that decline with ageing, such as NRF2 activity, in the protection against proteotoxic, inflammatory and oxidative stress and provide a new strategy to fight AD.	28704727	NRF2 deficiency replicates transcriptomic changes in Alzheimer's patients and worsens APP and TAU pathology.	Failure to translate successful neuroprotective preclinical data to a clinical setting in Alzheimer's disease (AD) indicates that amyloidopathy and tauopathy alone provide an incomplete view of disease. We have tested here the relevance of additional homeostatic deviations that result from loss of activity of transcription factor NRF2, a crucial regulator of multiple stress responses whose activi…	2018	5	3	Redox Biol	Redox biology	Alzheimer's disease; NRF2; Neuroinflammation; Oxidative stress; Proteotoxicity; Transcriptomics; Alzheimer Disease; Amyloid beta-Protein Precursor; Animals; Brain; Humans; Long-Term Potentiation; Maze Learning; Mice; Mice, Inbred C57BL; NF-E2-Related Factor 2; Oxidative Stress; Transcriptome; tau Proteins	Cuadrado	Antonio	Centro de Investigación Biomédica en Red sobre Enfermedades Neurodegenerativas (CIBERNED), ISCIII. Instituto de Investigaciones Biomédicas "Alberto Sols" UAM-CSIC. Instituto de Investigación Sanitaria La Paz (IdiPaz), and Department of Biochemistry, Faculty of Medicine, Autonomous University of Madrid, Madrid, Spain	antonio.cuadrado@uam.es
NFE2L2	Alzheimer's disease	1	discuss	In this regard, it is interesting to note that NRF2-encoding NFE2L2 haplotypes influence AD progression [13].	28704727	NRF2 deficiency replicates transcriptomic changes in Alzheimer's patients and worsens APP and TAU pathology.	Failure to translate successful neuroprotective preclinical data to a clinical setting in Alzheimer's disease (AD) indicates that amyloidopathy and tauopathy alone provide an incomplete view of disease. We have tested here the relevance of additional homeostatic deviations that result from loss of activity of transcription factor NRF2, a crucial regulator of multiple stress responses whose activi…	2018	5	3	Redox Biol	Redox biology	Alzheimer's disease; NRF2; Neuroinflammation; Oxidative stress; Proteotoxicity; Transcriptomics; Alzheimer Disease; Amyloid beta-Protein Precursor; Animals; Brain; Humans; Long-Term Potentiation; Maze Learning; Mice; Mice, Inbred C57BL; NF-E2-Related Factor 2; Oxidative Stress; Transcriptome; tau Proteins	Cuadrado	Antonio	Centro de Investigación Biomédica en Red sobre Enfermedades Neurodegenerativas (CIBERNED), ISCIII. Instituto de Investigaciones Biomédicas "Alberto Sols" UAM-CSIC. Instituto de Investigación Sanitaria La Paz (IdiPaz), and Department of Biochemistry, Faculty of Medicine, Autonomous University of Madrid, Madrid, Spain	antonio.cuadrado@uam.es
NFE2L2	Alzheimer's disease	1	intro	In humans, one haplotype allele in the NFE2L2 gene promoter, coding NRF2, was associated with an earlier onset of AD, implying that common variants of the NFE2L2 gene might affect AD progression [13].	28704727	NRF2 deficiency replicates transcriptomic changes in Alzheimer's patients and worsens APP and TAU pathology.	Failure to translate successful neuroprotective preclinical data to a clinical setting in Alzheimer's disease (AD) indicates that amyloidopathy and tauopathy alone provide an incomplete view of disease. We have tested here the relevance of additional homeostatic deviations that result from loss of activity of transcription factor NRF2, a crucial regulator of multiple stress responses whose activi…	2018	5	3	Redox Biol	Redox biology	Alzheimer's disease; NRF2; Neuroinflammation; Oxidative stress; Proteotoxicity; Transcriptomics; Alzheimer Disease; Amyloid beta-Protein Precursor; Animals; Brain; Humans; Long-Term Potentiation; Maze Learning; Mice; Mice, Inbred C57BL; NF-E2-Related Factor 2; Oxidative Stress; Transcriptome; tau Proteins	Cuadrado	Antonio	Centro de Investigación Biomédica en Red sobre Enfermedades Neurodegenerativas (CIBERNED), ISCIII. Instituto de Investigaciones Biomédicas "Alberto Sols" UAM-CSIC. Instituto de Investigación Sanitaria La Paz (IdiPaz), and Department of Biochemistry, Faculty of Medicine, Autonomous University of Madrid, Madrid, Spain	antonio.cuadrado@uam.es
NFE2L2	Alzheimer's disease	1	discuss	The use of network techniques to study alteration of brain functional pathways in the context of human ageing and AD allowed us to recreate some of the links shared in common with NRF2-deficiency, a master regulator of cellular homeostasis.	28704727	NRF2 deficiency replicates transcriptomic changes in Alzheimer's patients and worsens APP and TAU pathology.	Failure to translate successful neuroprotective preclinical data to a clinical setting in Alzheimer's disease (AD) indicates that amyloidopathy and tauopathy alone provide an incomplete view of disease. We have tested here the relevance of additional homeostatic deviations that result from loss of activity of transcription factor NRF2, a crucial regulator of multiple stress responses whose activi…	2018	5	3	Redox Biol	Redox biology	Alzheimer's disease; NRF2; Neuroinflammation; Oxidative stress; Proteotoxicity; Transcriptomics; Alzheimer Disease; Amyloid beta-Protein Precursor; Animals; Brain; Humans; Long-Term Potentiation; Maze Learning; Mice; Mice, Inbred C57BL; NF-E2-Related Factor 2; Oxidative Stress; Transcriptome; tau Proteins	Cuadrado	Antonio	Centro de Investigación Biomédica en Red sobre Enfermedades Neurodegenerativas (CIBERNED), ISCIII. Instituto de Investigaciones Biomédicas "Alberto Sols" UAM-CSIC. Instituto de Investigación Sanitaria La Paz (IdiPaz), and Department of Biochemistry, Faculty of Medicine, Autonomous University of Madrid, Madrid, Spain	antonio.cuadrado@uam.es
NFE2L2	Alzheimer's disease	1	discuss	A consequence of this study is the generation of a mouse model that combines impaired homeostatic responses with proteinopathy and paves the way to future new pharmacological strategies aimed at NRF2 as the molecular target for treatment of the cognitive impairment in MCI and early AD.	28704727	NRF2 deficiency replicates transcriptomic changes in Alzheimer's patients and worsens APP and TAU pathology.	Failure to translate successful neuroprotective preclinical data to a clinical setting in Alzheimer's disease (AD) indicates that amyloidopathy and tauopathy alone provide an incomplete view of disease. We have tested here the relevance of additional homeostatic deviations that result from loss of activity of transcription factor NRF2, a crucial regulator of multiple stress responses whose activi…	2018	5	3	Redox Biol	Redox biology	Alzheimer's disease; NRF2; Neuroinflammation; Oxidative stress; Proteotoxicity; Transcriptomics; Alzheimer Disease; Amyloid beta-Protein Precursor; Animals; Brain; Humans; Long-Term Potentiation; Maze Learning; Mice; Mice, Inbred C57BL; NF-E2-Related Factor 2; Oxidative Stress; Transcriptome; tau Proteins	Cuadrado	Antonio	Centro de Investigación Biomédica en Red sobre Enfermedades Neurodegenerativas (CIBERNED), ISCIII. Instituto de Investigaciones Biomédicas "Alberto Sols" UAM-CSIC. Instituto de Investigación Sanitaria La Paz (IdiPaz), and Department of Biochemistry, Faculty of Medicine, Autonomous University of Madrid, Madrid, Spain	antonio.cuadrado@uam.es
NFE2L2	Alzheimer's disease	1	results	All altered pathways in NRF2-KO brain mice were found to be also altered in either human ageing or AD brains, although some others were only altered in elderly subjects or AD patients but not in mice (Fig. 1C).	28704727	NRF2 deficiency replicates transcriptomic changes in Alzheimer's patients and worsens APP and TAU pathology.	Failure to translate successful neuroprotective preclinical data to a clinical setting in Alzheimer's disease (AD) indicates that amyloidopathy and tauopathy alone provide an incomplete view of disease. We have tested here the relevance of additional homeostatic deviations that result from loss of activity of transcription factor NRF2, a crucial regulator of multiple stress responses whose activi…	2018	5	3	Redox Biol	Redox biology	Alzheimer's disease; NRF2; Neuroinflammation; Oxidative stress; Proteotoxicity; Transcriptomics; Alzheimer Disease; Amyloid beta-Protein Precursor; Animals; Brain; Humans; Long-Term Potentiation; Maze Learning; Mice; Mice, Inbred C57BL; NF-E2-Related Factor 2; Oxidative Stress; Transcriptome; tau Proteins	Cuadrado	Antonio	Centro de Investigación Biomédica en Red sobre Enfermedades Neurodegenerativas (CIBERNED), ISCIII. Instituto de Investigaciones Biomédicas "Alberto Sols" UAM-CSIC. Instituto de Investigación Sanitaria La Paz (IdiPaz), and Department of Biochemistry, Faculty of Medicine, Autonomous University of Madrid, Madrid, Spain	antonio.cuadrado@uam.es
NFE2L2	Alzheimer's disease	1	discuss	These studies suggested that depletion of NRF2 activity might aggravate AD-related phenotypes but were unable to address the interactions between NRF2 expression and both pathologies when present, as they are in human disease, together.	28704727	NRF2 deficiency replicates transcriptomic changes in Alzheimer's patients and worsens APP and TAU pathology.	Failure to translate successful neuroprotective preclinical data to a clinical setting in Alzheimer's disease (AD) indicates that amyloidopathy and tauopathy alone provide an incomplete view of disease. We have tested here the relevance of additional homeostatic deviations that result from loss of activity of transcription factor NRF2, a crucial regulator of multiple stress responses whose activi…	2018	5	3	Redox Biol	Redox biology	Alzheimer's disease; NRF2; Neuroinflammation; Oxidative stress; Proteotoxicity; Transcriptomics; Alzheimer Disease; Amyloid beta-Protein Precursor; Animals; Brain; Humans; Long-Term Potentiation; Maze Learning; Mice; Mice, Inbred C57BL; NF-E2-Related Factor 2; Oxidative Stress; Transcriptome; tau Proteins	Cuadrado	Antonio	Centro de Investigación Biomédica en Red sobre Enfermedades Neurodegenerativas (CIBERNED), ISCIII. Instituto de Investigaciones Biomédicas "Alberto Sols" UAM-CSIC. Instituto de Investigación Sanitaria La Paz (IdiPaz), and Department of Biochemistry, Faculty of Medicine, Autonomous University of Madrid, Madrid, Spain	antonio.cuadrado@uam.es
NFE2L2	Alzheimer's disease	1	discuss	Previous studies have addressed the relevance of NRF2 in AD by combining NRF2 deficiency with either amyloidopathy [14], [17] or tauopathy [17] alone, but not in combination as presented here.	28704727	NRF2 deficiency replicates transcriptomic changes in Alzheimer's patients and worsens APP and TAU pathology.	Failure to translate successful neuroprotective preclinical data to a clinical setting in Alzheimer's disease (AD) indicates that amyloidopathy and tauopathy alone provide an incomplete view of disease. We have tested here the relevance of additional homeostatic deviations that result from loss of activity of transcription factor NRF2, a crucial regulator of multiple stress responses whose activi…	2018	5	3	Redox Biol	Redox biology	Alzheimer's disease; NRF2; Neuroinflammation; Oxidative stress; Proteotoxicity; Transcriptomics; Alzheimer Disease; Amyloid beta-Protein Precursor; Animals; Brain; Humans; Long-Term Potentiation; Maze Learning; Mice; Mice, Inbred C57BL; NF-E2-Related Factor 2; Oxidative Stress; Transcriptome; tau Proteins	Cuadrado	Antonio	Centro de Investigación Biomédica en Red sobre Enfermedades Neurodegenerativas (CIBERNED), ISCIII. Instituto de Investigaciones Biomédicas "Alberto Sols" UAM-CSIC. Instituto de Investigación Sanitaria La Paz (IdiPaz), and Department of Biochemistry, Faculty of Medicine, Autonomous University of Madrid, Madrid, Spain	antonio.cuadrado@uam.es
NFE2L2	Alzheimer's disease	1	discuss	An additional argument for the contribution of NRF2 to AD is its decline in activity with ageing, which remains the main risk factor for sporadic AD [55], [56].	28704727	NRF2 deficiency replicates transcriptomic changes in Alzheimer's patients and worsens APP and TAU pathology.	Failure to translate successful neuroprotective preclinical data to a clinical setting in Alzheimer's disease (AD) indicates that amyloidopathy and tauopathy alone provide an incomplete view of disease. We have tested here the relevance of additional homeostatic deviations that result from loss of activity of transcription factor NRF2, a crucial regulator of multiple stress responses whose activi…	2018	5	3	Redox Biol	Redox biology	Alzheimer's disease; NRF2; Neuroinflammation; Oxidative stress; Proteotoxicity; Transcriptomics; Alzheimer Disease; Amyloid beta-Protein Precursor; Animals; Brain; Humans; Long-Term Potentiation; Maze Learning; Mice; Mice, Inbred C57BL; NF-E2-Related Factor 2; Oxidative Stress; Transcriptome; tau Proteins	Cuadrado	Antonio	Centro de Investigación Biomédica en Red sobre Enfermedades Neurodegenerativas (CIBERNED), ISCIII. Instituto de Investigaciones Biomédicas "Alberto Sols" UAM-CSIC. Instituto de Investigación Sanitaria La Paz (IdiPaz), and Department of Biochemistry, Faculty of Medicine, Autonomous University of Madrid, Madrid, Spain	antonio.cuadrado@uam.es
NFE2L2	Alzheimer's disease	1	title	NRF2 deficiency replicates transcriptomic changes in Alzheimer's patients and worsens APP and TAU pathology	28704727	NRF2 deficiency replicates transcriptomic changes in Alzheimer's patients and worsens APP and TAU pathology.	Failure to translate successful neuroprotective preclinical data to a clinical setting in Alzheimer's disease (AD) indicates that amyloidopathy and tauopathy alone provide an incomplete view of disease. We have tested here the relevance of additional homeostatic deviations that result from loss of activity of transcription factor NRF2, a crucial regulator of multiple stress responses whose activi…	2018	5	3	Redox Biol	Redox biology	Alzheimer's disease; NRF2; Neuroinflammation; Oxidative stress; Proteotoxicity; Transcriptomics; Alzheimer Disease; Amyloid beta-Protein Precursor; Animals; Brain; Humans; Long-Term Potentiation; Maze Learning; Mice; Mice, Inbred C57BL; NF-E2-Related Factor 2; Oxidative Stress; Transcriptome; tau Proteins	Cuadrado	Antonio	Centro de Investigación Biomédica en Red sobre Enfermedades Neurodegenerativas (CIBERNED), ISCIII. Instituto de Investigaciones Biomédicas "Alberto Sols" UAM-CSIC. Instituto de Investigación Sanitaria La Paz (IdiPaz), and Department of Biochemistry, Faculty of Medicine, Autonomous University of Madrid, Madrid, Spain	antonio.cuadrado@uam.es
NFE2L2	Alzheimer's disease	1	intro	In humans, one haplotype allele in the NFE2L2 gene promoter, coding NRF2, was associated with an earlier onset of AD, implying that common variants of the NFE2L2 gene might affect AD progression [13].	28704727	NRF2 deficiency replicates transcriptomic changes in Alzheimer's patients and worsens APP and TAU pathology.	Failure to translate successful neuroprotective preclinical data to a clinical setting in Alzheimer's disease (AD) indicates that amyloidopathy and tauopathy alone provide an incomplete view of disease. We have tested here the relevance of additional homeostatic deviations that result from loss of activity of transcription factor NRF2, a crucial regulator of multiple stress responses whose activi…	2018	5	3	Redox Biol	Redox biology	Alzheimer's disease; NRF2; Neuroinflammation; Oxidative stress; Proteotoxicity; Transcriptomics; Alzheimer Disease; Amyloid beta-Protein Precursor; Animals; Brain; Humans; Long-Term Potentiation; Maze Learning; Mice; Mice, Inbred C57BL; NF-E2-Related Factor 2; Oxidative Stress; Transcriptome; tau Proteins	Cuadrado	Antonio	Centro de Investigación Biomédica en Red sobre Enfermedades Neurodegenerativas (CIBERNED), ISCIII. Instituto de Investigaciones Biomédicas "Alberto Sols" UAM-CSIC. Instituto de Investigación Sanitaria La Paz (IdiPaz), and Department of Biochemistry, Faculty of Medicine, Autonomous University of Madrid, Madrid, Spain	antonio.cuadrado@uam.es
NFE2L2	Alzheimer's disease	1	results	Among the 20 gene clusters with the highest changes, aging and NRF2-KO groups share seven, AD and NRF2-KO groups share ten and the three groups combined share six (Figs.	28704727	NRF2 deficiency replicates transcriptomic changes in Alzheimer's patients and worsens APP and TAU pathology.	Failure to translate successful neuroprotective preclinical data to a clinical setting in Alzheimer's disease (AD) indicates that amyloidopathy and tauopathy alone provide an incomplete view of disease. We have tested here the relevance of additional homeostatic deviations that result from loss of activity of transcription factor NRF2, a crucial regulator of multiple stress responses whose activi…	2018	5	3	Redox Biol	Redox biology	Alzheimer's disease; NRF2; Neuroinflammation; Oxidative stress; Proteotoxicity; Transcriptomics; Alzheimer Disease; Amyloid beta-Protein Precursor; Animals; Brain; Humans; Long-Term Potentiation; Maze Learning; Mice; Mice, Inbred C57BL; NF-E2-Related Factor 2; Oxidative Stress; Transcriptome; tau Proteins	Cuadrado	Antonio	Centro de Investigación Biomédica en Red sobre Enfermedades Neurodegenerativas (CIBERNED), ISCIII. Instituto de Investigaciones Biomédicas "Alberto Sols" UAM-CSIC. Instituto de Investigación Sanitaria La Paz (IdiPaz), and Department of Biochemistry, Faculty of Medicine, Autonomous University of Madrid, Madrid, Spain	antonio.cuadrado@uam.es
NFE2L2	Alzheimer's disease	1	results	NRF2-deficient mouse brain replicates pathway alterations found in human elderly and AD brains	28704727	NRF2 deficiency replicates transcriptomic changes in Alzheimer's patients and worsens APP and TAU pathology.	Failure to translate successful neuroprotective preclinical data to a clinical setting in Alzheimer's disease (AD) indicates that amyloidopathy and tauopathy alone provide an incomplete view of disease. We have tested here the relevance of additional homeostatic deviations that result from loss of activity of transcription factor NRF2, a crucial regulator of multiple stress responses whose activi…	2018	5	3	Redox Biol	Redox biology	Alzheimer's disease; NRF2; Neuroinflammation; Oxidative stress; Proteotoxicity; Transcriptomics; Alzheimer Disease; Amyloid beta-Protein Precursor; Animals; Brain; Humans; Long-Term Potentiation; Maze Learning; Mice; Mice, Inbred C57BL; NF-E2-Related Factor 2; Oxidative Stress; Transcriptome; tau Proteins	Cuadrado	Antonio	Centro de Investigación Biomédica en Red sobre Enfermedades Neurodegenerativas (CIBERNED), ISCIII. Instituto de Investigaciones Biomédicas "Alberto Sols" UAM-CSIC. Instituto de Investigación Sanitaria La Paz (IdiPaz), and Department of Biochemistry, Faculty of Medicine, Autonomous University of Madrid, Madrid, Spain	antonio.cuadrado@uam.es
NFE2L2	age-related macular degeneration	0.86	other	This may be a possible explanation why the age-related decline of NFE2L2 exerts an impact on mitochondrial motility, a phenomenon which has been linked to degenerative diseases such as AMD.	31752195	The Regulation of NFE2L2 (NRF2) Signalling and Epithelial-to-Mesenchymal Transition in Age-Related Macular Degeneration Pathology.	Age-related macular degeneration (AMD) is a mounting cause of loss of sight in the elderly in the developed countries, a trend enhanced by the continual ageing of the population. AMD is a multifactorial and only partly understood, malady. Unfortunately, there is no effective treatment for most AMD patients. It is known that oxidative stress (OS) damages the retinal pigment epithelium (RPE) and co…	2020	4	8	Int J Mol Sci	International journal of molecular sciences	age-related macular degeneration; epithelial-to-mesenchymal transition; hypoxia; nuclear factor erythroid 2-related factor; oxidative stress; reactive oxygen species; retinal pigment epithelium; Disease Progression; Epithelial-Mesenchymal Transition; Fibrosis; Humans; Macular Degeneration; NF-E2-Related Factor 2; Oxidative Stress; Retinal Pigment Epithelium; Signal Transduction	Kaarniranta	Kai	Department of Ophthalmology, Institute of Clinical Medicine, University of Eastern Finland, P.O. Box 1627, FI-70211 Kuopio, Finland
NFE2L2	age-related macular degeneration	0.86	intro	These findings link the damage to NFE2L2 gene deficiency in the pathogenesis of AMD [40,41].	31752195	The Regulation of NFE2L2 (NRF2) Signalling and Epithelial-to-Mesenchymal Transition in Age-Related Macular Degeneration Pathology.	Age-related macular degeneration (AMD) is a mounting cause of loss of sight in the elderly in the developed countries, a trend enhanced by the continual ageing of the population. AMD is a multifactorial and only partly understood, malady. Unfortunately, there is no effective treatment for most AMD patients. It is known that oxidative stress (OS) damages the retinal pigment epithelium (RPE) and co…	2020	4	8	Int J Mol Sci	International journal of molecular sciences	age-related macular degeneration; epithelial-to-mesenchymal transition; hypoxia; nuclear factor erythroid 2-related factor; oxidative stress; reactive oxygen species; retinal pigment epithelium; Disease Progression; Epithelial-Mesenchymal Transition; Fibrosis; Humans; Macular Degeneration; NF-E2-Related Factor 2; Oxidative Stress; Retinal Pigment Epithelium; Signal Transduction	Kaarniranta	Kai	Department of Ophthalmology, Institute of Clinical Medicine, University of Eastern Finland, P.O. Box 1627, FI-70211 Kuopio, Finland
NFE2L2	age-related macular degeneration	0.86	other	As RPE cells are melanin-rich and melanin protects cells against OS (Section 1.2), it would be of interest to examine whether NFE2L2 has similar actions in RPE as described above in skin cells and if this would be of any importance with regard to AMD.	31752195	The Regulation of NFE2L2 (NRF2) Signalling and Epithelial-to-Mesenchymal Transition in Age-Related Macular Degeneration Pathology.	Age-related macular degeneration (AMD) is a mounting cause of loss of sight in the elderly in the developed countries, a trend enhanced by the continual ageing of the population. AMD is a multifactorial and only partly understood, malady. Unfortunately, there is no effective treatment for most AMD patients. It is known that oxidative stress (OS) damages the retinal pigment epithelium (RPE) and co…	2020	4	8	Int J Mol Sci	International journal of molecular sciences	age-related macular degeneration; epithelial-to-mesenchymal transition; hypoxia; nuclear factor erythroid 2-related factor; oxidative stress; reactive oxygen species; retinal pigment epithelium; Disease Progression; Epithelial-Mesenchymal Transition; Fibrosis; Humans; Macular Degeneration; NF-E2-Related Factor 2; Oxidative Stress; Retinal Pigment Epithelium; Signal Transduction	Kaarniranta	Kai	Department of Ophthalmology, Institute of Clinical Medicine, University of Eastern Finland, P.O. Box 1627, FI-70211 Kuopio, Finland
NFE2L2	age-related macular degeneration	0.86	title	The Regulation of NFE2L2 (NRF2) Signalling and Epithelial-to-Mesenchymal Transition in Age-Related Macular Degeneration Pathology.	31752195	The Regulation of NFE2L2 (NRF2) Signalling and Epithelial-to-Mesenchymal Transition in Age-Related Macular Degeneration Pathology.	Age-related macular degeneration (AMD) is a mounting cause of loss of sight in the elderly in the developed countries, a trend enhanced by the continual ageing of the population. AMD is a multifactorial and only partly understood, malady. Unfortunately, there is no effective treatment for most AMD patients. It is known that oxidative stress (OS) damages the retinal pigment epithelium (RPE) and co…	2020	4	8	Int J Mol Sci	International journal of molecular sciences	age-related macular degeneration; epithelial-to-mesenchymal transition; hypoxia; nuclear factor erythroid 2-related factor; oxidative stress; reactive oxygen species; retinal pigment epithelium; Disease Progression; Epithelial-Mesenchymal Transition; Fibrosis; Humans; Macular Degeneration; NF-E2-Related Factor 2; Oxidative Stress; Retinal Pigment Epithelium; Signal Transduction	Kaarniranta	Kai	Department of Ophthalmology, Institute of Clinical Medicine, University of Eastern Finland, P.O. Box 1627, FI-70211 Kuopio, Finland
NFE2L2	age-related macular degeneration	0.86	other	These complex and at times contradictory associations between EMT and KEAP1-NFE2L2 need to be unravelled before it is possible determine whether they are relevant in the development of AMD.	31752195	The Regulation of NFE2L2 (NRF2) Signalling and Epithelial-to-Mesenchymal Transition in Age-Related Macular Degeneration Pathology.	Age-related macular degeneration (AMD) is a mounting cause of loss of sight in the elderly in the developed countries, a trend enhanced by the continual ageing of the population. AMD is a multifactorial and only partly understood, malady. Unfortunately, there is no effective treatment for most AMD patients. It is known that oxidative stress (OS) damages the retinal pigment epithelium (RPE) and co…	2020	4	8	Int J Mol Sci	International journal of molecular sciences	age-related macular degeneration; epithelial-to-mesenchymal transition; hypoxia; nuclear factor erythroid 2-related factor; oxidative stress; reactive oxygen species; retinal pigment epithelium; Disease Progression; Epithelial-Mesenchymal Transition; Fibrosis; Humans; Macular Degeneration; NF-E2-Related Factor 2; Oxidative Stress; Retinal Pigment Epithelium; Signal Transduction	Kaarniranta	Kai	Department of Ophthalmology, Institute of Clinical Medicine, University of Eastern Finland, P.O. Box 1627, FI-70211 Kuopio, Finland
NFE2L2	age-related macular degeneration	0.86	abstract	From a broader perspective, the control of NFE2L2 and EMT as ways of preventing OS-derived cellular damage could be potentially valuable in the therapy of AMD.	31752195	The Regulation of NFE2L2 (NRF2) Signalling and Epithelial-to-Mesenchymal Transition in Age-Related Macular Degeneration Pathology.	Age-related macular degeneration (AMD) is a mounting cause of loss of sight in the elderly in the developed countries, a trend enhanced by the continual ageing of the population. AMD is a multifactorial and only partly understood, malady. Unfortunately, there is no effective treatment for most AMD patients. It is known that oxidative stress (OS) damages the retinal pigment epithelium (RPE) and co…	2020	4	8	Int J Mol Sci	International journal of molecular sciences	age-related macular degeneration; epithelial-to-mesenchymal transition; hypoxia; nuclear factor erythroid 2-related factor; oxidative stress; reactive oxygen species; retinal pigment epithelium; Disease Progression; Epithelial-Mesenchymal Transition; Fibrosis; Humans; Macular Degeneration; NF-E2-Related Factor 2; Oxidative Stress; Retinal Pigment Epithelium; Signal Transduction	Kaarniranta	Kai	Department of Ophthalmology, Institute of Clinical Medicine, University of Eastern Finland, P.O. Box 1627, FI-70211 Kuopio, Finland
NFE2L2	age-related macular degeneration	0.86	title	The Regulation of NFE2L2 (NRF2) Signalling and Epithelial-to-Mesenchymal Transition in Age-Related Macular Degeneration Pathology	31752195	The Regulation of NFE2L2 (NRF2) Signalling and Epithelial-to-Mesenchymal Transition in Age-Related Macular Degeneration Pathology.	Age-related macular degeneration (AMD) is a mounting cause of loss of sight in the elderly in the developed countries, a trend enhanced by the continual ageing of the population. AMD is a multifactorial and only partly understood, malady. Unfortunately, there is no effective treatment for most AMD patients. It is known that oxidative stress (OS) damages the retinal pigment epithelium (RPE) and co…	2020	4	8	Int J Mol Sci	International journal of molecular sciences	age-related macular degeneration; epithelial-to-mesenchymal transition; hypoxia; nuclear factor erythroid 2-related factor; oxidative stress; reactive oxygen species; retinal pigment epithelium; Disease Progression; Epithelial-Mesenchymal Transition; Fibrosis; Humans; Macular Degeneration; NF-E2-Related Factor 2; Oxidative Stress; Retinal Pigment Epithelium; Signal Transduction	Kaarniranta	Kai	Department of Ophthalmology, Institute of Clinical Medicine, University of Eastern Finland, P.O. Box 1627, FI-70211 Kuopio, Finland
NFE2L2	age-related macular degeneration	0.86	other	The prevention NF-ÎoB signalling achieved by the activation of NFE2L2 might be advantageous in the prevention of AMD, since the augmented chronic inflammatory response has been linked to disturbances in the functions of the RPE and thus to the progression of this disease [140,141].	31752195	The Regulation of NFE2L2 (NRF2) Signalling and Epithelial-to-Mesenchymal Transition in Age-Related Macular Degeneration Pathology.	Age-related macular degeneration (AMD) is a mounting cause of loss of sight in the elderly in the developed countries, a trend enhanced by the continual ageing of the population. AMD is a multifactorial and only partly understood, malady. Unfortunately, there is no effective treatment for most AMD patients. It is known that oxidative stress (OS) damages the retinal pigment epithelium (RPE) and co…	2020	4	8	Int J Mol Sci	International journal of molecular sciences	age-related macular degeneration; epithelial-to-mesenchymal transition; hypoxia; nuclear factor erythroid 2-related factor; oxidative stress; reactive oxygen species; retinal pigment epithelium; Disease Progression; Epithelial-Mesenchymal Transition; Fibrosis; Humans; Macular Degeneration; NF-E2-Related Factor 2; Oxidative Stress; Retinal Pigment Epithelium; Signal Transduction	Kaarniranta	Kai	Department of Ophthalmology, Institute of Clinical Medicine, University of Eastern Finland, P.O. Box 1627, FI-70211 Kuopio, Finland
NFE2L2	age-related macular degeneration	0.86	concl	Given the complexity and diversified mechanisms associated with the interaction between NFE2L2, EMT and OS, more research will be needed before a clear message emerges from ongoing signalling studies that will offer clues for the therapeutic application to models of AMD.	31752195	The Regulation of NFE2L2 (NRF2) Signalling and Epithelial-to-Mesenchymal Transition in Age-Related Macular Degeneration Pathology.	Age-related macular degeneration (AMD) is a mounting cause of loss of sight in the elderly in the developed countries, a trend enhanced by the continual ageing of the population. AMD is a multifactorial and only partly understood, malady. Unfortunately, there is no effective treatment for most AMD patients. It is known that oxidative stress (OS) damages the retinal pigment epithelium (RPE) and co…	2020	4	8	Int J Mol Sci	International journal of molecular sciences	age-related macular degeneration; epithelial-to-mesenchymal transition; hypoxia; nuclear factor erythroid 2-related factor; oxidative stress; reactive oxygen species; retinal pigment epithelium; Disease Progression; Epithelial-Mesenchymal Transition; Fibrosis; Humans; Macular Degeneration; NF-E2-Related Factor 2; Oxidative Stress; Retinal Pigment Epithelium; Signal Transduction	Kaarniranta	Kai	Department of Ophthalmology, Institute of Clinical Medicine, University of Eastern Finland, P.O. Box 1627, FI-70211 Kuopio, Finland
NFE2L2	age-related macular degeneration	0.86	other	There is a direct, genetic link between AMD and this pathway, in that a single-nucleotide polymorphism in the NFE2L2 gene (rs6726395), has been claimed to be associated with the risk for AMD [171].	31752195	The Regulation of NFE2L2 (NRF2) Signalling and Epithelial-to-Mesenchymal Transition in Age-Related Macular Degeneration Pathology.	Age-related macular degeneration (AMD) is a mounting cause of loss of sight in the elderly in the developed countries, a trend enhanced by the continual ageing of the population. AMD is a multifactorial and only partly understood, malady. Unfortunately, there is no effective treatment for most AMD patients. It is known that oxidative stress (OS) damages the retinal pigment epithelium (RPE) and co…	2020	4	8	Int J Mol Sci	International journal of molecular sciences	age-related macular degeneration; epithelial-to-mesenchymal transition; hypoxia; nuclear factor erythroid 2-related factor; oxidative stress; reactive oxygen species; retinal pigment epithelium; Disease Progression; Epithelial-Mesenchymal Transition; Fibrosis; Humans; Macular Degeneration; NF-E2-Related Factor 2; Oxidative Stress; Retinal Pigment Epithelium; Signal Transduction	Kaarniranta	Kai	Department of Ophthalmology, Institute of Clinical Medicine, University of Eastern Finland, P.O. Box 1627, FI-70211 Kuopio, Finland
NFE2L2	age-related macular degeneration	0.86	other	The interactions between NFE2L2 and retinoic acid receptors could be of importance in determining how well cells can withstand OS in the retina [173], which has implications for the development of AMD.	31752195	The Regulation of NFE2L2 (NRF2) Signalling and Epithelial-to-Mesenchymal Transition in Age-Related Macular Degeneration Pathology.	Age-related macular degeneration (AMD) is a mounting cause of loss of sight in the elderly in the developed countries, a trend enhanced by the continual ageing of the population. AMD is a multifactorial and only partly understood, malady. Unfortunately, there is no effective treatment for most AMD patients. It is known that oxidative stress (OS) damages the retinal pigment epithelium (RPE) and co…	2020	4	8	Int J Mol Sci	International journal of molecular sciences	age-related macular degeneration; epithelial-to-mesenchymal transition; hypoxia; nuclear factor erythroid 2-related factor; oxidative stress; reactive oxygen species; retinal pigment epithelium; Disease Progression; Epithelial-Mesenchymal Transition; Fibrosis; Humans; Macular Degeneration; NF-E2-Related Factor 2; Oxidative Stress; Retinal Pigment Epithelium; Signal Transduction	Kaarniranta	Kai	Department of Ophthalmology, Institute of Clinical Medicine, University of Eastern Finland, P.O. Box 1627, FI-70211 Kuopio, Finland
NFE2L2	age-related macular degeneration	0.86	other	These findings link mitochondrial damage to NFE2L2 and PPARGC1A gene deficiencies and these may have an impact in autophagic and mitophagic clearance in the RPE and thus be involved in the pathogenesis of AMD [41].	31752195	The Regulation of NFE2L2 (NRF2) Signalling and Epithelial-to-Mesenchymal Transition in Age-Related Macular Degeneration Pathology.	Age-related macular degeneration (AMD) is a mounting cause of loss of sight in the elderly in the developed countries, a trend enhanced by the continual ageing of the population. AMD is a multifactorial and only partly understood, malady. Unfortunately, there is no effective treatment for most AMD patients. It is known that oxidative stress (OS) damages the retinal pigment epithelium (RPE) and co…	2020	4	8	Int J Mol Sci	International journal of molecular sciences	age-related macular degeneration; epithelial-to-mesenchymal transition; hypoxia; nuclear factor erythroid 2-related factor; oxidative stress; reactive oxygen species; retinal pigment epithelium; Disease Progression; Epithelial-Mesenchymal Transition; Fibrosis; Humans; Macular Degeneration; NF-E2-Related Factor 2; Oxidative Stress; Retinal Pigment Epithelium; Signal Transduction	Kaarniranta	Kai	Department of Ophthalmology, Institute of Clinical Medicine, University of Eastern Finland, P.O. Box 1627, FI-70211 Kuopio, Finland
NFE2L2	age-related macular degeneration	0.86	other	NFE2L2 and Connections to RPE Functioning and AMD	31752195	The Regulation of NFE2L2 (NRF2) Signalling and Epithelial-to-Mesenchymal Transition in Age-Related Macular Degeneration Pathology.	Age-related macular degeneration (AMD) is a mounting cause of loss of sight in the elderly in the developed countries, a trend enhanced by the continual ageing of the population. AMD is a multifactorial and only partly understood, malady. Unfortunately, there is no effective treatment for most AMD patients. It is known that oxidative stress (OS) damages the retinal pigment epithelium (RPE) and co…	2020	4	8	Int J Mol Sci	International journal of molecular sciences	age-related macular degeneration; epithelial-to-mesenchymal transition; hypoxia; nuclear factor erythroid 2-related factor; oxidative stress; reactive oxygen species; retinal pigment epithelium; Disease Progression; Epithelial-Mesenchymal Transition; Fibrosis; Humans; Macular Degeneration; NF-E2-Related Factor 2; Oxidative Stress; Retinal Pigment Epithelium; Signal Transduction	Kaarniranta	Kai	Department of Ophthalmology, Institute of Clinical Medicine, University of Eastern Finland, P.O. Box 1627, FI-70211 Kuopio, Finland
NFE2L2	age-related macular degeneration	0.86	abstract	First, the nuclear factor erythroid 2-related factor 2 (NFE2L2; NRF2)-mediated OS response signalling pathway is important in the prevention of oxidative damage and a failure of this system could be critical in the development of AMD.	31752195	The Regulation of NFE2L2 (NRF2) Signalling and Epithelial-to-Mesenchymal Transition in Age-Related Macular Degeneration Pathology.	Age-related macular degeneration (AMD) is a mounting cause of loss of sight in the elderly in the developed countries, a trend enhanced by the continual ageing of the population. AMD is a multifactorial and only partly understood, malady. Unfortunately, there is no effective treatment for most AMD patients. It is known that oxidative stress (OS) damages the retinal pigment epithelium (RPE) and co…	2020	4	8	Int J Mol Sci	International journal of molecular sciences	age-related macular degeneration; epithelial-to-mesenchymal transition; hypoxia; nuclear factor erythroid 2-related factor; oxidative stress; reactive oxygen species; retinal pigment epithelium; Disease Progression; Epithelial-Mesenchymal Transition; Fibrosis; Humans; Macular Degeneration; NF-E2-Related Factor 2; Oxidative Stress; Retinal Pigment Epithelium; Signal Transduction	Kaarniranta	Kai	Department of Ophthalmology, Institute of Clinical Medicine, University of Eastern Finland, P.O. Box 1627, FI-70211 Kuopio, Finland
NFE2L2	age-related macular degeneration	0.86	other	This is followed by a decrease in the levels of NFE2L2 and a weakened oxidative response mechanism that may also be involved in the disease phenotype of AMD.	31752195	The Regulation of NFE2L2 (NRF2) Signalling and Epithelial-to-Mesenchymal Transition in Age-Related Macular Degeneration Pathology.	Age-related macular degeneration (AMD) is a mounting cause of loss of sight in the elderly in the developed countries, a trend enhanced by the continual ageing of the population. AMD is a multifactorial and only partly understood, malady. Unfortunately, there is no effective treatment for most AMD patients. It is known that oxidative stress (OS) damages the retinal pigment epithelium (RPE) and co…	2020	4	8	Int J Mol Sci	International journal of molecular sciences	age-related macular degeneration; epithelial-to-mesenchymal transition; hypoxia; nuclear factor erythroid 2-related factor; oxidative stress; reactive oxygen species; retinal pigment epithelium; Disease Progression; Epithelial-Mesenchymal Transition; Fibrosis; Humans; Macular Degeneration; NF-E2-Related Factor 2; Oxidative Stress; Retinal Pigment Epithelium; Signal Transduction	Kaarniranta	Kai	Department of Ophthalmology, Institute of Clinical Medicine, University of Eastern Finland, P.O. Box 1627, FI-70211 Kuopio, Finland
NFE2L2	age-related macular degeneration	0.86	other	This might be advantageous against the development of AMD [130] Energy depletion, especially when prolonged, might induce NFE2L2 through the action of AMPK, as well as stimulating autophagy.	31752195	The Regulation of NFE2L2 (NRF2) Signalling and Epithelial-to-Mesenchymal Transition in Age-Related Macular Degeneration Pathology.	Age-related macular degeneration (AMD) is a mounting cause of loss of sight in the elderly in the developed countries, a trend enhanced by the continual ageing of the population. AMD is a multifactorial and only partly understood, malady. Unfortunately, there is no effective treatment for most AMD patients. It is known that oxidative stress (OS) damages the retinal pigment epithelium (RPE) and co…	2020	4	8	Int J Mol Sci	International journal of molecular sciences	age-related macular degeneration; epithelial-to-mesenchymal transition; hypoxia; nuclear factor erythroid 2-related factor; oxidative stress; reactive oxygen species; retinal pigment epithelium; Disease Progression; Epithelial-Mesenchymal Transition; Fibrosis; Humans; Macular Degeneration; NF-E2-Related Factor 2; Oxidative Stress; Retinal Pigment Epithelium; Signal Transduction	Kaarniranta	Kai	Department of Ophthalmology, Institute of Clinical Medicine, University of Eastern Finland, P.O. Box 1627, FI-70211 Kuopio, Finland
NFE2L2	age-related macular degeneration	0.86	other	The enhancing of the functions of NFE2L2 could have therapeutic potential in the protection of RPE cells from OS-related damages and cell death and thus it could be beneficial against AMD, at least against the dry form of the disease.	31752195	The Regulation of NFE2L2 (NRF2) Signalling and Epithelial-to-Mesenchymal Transition in Age-Related Macular Degeneration Pathology.	Age-related macular degeneration (AMD) is a mounting cause of loss of sight in the elderly in the developed countries, a trend enhanced by the continual ageing of the population. AMD is a multifactorial and only partly understood, malady. Unfortunately, there is no effective treatment for most AMD patients. It is known that oxidative stress (OS) damages the retinal pigment epithelium (RPE) and co…	2020	4	8	Int J Mol Sci	International journal of molecular sciences	age-related macular degeneration; epithelial-to-mesenchymal transition; hypoxia; nuclear factor erythroid 2-related factor; oxidative stress; reactive oxygen species; retinal pigment epithelium; Disease Progression; Epithelial-Mesenchymal Transition; Fibrosis; Humans; Macular Degeneration; NF-E2-Related Factor 2; Oxidative Stress; Retinal Pigment Epithelium; Signal Transduction	Kaarniranta	Kai	Department of Ophthalmology, Institute of Clinical Medicine, University of Eastern Finland, P.O. Box 1627, FI-70211 Kuopio, Finland
NFE2L2	age-related macular degeneration	0.86	concl	The management of the NFE2L2 pathway may provide a potential and novel treatment of AMD, by lowering the damage induced by OS.	31752195	The Regulation of NFE2L2 (NRF2) Signalling and Epithelial-to-Mesenchymal Transition in Age-Related Macular Degeneration Pathology.	Age-related macular degeneration (AMD) is a mounting cause of loss of sight in the elderly in the developed countries, a trend enhanced by the continual ageing of the population. AMD is a multifactorial and only partly understood, malady. Unfortunately, there is no effective treatment for most AMD patients. It is known that oxidative stress (OS) damages the retinal pigment epithelium (RPE) and co…	2020	4	8	Int J Mol Sci	International journal of molecular sciences	age-related macular degeneration; epithelial-to-mesenchymal transition; hypoxia; nuclear factor erythroid 2-related factor; oxidative stress; reactive oxygen species; retinal pigment epithelium; Disease Progression; Epithelial-Mesenchymal Transition; Fibrosis; Humans; Macular Degeneration; NF-E2-Related Factor 2; Oxidative Stress; Retinal Pigment Epithelium; Signal Transduction	Kaarniranta	Kai	Department of Ophthalmology, Institute of Clinical Medicine, University of Eastern Finland, P.O. Box 1627, FI-70211 Kuopio, Finland
NFE2L2	age-related macular degeneration	0.86	other	There is a direct, genetic link between AMD and this pathway, in that a single-nucleotide polymorphism in the NFE2L2 gene (rs6726395), has been claimed to be associated with the risk for AMD [171].	31752195	The Regulation of NFE2L2 (NRF2) Signalling and Epithelial-to-Mesenchymal Transition in Age-Related Macular Degeneration Pathology.	Age-related macular degeneration (AMD) is a mounting cause of loss of sight in the elderly in the developed countries, a trend enhanced by the continual ageing of the population. AMD is a multifactorial and only partly understood, malady. Unfortunately, there is no effective treatment for most AMD patients. It is known that oxidative stress (OS) damages the retinal pigment epithelium (RPE) and co…	2020	4	8	Int J Mol Sci	International journal of molecular sciences	age-related macular degeneration; epithelial-to-mesenchymal transition; hypoxia; nuclear factor erythroid 2-related factor; oxidative stress; reactive oxygen species; retinal pigment epithelium; Disease Progression; Epithelial-Mesenchymal Transition; Fibrosis; Humans; Macular Degeneration; NF-E2-Related Factor 2; Oxidative Stress; Retinal Pigment Epithelium; Signal Transduction	Kaarniranta	Kai	Department of Ophthalmology, Institute of Clinical Medicine, University of Eastern Finland, P.O. Box 1627, FI-70211 Kuopio, Finland
NFE2L2	age-related macular degeneration	0.86	other	As p21 can also inactivate the KEAP1-NFE2L2 pathway, due to its ability to bind to both of these proteins, one could assume that any increase in its levels might influence the AMD progression via the production of excessive amounts of ROS.	31752195	The Regulation of NFE2L2 (NRF2) Signalling and Epithelial-to-Mesenchymal Transition in Age-Related Macular Degeneration Pathology.	Age-related macular degeneration (AMD) is a mounting cause of loss of sight in the elderly in the developed countries, a trend enhanced by the continual ageing of the population. AMD is a multifactorial and only partly understood, malady. Unfortunately, there is no effective treatment for most AMD patients. It is known that oxidative stress (OS) damages the retinal pigment epithelium (RPE) and co…	2020	4	8	Int J Mol Sci	International journal of molecular sciences	age-related macular degeneration; epithelial-to-mesenchymal transition; hypoxia; nuclear factor erythroid 2-related factor; oxidative stress; reactive oxygen species; retinal pigment epithelium; Disease Progression; Epithelial-Mesenchymal Transition; Fibrosis; Humans; Macular Degeneration; NF-E2-Related Factor 2; Oxidative Stress; Retinal Pigment Epithelium; Signal Transduction	Kaarniranta	Kai	Department of Ophthalmology, Institute of Clinical Medicine, University of Eastern Finland, P.O. Box 1627, FI-70211 Kuopio, Finland
NFE2L2	age-related macular degeneration	0.86	concl	In addition, the linking of autophagy to both of NFE2L2 antioxidant signalling and EMT adds an interesting dimension to the biochemical pathology of AMD, as reduced autophagy has been thought to be a possible cause for the development of this disease.	31752195	The Regulation of NFE2L2 (NRF2) Signalling and Epithelial-to-Mesenchymal Transition in Age-Related Macular Degeneration Pathology.	Age-related macular degeneration (AMD) is a mounting cause of loss of sight in the elderly in the developed countries, a trend enhanced by the continual ageing of the population. AMD is a multifactorial and only partly understood, malady. Unfortunately, there is no effective treatment for most AMD patients. It is known that oxidative stress (OS) damages the retinal pigment epithelium (RPE) and co…	2020	4	8	Int J Mol Sci	International journal of molecular sciences	age-related macular degeneration; epithelial-to-mesenchymal transition; hypoxia; nuclear factor erythroid 2-related factor; oxidative stress; reactive oxygen species; retinal pigment epithelium; Disease Progression; Epithelial-Mesenchymal Transition; Fibrosis; Humans; Macular Degeneration; NF-E2-Related Factor 2; Oxidative Stress; Retinal Pigment Epithelium; Signal Transduction	Kaarniranta	Kai	Department of Ophthalmology, Institute of Clinical Medicine, University of Eastern Finland, P.O. Box 1627, FI-70211 Kuopio, Finland
NFE2L2	age-related macular degeneration	0.86	other	The link between autophagy and the NFE2L2 pathway is therefore interesting with respect to AMD.	31752195	The Regulation of NFE2L2 (NRF2) Signalling and Epithelial-to-Mesenchymal Transition in Age-Related Macular Degeneration Pathology.	Age-related macular degeneration (AMD) is a mounting cause of loss of sight in the elderly in the developed countries, a trend enhanced by the continual ageing of the population. AMD is a multifactorial and only partly understood, malady. Unfortunately, there is no effective treatment for most AMD patients. It is known that oxidative stress (OS) damages the retinal pigment epithelium (RPE) and co…	2020	4	8	Int J Mol Sci	International journal of molecular sciences	age-related macular degeneration; epithelial-to-mesenchymal transition; hypoxia; nuclear factor erythroid 2-related factor; oxidative stress; reactive oxygen species; retinal pigment epithelium; Disease Progression; Epithelial-Mesenchymal Transition; Fibrosis; Humans; Macular Degeneration; NF-E2-Related Factor 2; Oxidative Stress; Retinal Pigment Epithelium; Signal Transduction	Kaarniranta	Kai	Department of Ophthalmology, Institute of Clinical Medicine, University of Eastern Finland, P.O. Box 1627, FI-70211 Kuopio, Finland
NFE2L2	neurodegenerative disease	0.84	abstract	The nuclear factor E2 related factor 2 (Nrf2/NFE2L2) has been proved to play a key role in neurodegenerative disease treatment and ferroptosis regulation.	32372896	Nrf2 and Ferroptosis: A New Research Direction for Neurodegenerative Diseases.	Ferroptosis is a kind of regulated cell death (RCD) caused by the redox state disorder of intracellular microenvironment controlled by glutathione (GSH) peroxidase 4 (GPX4), which is inhibited by iron chelators and lipophilic antioxidants. In addition to classical regulatory mechanisms, new regulatory factors for ferroptosis have been discovered in recent years, such as the P53 pathway, the activ…	2020	9	28	Front Neurosci	Frontiers in neuroscience	ferroptosis; glutathione peroxidase 4 (GPX4); neurodegenerative diseases; nuclear factor E2 related factor 2 (Nrf2/NFE2L2); regulation mechanism	Long	Dingxin	School of Public Health, University of South China, Hengyang, China
NFE2L2	neurodegenerative disease	0.84	abstract	Ferroptosis promotes the progression of neurodegenerative diseases, while the expression of Nrf2 and its target genes (Ho-1, Nqo-1, and Trx) has been declined with aging; therefore, there is still insufficient evidence for ferroptosis and Nrf2 regulatory networks in the field of neurodegenerative diseases.	32372896	Nrf2 and Ferroptosis: A New Research Direction for Neurodegenerative Diseases.	Ferroptosis is a kind of regulated cell death (RCD) caused by the redox state disorder of intracellular microenvironment controlled by glutathione (GSH) peroxidase 4 (GPX4), which is inhibited by iron chelators and lipophilic antioxidants. In addition to classical regulatory mechanisms, new regulatory factors for ferroptosis have been discovered in recent years, such as the P53 pathway, the activ…	2020	9	28	Front Neurosci	Frontiers in neuroscience	ferroptosis; glutathione peroxidase 4 (GPX4); neurodegenerative diseases; nuclear factor E2 related factor 2 (Nrf2/NFE2L2); regulation mechanism	Long	Dingxin	School of Public Health, University of South China, Hengyang, China
NFE2L2	neurodegenerative disease	0.84	abstract	We also highlight the role of ferroptosis and Nrf2 during the process of neurodegenerative diseases and investigate a theoretical basis for further research on the relationship between Nrf2 and ferroptosis in the process of neurodegenerative diseases treatment.	32372896	Nrf2 and Ferroptosis: A New Research Direction for Neurodegenerative Diseases.	Ferroptosis is a kind of regulated cell death (RCD) caused by the redox state disorder of intracellular microenvironment controlled by glutathione (GSH) peroxidase 4 (GPX4), which is inhibited by iron chelators and lipophilic antioxidants. In addition to classical regulatory mechanisms, new regulatory factors for ferroptosis have been discovered in recent years, such as the P53 pathway, the activ…	2020	9	28	Front Neurosci	Frontiers in neuroscience	ferroptosis; glutathione peroxidase 4 (GPX4); neurodegenerative diseases; nuclear factor E2 related factor 2 (Nrf2/NFE2L2); regulation mechanism	Long	Dingxin	School of Public Health, University of South China, Hengyang, China
NFE2L2	neurodegenerative disease	0.84	other	Although we hypothesize the regulation of Nrf2 in the ferroptosis process of neurodegenerative diseases, it is unclear whether the neuroprotective effect in neurodegenerative disease model is through targeting Nrf2 to suppress ferroptosis regulation.	32372896	Nrf2 and Ferroptosis: A New Research Direction for Neurodegenerative Diseases.	Ferroptosis is a kind of regulated cell death (RCD) caused by the redox state disorder of intracellular microenvironment controlled by glutathione (GSH) peroxidase 4 (GPX4), which is inhibited by iron chelators and lipophilic antioxidants. In addition to classical regulatory mechanisms, new regulatory factors for ferroptosis have been discovered in recent years, such as the P53 pathway, the activ…	2020	9	28	Front Neurosci	Frontiers in neuroscience	ferroptosis; glutathione peroxidase 4 (GPX4); neurodegenerative diseases; nuclear factor E2 related factor 2 (Nrf2/NFE2L2); regulation mechanism	Long	Dingxin	School of Public Health, University of South China, Hengyang, China
NFE2L2	neurodegenerative disease	0.84	concl	In summary, we propose that the regulation of neuronal and neuronal ferroptosis by targeting Nrf2 is expected to become a new direction for the prevention and treatment of neurodegenerative diseases.	32372896	Nrf2 and Ferroptosis: A New Research Direction for Neurodegenerative Diseases.	Ferroptosis is a kind of regulated cell death (RCD) caused by the redox state disorder of intracellular microenvironment controlled by glutathione (GSH) peroxidase 4 (GPX4), which is inhibited by iron chelators and lipophilic antioxidants. In addition to classical regulatory mechanisms, new regulatory factors for ferroptosis have been discovered in recent years, such as the P53 pathway, the activ…	2020	9	28	Front Neurosci	Frontiers in neuroscience	ferroptosis; glutathione peroxidase 4 (GPX4); neurodegenerative diseases; nuclear factor E2 related factor 2 (Nrf2/NFE2L2); regulation mechanism	Long	Dingxin	School of Public Health, University of South China, Hengyang, China
NFE2L2	neurodegenerative disease	0.84	title	Nrf2 and Ferroptosis: A New Research Direction for Neurodegenerative Diseases	32372896	Nrf2 and Ferroptosis: A New Research Direction for Neurodegenerative Diseases.	Ferroptosis is a kind of regulated cell death (RCD) caused by the redox state disorder of intracellular microenvironment controlled by glutathione (GSH) peroxidase 4 (GPX4), which is inhibited by iron chelators and lipophilic antioxidants. In addition to classical regulatory mechanisms, new regulatory factors for ferroptosis have been discovered in recent years, such as the P53 pathway, the activ…	2020	9	28	Front Neurosci	Frontiers in neuroscience	ferroptosis; glutathione peroxidase 4 (GPX4); neurodegenerative diseases; nuclear factor E2 related factor 2 (Nrf2/NFE2L2); regulation mechanism	Long	Dingxin	School of Public Health, University of South China, Hengyang, China
NFE2L2	neurodegenerative disease	0.84	intro	Of note, many studies found that Nrf2 is expressed in the central nervous system (CNS), neurons, astrocytes, leukocytes, and microglia (Tanaka et al., 2011; Dang et al., 2012; Sandberg et al., 2014), and numerous evidence suggests that Nrf2 plays an important role in the development and treatment of neurodegenerative diseases (Wang et al., 2017; Deng et al., 2019; Jang et al., 2019; PachÃ3n-Ango…	32372896	Nrf2 and Ferroptosis: A New Research Direction for Neurodegenerative Diseases.	Ferroptosis is a kind of regulated cell death (RCD) caused by the redox state disorder of intracellular microenvironment controlled by glutathione (GSH) peroxidase 4 (GPX4), which is inhibited by iron chelators and lipophilic antioxidants. In addition to classical regulatory mechanisms, new regulatory factors for ferroptosis have been discovered in recent years, such as the P53 pathway, the activ…	2020	9	28	Front Neurosci	Frontiers in neuroscience	ferroptosis; glutathione peroxidase 4 (GPX4); neurodegenerative diseases; nuclear factor E2 related factor 2 (Nrf2/NFE2L2); regulation mechanism	Long	Dingxin	School of Public Health, University of South China, Hengyang, China
NFE2L2	neurodegenerative disease	0.84	intro	However, in the field of neurodegenerative diseases, there is insufficient research evidence to show that Nrf2 can protect nerve and its related regulatory factors by regulating the mechanism of ferroptosis.	32372896	Nrf2 and Ferroptosis: A New Research Direction for Neurodegenerative Diseases.	Ferroptosis is a kind of regulated cell death (RCD) caused by the redox state disorder of intracellular microenvironment controlled by glutathione (GSH) peroxidase 4 (GPX4), which is inhibited by iron chelators and lipophilic antioxidants. In addition to classical regulatory mechanisms, new regulatory factors for ferroptosis have been discovered in recent years, such as the P53 pathway, the activ…	2020	9	28	Front Neurosci	Frontiers in neuroscience	ferroptosis; glutathione peroxidase 4 (GPX4); neurodegenerative diseases; nuclear factor E2 related factor 2 (Nrf2/NFE2L2); regulation mechanism	Long	Dingxin	School of Public Health, University of South China, Hengyang, China
NFE2L2	neurodegenerative disease	0.84	intro	Nrf2 has already acted as a well-known target for neurodegenerative disease treatment (de Oliveira et al., 2018; Muhammad et al., 2019; Wang et al., 2019a) and plays a key role in neuronal resistance to oxidative stress and glutamate-induced excitotoxicity and promotes neuronal degeneration and neuronal survival in acute nerve injury.	32372896	Nrf2 and Ferroptosis: A New Research Direction for Neurodegenerative Diseases.	Ferroptosis is a kind of regulated cell death (RCD) caused by the redox state disorder of intracellular microenvironment controlled by glutathione (GSH) peroxidase 4 (GPX4), which is inhibited by iron chelators and lipophilic antioxidants. In addition to classical regulatory mechanisms, new regulatory factors for ferroptosis have been discovered in recent years, such as the P53 pathway, the activ…	2020	9	28	Front Neurosci	Frontiers in neuroscience	ferroptosis; glutathione peroxidase 4 (GPX4); neurodegenerative diseases; nuclear factor E2 related factor 2 (Nrf2/NFE2L2); regulation mechanism	Long	Dingxin	School of Public Health, University of South China, Hengyang, China
NFE2L2	neurodegenerative disease	0.84	concl	Therefore, this paper reviews the new finding in ferroptosis regulation, the relationship between Nrf2 and ferroptosis, and the research progress of ferroptosis in neurodegenerative diseases.	32372896	Nrf2 and Ferroptosis: A New Research Direction for Neurodegenerative Diseases.	Ferroptosis is a kind of regulated cell death (RCD) caused by the redox state disorder of intracellular microenvironment controlled by glutathione (GSH) peroxidase 4 (GPX4), which is inhibited by iron chelators and lipophilic antioxidants. In addition to classical regulatory mechanisms, new regulatory factors for ferroptosis have been discovered in recent years, such as the P53 pathway, the activ…	2020	9	28	Front Neurosci	Frontiers in neuroscience	ferroptosis; glutathione peroxidase 4 (GPX4); neurodegenerative diseases; nuclear factor E2 related factor 2 (Nrf2/NFE2L2); regulation mechanism	Long	Dingxin	School of Public Health, University of South China, Hengyang, China
NFE2L2	neurodegenerative disease	0.84	concl	Even though targeting Nrf2 has been demonstrated to exert anti-ferroptosis effects in the context of cancer cells, there is still insufficient evidence in the field of neurodegenerative disease therapy, and the specific markers, genetic regulation, and other studies have not been clear.	32372896	Nrf2 and Ferroptosis: A New Research Direction for Neurodegenerative Diseases.	Ferroptosis is a kind of regulated cell death (RCD) caused by the redox state disorder of intracellular microenvironment controlled by glutathione (GSH) peroxidase 4 (GPX4), which is inhibited by iron chelators and lipophilic antioxidants. In addition to classical regulatory mechanisms, new regulatory factors for ferroptosis have been discovered in recent years, such as the P53 pathway, the activ…	2020	9	28	Front Neurosci	Frontiers in neuroscience	ferroptosis; glutathione peroxidase 4 (GPX4); neurodegenerative diseases; nuclear factor E2 related factor 2 (Nrf2/NFE2L2); regulation mechanism	Long	Dingxin	School of Public Health, University of South China, Hengyang, China
NFE2L2	neurodegenerative disease	0.84	title	Nrf2 and Ferroptosis: A New Research Direction for Neurodegenerative Diseases.	32372896	Nrf2 and Ferroptosis: A New Research Direction for Neurodegenerative Diseases.	Ferroptosis is a kind of regulated cell death (RCD) caused by the redox state disorder of intracellular microenvironment controlled by glutathione (GSH) peroxidase 4 (GPX4), which is inhibited by iron chelators and lipophilic antioxidants. In addition to classical regulatory mechanisms, new regulatory factors for ferroptosis have been discovered in recent years, such as the P53 pathway, the activ…	2020	9	28	Front Neurosci	Frontiers in neuroscience	ferroptosis; glutathione peroxidase 4 (GPX4); neurodegenerative diseases; nuclear factor E2 related factor 2 (Nrf2/NFE2L2); regulation mechanism	Long	Dingxin	School of Public Health, University of South China, Hengyang, China
NFE2L2	neurodegenerative disease	0.84	concl	Nrf2 has also become a consensus in the regulation of neurodegenerative diseases.	32372896	Nrf2 and Ferroptosis: A New Research Direction for Neurodegenerative Diseases.	Ferroptosis is a kind of regulated cell death (RCD) caused by the redox state disorder of intracellular microenvironment controlled by glutathione (GSH) peroxidase 4 (GPX4), which is inhibited by iron chelators and lipophilic antioxidants. In addition to classical regulatory mechanisms, new regulatory factors for ferroptosis have been discovered in recent years, such as the P53 pathway, the activ…	2020	9	28	Front Neurosci	Frontiers in neuroscience	ferroptosis; glutathione peroxidase 4 (GPX4); neurodegenerative diseases; nuclear factor E2 related factor 2 (Nrf2/NFE2L2); regulation mechanism	Long	Dingxin	School of Public Health, University of South China, Hengyang, China
NFE2L2	Alzheimer's disease	0.8	intro	Using an inducible Drosophila model of AD[34], we confirmed that AÎ242 inhibits activity of the fly homolog of Nrf2 (cap-n-collar isoform C, cncC[35]) in neurons, consistent with previous findings in mice[13].	28253260	Direct Keap1-Nrf2 disruption as a potential therapeutic target for Alzheimer's disease.	Nrf2, a transcriptional activator of cell protection genes, is an attractive therapeutic target for the prevention of neurodegenerative diseases, including Alzheimer's disease (AD). Current Nrf2 activators, however, may exert toxicity and pathway over-activation can induce detrimental effects. An understanding of the mechanisms mediating Nrf2 inhibition in neurodegenerative conditions may therefo…	2017	6	12	PLoS Genet	PLoS genetics	Alzheimer Disease; Amyloid beta-Peptides; Animals; Animals, Genetically Modified; Blotting, Western; Cell Line, Tumor; Cells, Cultured; Disease Models, Animal; Drosophila Proteins; Drosophila melanogaster; Gene Expression Profiling; Glycogen Synthase Kinase 3; Humans; Kelch-Like ECH-Associated Protein 1; Lithium Chloride; Longevity; Mice; Microscopy, Confocal; NF-E2-Related Factor 2; Neurons; Ole…	Partridge	Linda	Institute of Healthy Ageing, and GEE, University College London, Darwin Building, Gower Street, London, United Kingdom
NFE2L2	Alzheimer's disease	0.8	results	Overall these findings suggest that the inhibition of Nrf-2 in AD is robustly conserved in Drosophila, and that this deficiency is caused by the AÎ242 peptide directly.	28253260	Direct Keap1-Nrf2 disruption as a potential therapeutic target for Alzheimer's disease.	Nrf2, a transcriptional activator of cell protection genes, is an attractive therapeutic target for the prevention of neurodegenerative diseases, including Alzheimer's disease (AD). Current Nrf2 activators, however, may exert toxicity and pathway over-activation can induce detrimental effects. An understanding of the mechanisms mediating Nrf2 inhibition in neurodegenerative conditions may therefo…	2017	6	12	PLoS Genet	PLoS genetics	Alzheimer Disease; Amyloid beta-Peptides; Animals; Animals, Genetically Modified; Blotting, Western; Cell Line, Tumor; Cells, Cultured; Disease Models, Animal; Drosophila Proteins; Drosophila melanogaster; Gene Expression Profiling; Glycogen Synthase Kinase 3; Humans; Kelch-Like ECH-Associated Protein 1; Lithium Chloride; Longevity; Mice; Microscopy, Confocal; NF-E2-Related Factor 2; Neurons; Ole…	Partridge	Linda	Institute of Healthy Ageing, and GEE, University College London, Darwin Building, Gower Street, London, United Kingdom
NFE2L2	Alzheimer's disease	0.8	intro	As current Nrf2 activators may exert toxicity due to off-target effects, our data suggest that blocking the specific interaction of Nrf2 with Keap1 may provide an exciting new avenue for the discovery of disease-modifying treatments for AD, and potentially other neurodegenerative conditions.	28253260	Direct Keap1-Nrf2 disruption as a potential therapeutic target for Alzheimer's disease.	Nrf2, a transcriptional activator of cell protection genes, is an attractive therapeutic target for the prevention of neurodegenerative diseases, including Alzheimer's disease (AD). Current Nrf2 activators, however, may exert toxicity and pathway over-activation can induce detrimental effects. An understanding of the mechanisms mediating Nrf2 inhibition in neurodegenerative conditions may therefo…	2017	6	12	PLoS Genet	PLoS genetics	Alzheimer Disease; Amyloid beta-Peptides; Animals; Animals, Genetically Modified; Blotting, Western; Cell Line, Tumor; Cells, Cultured; Disease Models, Animal; Drosophila Proteins; Drosophila melanogaster; Gene Expression Profiling; Glycogen Synthase Kinase 3; Humans; Kelch-Like ECH-Associated Protein 1; Lithium Chloride; Longevity; Mice; Microscopy, Confocal; NF-E2-Related Factor 2; Neurons; Ole…	Partridge	Linda	Institute of Healthy Ageing, and GEE, University College London, Darwin Building, Gower Street, London, United Kingdom
NFE2L2	Alzheimer's disease	0.8	concl	Our findings provide compelling support for the use of direct Keap1-Nrf2 inhibitors for the treatment of neurodegenerative diseases, particularly AD.	28253260	Direct Keap1-Nrf2 disruption as a potential therapeutic target for Alzheimer's disease.	Nrf2, a transcriptional activator of cell protection genes, is an attractive therapeutic target for the prevention of neurodegenerative diseases, including Alzheimer's disease (AD). Current Nrf2 activators, however, may exert toxicity and pathway over-activation can induce detrimental effects. An understanding of the mechanisms mediating Nrf2 inhibition in neurodegenerative conditions may therefo…	2017	6	12	PLoS Genet	PLoS genetics	Alzheimer Disease; Amyloid beta-Peptides; Animals; Animals, Genetically Modified; Blotting, Western; Cell Line, Tumor; Cells, Cultured; Disease Models, Animal; Drosophila Proteins; Drosophila melanogaster; Gene Expression Profiling; Glycogen Synthase Kinase 3; Humans; Kelch-Like ECH-Associated Protein 1; Lithium Chloride; Longevity; Mice; Microscopy, Confocal; NF-E2-Related Factor 2; Neurons; Ole…	Partridge	Linda	Institute of Healthy Ageing, and GEE, University College London, Darwin Building, Gower Street, London, United Kingdom
NFE2L2	Alzheimer's disease	0.8	abstract	Nrf2, a transcriptional activator of cell protection genes, is an attractive therapeutic target for the prevention of neurodegenerative diseases, including Alzheimer's disease (AD).	28253260	Direct Keap1-Nrf2 disruption as a potential therapeutic target for Alzheimer's disease.	Nrf2, a transcriptional activator of cell protection genes, is an attractive therapeutic target for the prevention of neurodegenerative diseases, including Alzheimer's disease (AD). Current Nrf2 activators, however, may exert toxicity and pathway over-activation can induce detrimental effects. An understanding of the mechanisms mediating Nrf2 inhibition in neurodegenerative conditions may therefo…	2017	6	12	PLoS Genet	PLoS genetics	Alzheimer Disease; Amyloid beta-Peptides; Animals; Animals, Genetically Modified; Blotting, Western; Cell Line, Tumor; Cells, Cultured; Disease Models, Animal; Drosophila Proteins; Drosophila melanogaster; Gene Expression Profiling; Glycogen Synthase Kinase 3; Humans; Kelch-Like ECH-Associated Protein 1; Lithium Chloride; Longevity; Mice; Microscopy, Confocal; NF-E2-Related Factor 2; Neurons; Ole…	Partridge	Linda	Institute of Healthy Ageing, and GEE, University College London, Darwin Building, Gower Street, London, United Kingdom
NFE2L2	Alzheimer's disease	0.8	discuss	Oxidative[2,3] and xenobiotic damage[9] are key features of AD brain and may potentially be explained by the down-regulation of Nrf2, which is also observed in several neurodegenerative diseases.	28253260	Direct Keap1-Nrf2 disruption as a potential therapeutic target for Alzheimer's disease.	Nrf2, a transcriptional activator of cell protection genes, is an attractive therapeutic target for the prevention of neurodegenerative diseases, including Alzheimer's disease (AD). Current Nrf2 activators, however, may exert toxicity and pathway over-activation can induce detrimental effects. An understanding of the mechanisms mediating Nrf2 inhibition in neurodegenerative conditions may therefo…	2017	6	12	PLoS Genet	PLoS genetics	Alzheimer Disease; Amyloid beta-Peptides; Animals; Animals, Genetically Modified; Blotting, Western; Cell Line, Tumor; Cells, Cultured; Disease Models, Animal; Drosophila Proteins; Drosophila melanogaster; Gene Expression Profiling; Glycogen Synthase Kinase 3; Humans; Kelch-Like ECH-Associated Protein 1; Lithium Chloride; Longevity; Mice; Microscopy, Confocal; NF-E2-Related Factor 2; Neurons; Ole…	Partridge	Linda	Institute of Healthy Ageing, and GEE, University College London, Darwin Building, Gower Street, London, United Kingdom
NFE2L2	Alzheimer's disease	0.8	discuss	Although GSK-3 inhibition increases Nrf2 activity in AD models[73], however, only one study has shown epistatically that Nrf2 mediates the neuroprotective effect of lithium treatment against paraquat toxicity in cells[74].	28253260	Direct Keap1-Nrf2 disruption as a potential therapeutic target for Alzheimer's disease.	Nrf2, a transcriptional activator of cell protection genes, is an attractive therapeutic target for the prevention of neurodegenerative diseases, including Alzheimer's disease (AD). Current Nrf2 activators, however, may exert toxicity and pathway over-activation can induce detrimental effects. An understanding of the mechanisms mediating Nrf2 inhibition in neurodegenerative conditions may therefo…	2017	6	12	PLoS Genet	PLoS genetics	Alzheimer Disease; Amyloid beta-Peptides; Animals; Animals, Genetically Modified; Blotting, Western; Cell Line, Tumor; Cells, Cultured; Disease Models, Animal; Drosophila Proteins; Drosophila melanogaster; Gene Expression Profiling; Glycogen Synthase Kinase 3; Humans; Kelch-Like ECH-Associated Protein 1; Lithium Chloride; Longevity; Mice; Microscopy, Confocal; NF-E2-Related Factor 2; Neurons; Ole…	Partridge	Linda	Institute of Healthy Ageing, and GEE, University College London, Darwin Building, Gower Street, London, United Kingdom
NFE2L2	Alzheimer's disease	0.8	discuss	Although pharmacological activation of Nrf2, has been shown to protect against oxidative damage, in response to AÎ242 peptide, in cells[78,79] and in animal models of AD[65,66], conflicting reports have also described protective effects against such damage that are mediated independently of Nrf2[80].	28253260	Direct Keap1-Nrf2 disruption as a potential therapeutic target for Alzheimer's disease.	Nrf2, a transcriptional activator of cell protection genes, is an attractive therapeutic target for the prevention of neurodegenerative diseases, including Alzheimer's disease (AD). Current Nrf2 activators, however, may exert toxicity and pathway over-activation can induce detrimental effects. An understanding of the mechanisms mediating Nrf2 inhibition in neurodegenerative conditions may therefo…	2017	6	12	PLoS Genet	PLoS genetics	Alzheimer Disease; Amyloid beta-Peptides; Animals; Animals, Genetically Modified; Blotting, Western; Cell Line, Tumor; Cells, Cultured; Disease Models, Animal; Drosophila Proteins; Drosophila melanogaster; Gene Expression Profiling; Glycogen Synthase Kinase 3; Humans; Kelch-Like ECH-Associated Protein 1; Lithium Chloride; Longevity; Mice; Microscopy, Confocal; NF-E2-Related Factor 2; Neurons; Ole…	Partridge	Linda	Institute of Healthy Ageing, and GEE, University College London, Darwin Building, Gower Street, London, United Kingdom
NFE2L2	Alzheimer's disease	0.8	abstract	Hence, our study provides strong evidence that direct Keap1-Nrf2 disruptors can specifically target the defects in Nrf2 activity observed in neurodegenerative diseases, and supports the further development of such compounds as potential new drugs to prevent neuronal decline AD and other neurodegenerative conditions.	28253260	Direct Keap1-Nrf2 disruption as a potential therapeutic target for Alzheimer's disease.	Nrf2, a transcriptional activator of cell protection genes, is an attractive therapeutic target for the prevention of neurodegenerative diseases, including Alzheimer's disease (AD). Current Nrf2 activators, however, may exert toxicity and pathway over-activation can induce detrimental effects. An understanding of the mechanisms mediating Nrf2 inhibition in neurodegenerative conditions may therefo…	2017	6	12	PLoS Genet	PLoS genetics	Alzheimer Disease; Amyloid beta-Peptides; Animals; Animals, Genetically Modified; Blotting, Western; Cell Line, Tumor; Cells, Cultured; Disease Models, Animal; Drosophila Proteins; Drosophila melanogaster; Gene Expression Profiling; Glycogen Synthase Kinase 3; Humans; Kelch-Like ECH-Associated Protein 1; Lithium Chloride; Longevity; Mice; Microscopy, Confocal; NF-E2-Related Factor 2; Neurons; Ole…	Partridge	Linda	Institute of Healthy Ageing, and GEE, University College London, Darwin Building, Gower Street, London, United Kingdom
NFE2L2	Alzheimer's disease	0.8	discuss	Our work aimed to investigate the mechanisms regulating Nrf2 inhibition specifically in response to the AD-related AÎ242 peptide, with a view to identifying novel targets for the prevention of AD and other ageing-related neurodegenerative conditions.	28253260	Direct Keap1-Nrf2 disruption as a potential therapeutic target for Alzheimer's disease.	Nrf2, a transcriptional activator of cell protection genes, is an attractive therapeutic target for the prevention of neurodegenerative diseases, including Alzheimer's disease (AD). Current Nrf2 activators, however, may exert toxicity and pathway over-activation can induce detrimental effects. An understanding of the mechanisms mediating Nrf2 inhibition in neurodegenerative conditions may therefo…	2017	6	12	PLoS Genet	PLoS genetics	Alzheimer Disease; Amyloid beta-Peptides; Animals; Animals, Genetically Modified; Blotting, Western; Cell Line, Tumor; Cells, Cultured; Disease Models, Animal; Drosophila Proteins; Drosophila melanogaster; Gene Expression Profiling; Glycogen Synthase Kinase 3; Humans; Kelch-Like ECH-Associated Protein 1; Lithium Chloride; Longevity; Mice; Microscopy, Confocal; NF-E2-Related Factor 2; Neurons; Ole…	Partridge	Linda	Institute of Healthy Ageing, and GEE, University College London, Darwin Building, Gower Street, London, United Kingdom
NFE2L2	Alzheimer's disease	0.8	intro	Conversely, Nrf2 over-expression protects against toxicity induced by the AÎ242 peptide in mammalian cells[13,14], and prevents neuronal pathology in mouse models of ALS[15], PD[16] and AD[17].	28253260	Direct Keap1-Nrf2 disruption as a potential therapeutic target for Alzheimer's disease.	Nrf2, a transcriptional activator of cell protection genes, is an attractive therapeutic target for the prevention of neurodegenerative diseases, including Alzheimer's disease (AD). Current Nrf2 activators, however, may exert toxicity and pathway over-activation can induce detrimental effects. An understanding of the mechanisms mediating Nrf2 inhibition in neurodegenerative conditions may therefo…	2017	6	12	PLoS Genet	PLoS genetics	Alzheimer Disease; Amyloid beta-Peptides; Animals; Animals, Genetically Modified; Blotting, Western; Cell Line, Tumor; Cells, Cultured; Disease Models, Animal; Drosophila Proteins; Drosophila melanogaster; Gene Expression Profiling; Glycogen Synthase Kinase 3; Humans; Kelch-Like ECH-Associated Protein 1; Lithium Chloride; Longevity; Mice; Microscopy, Confocal; NF-E2-Related Factor 2; Neurons; Ole…	Partridge	Linda	Institute of Healthy Ageing, and GEE, University College London, Darwin Building, Gower Street, London, United Kingdom
NFE2L2	Alzheimer's disease	0.8	intro	Overall our data highlight Keap1 as an efficient target for the amelioration of Nrf2 deficits and protection against neuronal damage in AD.	28253260	Direct Keap1-Nrf2 disruption as a potential therapeutic target for Alzheimer's disease.	Nrf2, a transcriptional activator of cell protection genes, is an attractive therapeutic target for the prevention of neurodegenerative diseases, including Alzheimer's disease (AD). Current Nrf2 activators, however, may exert toxicity and pathway over-activation can induce detrimental effects. An understanding of the mechanisms mediating Nrf2 inhibition in neurodegenerative conditions may therefo…	2017	6	12	PLoS Genet	PLoS genetics	Alzheimer Disease; Amyloid beta-Peptides; Animals; Animals, Genetically Modified; Blotting, Western; Cell Line, Tumor; Cells, Cultured; Disease Models, Animal; Drosophila Proteins; Drosophila melanogaster; Gene Expression Profiling; Glycogen Synthase Kinase 3; Humans; Kelch-Like ECH-Associated Protein 1; Lithium Chloride; Longevity; Mice; Microscopy, Confocal; NF-E2-Related Factor 2; Neurons; Ole…	Partridge	Linda	Institute of Healthy Ageing, and GEE, University College London, Darwin Building, Gower Street, London, United Kingdom
NFE2L2	Alzheimer's disease	0.8	abstract	Although we donât know why, Nrf2 is reduced in the brains of AD patients and this may explain the increased susceptibility of neurons to damage in neurodegenerative diseases.	28253260	Direct Keap1-Nrf2 disruption as a potential therapeutic target for Alzheimer's disease.	Nrf2, a transcriptional activator of cell protection genes, is an attractive therapeutic target for the prevention of neurodegenerative diseases, including Alzheimer's disease (AD). Current Nrf2 activators, however, may exert toxicity and pathway over-activation can induce detrimental effects. An understanding of the mechanisms mediating Nrf2 inhibition in neurodegenerative conditions may therefo…	2017	6	12	PLoS Genet	PLoS genetics	Alzheimer Disease; Amyloid beta-Peptides; Animals; Animals, Genetically Modified; Blotting, Western; Cell Line, Tumor; Cells, Cultured; Disease Models, Animal; Drosophila Proteins; Drosophila melanogaster; Gene Expression Profiling; Glycogen Synthase Kinase 3; Humans; Kelch-Like ECH-Associated Protein 1; Lithium Chloride; Longevity; Mice; Microscopy, Confocal; NF-E2-Related Factor 2; Neurons; Ole…	Partridge	Linda	Institute of Healthy Ageing, and GEE, University College London, Darwin Building, Gower Street, London, United Kingdom
NFE2L2	Alzheimer's disease	0.8	abstract	Overall, our findings highlight Keap1 specifically as an efficient target for the re-activation of Nrf2 in AD, and support the further investigation of direct Keap1 inhibitors for the prevention of neurodegeneration in vivo.	28253260	Direct Keap1-Nrf2 disruption as a potential therapeutic target for Alzheimer's disease.	Nrf2, a transcriptional activator of cell protection genes, is an attractive therapeutic target for the prevention of neurodegenerative diseases, including Alzheimer's disease (AD). Current Nrf2 activators, however, may exert toxicity and pathway over-activation can induce detrimental effects. An understanding of the mechanisms mediating Nrf2 inhibition in neurodegenerative conditions may therefo…	2017	6	12	PLoS Genet	PLoS genetics	Alzheimer Disease; Amyloid beta-Peptides; Animals; Animals, Genetically Modified; Blotting, Western; Cell Line, Tumor; Cells, Cultured; Disease Models, Animal; Drosophila Proteins; Drosophila melanogaster; Gene Expression Profiling; Glycogen Synthase Kinase 3; Humans; Kelch-Like ECH-Associated Protein 1; Lithium Chloride; Longevity; Mice; Microscopy, Confocal; NF-E2-Related Factor 2; Neurons; Ole…	Partridge	Linda	Institute of Healthy Ageing, and GEE, University College London, Darwin Building, Gower Street, London, United Kingdom
NFE2L2	Alzheimer's disease	0.8	title	Direct Keap1-Nrf2 disruption as a potential therapeutic target for Alzheimer's disease.	28253260	Direct Keap1-Nrf2 disruption as a potential therapeutic target for Alzheimer's disease.	Nrf2, a transcriptional activator of cell protection genes, is an attractive therapeutic target for the prevention of neurodegenerative diseases, including Alzheimer's disease (AD). Current Nrf2 activators, however, may exert toxicity and pathway over-activation can induce detrimental effects. An understanding of the mechanisms mediating Nrf2 inhibition in neurodegenerative conditions may therefo…	2017	6	12	PLoS Genet	PLoS genetics	Alzheimer Disease; Amyloid beta-Peptides; Animals; Animals, Genetically Modified; Blotting, Western; Cell Line, Tumor; Cells, Cultured; Disease Models, Animal; Drosophila Proteins; Drosophila melanogaster; Gene Expression Profiling; Glycogen Synthase Kinase 3; Humans; Kelch-Like ECH-Associated Protein 1; Lithium Chloride; Longevity; Mice; Microscopy, Confocal; NF-E2-Related Factor 2; Neurons; Ole…	Partridge	Linda	Institute of Healthy Ageing, and GEE, University College London, Darwin Building, Gower Street, London, United Kingdom
NFE2L2	Alzheimer's disease	0.8	discuss	The role of Nrf2 in mediating the protective effect of GSK-3 inhibition in AD has also not been empirically investigated.	28253260	Direct Keap1-Nrf2 disruption as a potential therapeutic target for Alzheimer's disease.	Nrf2, a transcriptional activator of cell protection genes, is an attractive therapeutic target for the prevention of neurodegenerative diseases, including Alzheimer's disease (AD). Current Nrf2 activators, however, may exert toxicity and pathway over-activation can induce detrimental effects. An understanding of the mechanisms mediating Nrf2 inhibition in neurodegenerative conditions may therefo…	2017	6	12	PLoS Genet	PLoS genetics	Alzheimer Disease; Amyloid beta-Peptides; Animals; Animals, Genetically Modified; Blotting, Western; Cell Line, Tumor; Cells, Cultured; Disease Models, Animal; Drosophila Proteins; Drosophila melanogaster; Gene Expression Profiling; Glycogen Synthase Kinase 3; Humans; Kelch-Like ECH-Associated Protein 1; Lithium Chloride; Longevity; Mice; Microscopy, Confocal; NF-E2-Related Factor 2; Neurons; Ole…	Partridge	Linda	Institute of Healthy Ageing, and GEE, University College London, Darwin Building, Gower Street, London, United Kingdom
NFE2L2	Alzheimer's disease	0.8	results	GSK-3 has more recently been shown to inhibit Nrf-2[43], independently of Keap1, but has long been implicated in the pathogenesis of several neurodegenerative diseases including AD[26].	28253260	Direct Keap1-Nrf2 disruption as a potential therapeutic target for Alzheimer's disease.	Nrf2, a transcriptional activator of cell protection genes, is an attractive therapeutic target for the prevention of neurodegenerative diseases, including Alzheimer's disease (AD). Current Nrf2 activators, however, may exert toxicity and pathway over-activation can induce detrimental effects. An understanding of the mechanisms mediating Nrf2 inhibition in neurodegenerative conditions may therefo…	2017	6	12	PLoS Genet	PLoS genetics	Alzheimer Disease; Amyloid beta-Peptides; Animals; Animals, Genetically Modified; Blotting, Western; Cell Line, Tumor; Cells, Cultured; Disease Models, Animal; Drosophila Proteins; Drosophila melanogaster; Gene Expression Profiling; Glycogen Synthase Kinase 3; Humans; Kelch-Like ECH-Associated Protein 1; Lithium Chloride; Longevity; Mice; Microscopy, Confocal; NF-E2-Related Factor 2; Neurons; Ole…	Partridge	Linda	Institute of Healthy Ageing, and GEE, University College London, Darwin Building, Gower Street, London, United Kingdom
NFE2L2	Alzheimer's disease	0.8	abstract	Nrf2, a transcriptional activator of cell protection genes, is an attractive therapeutic target for the prevention of neurodegenerative diseases, including Alzheimerâs disease (AD).	28253260	Direct Keap1-Nrf2 disruption as a potential therapeutic target for Alzheimer's disease.	Nrf2, a transcriptional activator of cell protection genes, is an attractive therapeutic target for the prevention of neurodegenerative diseases, including Alzheimer's disease (AD). Current Nrf2 activators, however, may exert toxicity and pathway over-activation can induce detrimental effects. An understanding of the mechanisms mediating Nrf2 inhibition in neurodegenerative conditions may therefo…	2017	6	12	PLoS Genet	PLoS genetics	Alzheimer Disease; Amyloid beta-Peptides; Animals; Animals, Genetically Modified; Blotting, Western; Cell Line, Tumor; Cells, Cultured; Disease Models, Animal; Drosophila Proteins; Drosophila melanogaster; Gene Expression Profiling; Glycogen Synthase Kinase 3; Humans; Kelch-Like ECH-Associated Protein 1; Lithium Chloride; Longevity; Mice; Microscopy, Confocal; NF-E2-Related Factor 2; Neurons; Ole…	Partridge	Linda	Institute of Healthy Ageing, and GEE, University College London, Darwin Building, Gower Street, London, United Kingdom
NFE2L2	Alzheimer's disease	0.8	discuss	Our study firstly confirms, in Drosophila, previous reports that Nrf2 target genes are down-regulated in AD brain[11], and in mouse models of AD[13,65,66].	28253260	Direct Keap1-Nrf2 disruption as a potential therapeutic target for Alzheimer's disease.	Nrf2, a transcriptional activator of cell protection genes, is an attractive therapeutic target for the prevention of neurodegenerative diseases, including Alzheimer's disease (AD). Current Nrf2 activators, however, may exert toxicity and pathway over-activation can induce detrimental effects. An understanding of the mechanisms mediating Nrf2 inhibition in neurodegenerative conditions may therefo…	2017	6	12	PLoS Genet	PLoS genetics	Alzheimer Disease; Amyloid beta-Peptides; Animals; Animals, Genetically Modified; Blotting, Western; Cell Line, Tumor; Cells, Cultured; Disease Models, Animal; Drosophila Proteins; Drosophila melanogaster; Gene Expression Profiling; Glycogen Synthase Kinase 3; Humans; Kelch-Like ECH-Associated Protein 1; Lithium Chloride; Longevity; Mice; Microscopy, Confocal; NF-E2-Related Factor 2; Neurons; Ole…	Partridge	Linda	Institute of Healthy Ageing, and GEE, University College London, Darwin Building, Gower Street, London, United Kingdom
NFE2L2	Alzheimer's disease	0.8	intro	As Nrf2 is inhibited in several neurodegenerative diseases[1, 11], including AD[11] and ALS[12], as well as in APP/PS1 mutant mouse models of AD[13], deficits in this important cellular protection pathway may, in part, explain the cellular damage associated with these conditions.	28253260	Direct Keap1-Nrf2 disruption as a potential therapeutic target for Alzheimer's disease.	Nrf2, a transcriptional activator of cell protection genes, is an attractive therapeutic target for the prevention of neurodegenerative diseases, including Alzheimer's disease (AD). Current Nrf2 activators, however, may exert toxicity and pathway over-activation can induce detrimental effects. An understanding of the mechanisms mediating Nrf2 inhibition in neurodegenerative conditions may therefo…	2017	6	12	PLoS Genet	PLoS genetics	Alzheimer Disease; Amyloid beta-Peptides; Animals; Animals, Genetically Modified; Blotting, Western; Cell Line, Tumor; Cells, Cultured; Disease Models, Animal; Drosophila Proteins; Drosophila melanogaster; Gene Expression Profiling; Glycogen Synthase Kinase 3; Humans; Kelch-Like ECH-Associated Protein 1; Lithium Chloride; Longevity; Mice; Microscopy, Confocal; NF-E2-Related Factor 2; Neurons; Ole…	Partridge	Linda	Institute of Healthy Ageing, and GEE, University College London, Darwin Building, Gower Street, London, United Kingdom
NFE2L2	Alzheimer's disease	0.8	discuss	This suggests that in vivo Nrf2 de-regulation in AD may be post-transcriptional.	28253260	Direct Keap1-Nrf2 disruption as a potential therapeutic target for Alzheimer's disease.	Nrf2, a transcriptional activator of cell protection genes, is an attractive therapeutic target for the prevention of neurodegenerative diseases, including Alzheimer's disease (AD). Current Nrf2 activators, however, may exert toxicity and pathway over-activation can induce detrimental effects. An understanding of the mechanisms mediating Nrf2 inhibition in neurodegenerative conditions may therefo…	2017	6	12	PLoS Genet	PLoS genetics	Alzheimer Disease; Amyloid beta-Peptides; Animals; Animals, Genetically Modified; Blotting, Western; Cell Line, Tumor; Cells, Cultured; Disease Models, Animal; Drosophila Proteins; Drosophila melanogaster; Gene Expression Profiling; Glycogen Synthase Kinase 3; Humans; Kelch-Like ECH-Associated Protein 1; Lithium Chloride; Longevity; Mice; Microscopy, Confocal; NF-E2-Related Factor 2; Neurons; Ole…	Partridge	Linda	Institute of Healthy Ageing, and GEE, University College London, Darwin Building, Gower Street, London, United Kingdom
NFE2L2	Alzheimer's disease	0.8	discuss	If sustained, this increase in Keap1 levels could provide a potential mechanism for the inhibition of Nrf2 observed in AD brain and other chronic neurodegenerative conditions [11].	28253260	Direct Keap1-Nrf2 disruption as a potential therapeutic target for Alzheimer's disease.	Nrf2, a transcriptional activator of cell protection genes, is an attractive therapeutic target for the prevention of neurodegenerative diseases, including Alzheimer's disease (AD). Current Nrf2 activators, however, may exert toxicity and pathway over-activation can induce detrimental effects. An understanding of the mechanisms mediating Nrf2 inhibition in neurodegenerative conditions may therefo…	2017	6	12	PLoS Genet	PLoS genetics	Alzheimer Disease; Amyloid beta-Peptides; Animals; Animals, Genetically Modified; Blotting, Western; Cell Line, Tumor; Cells, Cultured; Disease Models, Animal; Drosophila Proteins; Drosophila melanogaster; Gene Expression Profiling; Glycogen Synthase Kinase 3; Humans; Kelch-Like ECH-Associated Protein 1; Lithium Chloride; Longevity; Mice; Microscopy, Confocal; NF-E2-Related Factor 2; Neurons; Ole…	Partridge	Linda	Institute of Healthy Ageing, and GEE, University College London, Darwin Building, Gower Street, London, United Kingdom
NFE2L2	Alzheimer's disease	0.8	abstract	Our study provides the first in vivo evidence that specific inhibition of Keap1, a negative regulator of Nrf2, can prevent neuronal toxicity in response to the AD-initiating Aβ42 peptide, in correlation with Nrf2 activation.	28253260	Direct Keap1-Nrf2 disruption as a potential therapeutic target for Alzheimer's disease.	Nrf2, a transcriptional activator of cell protection genes, is an attractive therapeutic target for the prevention of neurodegenerative diseases, including Alzheimer's disease (AD). Current Nrf2 activators, however, may exert toxicity and pathway over-activation can induce detrimental effects. An understanding of the mechanisms mediating Nrf2 inhibition in neurodegenerative conditions may therefo…	2017	6	12	PLoS Genet	PLoS genetics	Alzheimer Disease; Amyloid beta-Peptides; Animals; Animals, Genetically Modified; Blotting, Western; Cell Line, Tumor; Cells, Cultured; Disease Models, Animal; Drosophila Proteins; Drosophila melanogaster; Gene Expression Profiling; Glycogen Synthase Kinase 3; Humans; Kelch-Like ECH-Associated Protein 1; Lithium Chloride; Longevity; Mice; Microscopy, Confocal; NF-E2-Related Factor 2; Neurons; Ole…	Partridge	Linda	Institute of Healthy Ageing, and GEE, University College London, Darwin Building, Gower Street, London, United Kingdom
NFE2L2	Alzheimer's disease	0.78	results	A recent consensus in the literature indicates that the molecular weight for NRF-2 occurs between 95â100âkDa23 therefore, bands detected at mass 95âkDa were used quantify a significant decrease in cytosolic NRF-2 levels in the AD cohort (pâ=â0.004) (Fig.Â 4D and E, refer to Supplementary Fig.Â S2), suggesting that NRF-2 levels are inherently lower in the AD-STG and/or that NRF-2 …	30068908	Evidence supporting oxidative stress in a moderately affected area of the brain in Alzheimer's disease.	The pathogenesis of Alzheimer's disease (AD) remains to be elucidated. Oxidative damage and excessive beta-amyloid oligomers are components of disease progression but it is unclear how these factors are temporally related. At post mortem, the superior temporal gyrus (STG) of AD cases contains plaques, but displays few tangles and only moderate neuronal loss. The STG at post mortem may represent a…	2019	10	21	Sci Rep	Scientific reports	Alzheimer Disease; Antioxidants; Caspases; Female; Gene Expression Profiling; Humans; Male; Oxidative Stress; Temporal Lobe	Witting	Paul K	Redox Biology Group, Discipline of Pathology, University of Sydney, Sydney, NSW, 2006, Australia. paul.witting@sydney.edu	paul.witting@sydney.edu.au
NFE2L2	Alzheimer's disease	0.78	discuss	Both gene and possibly nuclear localisation of NRF-2 were increased in the AD-STG, suggestive of stress-induced NRF-2 activation early in AD pathogenesis.	30068908	Evidence supporting oxidative stress in a moderately affected area of the brain in Alzheimer's disease.	The pathogenesis of Alzheimer's disease (AD) remains to be elucidated. Oxidative damage and excessive beta-amyloid oligomers are components of disease progression but it is unclear how these factors are temporally related. At post mortem, the superior temporal gyrus (STG) of AD cases contains plaques, but displays few tangles and only moderate neuronal loss. The STG at post mortem may represent a…	2019	10	21	Sci Rep	Scientific reports	Alzheimer Disease; Antioxidants; Caspases; Female; Gene Expression Profiling; Humans; Male; Oxidative Stress; Temporal Lobe	Witting	Paul K	Redox Biology Group, Discipline of Pathology, University of Sydney, Sydney, NSW, 2006, Australia. paul.witting@sydney.edu	paul.witting@sydney.edu.au
NFE2L2	Alzheimer's disease	0.78	discuss	Similarly, inducing NRF-2 activity in transgenic AD mice yields enhances neuroprotection against oxidative stress attributed to increased HO-1 expression53,54.	30068908	Evidence supporting oxidative stress in a moderately affected area of the brain in Alzheimer's disease.	The pathogenesis of Alzheimer's disease (AD) remains to be elucidated. Oxidative damage and excessive beta-amyloid oligomers are components of disease progression but it is unclear how these factors are temporally related. At post mortem, the superior temporal gyrus (STG) of AD cases contains plaques, but displays few tangles and only moderate neuronal loss. The STG at post mortem may represent a…	2019	10	21	Sci Rep	Scientific reports	Alzheimer Disease; Antioxidants; Caspases; Female; Gene Expression Profiling; Humans; Male; Oxidative Stress; Temporal Lobe	Witting	Paul K	Redox Biology Group, Discipline of Pathology, University of Sydney, Sydney, NSW, 2006, Australia. paul.witting@sydney.edu	paul.witting@sydney.edu.au
NFE2L2	Alzheimer's disease	0.78	discuss	Overall, our data together with outcomes from others37,38 provide further evidence to suggest that therapies targeting an enhancement of NRF-2 dependent pathways may serve as a promising treatment for pre-symptomatic AD subjects.	30068908	Evidence supporting oxidative stress in a moderately affected area of the brain in Alzheimer's disease.	The pathogenesis of Alzheimer's disease (AD) remains to be elucidated. Oxidative damage and excessive beta-amyloid oligomers are components of disease progression but it is unclear how these factors are temporally related. At post mortem, the superior temporal gyrus (STG) of AD cases contains plaques, but displays few tangles and only moderate neuronal loss. The STG at post mortem may represent a…	2019	10	21	Sci Rep	Scientific reports	Alzheimer Disease; Antioxidants; Caspases; Female; Gene Expression Profiling; Humans; Male; Oxidative Stress; Temporal Lobe	Witting	Paul K	Redox Biology Group, Discipline of Pathology, University of Sydney, Sydney, NSW, 2006, Australia. paul.witting@sydney.edu	paul.witting@sydney.edu.au
NFE2L2	Alzheimer's disease	0.78	results	(D) Representative blots for cystosolic fraction from control and AD samples (23âÎ1⁄4g protein loading) displaying NRF2 band (95âkDa, refer to Supplementary Fig.Â S2 for complete gel image; protein band at ~50 kDA was not included in the assessment) and corresponding total protein bands imaged prior to protein transfer.	30068908	Evidence supporting oxidative stress in a moderately affected area of the brain in Alzheimer's disease.	The pathogenesis of Alzheimer's disease (AD) remains to be elucidated. Oxidative damage and excessive beta-amyloid oligomers are components of disease progression but it is unclear how these factors are temporally related. At post mortem, the superior temporal gyrus (STG) of AD cases contains plaques, but displays few tangles and only moderate neuronal loss. The STG at post mortem may represent a…	2019	10	21	Sci Rep	Scientific reports	Alzheimer Disease; Antioxidants; Caspases; Female; Gene Expression Profiling; Humans; Male; Oxidative Stress; Temporal Lobe	Witting	Paul K	Redox Biology Group, Discipline of Pathology, University of Sydney, Sydney, NSW, 2006, Australia. paul.witting@sydney.edu	paul.witting@sydney.edu.au
NFE2L2	Alzheimer's disease	0.78	discuss	Our findings are consistent with a mechanism whereby the STG, relative to more severely affected areas in the medial temporal lobe, retains the ability to dismutate the superoxide radical anion into H2O2, stimulating NRF-2 to increase total HO-1 and perhaps BVR activity to ultimately resist neuronal loss that is characteristic of AD.	30068908	Evidence supporting oxidative stress in a moderately affected area of the brain in Alzheimer's disease.	The pathogenesis of Alzheimer's disease (AD) remains to be elucidated. Oxidative damage and excessive beta-amyloid oligomers are components of disease progression but it is unclear how these factors are temporally related. At post mortem, the superior temporal gyrus (STG) of AD cases contains plaques, but displays few tangles and only moderate neuronal loss. The STG at post mortem may represent a…	2019	10	21	Sci Rep	Scientific reports	Alzheimer Disease; Antioxidants; Caspases; Female; Gene Expression Profiling; Humans; Male; Oxidative Stress; Temporal Lobe	Witting	Paul K	Redox Biology Group, Discipline of Pathology, University of Sydney, Sydney, NSW, 2006, Australia. paul.witting@sydney.edu	paul.witting@sydney.edu.au
NFE2L2	Alzheimer's disease	0.78	discuss	By contrast, studies using highly affected areas of the AD brain suggest that nuclear levels, and thus activation, of NRF-2 decrease in the AD brain35,36.	30068908	Evidence supporting oxidative stress in a moderately affected area of the brain in Alzheimer's disease.	The pathogenesis of Alzheimer's disease (AD) remains to be elucidated. Oxidative damage and excessive beta-amyloid oligomers are components of disease progression but it is unclear how these factors are temporally related. At post mortem, the superior temporal gyrus (STG) of AD cases contains plaques, but displays few tangles and only moderate neuronal loss. The STG at post mortem may represent a…	2019	10	21	Sci Rep	Scientific reports	Alzheimer Disease; Antioxidants; Caspases; Female; Gene Expression Profiling; Humans; Male; Oxidative Stress; Temporal Lobe	Witting	Paul K	Redox Biology Group, Discipline of Pathology, University of Sydney, Sydney, NSW, 2006, Australia. paul.witting@sydney.edu	paul.witting@sydney.edu.au
NFE2L2	Alzheimer's disease	0.78	results	Consistent with the gene response, a statistically significant increase in total NFE2L2 expression was observed in the AD cohort (pâ=â0.05) (Fig.Â 4AâC).	30068908	Evidence supporting oxidative stress in a moderately affected area of the brain in Alzheimer's disease.	The pathogenesis of Alzheimer's disease (AD) remains to be elucidated. Oxidative damage and excessive beta-amyloid oligomers are components of disease progression but it is unclear how these factors are temporally related. At post mortem, the superior temporal gyrus (STG) of AD cases contains plaques, but displays few tangles and only moderate neuronal loss. The STG at post mortem may represent a…	2019	10	21	Sci Rep	Scientific reports	Alzheimer Disease; Antioxidants; Caspases; Female; Gene Expression Profiling; Humans; Male; Oxidative Stress; Temporal Lobe	Witting	Paul K	Redox Biology Group, Discipline of Pathology, University of Sydney, Sydney, NSW, 2006, Australia. paul.witting@sydney.edu	paul.witting@sydney.edu.au
NFE2L2	Alzheimer's disease	0.78	results	Photomicrographs of NRF2 protein staining of the STG grey matter in a (A) control and (B) AD case.	30068908	Evidence supporting oxidative stress in a moderately affected area of the brain in Alzheimer's disease.	The pathogenesis of Alzheimer's disease (AD) remains to be elucidated. Oxidative damage and excessive beta-amyloid oligomers are components of disease progression but it is unclear how these factors are temporally related. At post mortem, the superior temporal gyrus (STG) of AD cases contains plaques, but displays few tangles and only moderate neuronal loss. The STG at post mortem may represent a…	2019	10	21	Sci Rep	Scientific reports	Alzheimer Disease; Antioxidants; Caspases; Female; Gene Expression Profiling; Humans; Male; Oxidative Stress; Temporal Lobe	Witting	Paul K	Redox Biology Group, Discipline of Pathology, University of Sydney, Sydney, NSW, 2006, Australia. paul.witting@sydney.edu	paul.witting@sydney.edu.au
NFE2L2	Alzheimer's disease	0.78	discuss	This suggests that NRF-2 protein levels may decrease with increasing severity of AD pathology.	30068908	Evidence supporting oxidative stress in a moderately affected area of the brain in Alzheimer's disease.	The pathogenesis of Alzheimer's disease (AD) remains to be elucidated. Oxidative damage and excessive beta-amyloid oligomers are components of disease progression but it is unclear how these factors are temporally related. At post mortem, the superior temporal gyrus (STG) of AD cases contains plaques, but displays few tangles and only moderate neuronal loss. The STG at post mortem may represent a…	2019	10	21	Sci Rep	Scientific reports	Alzheimer Disease; Antioxidants; Caspases; Female; Gene Expression Profiling; Humans; Male; Oxidative Stress; Temporal Lobe	Witting	Paul K	Redox Biology Group, Discipline of Pathology, University of Sydney, Sydney, NSW, 2006, Australia. paul.witting@sydney.edu	paul.witting@sydney.edu.au
NFE2L2	age-related macular degeneration	0.76	discuss	Our current studies demonstrated similar results showing that QT of different dosage forms could restore the serum and tissue activities of SOD, GSH-PX, and CAT and reduced ROS and MDA levels to different extents in Nrf2 WT model mice of dry AMD, and there was effect-concentration responses in Q-SD effects.	31781321	A Solid Dispersion of Quercetin Shows Enhanced Nrf2 Activation and Protective Effects against Oxidative Injury in a Mouse Model of Dry Age-Related Macular Degeneration.	Age-related macular degeneration (AMD) represents a major reason for blindness in the elderly population. Oxidative stress is a predominant factor in the pathology of AMD. We previously evaluated the effects of phospholipid complex of quercetin (Q-PC) on oxidative injury in ARPE-19 cells, but the underlying mechanisms are not fully understood. Herein, the solid dispersion of quercetin-PC (Q-SD) w…	2020	4	20	Oxid Med Cell Longev	Oxidative medicine and cellular longevity	Animals; Eye Proteins; Female; Gene Expression Regulation; Gene Expression Regulation, Enzymologic; Macular Degeneration; Mice; Mice, Knockout; NF-E2-Related Factor 2; Oxidation-Reduction; Oxidoreductases; Quercetin; Rats; Rats, Sprague-Dawley; Reactive Oxygen Species	Xu	Xinrong	Department of Ophthalmology, The Affiliated Hospital of Nanjing University of Chinese Medicine, Nanjing 210029, China
NFE2L2	age-related macular degeneration	0.76	results	We established the disease model in both Nrf2 WT and Nrf2 KO mice to evaluate the effects of drugs, which reflects typical pathological changes of dry AMD in humans and has been widely used by investigators [18, 19].	31781321	A Solid Dispersion of Quercetin Shows Enhanced Nrf2 Activation and Protective Effects against Oxidative Injury in a Mouse Model of Dry Age-Related Macular Degeneration.	Age-related macular degeneration (AMD) represents a major reason for blindness in the elderly population. Oxidative stress is a predominant factor in the pathology of AMD. We previously evaluated the effects of phospholipid complex of quercetin (Q-PC) on oxidative injury in ARPE-19 cells, but the underlying mechanisms are not fully understood. Herein, the solid dispersion of quercetin-PC (Q-SD) w…	2020	4	20	Oxid Med Cell Longev	Oxidative medicine and cellular longevity	Animals; Eye Proteins; Female; Gene Expression Regulation; Gene Expression Regulation, Enzymologic; Macular Degeneration; Mice; Mice, Knockout; NF-E2-Related Factor 2; Oxidation-Reduction; Oxidoreductases; Quercetin; Rats; Rats, Sprague-Dawley; Reactive Oxygen Species	Xu	Xinrong	Department of Ophthalmology, The Affiliated Hospital of Nanjing University of Chinese Medicine, Nanjing 210029, China
NFE2L2	age-related macular degeneration	0.76	results	Taken together, these results suggested that Q-SD exerted more potent antioxidant effects in the Nrf2 WT model mice of dry AMD.	31781321	A Solid Dispersion of Quercetin Shows Enhanced Nrf2 Activation and Protective Effects against Oxidative Injury in a Mouse Model of Dry Age-Related Macular Degeneration.	Age-related macular degeneration (AMD) represents a major reason for blindness in the elderly population. Oxidative stress is a predominant factor in the pathology of AMD. We previously evaluated the effects of phospholipid complex of quercetin (Q-PC) on oxidative injury in ARPE-19 cells, but the underlying mechanisms are not fully understood. Herein, the solid dispersion of quercetin-PC (Q-SD) w…	2020	4	20	Oxid Med Cell Longev	Oxidative medicine and cellular longevity	Animals; Eye Proteins; Female; Gene Expression Regulation; Gene Expression Regulation, Enzymologic; Macular Degeneration; Mice; Mice, Knockout; NF-E2-Related Factor 2; Oxidation-Reduction; Oxidoreductases; Quercetin; Rats; Rats, Sprague-Dawley; Reactive Oxygen Species	Xu	Xinrong	Department of Ophthalmology, The Affiliated Hospital of Nanjing University of Chinese Medicine, Nanjing 210029, China
NFE2L2	age-related macular degeneration	0.76	discuss	Nrf2-deficient mice developed ocular pathology similar to cardinal features of human AMD related to oxidative injury and inflammation, suggesting that Nrf2 signaling and its downstream target genes played important roles in the pathogenesis of AMD [26].	31781321	A Solid Dispersion of Quercetin Shows Enhanced Nrf2 Activation and Protective Effects against Oxidative Injury in a Mouse Model of Dry Age-Related Macular Degeneration.	Age-related macular degeneration (AMD) represents a major reason for blindness in the elderly population. Oxidative stress is a predominant factor in the pathology of AMD. We previously evaluated the effects of phospholipid complex of quercetin (Q-PC) on oxidative injury in ARPE-19 cells, but the underlying mechanisms are not fully understood. Herein, the solid dispersion of quercetin-PC (Q-SD) w…	2020	4	20	Oxid Med Cell Longev	Oxidative medicine and cellular longevity	Animals; Eye Proteins; Female; Gene Expression Regulation; Gene Expression Regulation, Enzymologic; Macular Degeneration; Mice; Mice, Knockout; NF-E2-Related Factor 2; Oxidation-Reduction; Oxidoreductases; Quercetin; Rats; Rats, Sprague-Dawley; Reactive Oxygen Species	Xu	Xinrong	Department of Ophthalmology, The Affiliated Hospital of Nanjing University of Chinese Medicine, Nanjing 210029, China
NFE2L2	age-related macular degeneration	0.76	discuss	Q-SD exhibited more potent protective effects on retina oxidative injury in model mice of dry AMD, which were associated with activation of Nrf2 signaling and related antioxidant enzymes.	31781321	A Solid Dispersion of Quercetin Shows Enhanced Nrf2 Activation and Protective Effects against Oxidative Injury in a Mouse Model of Dry Age-Related Macular Degeneration.	Age-related macular degeneration (AMD) represents a major reason for blindness in the elderly population. Oxidative stress is a predominant factor in the pathology of AMD. We previously evaluated the effects of phospholipid complex of quercetin (Q-PC) on oxidative injury in ARPE-19 cells, but the underlying mechanisms are not fully understood. Herein, the solid dispersion of quercetin-PC (Q-SD) w…	2020	4	20	Oxid Med Cell Longev	Oxidative medicine and cellular longevity	Animals; Eye Proteins; Female; Gene Expression Regulation; Gene Expression Regulation, Enzymologic; Macular Degeneration; Mice; Mice, Knockout; NF-E2-Related Factor 2; Oxidation-Reduction; Oxidoreductases; Quercetin; Rats; Rats, Sprague-Dawley; Reactive Oxygen Species	Xu	Xinrong	Department of Ophthalmology, The Affiliated Hospital of Nanjing University of Chinese Medicine, Nanjing 210029, China
NFE2L2	age-related macular degeneration	0.76	results	Collectively, these data indicated that Q-SD more potently improved retina pathological changes in Nrf2 WT, not in Nrf2 KO model mice of dry AMD.	31781321	A Solid Dispersion of Quercetin Shows Enhanced Nrf2 Activation and Protective Effects against Oxidative Injury in a Mouse Model of Dry Age-Related Macular Degeneration.	Age-related macular degeneration (AMD) represents a major reason for blindness in the elderly population. Oxidative stress is a predominant factor in the pathology of AMD. We previously evaluated the effects of phospholipid complex of quercetin (Q-PC) on oxidative injury in ARPE-19 cells, but the underlying mechanisms are not fully understood. Herein, the solid dispersion of quercetin-PC (Q-SD) w…	2020	4	20	Oxid Med Cell Longev	Oxidative medicine and cellular longevity	Animals; Eye Proteins; Female; Gene Expression Regulation; Gene Expression Regulation, Enzymologic; Macular Degeneration; Mice; Mice, Knockout; NF-E2-Related Factor 2; Oxidation-Reduction; Oxidoreductases; Quercetin; Rats; Rats, Sprague-Dawley; Reactive Oxygen Species	Xu	Xinrong	Department of Ophthalmology, The Affiliated Hospital of Nanjing University of Chinese Medicine, Nanjing 210029, China
NFE2L2	age-related macular degeneration	0.76	results	Q-SD More Potently Improves Retina Pathological Changes in Nrf2 WT Model Mice of Dry AMD	31781321	A Solid Dispersion of Quercetin Shows Enhanced Nrf2 Activation and Protective Effects against Oxidative Injury in a Mouse Model of Dry Age-Related Macular Degeneration.	Age-related macular degeneration (AMD) represents a major reason for blindness in the elderly population. Oxidative stress is a predominant factor in the pathology of AMD. We previously evaluated the effects of phospholipid complex of quercetin (Q-PC) on oxidative injury in ARPE-19 cells, but the underlying mechanisms are not fully understood. Herein, the solid dispersion of quercetin-PC (Q-SD) w…	2020	4	20	Oxid Med Cell Longev	Oxidative medicine and cellular longevity	Animals; Eye Proteins; Female; Gene Expression Regulation; Gene Expression Regulation, Enzymologic; Macular Degeneration; Mice; Mice, Knockout; NF-E2-Related Factor 2; Oxidation-Reduction; Oxidoreductases; Quercetin; Rats; Rats, Sprague-Dawley; Reactive Oxygen Species	Xu	Xinrong	Department of Ophthalmology, The Affiliated Hospital of Nanjing University of Chinese Medicine, Nanjing 210029, China
NFE2L2	age-related macular degeneration	0.76	title	A Solid Dispersion of Quercetin Shows Enhanced Nrf2 Activation and Protective Effects against Oxidative Injury in a Mouse Model of Dry Age-Related Macular Degeneration	31781321	A Solid Dispersion of Quercetin Shows Enhanced Nrf2 Activation and Protective Effects against Oxidative Injury in a Mouse Model of Dry Age-Related Macular Degeneration.	Age-related macular degeneration (AMD) represents a major reason for blindness in the elderly population. Oxidative stress is a predominant factor in the pathology of AMD. We previously evaluated the effects of phospholipid complex of quercetin (Q-PC) on oxidative injury in ARPE-19 cells, but the underlying mechanisms are not fully understood. Herein, the solid dispersion of quercetin-PC (Q-SD) w…	2020	4	20	Oxid Med Cell Longev	Oxidative medicine and cellular longevity	Animals; Eye Proteins; Female; Gene Expression Regulation; Gene Expression Regulation, Enzymologic; Macular Degeneration; Mice; Mice, Knockout; NF-E2-Related Factor 2; Oxidation-Reduction; Oxidoreductases; Quercetin; Rats; Rats, Sprague-Dawley; Reactive Oxygen Species	Xu	Xinrong	Department of Ophthalmology, The Affiliated Hospital of Nanjing University of Chinese Medicine, Nanjing 210029, China
NFE2L2	age-related macular degeneration	0.76	results	Altogether, these data revealed that activation of Nrf2 was associated with the potent protective effects on retina injury by Q-SD in model mice of dry AMD.	31781321	A Solid Dispersion of Quercetin Shows Enhanced Nrf2 Activation and Protective Effects against Oxidative Injury in a Mouse Model of Dry Age-Related Macular Degeneration.	Age-related macular degeneration (AMD) represents a major reason for blindness in the elderly population. Oxidative stress is a predominant factor in the pathology of AMD. We previously evaluated the effects of phospholipid complex of quercetin (Q-PC) on oxidative injury in ARPE-19 cells, but the underlying mechanisms are not fully understood. Herein, the solid dispersion of quercetin-PC (Q-SD) w…	2020	4	20	Oxid Med Cell Longev	Oxidative medicine and cellular longevity	Animals; Eye Proteins; Female; Gene Expression Regulation; Gene Expression Regulation, Enzymologic; Macular Degeneration; Mice; Mice, Knockout; NF-E2-Related Factor 2; Oxidation-Reduction; Oxidoreductases; Quercetin; Rats; Rats, Sprague-Dawley; Reactive Oxygen Species	Xu	Xinrong	Department of Ophthalmology, The Affiliated Hospital of Nanjing University of Chinese Medicine, Nanjing 210029, China
NFE2L2	age-related macular degeneration	0.76	title	A Solid Dispersion of Quercetin Shows Enhanced Nrf2 Activation and Protective Effects against Oxidative Injury in a Mouse Model of Dry Age-Related Macular Degeneration.	31781321	A Solid Dispersion of Quercetin Shows Enhanced Nrf2 Activation and Protective Effects against Oxidative Injury in a Mouse Model of Dry Age-Related Macular Degeneration.	Age-related macular degeneration (AMD) represents a major reason for blindness in the elderly population. Oxidative stress is a predominant factor in the pathology of AMD. We previously evaluated the effects of phospholipid complex of quercetin (Q-PC) on oxidative injury in ARPE-19 cells, but the underlying mechanisms are not fully understood. Herein, the solid dispersion of quercetin-PC (Q-SD) w…	2020	4	20	Oxid Med Cell Longev	Oxidative medicine and cellular longevity	Animals; Eye Proteins; Female; Gene Expression Regulation; Gene Expression Regulation, Enzymologic; Macular Degeneration; Mice; Mice, Knockout; NF-E2-Related Factor 2; Oxidation-Reduction; Oxidoreductases; Quercetin; Rats; Rats, Sprague-Dawley; Reactive Oxygen Species	Xu	Xinrong	Department of Ophthalmology, The Affiliated Hospital of Nanjing University of Chinese Medicine, Nanjing 210029, China
NFE2L2	age-related macular degeneration	0.76	results	Activation of Nrf2 Is Associated with the Potent Protective Effects on Retina Injury by Q-SD in Model Mice of Dry AMD	31781321	A Solid Dispersion of Quercetin Shows Enhanced Nrf2 Activation and Protective Effects against Oxidative Injury in a Mouse Model of Dry Age-Related Macular Degeneration.	Age-related macular degeneration (AMD) represents a major reason for blindness in the elderly population. Oxidative stress is a predominant factor in the pathology of AMD. We previously evaluated the effects of phospholipid complex of quercetin (Q-PC) on oxidative injury in ARPE-19 cells, but the underlying mechanisms are not fully understood. Herein, the solid dispersion of quercetin-PC (Q-SD) w…	2020	4	20	Oxid Med Cell Longev	Oxidative medicine and cellular longevity	Animals; Eye Proteins; Female; Gene Expression Regulation; Gene Expression Regulation, Enzymologic; Macular Degeneration; Mice; Mice, Knockout; NF-E2-Related Factor 2; Oxidation-Reduction; Oxidoreductases; Quercetin; Rats; Rats, Sprague-Dawley; Reactive Oxygen Species	Xu	Xinrong	Department of Ophthalmology, The Affiliated Hospital of Nanjing University of Chinese Medicine, Nanjing 210029, China
NFE2L2	age-related macular degeneration	0.76	abstract	Then, a mouse model of dry AMD (Nrf2 wild-type (WT) and Nrf2 knockout (KO)) was established for evaluating the effects of Q-SD in vivo.	31781321	A Solid Dispersion of Quercetin Shows Enhanced Nrf2 Activation and Protective Effects against Oxidative Injury in a Mouse Model of Dry Age-Related Macular Degeneration.	Age-related macular degeneration (AMD) represents a major reason for blindness in the elderly population. Oxidative stress is a predominant factor in the pathology of AMD. We previously evaluated the effects of phospholipid complex of quercetin (Q-PC) on oxidative injury in ARPE-19 cells, but the underlying mechanisms are not fully understood. Herein, the solid dispersion of quercetin-PC (Q-SD) w…	2020	4	20	Oxid Med Cell Longev	Oxidative medicine and cellular longevity	Animals; Eye Proteins; Female; Gene Expression Regulation; Gene Expression Regulation, Enzymologic; Macular Degeneration; Mice; Mice, Knockout; NF-E2-Related Factor 2; Oxidation-Reduction; Oxidoreductases; Quercetin; Rats; Rats, Sprague-Dawley; Reactive Oxygen Species	Xu	Xinrong	Department of Ophthalmology, The Affiliated Hospital of Nanjing University of Chinese Medicine, Nanjing 210029, China
NFE2L2	tauopathy	0.62	intro	Therefore, in this work, we analysed in depth the molecular mechanisms implicated in the CX3CR1/NRF2 axis in microglial cells and the consequences for tauopathies.	30769286	CX3CR1-deficient microglia shows impaired signalling of the transcription factor NRF2: Implications in tauopathies.	TAU protein aggregation is the main characteristic of neurodegenerative diseases known as tauopathies. Low-grade chronic inflammation is also another hallmark that indicates crosstalk between damaged neurons and glial cells. Previously, we have demonstrated that neurons overexpressing TAU<sup>P301L</sup> release CX3CL1, which activates the transcription factor NRF2 signalling to limit over-activa…	2019	11	25	Redox Biol	Redox biology	AXL; Inflammation; Microgliosis; Migration; Neurodegeneration; Sulforaphane; TAM receptors; TAU; Animals; CX3C Chemokine Receptor 1; Cell Line; Cell Movement; Disease Models, Animal; Disease Susceptibility; Gene Expression; Gene Expression Regulation; Humans; Mice; Mice, Knockout; Microglia; NF-E2-Related Factor 2; Phagocytosis; Pyramidal Cells; RNA, Messenger; Signal Transduction; Tauopathies; t…	Lastres-Becker	Isabel	Centro de Investigación Biomédica en Red sobre Enfermedades Neurodegenerativas (CIBERNED), Instituto de Investigación Sanitaria La Paz (IdiPaz), Instituto de Investigaciones Biomédicas "Alberto Sols" UAM-CSIC, Madrid, Spain	ilbecker@iib.uam.es
NFE2L2	tauopathy	0.62	results	Considering that in CX3CR1-deficient mice there is a reduction of the NRF2 axis in microglial cells, we evaluated whether an inducer of NRF2 could modulate this effect with putative implications in the neuroinflammation associated to tauopathies.	30769286	CX3CR1-deficient microglia shows impaired signalling of the transcription factor NRF2: Implications in tauopathies.	TAU protein aggregation is the main characteristic of neurodegenerative diseases known as tauopathies. Low-grade chronic inflammation is also another hallmark that indicates crosstalk between damaged neurons and glial cells. Previously, we have demonstrated that neurons overexpressing TAU<sup>P301L</sup> release CX3CL1, which activates the transcription factor NRF2 signalling to limit over-activa…	2019	11	25	Redox Biol	Redox biology	AXL; Inflammation; Microgliosis; Migration; Neurodegeneration; Sulforaphane; TAM receptors; TAU; Animals; CX3C Chemokine Receptor 1; Cell Line; Cell Movement; Disease Models, Animal; Disease Susceptibility; Gene Expression; Gene Expression Regulation; Humans; Mice; Mice, Knockout; Microglia; NF-E2-Related Factor 2; Phagocytosis; Pyramidal Cells; RNA, Messenger; Signal Transduction; Tauopathies; t…	Lastres-Becker	Isabel	Centro de Investigación Biomédica en Red sobre Enfermedades Neurodegenerativas (CIBERNED), Instituto de Investigación Sanitaria La Paz (IdiPaz), Instituto de Investigaciones Biomédicas "Alberto Sols" UAM-CSIC, Madrid, Spain	ilbecker@iib.uam.es
NFE2L2	tauopathy	0.62	abstract	These findings suggest an essential role of the CX3CR1/NRF2 axis in microglial function and in tauopathies.	30769286	CX3CR1-deficient microglia shows impaired signalling of the transcription factor NRF2: Implications in tauopathies.	TAU protein aggregation is the main characteristic of neurodegenerative diseases known as tauopathies. Low-grade chronic inflammation is also another hallmark that indicates crosstalk between damaged neurons and glial cells. Previously, we have demonstrated that neurons overexpressing TAU<sup>P301L</sup> release CX3CL1, which activates the transcription factor NRF2 signalling to limit over-activa…	2019	11	25	Redox Biol	Redox biology	AXL; Inflammation; Microgliosis; Migration; Neurodegeneration; Sulforaphane; TAM receptors; TAU; Animals; CX3C Chemokine Receptor 1; Cell Line; Cell Movement; Disease Models, Animal; Disease Susceptibility; Gene Expression; Gene Expression Regulation; Humans; Mice; Mice, Knockout; Microglia; NF-E2-Related Factor 2; Phagocytosis; Pyramidal Cells; RNA, Messenger; Signal Transduction; Tauopathies; t…	Lastres-Becker	Isabel	Centro de Investigación Biomédica en Red sobre Enfermedades Neurodegenerativas (CIBERNED), Instituto de Investigación Sanitaria La Paz (IdiPaz), Instituto de Investigaciones Biomédicas "Alberto Sols" UAM-CSIC, Madrid, Spain	ilbecker@iib.uam.es
NFE2L2	tauopathy	0.62	discuss	Therefore, we went further to get insight in the CX3CR1/NRF2 axis and its implications in tauopathies.	30769286	CX3CR1-deficient microglia shows impaired signalling of the transcription factor NRF2: Implications in tauopathies.	TAU protein aggregation is the main characteristic of neurodegenerative diseases known as tauopathies. Low-grade chronic inflammation is also another hallmark that indicates crosstalk between damaged neurons and glial cells. Previously, we have demonstrated that neurons overexpressing TAU<sup>P301L</sup> release CX3CL1, which activates the transcription factor NRF2 signalling to limit over-activa…	2019	11	25	Redox Biol	Redox biology	AXL; Inflammation; Microgliosis; Migration; Neurodegeneration; Sulforaphane; TAM receptors; TAU; Animals; CX3C Chemokine Receptor 1; Cell Line; Cell Movement; Disease Models, Animal; Disease Susceptibility; Gene Expression; Gene Expression Regulation; Humans; Mice; Mice, Knockout; Microglia; NF-E2-Related Factor 2; Phagocytosis; Pyramidal Cells; RNA, Messenger; Signal Transduction; Tauopathies; t…	Lastres-Becker	Isabel	Centro de Investigación Biomédica en Red sobre Enfermedades Neurodegenerativas (CIBERNED), Instituto de Investigación Sanitaria La Paz (IdiPaz), Instituto de Investigaciones Biomédicas "Alberto Sols" UAM-CSIC, Madrid, Spain	ilbecker@iib.uam.es
NFE2L2	tauopathy	0.62	results	Previous work from our group showed the relevance of the CX3CR1/NRF2 axis in a tauopathy mouse model [20].	30769286	CX3CR1-deficient microglia shows impaired signalling of the transcription factor NRF2: Implications in tauopathies.	TAU protein aggregation is the main characteristic of neurodegenerative diseases known as tauopathies. Low-grade chronic inflammation is also another hallmark that indicates crosstalk between damaged neurons and glial cells. Previously, we have demonstrated that neurons overexpressing TAU<sup>P301L</sup> release CX3CL1, which activates the transcription factor NRF2 signalling to limit over-activa…	2019	11	25	Redox Biol	Redox biology	AXL; Inflammation; Microgliosis; Migration; Neurodegeneration; Sulforaphane; TAM receptors; TAU; Animals; CX3C Chemokine Receptor 1; Cell Line; Cell Movement; Disease Models, Animal; Disease Susceptibility; Gene Expression; Gene Expression Regulation; Humans; Mice; Mice, Knockout; Microglia; NF-E2-Related Factor 2; Phagocytosis; Pyramidal Cells; RNA, Messenger; Signal Transduction; Tauopathies; t…	Lastres-Becker	Isabel	Centro de Investigación Biomédica en Red sobre Enfermedades Neurodegenerativas (CIBERNED), Instituto de Investigación Sanitaria La Paz (IdiPaz), Instituto de Investigaciones Biomédicas "Alberto Sols" UAM-CSIC, Madrid, Spain	ilbecker@iib.uam.es
NFE2L2	tauopathy	0.62	discuss	Therefore, our study pioneers the description and analysis of the CX3CR1/NRF2 axis in tauopathies and its implications in the treatment of these neurodegenerative disorders.	30769286	CX3CR1-deficient microglia shows impaired signalling of the transcription factor NRF2: Implications in tauopathies.	TAU protein aggregation is the main characteristic of neurodegenerative diseases known as tauopathies. Low-grade chronic inflammation is also another hallmark that indicates crosstalk between damaged neurons and glial cells. Previously, we have demonstrated that neurons overexpressing TAU<sup>P301L</sup> release CX3CL1, which activates the transcription factor NRF2 signalling to limit over-activa…	2019	11	25	Redox Biol	Redox biology	AXL; Inflammation; Microgliosis; Migration; Neurodegeneration; Sulforaphane; TAM receptors; TAU; Animals; CX3C Chemokine Receptor 1; Cell Line; Cell Movement; Disease Models, Animal; Disease Susceptibility; Gene Expression; Gene Expression Regulation; Humans; Mice; Mice, Knockout; Microglia; NF-E2-Related Factor 2; Phagocytosis; Pyramidal Cells; RNA, Messenger; Signal Transduction; Tauopathies; t…	Lastres-Becker	Isabel	Centro de Investigación Biomédica en Red sobre Enfermedades Neurodegenerativas (CIBERNED), Instituto de Investigación Sanitaria La Paz (IdiPaz), Instituto de Investigaciones Biomédicas "Alberto Sols" UAM-CSIC, Madrid, Spain	ilbecker@iib.uam.es
NFE2L2	tauopathy	0.62	discuss	Therefore, we believe that the role of NRF2 in relation to tauopathies is essential at the level of gliosis, although its possible neuroprotective involvement should not be ruled out.	30769286	CX3CR1-deficient microglia shows impaired signalling of the transcription factor NRF2: Implications in tauopathies.	TAU protein aggregation is the main characteristic of neurodegenerative diseases known as tauopathies. Low-grade chronic inflammation is also another hallmark that indicates crosstalk between damaged neurons and glial cells. Previously, we have demonstrated that neurons overexpressing TAU<sup>P301L</sup> release CX3CL1, which activates the transcription factor NRF2 signalling to limit over-activa…	2019	11	25	Redox Biol	Redox biology	AXL; Inflammation; Microgliosis; Migration; Neurodegeneration; Sulforaphane; TAM receptors; TAU; Animals; CX3C Chemokine Receptor 1; Cell Line; Cell Movement; Disease Models, Animal; Disease Susceptibility; Gene Expression; Gene Expression Regulation; Humans; Mice; Mice, Knockout; Microglia; NF-E2-Related Factor 2; Phagocytosis; Pyramidal Cells; RNA, Messenger; Signal Transduction; Tauopathies; t…	Lastres-Becker	Isabel	Centro de Investigación Biomédica en Red sobre Enfermedades Neurodegenerativas (CIBERNED), Instituto de Investigación Sanitaria La Paz (IdiPaz), Instituto de Investigaciones Biomédicas "Alberto Sols" UAM-CSIC, Madrid, Spain	ilbecker@iib.uam.es
NFE2L2	tauopathy	0.62	intro	Finally, to evaluate the role of CX3CR1/NRF2 in neurodegeneration, we determined whether the treatment with sulforaphane, an NRF2 activator, could modulate neuroinflammation in a tauopathy mouse model in absence of CX3CR1, which would indicate the relevance of CX3CR1 and NRF2 loss of function polymorphisms in developing therapeutic strategies for humans.	30769286	CX3CR1-deficient microglia shows impaired signalling of the transcription factor NRF2: Implications in tauopathies.	TAU protein aggregation is the main characteristic of neurodegenerative diseases known as tauopathies. Low-grade chronic inflammation is also another hallmark that indicates crosstalk between damaged neurons and glial cells. Previously, we have demonstrated that neurons overexpressing TAU<sup>P301L</sup> release CX3CL1, which activates the transcription factor NRF2 signalling to limit over-activa…	2019	11	25	Redox Biol	Redox biology	AXL; Inflammation; Microgliosis; Migration; Neurodegeneration; Sulforaphane; TAM receptors; TAU; Animals; CX3C Chemokine Receptor 1; Cell Line; Cell Movement; Disease Models, Animal; Disease Susceptibility; Gene Expression; Gene Expression Regulation; Humans; Mice; Mice, Knockout; Microglia; NF-E2-Related Factor 2; Phagocytosis; Pyramidal Cells; RNA, Messenger; Signal Transduction; Tauopathies; t…	Lastres-Becker	Isabel	Centro de Investigación Biomédica en Red sobre Enfermedades Neurodegenerativas (CIBERNED), Instituto de Investigación Sanitaria La Paz (IdiPaz), Instituto de Investigaciones Biomédicas "Alberto Sols" UAM-CSIC, Madrid, Spain	ilbecker@iib.uam.es
NFE2L2	tauopathy	0.62	abstract	We evaluated CX3CR1/NRF2 axis in the context of tauopathies and its implication in neuroinflammation.	30769286	CX3CR1-deficient microglia shows impaired signalling of the transcription factor NRF2: Implications in tauopathies.	TAU protein aggregation is the main characteristic of neurodegenerative diseases known as tauopathies. Low-grade chronic inflammation is also another hallmark that indicates crosstalk between damaged neurons and glial cells. Previously, we have demonstrated that neurons overexpressing TAU<sup>P301L</sup> release CX3CL1, which activates the transcription factor NRF2 signalling to limit over-activa…	2019	11	25	Redox Biol	Redox biology	AXL; Inflammation; Microgliosis; Migration; Neurodegeneration; Sulforaphane; TAM receptors; TAU; Animals; CX3C Chemokine Receptor 1; Cell Line; Cell Movement; Disease Models, Animal; Disease Susceptibility; Gene Expression; Gene Expression Regulation; Humans; Mice; Mice, Knockout; Microglia; NF-E2-Related Factor 2; Phagocytosis; Pyramidal Cells; RNA, Messenger; Signal Transduction; Tauopathies; t…	Lastres-Becker	Isabel	Centro de Investigación Biomédica en Red sobre Enfermedades Neurodegenerativas (CIBERNED), Instituto de Investigación Sanitaria La Paz (IdiPaz), Instituto de Investigaciones Biomédicas "Alberto Sols" UAM-CSIC, Madrid, Spain	ilbecker@iib.uam.es
NFE2L2	tauopathy	0.62	results	Moreover, it has been reported that NRF2 induction has neuroprotective effects in several neurodegenerative mouse models [28], [34], [43], [44] as well as in tauopathies [26].	30769286	CX3CR1-deficient microglia shows impaired signalling of the transcription factor NRF2: Implications in tauopathies.	TAU protein aggregation is the main characteristic of neurodegenerative diseases known as tauopathies. Low-grade chronic inflammation is also another hallmark that indicates crosstalk between damaged neurons and glial cells. Previously, we have demonstrated that neurons overexpressing TAU<sup>P301L</sup> release CX3CL1, which activates the transcription factor NRF2 signalling to limit over-activa…	2019	11	25	Redox Biol	Redox biology	AXL; Inflammation; Microgliosis; Migration; Neurodegeneration; Sulforaphane; TAM receptors; TAU; Animals; CX3C Chemokine Receptor 1; Cell Line; Cell Movement; Disease Models, Animal; Disease Susceptibility; Gene Expression; Gene Expression Regulation; Humans; Mice; Mice, Knockout; Microglia; NF-E2-Related Factor 2; Phagocytosis; Pyramidal Cells; RNA, Messenger; Signal Transduction; Tauopathies; t…	Lastres-Becker	Isabel	Centro de Investigación Biomédica en Red sobre Enfermedades Neurodegenerativas (CIBERNED), Instituto de Investigación Sanitaria La Paz (IdiPaz), Instituto de Investigaciones Biomédicas "Alberto Sols" UAM-CSIC, Madrid, Spain	ilbecker@iib.uam.es
NFE2L2	tauopathy	0.62	title	CX3CR1-deficient microglia shows impaired signalling of the transcription factor NRF2: Implications in tauopathies.	30769286	CX3CR1-deficient microglia shows impaired signalling of the transcription factor NRF2: Implications in tauopathies.	TAU protein aggregation is the main characteristic of neurodegenerative diseases known as tauopathies. Low-grade chronic inflammation is also another hallmark that indicates crosstalk between damaged neurons and glial cells. Previously, we have demonstrated that neurons overexpressing TAU<sup>P301L</sup> release CX3CL1, which activates the transcription factor NRF2 signalling to limit over-activa…	2019	11	25	Redox Biol	Redox biology	AXL; Inflammation; Microgliosis; Migration; Neurodegeneration; Sulforaphane; TAM receptors; TAU; Animals; CX3C Chemokine Receptor 1; Cell Line; Cell Movement; Disease Models, Animal; Disease Susceptibility; Gene Expression; Gene Expression Regulation; Humans; Mice; Mice, Knockout; Microglia; NF-E2-Related Factor 2; Phagocytosis; Pyramidal Cells; RNA, Messenger; Signal Transduction; Tauopathies; t…	Lastres-Becker	Isabel	Centro de Investigación Biomédica en Red sobre Enfermedades Neurodegenerativas (CIBERNED), Instituto de Investigación Sanitaria La Paz (IdiPaz), Instituto de Investigaciones Biomédicas "Alberto Sols" UAM-CSIC, Madrid, Spain	ilbecker@iib.uam.es
NFE2L2	tauopathy	0.62	title	CX3CR1-deficient microglia shows impaired signalling of the transcription factor NRF2: Implications in tauopathies	30769286	CX3CR1-deficient microglia shows impaired signalling of the transcription factor NRF2: Implications in tauopathies.	TAU protein aggregation is the main characteristic of neurodegenerative diseases known as tauopathies. Low-grade chronic inflammation is also another hallmark that indicates crosstalk between damaged neurons and glial cells. Previously, we have demonstrated that neurons overexpressing TAU<sup>P301L</sup> release CX3CL1, which activates the transcription factor NRF2 signalling to limit over-activa…	2019	11	25	Redox Biol	Redox biology	AXL; Inflammation; Microgliosis; Migration; Neurodegeneration; Sulforaphane; TAM receptors; TAU; Animals; CX3C Chemokine Receptor 1; Cell Line; Cell Movement; Disease Models, Animal; Disease Susceptibility; Gene Expression; Gene Expression Regulation; Humans; Mice; Mice, Knockout; Microglia; NF-E2-Related Factor 2; Phagocytosis; Pyramidal Cells; RNA, Messenger; Signal Transduction; Tauopathies; t…	Lastres-Becker	Isabel	Centro de Investigación Biomédica en Red sobre Enfermedades Neurodegenerativas (CIBERNED), Instituto de Investigación Sanitaria La Paz (IdiPaz), Instituto de Investigaciones Biomédicas "Alberto Sols" UAM-CSIC, Madrid, Spain	ilbecker@iib.uam.es
NFE2L2	tauopathy	0.62	concl	These novel findings suggest that the activation of the CX3CR1-NRF2 axis is essential for the modulation of microglial activation associated with tauopathies.	30769286	CX3CR1-deficient microglia shows impaired signalling of the transcription factor NRF2: Implications in tauopathies.	TAU protein aggregation is the main characteristic of neurodegenerative diseases known as tauopathies. Low-grade chronic inflammation is also another hallmark that indicates crosstalk between damaged neurons and glial cells. Previously, we have demonstrated that neurons overexpressing TAU<sup>P301L</sup> release CX3CL1, which activates the transcription factor NRF2 signalling to limit over-activa…	2019	11	25	Redox Biol	Redox biology	AXL; Inflammation; Microgliosis; Migration; Neurodegeneration; Sulforaphane; TAM receptors; TAU; Animals; CX3C Chemokine Receptor 1; Cell Line; Cell Movement; Disease Models, Animal; Disease Susceptibility; Gene Expression; Gene Expression Regulation; Humans; Mice; Mice, Knockout; Microglia; NF-E2-Related Factor 2; Phagocytosis; Pyramidal Cells; RNA, Messenger; Signal Transduction; Tauopathies; t…	Lastres-Becker	Isabel	Centro de Investigación Biomédica en Red sobre Enfermedades Neurodegenerativas (CIBERNED), Instituto de Investigación Sanitaria La Paz (IdiPaz), Instituto de Investigaciones Biomédicas "Alberto Sols" UAM-CSIC, Madrid, Spain	ilbecker@iib.uam.es
NFE2L2	Alzheimer's disease	0.6	discuss	In the present work, we observed that Nrf2 could not be translocated to the nucleus or was less antigenically available in AD neuronal nuclei.	26779013	DNA Demethylation Upregulated Nrf2 Expression in Alzheimer's Disease Cellular Model.	Nuclear factor erythroid 2-related factor 2 (Nrf2) is an important transcription factor in the defense against oxidative stress. Cumulative evidence has shown that oxidative stress plays a key role in the pathogenesis of Alzheimer's disease (AD). Previous animal and clinical studies had observed decreased expression of Nrf2 in AD. However, the underlying regulation mechanisms of Nrf2 in AD remain…	2016	1	18	Front Aging Neurosci	Frontiers in aging neuroscience	Alzheimer’s disease; DNA demethylation; NQO1; Nrf2; cellular model; oxidative stress	Yu	Gang	Department of Neurology, The First Affiliated Hospital of Chongqing Medical University, Chongqing, China
NFE2L2	Alzheimer's disease	0.6	discuss	In conclusion, to the best of our knowledge, the present study for the first time to demonstrate that DNA methylation at the first five CpG sites in the promoter of Nrf2 is associated with the regulation of Nrf2 expression as well as its cell signaling pathway in AD cellular model.	26779013	DNA Demethylation Upregulated Nrf2 Expression in Alzheimer's Disease Cellular Model.	Nuclear factor erythroid 2-related factor 2 (Nrf2) is an important transcription factor in the defense against oxidative stress. Cumulative evidence has shown that oxidative stress plays a key role in the pathogenesis of Alzheimer's disease (AD). Previous animal and clinical studies had observed decreased expression of Nrf2 in AD. However, the underlying regulation mechanisms of Nrf2 in AD remain…	2016	1	18	Front Aging Neurosci	Frontiers in aging neuroscience	Alzheimer’s disease; DNA demethylation; NQO1; Nrf2; cellular model; oxidative stress	Yu	Gang	Department of Neurology, The First Affiliated Hospital of Chongqing Medical University, Chongqing, China
NFE2L2	Alzheimer's disease	0.6	abstract	Previous animal and clinical studies had observed decreased expression of Nrf2 in AD.	26779013	DNA Demethylation Upregulated Nrf2 Expression in Alzheimer's Disease Cellular Model.	Nuclear factor erythroid 2-related factor 2 (Nrf2) is an important transcription factor in the defense against oxidative stress. Cumulative evidence has shown that oxidative stress plays a key role in the pathogenesis of Alzheimer's disease (AD). Previous animal and clinical studies had observed decreased expression of Nrf2 in AD. However, the underlying regulation mechanisms of Nrf2 in AD remain…	2016	1	18	Front Aging Neurosci	Frontiers in aging neuroscience	Alzheimer’s disease; DNA demethylation; NQO1; Nrf2; cellular model; oxidative stress	Yu	Gang	Department of Neurology, The First Affiliated Hospital of Chongqing Medical University, Chongqing, China
NFE2L2	Alzheimer's disease	0.6	intro	The underlying mechanisms of low expression of Nrf2 in AD patients remain largely unknown and need to be further investigated.	26779013	DNA Demethylation Upregulated Nrf2 Expression in Alzheimer's Disease Cellular Model.	Nuclear factor erythroid 2-related factor 2 (Nrf2) is an important transcription factor in the defense against oxidative stress. Cumulative evidence has shown that oxidative stress plays a key role in the pathogenesis of Alzheimer's disease (AD). Previous animal and clinical studies had observed decreased expression of Nrf2 in AD. However, the underlying regulation mechanisms of Nrf2 in AD remain…	2016	1	18	Front Aging Neurosci	Frontiers in aging neuroscience	Alzheimer’s disease; DNA demethylation; NQO1; Nrf2; cellular model; oxidative stress	Yu	Gang	Department of Neurology, The First Affiliated Hospital of Chongqing Medical University, Chongqing, China
NFE2L2	Alzheimer's disease	0.6	intro	Despite that, previous animal and clinical studies had been consistently observing decreased Nrf2 level in hippocampus of AD (Ramsey et al., 2007; Tomobe et al., 2012; Farr et al., 2014).	26779013	DNA Demethylation Upregulated Nrf2 Expression in Alzheimer's Disease Cellular Model.	Nuclear factor erythroid 2-related factor 2 (Nrf2) is an important transcription factor in the defense against oxidative stress. Cumulative evidence has shown that oxidative stress plays a key role in the pathogenesis of Alzheimer's disease (AD). Previous animal and clinical studies had observed decreased expression of Nrf2 in AD. However, the underlying regulation mechanisms of Nrf2 in AD remain…	2016	1	18	Front Aging Neurosci	Frontiers in aging neuroscience	Alzheimer’s disease; DNA demethylation; NQO1; Nrf2; cellular model; oxidative stress	Yu	Gang	Department of Neurology, The First Affiliated Hospital of Chongqing Medical University, Chongqing, China
NFE2L2	Alzheimer's disease	0.6	discuss	Combined with a previous study that methylation of the first five CpGs can significantly suppress the transcriptional activity of Nrf2 in mouse (Yu et al., 2010), we propose that 5-Aza indeed affects expression of Nrf2 through repression of Dnmts expression in N2a/APPswe cells, demonstrating that DNA methylation can regulate the expression of Nrf2 in AD cellular model.	26779013	DNA Demethylation Upregulated Nrf2 Expression in Alzheimer's Disease Cellular Model.	Nuclear factor erythroid 2-related factor 2 (Nrf2) is an important transcription factor in the defense against oxidative stress. Cumulative evidence has shown that oxidative stress plays a key role in the pathogenesis of Alzheimer's disease (AD). Previous animal and clinical studies had observed decreased expression of Nrf2 in AD. However, the underlying regulation mechanisms of Nrf2 in AD remain…	2016	1	18	Front Aging Neurosci	Frontiers in aging neuroscience	Alzheimer’s disease; DNA demethylation; NQO1; Nrf2; cellular model; oxidative stress	Yu	Gang	Department of Neurology, The First Affiliated Hospital of Chongqing Medical University, Chongqing, China
NFE2L2	Alzheimer's disease	0.6	discuss	Nrf2, a pivotal regulator of endogenous defense systems against oxidative stress, is decreased in AD brain tissue (Kanninen et al., 2009).	26779013	DNA Demethylation Upregulated Nrf2 Expression in Alzheimer's Disease Cellular Model.	Nuclear factor erythroid 2-related factor 2 (Nrf2) is an important transcription factor in the defense against oxidative stress. Cumulative evidence has shown that oxidative stress plays a key role in the pathogenesis of Alzheimer's disease (AD). Previous animal and clinical studies had observed decreased expression of Nrf2 in AD. However, the underlying regulation mechanisms of Nrf2 in AD remain…	2016	1	18	Front Aging Neurosci	Frontiers in aging neuroscience	Alzheimer’s disease; DNA demethylation; NQO1; Nrf2; cellular model; oxidative stress	Yu	Gang	Department of Neurology, The First Affiliated Hospital of Chongqing Medical University, Chongqing, China
NFE2L2	Alzheimer's disease	0.6	discuss	Our findings strongly suggest that DNA demethylation may be an effective pathway to reactivate the Nrf2 cell signaling in AD cellular model.	26779013	DNA Demethylation Upregulated Nrf2 Expression in Alzheimer's Disease Cellular Model.	Nuclear factor erythroid 2-related factor 2 (Nrf2) is an important transcription factor in the defense against oxidative stress. Cumulative evidence has shown that oxidative stress plays a key role in the pathogenesis of Alzheimer's disease (AD). Previous animal and clinical studies had observed decreased expression of Nrf2 in AD. However, the underlying regulation mechanisms of Nrf2 in AD remain…	2016	1	18	Front Aging Neurosci	Frontiers in aging neuroscience	Alzheimer’s disease; DNA demethylation; NQO1; Nrf2; cellular model; oxidative stress	Yu	Gang	Department of Neurology, The First Affiliated Hospital of Chongqing Medical University, Chongqing, China
NFE2L2	Alzheimer's disease	0.6	discuss	Our current studies proposed a possible pathway for AD pathogenesis and may provide an important clue for prevention and treatment of AD targeting on Nrf2 gene demethylation.	26779013	DNA Demethylation Upregulated Nrf2 Expression in Alzheimer's Disease Cellular Model.	Nuclear factor erythroid 2-related factor 2 (Nrf2) is an important transcription factor in the defense against oxidative stress. Cumulative evidence has shown that oxidative stress plays a key role in the pathogenesis of Alzheimer's disease (AD). Previous animal and clinical studies had observed decreased expression of Nrf2 in AD. However, the underlying regulation mechanisms of Nrf2 in AD remain…	2016	1	18	Front Aging Neurosci	Frontiers in aging neuroscience	Alzheimer’s disease; DNA demethylation; NQO1; Nrf2; cellular model; oxidative stress	Yu	Gang	Department of Neurology, The First Affiliated Hospital of Chongqing Medical University, Chongqing, China
NFE2L2	Alzheimer's disease	0.6	discuss	Our results suggest that the first five CpG sites in the promoter may play an important role in Nrf2 expression via an epigenetic regulation of DNA methylation in AD cellular model.	26779013	DNA Demethylation Upregulated Nrf2 Expression in Alzheimer's Disease Cellular Model.	Nuclear factor erythroid 2-related factor 2 (Nrf2) is an important transcription factor in the defense against oxidative stress. Cumulative evidence has shown that oxidative stress plays a key role in the pathogenesis of Alzheimer's disease (AD). Previous animal and clinical studies had observed decreased expression of Nrf2 in AD. However, the underlying regulation mechanisms of Nrf2 in AD remain…	2016	1	18	Front Aging Neurosci	Frontiers in aging neuroscience	Alzheimer’s disease; DNA demethylation; NQO1; Nrf2; cellular model; oxidative stress	Yu	Gang	Department of Neurology, The First Affiliated Hospital of Chongqing Medical University, Chongqing, China
NFE2L2	Alzheimer's disease	0.6	discuss	This finding is in accordance with a report that Nrf2 does not respond to the oxidative stress in AD (Ramsey et al., 2007).	26779013	DNA Demethylation Upregulated Nrf2 Expression in Alzheimer's Disease Cellular Model.	Nuclear factor erythroid 2-related factor 2 (Nrf2) is an important transcription factor in the defense against oxidative stress. Cumulative evidence has shown that oxidative stress plays a key role in the pathogenesis of Alzheimer's disease (AD). Previous animal and clinical studies had observed decreased expression of Nrf2 in AD. However, the underlying regulation mechanisms of Nrf2 in AD remain…	2016	1	18	Front Aging Neurosci	Frontiers in aging neuroscience	Alzheimer’s disease; DNA demethylation; NQO1; Nrf2; cellular model; oxidative stress	Yu	Gang	Department of Neurology, The First Affiliated Hospital of Chongqing Medical University, Chongqing, China
NFE2L2	Alzheimer's disease	0.6	discuss	These findings are consistent with the results that intrahippocampal injection of a lentiviral vector expressing Nrf2 can improve spatial learning in a mouse model of AD by reducing oxidative stress (Kanninen et al., 2009).	26779013	DNA Demethylation Upregulated Nrf2 Expression in Alzheimer's Disease Cellular Model.	Nuclear factor erythroid 2-related factor 2 (Nrf2) is an important transcription factor in the defense against oxidative stress. Cumulative evidence has shown that oxidative stress plays a key role in the pathogenesis of Alzheimer's disease (AD). Previous animal and clinical studies had observed decreased expression of Nrf2 in AD. However, the underlying regulation mechanisms of Nrf2 in AD remain…	2016	1	18	Front Aging Neurosci	Frontiers in aging neuroscience	Alzheimer’s disease; DNA demethylation; NQO1; Nrf2; cellular model; oxidative stress	Yu	Gang	Department of Neurology, The First Affiliated Hospital of Chongqing Medical University, Chongqing, China
NFE2L2	Alzheimer's disease	0.6	intro	Here, we used 5-Aza to investigate whether CpG methylation of the Nrf2 promoter could inhibit Nrf2 expression in the cellular model of AD.	26779013	DNA Demethylation Upregulated Nrf2 Expression in Alzheimer's Disease Cellular Model.	Nuclear factor erythroid 2-related factor 2 (Nrf2) is an important transcription factor in the defense against oxidative stress. Cumulative evidence has shown that oxidative stress plays a key role in the pathogenesis of Alzheimer's disease (AD). Previous animal and clinical studies had observed decreased expression of Nrf2 in AD. However, the underlying regulation mechanisms of Nrf2 in AD remain…	2016	1	18	Front Aging Neurosci	Frontiers in aging neuroscience	Alzheimer’s disease; DNA demethylation; NQO1; Nrf2; cellular model; oxidative stress	Yu	Gang	Department of Neurology, The First Affiliated Hospital of Chongqing Medical University, Chongqing, China
NFE2L2	Alzheimer's disease	0.6	abstract	However, the underlying regulation mechanisms of Nrf2 in AD remain unclear.	26779013	DNA Demethylation Upregulated Nrf2 Expression in Alzheimer's Disease Cellular Model.	Nuclear factor erythroid 2-related factor 2 (Nrf2) is an important transcription factor in the defense against oxidative stress. Cumulative evidence has shown that oxidative stress plays a key role in the pathogenesis of Alzheimer's disease (AD). Previous animal and clinical studies had observed decreased expression of Nrf2 in AD. However, the underlying regulation mechanisms of Nrf2 in AD remain…	2016	1	18	Front Aging Neurosci	Frontiers in aging neuroscience	Alzheimer’s disease; DNA demethylation; NQO1; Nrf2; cellular model; oxidative stress	Yu	Gang	Department of Neurology, The First Affiliated Hospital of Chongqing Medical University, Chongqing, China
NFE2L2	Alzheimer's disease	0.6	title	DNA Demethylation Upregulated Nrf2 Expression in Alzheimer's Disease Cellular Model.	26779013	DNA Demethylation Upregulated Nrf2 Expression in Alzheimer's Disease Cellular Model.	Nuclear factor erythroid 2-related factor 2 (Nrf2) is an important transcription factor in the defense against oxidative stress. Cumulative evidence has shown that oxidative stress plays a key role in the pathogenesis of Alzheimer's disease (AD). Previous animal and clinical studies had observed decreased expression of Nrf2 in AD. However, the underlying regulation mechanisms of Nrf2 in AD remain…	2016	1	18	Front Aging Neurosci	Frontiers in aging neuroscience	Alzheimer’s disease; DNA demethylation; NQO1; Nrf2; cellular model; oxidative stress	Yu	Gang	Department of Neurology, The First Affiliated Hospital of Chongqing Medical University, Chongqing, China
NFE2L2	Alzheimer's disease	0.6	abstract	Our study showed that DNA demethylation promoted the Nrf2 cell signaling pathway, which may enhance the antioxidant system against AD development.	26779013	DNA Demethylation Upregulated Nrf2 Expression in Alzheimer's Disease Cellular Model.	Nuclear factor erythroid 2-related factor 2 (Nrf2) is an important transcription factor in the defense against oxidative stress. Cumulative evidence has shown that oxidative stress plays a key role in the pathogenesis of Alzheimer's disease (AD). Previous animal and clinical studies had observed decreased expression of Nrf2 in AD. However, the underlying regulation mechanisms of Nrf2 in AD remain…	2016	1	18	Front Aging Neurosci	Frontiers in aging neuroscience	Alzheimer’s disease; DNA demethylation; NQO1; Nrf2; cellular model; oxidative stress	Yu	Gang	Department of Neurology, The First Affiliated Hospital of Chongqing Medical University, Chongqing, China
NFE2L2	Parkinson's disease	0.58	abstract	More detailed studies on NRF2 are needed in order to elucidate how this gene affects pathophysiology of Parkinson's disease.	28540099	Genetic Variations and mRNA Expression of NRF2 in Parkinson's Disease.	Nuclear factor erythroid 2-like 2 (NRF2) encodes a transcription factor regulating mechanisms of cellular protection and is activated by oxidative stress. NRF2 has therefore been hypothesized to confer protection against Parkinson's disease and so far an NRF2 haplotype has been reported to decrease the risk of developing disease and delay disease onset. Also NRF2 adopts a nuclear localization in …	2020	9	30	Parkinsons Dis	Parkinson's disease		Belin	Andrea Carmine	Department of Neuroscience, Karolinska Institutet, 17177 Stockholm, Sweden
NFE2L2	Parkinson's disease	0.58	abstract	Nuclear factor erythroid 2-like 2 (NRF2) encodes a transcription factor regulating mechanisms of cellular protection and is activated by oxidative stress. NRF2 has therefore been hypothesized to confer protection against Parkinson's disease and so far an NRF2 haplotype has been reported to decrease the risk of developing disease and delay disease onset.	28540099	Genetic Variations and mRNA Expression of NRF2 in Parkinson's Disease.	Nuclear factor erythroid 2-like 2 (NRF2) encodes a transcription factor regulating mechanisms of cellular protection and is activated by oxidative stress. NRF2 has therefore been hypothesized to confer protection against Parkinson's disease and so far an NRF2 haplotype has been reported to decrease the risk of developing disease and delay disease onset. Also NRF2 adopts a nuclear localization in …	2020	9	30	Parkinsons Dis	Parkinson's disease		Belin	Andrea Carmine	Department of Neuroscience, Karolinska Institutet, 17177 Stockholm, Sweden
NFE2L2	Parkinson's disease	0.58	abstract	We have investigated the association between NRF2 and Parkinson's disease in a Swedish case-control material and whether NRF2 expression levels correlate with NRF2 genetic variants, disease, or disease onset.	28540099	Genetic Variations and mRNA Expression of NRF2 in Parkinson's Disease.	Nuclear factor erythroid 2-like 2 (NRF2) encodes a transcription factor regulating mechanisms of cellular protection and is activated by oxidative stress. NRF2 has therefore been hypothesized to confer protection against Parkinson's disease and so far an NRF2 haplotype has been reported to decrease the risk of developing disease and delay disease onset. Also NRF2 adopts a nuclear localization in …	2020	9	30	Parkinsons Dis	Parkinson's disease		Belin	Andrea Carmine	Department of Neuroscience, Karolinska Institutet, 17177 Stockholm, Sweden
NFE2L2	Parkinson's disease	0.58	abstract	We found that one of the promoter variants, rs35652124, was associated with age of disease onset (Χ2 = 14.19, p value = 0.0067). NRF2 mRNA expression levels however did not correlate with the rs35652124 genotype, Parkinson's disease, or age of onset in our material.	28540099	Genetic Variations and mRNA Expression of NRF2 in Parkinson's Disease.	Nuclear factor erythroid 2-like 2 (NRF2) encodes a transcription factor regulating mechanisms of cellular protection and is activated by oxidative stress. NRF2 has therefore been hypothesized to confer protection against Parkinson's disease and so far an NRF2 haplotype has been reported to decrease the risk of developing disease and delay disease onset. Also NRF2 adopts a nuclear localization in …	2020	9	30	Parkinsons Dis	Parkinson's disease		Belin	Andrea Carmine	Department of Neuroscience, Karolinska Institutet, 17177 Stockholm, Sweden
NFE2L2	Parkinson's disease	0.58	abstract	Also NRF2 adopts a nuclear localization in Parkinson's disease, which is indicative of increased NRF2 activity.	28540099	Genetic Variations and mRNA Expression of NRF2 in Parkinson's Disease.	Nuclear factor erythroid 2-like 2 (NRF2) encodes a transcription factor regulating mechanisms of cellular protection and is activated by oxidative stress. NRF2 has therefore been hypothesized to confer protection against Parkinson's disease and so far an NRF2 haplotype has been reported to decrease the risk of developing disease and delay disease onset. Also NRF2 adopts a nuclear localization in …	2020	9	30	Parkinsons Dis	Parkinson's disease		Belin	Andrea Carmine	Department of Neuroscience, Karolinska Institutet, 17177 Stockholm, Sweden
NFE2L2	Parkinson's disease	0.58	title	Genetic Variations and mRNA Expression of NRF2 in Parkinson's Disease.	28540099	Genetic Variations and mRNA Expression of NRF2 in Parkinson's Disease.	Nuclear factor erythroid 2-like 2 (NRF2) encodes a transcription factor regulating mechanisms of cellular protection and is activated by oxidative stress. NRF2 has therefore been hypothesized to confer protection against Parkinson's disease and so far an NRF2 haplotype has been reported to decrease the risk of developing disease and delay disease onset. Also NRF2 adopts a nuclear localization in …	2020	9	30	Parkinsons Dis	Parkinson's disease		Belin	Andrea Carmine	Department of Neuroscience, Karolinska Institutet, 17177 Stockholm, Sweden
NFE2L2	Parkinson's disease	0.58	title	Genetic Variations and mRNA Expression of NRF2 in Parkinson's Disease	28540099	Genetic Variations and mRNA Expression of NRF2 in Parkinson's Disease.	Nuclear factor erythroid 2-like 2 (NRF2) encodes a transcription factor regulating mechanisms of cellular protection and is activated by oxidative stress. NRF2 has therefore been hypothesized to confer protection against Parkinson's disease and so far an NRF2 haplotype has been reported to decrease the risk of developing disease and delay disease onset. Also NRF2 adopts a nuclear localization in …	2020	9	30	Parkinsons Dis	Parkinson's disease		Belin	Andrea Carmine	Department of Neuroscience, Karolinska Institutet, 17177 Stockholm, Sweden
NFE2L2	Parkinson's disease	0.58	abstract	We found that one of the promoter variants, rs35652124, was associated with age of disease onset (Î§2 = 14.19, p value = 0.0067). NRF2 mRNA expression levels however did not correlate with the rs35652124 genotype, Parkinson's disease, or age of onset in our material.	28540099	Genetic Variations and mRNA Expression of NRF2 in Parkinson's Disease.	Nuclear factor erythroid 2-like 2 (NRF2) encodes a transcription factor regulating mechanisms of cellular protection and is activated by oxidative stress. NRF2 has therefore been hypothesized to confer protection against Parkinson's disease and so far an NRF2 haplotype has been reported to decrease the risk of developing disease and delay disease onset. Also NRF2 adopts a nuclear localization in …	2020	9	30	Parkinsons Dis	Parkinson's disease		Belin	Andrea Carmine	Department of Neuroscience, Karolinska Institutet, 17177 Stockholm, Sweden
NFE2L2	Parkinson's disease	0.56	title	Association of Nrf2-encoding NFE2L2 haplotypes with Parkinson's disease	20196834	Association of Nrf2-encoding NFE2L2 haplotypes with Parkinson's disease.	Oxidative stress is heavily implicated in the pathogenic process of Parkinson's disease. Varying capacity to detoxify radical oxygen species through induction of phase II antioxidant enzymes in substantia nigra may influence disease risk. Here, we hypothesize that variation in NFE2L2 and KEAP1, the genes encoding the two major regulators of the phase II response, may affect the risk of Parkinson'…	2010	4	22	BMC Med Genet	BMC medical genetics	Aged; Case-Control Studies; Female; Haplotypes; Humans; Intracellular Signaling Peptides and Proteins; Kelch-Like ECH-Associated Protein 1; Male; Middle Aged; NF-E2-Related Factor 2; Oxidative Stress; Parkinson Disease; Polymorphism, Single Nucleotide	Zetterberg	Henrik	Institute of Neuroscience and Physiology, Department of Psychiatry and Neurochemistry, The Sahlgrenska Academy at University of Gothenburg, Blå stråket 15, 413 45 Gothenburg, Sweden. malin.vonotter@gu
NFE2L2	Parkinson's disease	0.56	title	Association of Nrf2-encoding NFE2L2 haplotypes with Parkinson's disease.	20196834	Association of Nrf2-encoding NFE2L2 haplotypes with Parkinson's disease.	Oxidative stress is heavily implicated in the pathogenic process of Parkinson's disease. Varying capacity to detoxify radical oxygen species through induction of phase II antioxidant enzymes in substantia nigra may influence disease risk. Here, we hypothesize that variation in NFE2L2 and KEAP1, the genes encoding the two major regulators of the phase II response, may affect the risk of Parkinson'…	2010	4	22	BMC Med Genet	BMC medical genetics	Aged; Case-Control Studies; Female; Haplotypes; Humans; Intracellular Signaling Peptides and Proteins; Kelch-Like ECH-Associated Protein 1; Male; Middle Aged; NF-E2-Related Factor 2; Oxidative Stress; Parkinson Disease; Polymorphism, Single Nucleotide	Zetterberg	Henrik	Institute of Neuroscience and Physiology, Department of Psychiatry and Neurochemistry, The Sahlgrenska Academy at University of Gothenburg, Blå stråket 15, 413 45 Gothenburg, Sweden. malin.vonotter@gu
NFE2L2	Parkinson's disease	0.56	abstract	Here, we hypothesize that variation in NFE2L2 and KEAP1, the genes encoding the two major regulators of the phase II response, may affect the risk of Parkinson's disease.	20196834	Association of Nrf2-encoding NFE2L2 haplotypes with Parkinson's disease.	Oxidative stress is heavily implicated in the pathogenic process of Parkinson's disease. Varying capacity to detoxify radical oxygen species through induction of phase II antioxidant enzymes in substantia nigra may influence disease risk. Here, we hypothesize that variation in NFE2L2 and KEAP1, the genes encoding the two major regulators of the phase II response, may affect the risk of Parkinson'…	2010	4	22	BMC Med Genet	BMC medical genetics	Aged; Case-Control Studies; Female; Haplotypes; Humans; Intracellular Signaling Peptides and Proteins; Kelch-Like ECH-Associated Protein 1; Male; Middle Aged; NF-E2-Related Factor 2; Oxidative Stress; Parkinson Disease; Polymorphism, Single Nucleotide	Zetterberg	Henrik	Institute of Neuroscience and Physiology, Department of Psychiatry and Neurochemistry, The Sahlgrenska Academy at University of Gothenburg, Blå stråket 15, 413 45 Gothenburg, Sweden. malin.vonotter@gu
NFE2L2	Parkinson's disease	0.56	abstract	These data suggest that variation in NFE2L2 modifies the Parkinson's disease process and provide another link between oxidative stress and neurodegeneration.	20196834	Association of Nrf2-encoding NFE2L2 haplotypes with Parkinson's disease.	Oxidative stress is heavily implicated in the pathogenic process of Parkinson's disease. Varying capacity to detoxify radical oxygen species through induction of phase II antioxidant enzymes in substantia nigra may influence disease risk. Here, we hypothesize that variation in NFE2L2 and KEAP1, the genes encoding the two major regulators of the phase II response, may affect the risk of Parkinson'…	2010	4	22	BMC Med Genet	BMC medical genetics	Aged; Case-Control Studies; Female; Haplotypes; Humans; Intracellular Signaling Peptides and Proteins; Kelch-Like ECH-Associated Protein 1; Male; Middle Aged; NF-E2-Related Factor 2; Oxidative Stress; Parkinson Disease; Polymorphism, Single Nucleotide	Zetterberg	Henrik	Institute of Neuroscience and Physiology, Department of Psychiatry and Neurochemistry, The Sahlgrenska Academy at University of Gothenburg, Blå stråket 15, 413 45 Gothenburg, Sweden. malin.vonotter@gu
NFE2L2	Parkinson's disease	0.5	intro	Critically, through assessment of cell lines established from multiple unrelated idiopathic Parkinson's disease patients, we also determined that the spectrum of transcriptional responses to NRF2 activation differed in PD hONS cultures compared to Controls.	21747966	NRF2 activation restores disease related metabolic deficiencies in olfactory neurosphere-derived cells from patients with sporadic Parkinson's disease.	Without appropriate cellular models the etiology of idiopathic Parkinson's disease remains unknown. We recently reported a novel patient-derived cellular model generated from biopsies of the olfactory mucosa (termed olfactory neurosphere-derived (hONS) cells) which express functional and genetic differences in a disease-specific manner. Transcriptomic analysis of Patient and Control hONS cells id…	2011	11	4	PLoS One	PloS one	Case-Control Studies; Cell Line; Female; Gene Silencing; Glutathione; Humans; Isothiocyanates; Male; NF-E2-Related Factor 2; Olfactory Mucosa; Parkinson Disease; Signal Transduction; Tetrazolium Salts; Thiazoles; Thiocyanates	Wood	Stephen A	National Centre for Adult Stem Cell Research, Eskitis Institute for Cell and Molecular Therapies, Griffith University, Brisbane, Queensland, Australia
NFE2L2	Parkinson's disease	0.5	intro	We show for the first time that Parkinson's disease patient cells responded to NRF2 activation, such that cellular metabolic function was restored to levels seen in the Control donor-derived cells.	21747966	NRF2 activation restores disease related metabolic deficiencies in olfactory neurosphere-derived cells from patients with sporadic Parkinson's disease.	Without appropriate cellular models the etiology of idiopathic Parkinson's disease remains unknown. We recently reported a novel patient-derived cellular model generated from biopsies of the olfactory mucosa (termed olfactory neurosphere-derived (hONS) cells) which express functional and genetic differences in a disease-specific manner. Transcriptomic analysis of Patient and Control hONS cells id…	2011	11	4	PLoS One	PloS one	Case-Control Studies; Cell Line; Female; Gene Silencing; Glutathione; Humans; Isothiocyanates; Male; NF-E2-Related Factor 2; Olfactory Mucosa; Parkinson Disease; Signal Transduction; Tetrazolium Salts; Thiazoles; Thiocyanates	Wood	Stephen A	National Centre for Adult Stem Cell Research, Eskitis Institute for Cell and Molecular Therapies, Griffith University, Brisbane, Queensland, Australia
NFE2L2	Parkinson's disease	0.5	abstract	siRNA-mediated ablation of NRF2 in Control donor cells decreased both total glutathione content and MTS metabolism to levels detected in cells from Parkinson's Disease patients.	21747966	NRF2 activation restores disease related metabolic deficiencies in olfactory neurosphere-derived cells from patients with sporadic Parkinson's disease.	Without appropriate cellular models the etiology of idiopathic Parkinson's disease remains unknown. We recently reported a novel patient-derived cellular model generated from biopsies of the olfactory mucosa (termed olfactory neurosphere-derived (hONS) cells) which express functional and genetic differences in a disease-specific manner. Transcriptomic analysis of Patient and Control hONS cells id…	2011	11	4	PLoS One	PloS one	Case-Control Studies; Cell Line; Female; Gene Silencing; Glutathione; Humans; Isothiocyanates; Male; NF-E2-Related Factor 2; Olfactory Mucosa; Parkinson Disease; Signal Transduction; Tetrazolium Salts; Thiazoles; Thiocyanates	Wood	Stephen A	National Centre for Adult Stem Cell Research, Eskitis Institute for Cell and Molecular Therapies, Griffith University, Brisbane, Queensland, Australia
NFE2L2	Parkinson's disease	0.5	discuss	In this study, we show for the first time that activation of NRF2 in a novel patient-derived cellular model of idiopathic Parkinson's disease, previously shown to have a dysregulated NRF2 pathway [7], could rescue disease associated metabolic functional deficits.	21747966	NRF2 activation restores disease related metabolic deficiencies in olfactory neurosphere-derived cells from patients with sporadic Parkinson's disease.	Without appropriate cellular models the etiology of idiopathic Parkinson's disease remains unknown. We recently reported a novel patient-derived cellular model generated from biopsies of the olfactory mucosa (termed olfactory neurosphere-derived (hONS) cells) which express functional and genetic differences in a disease-specific manner. Transcriptomic analysis of Patient and Control hONS cells id…	2011	11	4	PLoS One	PloS one	Case-Control Studies; Cell Line; Female; Gene Silencing; Glutathione; Humans; Isothiocyanates; Male; NF-E2-Related Factor 2; Olfactory Mucosa; Parkinson Disease; Signal Transduction; Tetrazolium Salts; Thiazoles; Thiocyanates	Wood	Stephen A	National Centre for Adult Stem Cell Research, Eskitis Institute for Cell and Molecular Therapies, Griffith University, Brisbane, Queensland, Australia
NFE2L2	Parkinson's disease	0.5	abstract	Our results confirmed NRF2 as a potential therapeutic target for Parkinson's disease and provided the first demonstration that NRF2 function was inducible in Patient-derived cells from donors with uniquely varied genetic backgrounds.	21747966	NRF2 activation restores disease related metabolic deficiencies in olfactory neurosphere-derived cells from patients with sporadic Parkinson's disease.	Without appropriate cellular models the etiology of idiopathic Parkinson's disease remains unknown. We recently reported a novel patient-derived cellular model generated from biopsies of the olfactory mucosa (termed olfactory neurosphere-derived (hONS) cells) which express functional and genetic differences in a disease-specific manner. Transcriptomic analysis of Patient and Control hONS cells id…	2011	11	4	PLoS One	PloS one	Case-Control Studies; Cell Line; Female; Gene Silencing; Glutathione; Humans; Isothiocyanates; Male; NF-E2-Related Factor 2; Olfactory Mucosa; Parkinson Disease; Signal Transduction; Tetrazolium Salts; Thiazoles; Thiocyanates	Wood	Stephen A	National Centre for Adult Stem Cell Research, Eskitis Institute for Cell and Molecular Therapies, Griffith University, Brisbane, Queensland, Australia
NFE2L2	Parkinson's disease	0.5	abstract	Transcriptomic analysis of Patient and Control hONS cells identified the NRF2 transcription factor signalling pathway as the most differentially expressed in Parkinson's disease.	21747966	NRF2 activation restores disease related metabolic deficiencies in olfactory neurosphere-derived cells from patients with sporadic Parkinson's disease.	Without appropriate cellular models the etiology of idiopathic Parkinson's disease remains unknown. We recently reported a novel patient-derived cellular model generated from biopsies of the olfactory mucosa (termed olfactory neurosphere-derived (hONS) cells) which express functional and genetic differences in a disease-specific manner. Transcriptomic analysis of Patient and Control hONS cells id…	2011	11	4	PLoS One	PloS one	Case-Control Studies; Cell Line; Female; Gene Silencing; Glutathione; Humans; Isothiocyanates; Male; NF-E2-Related Factor 2; Olfactory Mucosa; Parkinson Disease; Signal Transduction; Tetrazolium Salts; Thiazoles; Thiocyanates	Wood	Stephen A	National Centre for Adult Stem Cell Research, Eskitis Institute for Cell and Molecular Therapies, Griffith University, Brisbane, Queensland, Australia
NFE2L2	Parkinson's disease	0.5	discuss	Combined, this suggests that decreased NRF2 activity may be involved in the pathogenesis of Parkinson's disease.	21747966	NRF2 activation restores disease related metabolic deficiencies in olfactory neurosphere-derived cells from patients with sporadic Parkinson's disease.	Without appropriate cellular models the etiology of idiopathic Parkinson's disease remains unknown. We recently reported a novel patient-derived cellular model generated from biopsies of the olfactory mucosa (termed olfactory neurosphere-derived (hONS) cells) which express functional and genetic differences in a disease-specific manner. Transcriptomic analysis of Patient and Control hONS cells id…	2011	11	4	PLoS One	PloS one	Case-Control Studies; Cell Line; Female; Gene Silencing; Glutathione; Humans; Isothiocyanates; Male; NF-E2-Related Factor 2; Olfactory Mucosa; Parkinson Disease; Signal Transduction; Tetrazolium Salts; Thiazoles; Thiocyanates	Wood	Stephen A	National Centre for Adult Stem Cell Research, Eskitis Institute for Cell and Molecular Therapies, Griffith University, Brisbane, Queensland, Australia
NFE2L2	Parkinson's disease	0.5	discuss	In the hONS model, NRF2 dysfunction (either by siRNA knockdown, or comparing Patient to Control cultures) reveals a cellular phenotype that is consistent with (i) the diminished function of NRF2 seen in aging, the most established risk factor for Parkinson's disease [53], and (ii) the degenerative nature of the disease.	21747966	NRF2 activation restores disease related metabolic deficiencies in olfactory neurosphere-derived cells from patients with sporadic Parkinson's disease.	Without appropriate cellular models the etiology of idiopathic Parkinson's disease remains unknown. We recently reported a novel patient-derived cellular model generated from biopsies of the olfactory mucosa (termed olfactory neurosphere-derived (hONS) cells) which express functional and genetic differences in a disease-specific manner. Transcriptomic analysis of Patient and Control hONS cells id…	2011	11	4	PLoS One	PloS one	Case-Control Studies; Cell Line; Female; Gene Silencing; Glutathione; Humans; Isothiocyanates; Male; NF-E2-Related Factor 2; Olfactory Mucosa; Parkinson Disease; Signal Transduction; Tetrazolium Salts; Thiazoles; Thiocyanates	Wood	Stephen A	National Centre for Adult Stem Cell Research, Eskitis Institute for Cell and Molecular Therapies, Griffith University, Brisbane, Queensland, Australia
NFE2L2	Parkinson's disease	0.5	title	NRF2 activation restores disease related metabolic deficiencies in olfactory neurosphere-derived cells from patients with sporadic Parkinson's disease.	21747966	NRF2 activation restores disease related metabolic deficiencies in olfactory neurosphere-derived cells from patients with sporadic Parkinson's disease.	Without appropriate cellular models the etiology of idiopathic Parkinson's disease remains unknown. We recently reported a novel patient-derived cellular model generated from biopsies of the olfactory mucosa (termed olfactory neurosphere-derived (hONS) cells) which express functional and genetic differences in a disease-specific manner. Transcriptomic analysis of Patient and Control hONS cells id…	2011	11	4	PLoS One	PloS one	Case-Control Studies; Cell Line; Female; Gene Silencing; Glutathione; Humans; Isothiocyanates; Male; NF-E2-Related Factor 2; Olfactory Mucosa; Parkinson Disease; Signal Transduction; Tetrazolium Salts; Thiazoles; Thiocyanates	Wood	Stephen A	National Centre for Adult Stem Cell Research, Eskitis Institute for Cell and Molecular Therapies, Griffith University, Brisbane, Queensland, Australia
NFE2L2	Parkinson's disease	0.5	discuss	Importantly, this study is the first to demonstrate a restorative role for NRF2 in regulating disease-associated metabolic deficiencies, including elevation of GSH content, in Parkinson's disease patient-derived cells, providing both validation and a model to further explore NRF2 as a therapeutic target for PD.	21747966	NRF2 activation restores disease related metabolic deficiencies in olfactory neurosphere-derived cells from patients with sporadic Parkinson's disease.	Without appropriate cellular models the etiology of idiopathic Parkinson's disease remains unknown. We recently reported a novel patient-derived cellular model generated from biopsies of the olfactory mucosa (termed olfactory neurosphere-derived (hONS) cells) which express functional and genetic differences in a disease-specific manner. Transcriptomic analysis of Patient and Control hONS cells id…	2011	11	4	PLoS One	PloS one	Case-Control Studies; Cell Line; Female; Gene Silencing; Glutathione; Humans; Isothiocyanates; Male; NF-E2-Related Factor 2; Olfactory Mucosa; Parkinson Disease; Signal Transduction; Tetrazolium Salts; Thiazoles; Thiocyanates	Wood	Stephen A	National Centre for Adult Stem Cell Research, Eskitis Institute for Cell and Molecular Therapies, Griffith University, Brisbane, Queensland, Australia
NFE2L2	Parkinson's disease	0.5	abstract	Conversely, and more importantly, we showed that activation of the NRF2 pathway in Parkinson's disease hONS cultures restored glutathione levels and MTS metabolism to Control levels.	21747966	NRF2 activation restores disease related metabolic deficiencies in olfactory neurosphere-derived cells from patients with sporadic Parkinson's disease.	Without appropriate cellular models the etiology of idiopathic Parkinson's disease remains unknown. We recently reported a novel patient-derived cellular model generated from biopsies of the olfactory mucosa (termed olfactory neurosphere-derived (hONS) cells) which express functional and genetic differences in a disease-specific manner. Transcriptomic analysis of Patient and Control hONS cells id…	2011	11	4	PLoS One	PloS one	Case-Control Studies; Cell Line; Female; Gene Silencing; Glutathione; Humans; Isothiocyanates; Male; NF-E2-Related Factor 2; Olfactory Mucosa; Parkinson Disease; Signal Transduction; Tetrazolium Salts; Thiazoles; Thiocyanates	Wood	Stephen A	National Centre for Adult Stem Cell Research, Eskitis Institute for Cell and Molecular Therapies, Griffith University, Brisbane, Queensland, Australia
NFE2L2	Parkinson's disease	0.5	discuss	Interestingly we showed that activation of the NRF2 pathway exacerbated mRNA differences in the same Parkinson's disease patient and Control groups.	21747966	NRF2 activation restores disease related metabolic deficiencies in olfactory neurosphere-derived cells from patients with sporadic Parkinson's disease.	Without appropriate cellular models the etiology of idiopathic Parkinson's disease remains unknown. We recently reported a novel patient-derived cellular model generated from biopsies of the olfactory mucosa (termed olfactory neurosphere-derived (hONS) cells) which express functional and genetic differences in a disease-specific manner. Transcriptomic analysis of Patient and Control hONS cells id…	2011	11	4	PLoS One	PloS one	Case-Control Studies; Cell Line; Female; Gene Silencing; Glutathione; Humans; Isothiocyanates; Male; NF-E2-Related Factor 2; Olfactory Mucosa; Parkinson Disease; Signal Transduction; Tetrazolium Salts; Thiazoles; Thiocyanates	Wood	Stephen A	National Centre for Adult Stem Cell Research, Eskitis Institute for Cell and Molecular Therapies, Griffith University, Brisbane, Queensland, Australia
NFE2L2	Parkinson's disease	0.5	discuss	Such a scenario is consistent with the long standing association between polymorphisms within detoxification genes and environmental (e.g. pesticides, solvents) exposures with modifying Parkinson's disease risk [43], [44], [45], [46], [47], and with identification of a protective haplotype within the NRF2 gene [42].	21747966	NRF2 activation restores disease related metabolic deficiencies in olfactory neurosphere-derived cells from patients with sporadic Parkinson's disease.	Without appropriate cellular models the etiology of idiopathic Parkinson's disease remains unknown. We recently reported a novel patient-derived cellular model generated from biopsies of the olfactory mucosa (termed olfactory neurosphere-derived (hONS) cells) which express functional and genetic differences in a disease-specific manner. Transcriptomic analysis of Patient and Control hONS cells id…	2011	11	4	PLoS One	PloS one	Case-Control Studies; Cell Line; Female; Gene Silencing; Glutathione; Humans; Isothiocyanates; Male; NF-E2-Related Factor 2; Olfactory Mucosa; Parkinson Disease; Signal Transduction; Tetrazolium Salts; Thiazoles; Thiocyanates	Wood	Stephen A	National Centre for Adult Stem Cell Research, Eskitis Institute for Cell and Molecular Therapies, Griffith University, Brisbane, Queensland, Australia
NFE2L2	Alzheimer's disease	0.48	abstract	The damaged function and altered localization of NRF2 are found in most neurodegenerative diseases including Alzheimer's disease (AD), Parkinson's disease (PD), and amyotrophic lateral sclerosis.	30617737	Therapeutic Approaches to Alzheimer's Disease Through Modulation of NRF2.	The nuclear factor erythroid-derived 2-related factor 2 (NFE2L2/NRF2) is a master transcription factor that regulates oxidative stress-related genes containing the antioxidant response element (ARE) in their promoters. The damaged function and altered localization of NRF2 are found in most neurodegenerative diseases including Alzheimer's disease (AD), Parkinson's disease (PD), and amyotrophic lat…	2020	10	2	Neuromolecular Med	Neuromolecular medicine	Alzheimer’s disease; Amyloid-β; NRF2; NRF2 activator; Neurodegenerative disease; Oxidative stress; ROS; Aging; Alzheimer Disease; Amyloid beta-Peptides; Animals; Antioxidant Response Elements; Basic-Leucine Zipper Transcription Factors; Disease Models, Animal; Gene Expression Regulation; Genetic Therapy; Humans; Mice; Mice, Knockout; Mice, Transgenic; Molecular Targeted Therapy; NF-E2-Related Fac…	Jo	Dong-Gyu	School of Pharmacy, Sungkyunkwan University, Suwon, 16419, Republic of Korea. jodg@skku	jodg@skku.edu
NFE2L2	Alzheimer's disease	0.48	abstract	This review will focus on the NRF2 pathway and the role of NRF2 in AD and suggest some NRF2 inducers as therapeutic agents for AD.	30617737	Therapeutic Approaches to Alzheimer's Disease Through Modulation of NRF2.	The nuclear factor erythroid-derived 2-related factor 2 (NFE2L2/NRF2) is a master transcription factor that regulates oxidative stress-related genes containing the antioxidant response element (ARE) in their promoters. The damaged function and altered localization of NRF2 are found in most neurodegenerative diseases including Alzheimer's disease (AD), Parkinson's disease (PD), and amyotrophic lat…	2020	10	2	Neuromolecular Med	Neuromolecular medicine	Alzheimer’s disease; Amyloid-β; NRF2; NRF2 activator; Neurodegenerative disease; Oxidative stress; ROS; Aging; Alzheimer Disease; Amyloid beta-Peptides; Animals; Antioxidant Response Elements; Basic-Leucine Zipper Transcription Factors; Disease Models, Animal; Gene Expression Regulation; Genetic Therapy; Humans; Mice; Mice, Knockout; Mice, Transgenic; Molecular Targeted Therapy; NF-E2-Related Fac…	Jo	Dong-Gyu	School of Pharmacy, Sungkyunkwan University, Suwon, 16419, Republic of Korea. jodg@skku	jodg@skku.edu
NFE2L2	Alzheimer's disease	0.48	abstract	Indeed, recent studies revealed that NRF2 activators have therapeutic effects in AD animal models and in cultured human cells that express AD pathology.	30617737	Therapeutic Approaches to Alzheimer's Disease Through Modulation of NRF2.	The nuclear factor erythroid-derived 2-related factor 2 (NFE2L2/NRF2) is a master transcription factor that regulates oxidative stress-related genes containing the antioxidant response element (ARE) in their promoters. The damaged function and altered localization of NRF2 are found in most neurodegenerative diseases including Alzheimer's disease (AD), Parkinson's disease (PD), and amyotrophic lat…	2020	10	2	Neuromolecular Med	Neuromolecular medicine	Alzheimer’s disease; Amyloid-β; NRF2; NRF2 activator; Neurodegenerative disease; Oxidative stress; ROS; Aging; Alzheimer Disease; Amyloid beta-Peptides; Animals; Antioxidant Response Elements; Basic-Leucine Zipper Transcription Factors; Disease Models, Animal; Gene Expression Regulation; Genetic Therapy; Humans; Mice; Mice, Knockout; Mice, Transgenic; Molecular Targeted Therapy; NF-E2-Related Fac…	Jo	Dong-Gyu	School of Pharmacy, Sungkyunkwan University, Suwon, 16419, Republic of Korea. jodg@skku	jodg@skku.edu
NFE2L2	Alzheimer's disease	0.48	abstract	NRF2 has emerged as a new therapeutic target in AD.	30617737	Therapeutic Approaches to Alzheimer's Disease Through Modulation of NRF2.	The nuclear factor erythroid-derived 2-related factor 2 (NFE2L2/NRF2) is a master transcription factor that regulates oxidative stress-related genes containing the antioxidant response element (ARE) in their promoters. The damaged function and altered localization of NRF2 are found in most neurodegenerative diseases including Alzheimer's disease (AD), Parkinson's disease (PD), and amyotrophic lat…	2020	10	2	Neuromolecular Med	Neuromolecular medicine	Alzheimer’s disease; Amyloid-β; NRF2; NRF2 activator; Neurodegenerative disease; Oxidative stress; ROS; Aging; Alzheimer Disease; Amyloid beta-Peptides; Animals; Antioxidant Response Elements; Basic-Leucine Zipper Transcription Factors; Disease Models, Animal; Gene Expression Regulation; Genetic Therapy; Humans; Mice; Mice, Knockout; Mice, Transgenic; Molecular Targeted Therapy; NF-E2-Related Fac…	Jo	Dong-Gyu	School of Pharmacy, Sungkyunkwan University, Suwon, 16419, Republic of Korea. jodg@skku	jodg@skku.edu
NFE2L2	Alzheimer's disease	0.48	title	Therapeutic Approaches to Alzheimer's Disease Through Modulation of NRF2.	30617737	Therapeutic Approaches to Alzheimer's Disease Through Modulation of NRF2.	The nuclear factor erythroid-derived 2-related factor 2 (NFE2L2/NRF2) is a master transcription factor that regulates oxidative stress-related genes containing the antioxidant response element (ARE) in their promoters. The damaged function and altered localization of NRF2 are found in most neurodegenerative diseases including Alzheimer's disease (AD), Parkinson's disease (PD), and amyotrophic lat…	2020	10	2	Neuromolecular Med	Neuromolecular medicine	Alzheimer’s disease; Amyloid-β; NRF2; NRF2 activator; Neurodegenerative disease; Oxidative stress; ROS; Aging; Alzheimer Disease; Amyloid beta-Peptides; Animals; Antioxidant Response Elements; Basic-Leucine Zipper Transcription Factors; Disease Models, Animal; Gene Expression Regulation; Genetic Therapy; Humans; Mice; Mice, Knockout; Mice, Transgenic; Molecular Targeted Therapy; NF-E2-Related Fac…	Jo	Dong-Gyu	School of Pharmacy, Sungkyunkwan University, Suwon, 16419, Republic of Korea. jodg@skku	jodg@skku.edu
NFE2L2	Alzheimer's disease	0.47	results	According to the results obtained, N2a-wt cells express significantly higher levels of Hmox1 mRNA relatively to N2a-APPwt (Figure 5, left graph), which is in accordance with a Nrf2-deficient pathway observed in AD.	33096789	Calcium Modulation, Anti-Oxidant and Anti-Inflammatory Effect of Skin Allergens Targeting the Nrf2 Signaling Pathway in Alzheimer's Disease Cellular Models.	Experimental evidence highlights nuclear factor (erythroid-derived 2)-like 2 (Nrf2) as a molecular target in Alzheimer's disease (AD). The well-known effect of electrophilic cysteine-reactive skin allergens on Nrf2-activation led to the hypothesis that these compounds could have a therapeutic role in AD. This was further supported by the neuroprotective activity of the skin allergen dimethyl fuma…	2021	4	16	Int J Mol Sci	International journal of molecular sciences	Nrf2; calcium; mitochondria; neuroinflammation; redox status; skin allergens; Allergens; Alzheimer Disease; Amyloid beta-Protein Precursor; Animals; Anti-Inflammatory Agents, Non-Steroidal; Antioxidants; Calcium; Caprylates; Cell Line; Disease Models, Animal; Heme Oxygenase-1; Humans; Membrane Proteins; Mice; Microglia; NF-E2-Related Factor 2; Phenylenediamines; Skin	Cruz	Maria Teresa	Center for Neuroscience and Cell Biology and Institute for Biomedical Imaging and Life Sciences, University of Coimbra, 3000-548 Coimbra, Portugal
NFE2L2	Alzheimer's disease	0.47	discuss	Based on (1) the well-established effect of skin allergens on the activation of Nrf2 [8,18], (2) experimental evidence highlighting Nrf2 as an attractive molecular target in the context of AD [5,6] and (3) the recent approval of the skin allergen DMF for the management of relapsing forms of multiple sclerosis [12], we were led to the innovative hypothesis that DMF and other unexplored skin allerg…	33096789	Calcium Modulation, Anti-Oxidant and Anti-Inflammatory Effect of Skin Allergens Targeting the Nrf2 Signaling Pathway in Alzheimer's Disease Cellular Models.	Experimental evidence highlights nuclear factor (erythroid-derived 2)-like 2 (Nrf2) as a molecular target in Alzheimer's disease (AD). The well-known effect of electrophilic cysteine-reactive skin allergens on Nrf2-activation led to the hypothesis that these compounds could have a therapeutic role in AD. This was further supported by the neuroprotective activity of the skin allergen dimethyl fuma…	2021	4	16	Int J Mol Sci	International journal of molecular sciences	Nrf2; calcium; mitochondria; neuroinflammation; redox status; skin allergens; Allergens; Alzheimer Disease; Amyloid beta-Protein Precursor; Animals; Anti-Inflammatory Agents, Non-Steroidal; Antioxidants; Calcium; Caprylates; Cell Line; Disease Models, Animal; Heme Oxygenase-1; Humans; Membrane Proteins; Mice; Microglia; NF-E2-Related Factor 2; Phenylenediamines; Skin	Cruz	Maria Teresa	Center for Neuroscience and Cell Biology and Institute for Biomedical Imaging and Life Sciences, University of Coimbra, 3000-548 Coimbra, Portugal
NFE2L2	Alzheimer's disease	0.47	intro	Accordingly, it has been reported that in AD, the Nrf2 localization in hippocampal neurons is mainly cytoplasmatic, suggesting an impaired translocation to the nucleus and consequent Nrf2 pathway dysfunction [4].	33096789	Calcium Modulation, Anti-Oxidant and Anti-Inflammatory Effect of Skin Allergens Targeting the Nrf2 Signaling Pathway in Alzheimer's Disease Cellular Models.	Experimental evidence highlights nuclear factor (erythroid-derived 2)-like 2 (Nrf2) as a molecular target in Alzheimer's disease (AD). The well-known effect of electrophilic cysteine-reactive skin allergens on Nrf2-activation led to the hypothesis that these compounds could have a therapeutic role in AD. This was further supported by the neuroprotective activity of the skin allergen dimethyl fuma…	2021	4	16	Int J Mol Sci	International journal of molecular sciences	Nrf2; calcium; mitochondria; neuroinflammation; redox status; skin allergens; Allergens; Alzheimer Disease; Amyloid beta-Protein Precursor; Animals; Anti-Inflammatory Agents, Non-Steroidal; Antioxidants; Calcium; Caprylates; Cell Line; Disease Models, Animal; Heme Oxygenase-1; Humans; Membrane Proteins; Mice; Microglia; NF-E2-Related Factor 2; Phenylenediamines; Skin	Cruz	Maria Teresa	Center for Neuroscience and Cell Biology and Institute for Biomedical Imaging and Life Sciences, University of Coimbra, 3000-548 Coimbra, Portugal
NFE2L2	Alzheimer's disease	0.47	intro	Altogether, these studies provide a compelling rationale for targeting Nrf2 as a therapeutic strategy to reinforce endogenous brain defense mechanisms against AD-associated pathological hallmarks.	33096789	Calcium Modulation, Anti-Oxidant and Anti-Inflammatory Effect of Skin Allergens Targeting the Nrf2 Signaling Pathway in Alzheimer's Disease Cellular Models.	Experimental evidence highlights nuclear factor (erythroid-derived 2)-like 2 (Nrf2) as a molecular target in Alzheimer's disease (AD). The well-known effect of electrophilic cysteine-reactive skin allergens on Nrf2-activation led to the hypothesis that these compounds could have a therapeutic role in AD. This was further supported by the neuroprotective activity of the skin allergen dimethyl fuma…	2021	4	16	Int J Mol Sci	International journal of molecular sciences	Nrf2; calcium; mitochondria; neuroinflammation; redox status; skin allergens; Allergens; Alzheimer Disease; Amyloid beta-Protein Precursor; Animals; Anti-Inflammatory Agents, Non-Steroidal; Antioxidants; Calcium; Caprylates; Cell Line; Disease Models, Animal; Heme Oxygenase-1; Humans; Membrane Proteins; Mice; Microglia; NF-E2-Related Factor 2; Phenylenediamines; Skin	Cruz	Maria Teresa	Center for Neuroscience and Cell Biology and Institute for Biomedical Imaging and Life Sciences, University of Coimbra, 3000-548 Coimbra, Portugal
NFE2L2	Alzheimer's disease	0.47	discuss	This might explain the Nrf2-decreased activity and HMOX1 protein overexpression in the brain of AD patients.	33096789	Calcium Modulation, Anti-Oxidant and Anti-Inflammatory Effect of Skin Allergens Targeting the Nrf2 Signaling Pathway in Alzheimer's Disease Cellular Models.	Experimental evidence highlights nuclear factor (erythroid-derived 2)-like 2 (Nrf2) as a molecular target in Alzheimer's disease (AD). The well-known effect of electrophilic cysteine-reactive skin allergens on Nrf2-activation led to the hypothesis that these compounds could have a therapeutic role in AD. This was further supported by the neuroprotective activity of the skin allergen dimethyl fuma…	2021	4	16	Int J Mol Sci	International journal of molecular sciences	Nrf2; calcium; mitochondria; neuroinflammation; redox status; skin allergens; Allergens; Alzheimer Disease; Amyloid beta-Protein Precursor; Animals; Anti-Inflammatory Agents, Non-Steroidal; Antioxidants; Calcium; Caprylates; Cell Line; Disease Models, Animal; Heme Oxygenase-1; Humans; Membrane Proteins; Mice; Microglia; NF-E2-Related Factor 2; Phenylenediamines; Skin	Cruz	Maria Teresa	Center for Neuroscience and Cell Biology and Institute for Biomedical Imaging and Life Sciences, University of Coimbra, 3000-548 Coimbra, Portugal
NFE2L2	Alzheimer's disease	0.47	abstract	Experimental evidence highlights nuclear factor (erythroid-derived 2)-like 2 (Nrf2) as a molecular target in Alzheimerâs disease (AD).	33096789	Calcium Modulation, Anti-Oxidant and Anti-Inflammatory Effect of Skin Allergens Targeting the Nrf2 Signaling Pathway in Alzheimer's Disease Cellular Models.	Experimental evidence highlights nuclear factor (erythroid-derived 2)-like 2 (Nrf2) as a molecular target in Alzheimer's disease (AD). The well-known effect of electrophilic cysteine-reactive skin allergens on Nrf2-activation led to the hypothesis that these compounds could have a therapeutic role in AD. This was further supported by the neuroprotective activity of the skin allergen dimethyl fuma…	2021	4	16	Int J Mol Sci	International journal of molecular sciences	Nrf2; calcium; mitochondria; neuroinflammation; redox status; skin allergens; Allergens; Alzheimer Disease; Amyloid beta-Protein Precursor; Animals; Anti-Inflammatory Agents, Non-Steroidal; Antioxidants; Calcium; Caprylates; Cell Line; Disease Models, Animal; Heme Oxygenase-1; Humans; Membrane Proteins; Mice; Microglia; NF-E2-Related Factor 2; Phenylenediamines; Skin	Cruz	Maria Teresa	Center for Neuroscience and Cell Biology and Institute for Biomedical Imaging and Life Sciences, University of Coimbra, 3000-548 Coimbra, Portugal
NFE2L2	Alzheimer's disease	0.47	discuss	Accordingly, these data, together with our results concerning Nrf2-induced HMOX1 expression by PPD and MHC, might support the beneficial effect of these allergens in counteracting neurodegeneration in AD.	33096789	Calcium Modulation, Anti-Oxidant and Anti-Inflammatory Effect of Skin Allergens Targeting the Nrf2 Signaling Pathway in Alzheimer's Disease Cellular Models.	Experimental evidence highlights nuclear factor (erythroid-derived 2)-like 2 (Nrf2) as a molecular target in Alzheimer's disease (AD). The well-known effect of electrophilic cysteine-reactive skin allergens on Nrf2-activation led to the hypothesis that these compounds could have a therapeutic role in AD. This was further supported by the neuroprotective activity of the skin allergen dimethyl fuma…	2021	4	16	Int J Mol Sci	International journal of molecular sciences	Nrf2; calcium; mitochondria; neuroinflammation; redox status; skin allergens; Allergens; Alzheimer Disease; Amyloid beta-Protein Precursor; Animals; Anti-Inflammatory Agents, Non-Steroidal; Antioxidants; Calcium; Caprylates; Cell Line; Disease Models, Animal; Heme Oxygenase-1; Humans; Membrane Proteins; Mice; Microglia; NF-E2-Related Factor 2; Phenylenediamines; Skin	Cruz	Maria Teresa	Center for Neuroscience and Cell Biology and Institute for Biomedical Imaging and Life Sciences, University of Coimbra, 3000-548 Coimbra, Portugal
NFE2L2	Alzheimer's disease	0.47	intro	Therefore, the well-established effect of skin allergens on Keap1-Nrf2-antioxidant response element (ARE) regulatory pathway activation, concomitantly with experimental evidence highlighting Nrf2 as an attractive molecular target in the context of AD, led us to hypothesize that skin allergens may have a positive and therapeutic role in AD.	33096789	Calcium Modulation, Anti-Oxidant and Anti-Inflammatory Effect of Skin Allergens Targeting the Nrf2 Signaling Pathway in Alzheimer's Disease Cellular Models.	Experimental evidence highlights nuclear factor (erythroid-derived 2)-like 2 (Nrf2) as a molecular target in Alzheimer's disease (AD). The well-known effect of electrophilic cysteine-reactive skin allergens on Nrf2-activation led to the hypothesis that these compounds could have a therapeutic role in AD. This was further supported by the neuroprotective activity of the skin allergen dimethyl fuma…	2021	4	16	Int J Mol Sci	International journal of molecular sciences	Nrf2; calcium; mitochondria; neuroinflammation; redox status; skin allergens; Allergens; Alzheimer Disease; Amyloid beta-Protein Precursor; Animals; Anti-Inflammatory Agents, Non-Steroidal; Antioxidants; Calcium; Caprylates; Cell Line; Disease Models, Animal; Heme Oxygenase-1; Humans; Membrane Proteins; Mice; Microglia; NF-E2-Related Factor 2; Phenylenediamines; Skin	Cruz	Maria Teresa	Center for Neuroscience and Cell Biology and Institute for Biomedical Imaging and Life Sciences, University of Coimbra, 3000-548 Coimbra, Portugal
NFE2L2	Alzheimer's disease	0.47	intro	Indeed, some AD pathological hallmarks, like neuroinflammation and impaired redox balance, could be therapeutic targets for disease management and recent reports have highlighted the protective role of Nrf2 activation in reducing oxidative stress in both in vitro and in vivo models of neurodegenerative diseases such as AD [4,5,6].	33096789	Calcium Modulation, Anti-Oxidant and Anti-Inflammatory Effect of Skin Allergens Targeting the Nrf2 Signaling Pathway in Alzheimer's Disease Cellular Models.	Experimental evidence highlights nuclear factor (erythroid-derived 2)-like 2 (Nrf2) as a molecular target in Alzheimer's disease (AD). The well-known effect of electrophilic cysteine-reactive skin allergens on Nrf2-activation led to the hypothesis that these compounds could have a therapeutic role in AD. This was further supported by the neuroprotective activity of the skin allergen dimethyl fuma…	2021	4	16	Int J Mol Sci	International journal of molecular sciences	Nrf2; calcium; mitochondria; neuroinflammation; redox status; skin allergens; Allergens; Alzheimer Disease; Amyloid beta-Protein Precursor; Animals; Anti-Inflammatory Agents, Non-Steroidal; Antioxidants; Calcium; Caprylates; Cell Line; Disease Models, Animal; Heme Oxygenase-1; Humans; Membrane Proteins; Mice; Microglia; NF-E2-Related Factor 2; Phenylenediamines; Skin	Cruz	Maria Teresa	Center for Neuroscience and Cell Biology and Institute for Biomedical Imaging and Life Sciences, University of Coimbra, 3000-548 Coimbra, Portugal
NFE2L2	Alzheimer's disease	0.47	results	Next, we wanted to determine if the selected skin allergens were able to activate Nrf2 in our AD cell model.	33096789	Calcium Modulation, Anti-Oxidant and Anti-Inflammatory Effect of Skin Allergens Targeting the Nrf2 Signaling Pathway in Alzheimer's Disease Cellular Models.	Experimental evidence highlights nuclear factor (erythroid-derived 2)-like 2 (Nrf2) as a molecular target in Alzheimer's disease (AD). The well-known effect of electrophilic cysteine-reactive skin allergens on Nrf2-activation led to the hypothesis that these compounds could have a therapeutic role in AD. This was further supported by the neuroprotective activity of the skin allergen dimethyl fuma…	2021	4	16	Int J Mol Sci	International journal of molecular sciences	Nrf2; calcium; mitochondria; neuroinflammation; redox status; skin allergens; Allergens; Alzheimer Disease; Amyloid beta-Protein Precursor; Animals; Anti-Inflammatory Agents, Non-Steroidal; Antioxidants; Calcium; Caprylates; Cell Line; Disease Models, Animal; Heme Oxygenase-1; Humans; Membrane Proteins; Mice; Microglia; NF-E2-Related Factor 2; Phenylenediamines; Skin	Cruz	Maria Teresa	Center for Neuroscience and Cell Biology and Institute for Biomedical Imaging and Life Sciences, University of Coimbra, 3000-548 Coimbra, Portugal
NFE2L2	Alzheimer's disease	0.47	intro	Additionally, the improvement of several characteristic symptoms of this disease including cognitive function was seen in AD mice models after Nrf2 modulation [6].	33096789	Calcium Modulation, Anti-Oxidant and Anti-Inflammatory Effect of Skin Allergens Targeting the Nrf2 Signaling Pathway in Alzheimer's Disease Cellular Models.	Experimental evidence highlights nuclear factor (erythroid-derived 2)-like 2 (Nrf2) as a molecular target in Alzheimer's disease (AD). The well-known effect of electrophilic cysteine-reactive skin allergens on Nrf2-activation led to the hypothesis that these compounds could have a therapeutic role in AD. This was further supported by the neuroprotective activity of the skin allergen dimethyl fuma…	2021	4	16	Int J Mol Sci	International journal of molecular sciences	Nrf2; calcium; mitochondria; neuroinflammation; redox status; skin allergens; Allergens; Alzheimer Disease; Amyloid beta-Protein Precursor; Animals; Anti-Inflammatory Agents, Non-Steroidal; Antioxidants; Calcium; Caprylates; Cell Line; Disease Models, Animal; Heme Oxygenase-1; Humans; Membrane Proteins; Mice; Microglia; NF-E2-Related Factor 2; Phenylenediamines; Skin	Cruz	Maria Teresa	Center for Neuroscience and Cell Biology and Institute for Biomedical Imaging and Life Sciences, University of Coimbra, 3000-548 Coimbra, Portugal
NFE2L2	Alzheimer's disease	0.47	abstract	The well-known effect of electrophilic cysteine-reactive skin allergens on Nrf2-activation led to the hypothesis that these compounds could have a therapeutic role in AD.	33096789	Calcium Modulation, Anti-Oxidant and Anti-Inflammatory Effect of Skin Allergens Targeting the Nrf2 Signaling Pathway in Alzheimer's Disease Cellular Models.	Experimental evidence highlights nuclear factor (erythroid-derived 2)-like 2 (Nrf2) as a molecular target in Alzheimer's disease (AD). The well-known effect of electrophilic cysteine-reactive skin allergens on Nrf2-activation led to the hypothesis that these compounds could have a therapeutic role in AD. This was further supported by the neuroprotective activity of the skin allergen dimethyl fuma…	2021	4	16	Int J Mol Sci	International journal of molecular sciences	Nrf2; calcium; mitochondria; neuroinflammation; redox status; skin allergens; Allergens; Alzheimer Disease; Amyloid beta-Protein Precursor; Animals; Anti-Inflammatory Agents, Non-Steroidal; Antioxidants; Calcium; Caprylates; Cell Line; Disease Models, Animal; Heme Oxygenase-1; Humans; Membrane Proteins; Mice; Microglia; NF-E2-Related Factor 2; Phenylenediamines; Skin	Cruz	Maria Teresa	Center for Neuroscience and Cell Biology and Institute for Biomedical Imaging and Life Sciences, University of Coimbra, 3000-548 Coimbra, Portugal
NFE2L2	Alzheimer's disease	0.47	intro	Furthermore, we recently demonstrated that oxidative stress involving changes in Nrf2 is present in early stages of AD, which leads to repression of antioxidant defense expression, perpetuating the disease [7].	33096789	Calcium Modulation, Anti-Oxidant and Anti-Inflammatory Effect of Skin Allergens Targeting the Nrf2 Signaling Pathway in Alzheimer's Disease Cellular Models.	Experimental evidence highlights nuclear factor (erythroid-derived 2)-like 2 (Nrf2) as a molecular target in Alzheimer's disease (AD). The well-known effect of electrophilic cysteine-reactive skin allergens on Nrf2-activation led to the hypothesis that these compounds could have a therapeutic role in AD. This was further supported by the neuroprotective activity of the skin allergen dimethyl fuma…	2021	4	16	Int J Mol Sci	International journal of molecular sciences	Nrf2; calcium; mitochondria; neuroinflammation; redox status; skin allergens; Allergens; Alzheimer Disease; Amyloid beta-Protein Precursor; Animals; Anti-Inflammatory Agents, Non-Steroidal; Antioxidants; Calcium; Caprylates; Cell Line; Disease Models, Animal; Heme Oxygenase-1; Humans; Membrane Proteins; Mice; Microglia; NF-E2-Related Factor 2; Phenylenediamines; Skin	Cruz	Maria Teresa	Center for Neuroscience and Cell Biology and Institute for Biomedical Imaging and Life Sciences, University of Coimbra, 3000-548 Coimbra, Portugal
NFE2L2	Alzheimer's disease	0.47	results	These results follow the same pattern of those obtained for Hmox1 gene expression (Figure 5), thus sustaining the beneficial effect of the molecules tested in activating Nrf2 antioxidant via a neuronal AD cell model.	33096789	Calcium Modulation, Anti-Oxidant and Anti-Inflammatory Effect of Skin Allergens Targeting the Nrf2 Signaling Pathway in Alzheimer's Disease Cellular Models.	Experimental evidence highlights nuclear factor (erythroid-derived 2)-like 2 (Nrf2) as a molecular target in Alzheimer's disease (AD). The well-known effect of electrophilic cysteine-reactive skin allergens on Nrf2-activation led to the hypothesis that these compounds could have a therapeutic role in AD. This was further supported by the neuroprotective activity of the skin allergen dimethyl fuma…	2021	4	16	Int J Mol Sci	International journal of molecular sciences	Nrf2; calcium; mitochondria; neuroinflammation; redox status; skin allergens; Allergens; Alzheimer Disease; Amyloid beta-Protein Precursor; Animals; Anti-Inflammatory Agents, Non-Steroidal; Antioxidants; Calcium; Caprylates; Cell Line; Disease Models, Animal; Heme Oxygenase-1; Humans; Membrane Proteins; Mice; Microglia; NF-E2-Related Factor 2; Phenylenediamines; Skin	Cruz	Maria Teresa	Center for Neuroscience and Cell Biology and Institute for Biomedical Imaging and Life Sciences, University of Coimbra, 3000-548 Coimbra, Portugal
NFE2L2	Alzheimer's disease	0.47	discuss	According to our results, N2a-wt cells expressed higher levels of Hmox1 than N2a-APP overexpressing cells, which corroborates data from the literature reporting that the ROS-dependent mechanism of activating the Nrf2/ARE pathway has become unresponsive in AD models [31] and that AD patients have a decrease in nuclear Nrf2 levels [4].	33096789	Calcium Modulation, Anti-Oxidant and Anti-Inflammatory Effect of Skin Allergens Targeting the Nrf2 Signaling Pathway in Alzheimer's Disease Cellular Models.	Experimental evidence highlights nuclear factor (erythroid-derived 2)-like 2 (Nrf2) as a molecular target in Alzheimer's disease (AD). The well-known effect of electrophilic cysteine-reactive skin allergens on Nrf2-activation led to the hypothesis that these compounds could have a therapeutic role in AD. This was further supported by the neuroprotective activity of the skin allergen dimethyl fuma…	2021	4	16	Int J Mol Sci	International journal of molecular sciences	Nrf2; calcium; mitochondria; neuroinflammation; redox status; skin allergens; Allergens; Alzheimer Disease; Amyloid beta-Protein Precursor; Animals; Anti-Inflammatory Agents, Non-Steroidal; Antioxidants; Calcium; Caprylates; Cell Line; Disease Models, Animal; Heme Oxygenase-1; Humans; Membrane Proteins; Mice; Microglia; NF-E2-Related Factor 2; Phenylenediamines; Skin	Cruz	Maria Teresa	Center for Neuroscience and Cell Biology and Institute for Biomedical Imaging and Life Sciences, University of Coimbra, 3000-548 Coimbra, Portugal
NFE2L2	Alzheimer's disease	0.47	intro	Therefore, the well-established effect of skin allergens on Keap1-Nrf2-antioxidant response element (ARE) regulatory pathway activation, concomitantly with experimental evidence highlighting Nrf2 as an attractive molecular target in the context of AD, led us to hypothesize that skin allergens may have a positive and therapeutic role in AD.	33096789	Calcium Modulation, Anti-Oxidant and Anti-Inflammatory Effect of Skin Allergens Targeting the Nrf2 Signaling Pathway in Alzheimer's Disease Cellular Models.	Experimental evidence highlights nuclear factor (erythroid-derived 2)-like 2 (Nrf2) as a molecular target in Alzheimer's disease (AD). The well-known effect of electrophilic cysteine-reactive skin allergens on Nrf2-activation led to the hypothesis that these compounds could have a therapeutic role in AD. This was further supported by the neuroprotective activity of the skin allergen dimethyl fuma…	2021	4	16	Int J Mol Sci	International journal of molecular sciences	Nrf2; calcium; mitochondria; neuroinflammation; redox status; skin allergens; Allergens; Alzheimer Disease; Amyloid beta-Protein Precursor; Animals; Anti-Inflammatory Agents, Non-Steroidal; Antioxidants; Calcium; Caprylates; Cell Line; Disease Models, Animal; Heme Oxygenase-1; Humans; Membrane Proteins; Mice; Microglia; NF-E2-Related Factor 2; Phenylenediamines; Skin	Cruz	Maria Teresa	Center for Neuroscience and Cell Biology and Institute for Biomedical Imaging and Life Sciences, University of Coimbra, 3000-548 Coimbra, Portugal
NFE2L2	neurodegenerative disease	0.46	results	Moreover, as we also observed a suppression of Nrf2/cncC in flies over-expressing human 0N3R tau or the ALS-related C9orf72 (GR) 100 di-peptide repeat protein (DPR) [40] in adult neurons (S3A and S3B Fig), our findings suggest that the accumulation of toxic proteins may lead to the generalised defect in Nrf2 signalling observed in neurodegenerative diseases.	28253260	Direct Keap1-Nrf2 disruption as a potential therapeutic target for Alzheimer's disease.	Nrf2, a transcriptional activator of cell protection genes, is an attractive therapeutic target for the prevention of neurodegenerative diseases, including Alzheimer's disease (AD). Current Nrf2 activators, however, may exert toxicity and pathway over-activation can induce detrimental effects. An understanding of the mechanisms mediating Nrf2 inhibition in neurodegenerative conditions may therefo…	2017	6	12	PLoS Genet	PLoS genetics	Alzheimer Disease; Amyloid beta-Peptides; Animals; Animals, Genetically Modified; Blotting, Western; Cell Line, Tumor; Cells, Cultured; Disease Models, Animal; Drosophila Proteins; Drosophila melanogaster; Gene Expression Profiling; Glycogen Synthase Kinase 3; Humans; Kelch-Like ECH-Associated Protein 1; Lithium Chloride; Longevity; Mice; Microscopy, Confocal; NF-E2-Related Factor 2; Neurons; Ole…	Partridge	Linda	Institute of Healthy Ageing, and GEE, University College London, Darwin Building, Gower Street, London, United Kingdom
NFE2L2	neurodegenerative disease	0.46	discuss	Recent advances in the development of direct inhibitors of the Keap1-Nrf2 binding domain may, therefore, enable the prevention of Nrf2 deficits in neurodegenerative diseases with minimal side-effects.	28253260	Direct Keap1-Nrf2 disruption as a potential therapeutic target for Alzheimer's disease.	Nrf2, a transcriptional activator of cell protection genes, is an attractive therapeutic target for the prevention of neurodegenerative diseases, including Alzheimer's disease (AD). Current Nrf2 activators, however, may exert toxicity and pathway over-activation can induce detrimental effects. An understanding of the mechanisms mediating Nrf2 inhibition in neurodegenerative conditions may therefo…	2017	6	12	PLoS Genet	PLoS genetics	Alzheimer Disease; Amyloid beta-Peptides; Animals; Animals, Genetically Modified; Blotting, Western; Cell Line, Tumor; Cells, Cultured; Disease Models, Animal; Drosophila Proteins; Drosophila melanogaster; Gene Expression Profiling; Glycogen Synthase Kinase 3; Humans; Kelch-Like ECH-Associated Protein 1; Lithium Chloride; Longevity; Mice; Microscopy, Confocal; NF-E2-Related Factor 2; Neurons; Ole…	Partridge	Linda	Institute of Healthy Ageing, and GEE, University College London, Darwin Building, Gower Street, London, United Kingdom
NFE2L2	neurodegenerative disease	0.46	intro	Both GSK-3 and Keap1 may, therefore, serve as valid candidates for mediating the inhibition of Nrf2 in neurodegenerative diseases, and their inhibition may enable the prevention of Nrf2 deficits, neuronal stress and degeneration specifically in these conditions.	28253260	Direct Keap1-Nrf2 disruption as a potential therapeutic target for Alzheimer's disease.	Nrf2, a transcriptional activator of cell protection genes, is an attractive therapeutic target for the prevention of neurodegenerative diseases, including Alzheimer's disease (AD). Current Nrf2 activators, however, may exert toxicity and pathway over-activation can induce detrimental effects. An understanding of the mechanisms mediating Nrf2 inhibition in neurodegenerative conditions may therefo…	2017	6	12	PLoS Genet	PLoS genetics	Alzheimer Disease; Amyloid beta-Peptides; Animals; Animals, Genetically Modified; Blotting, Western; Cell Line, Tumor; Cells, Cultured; Disease Models, Animal; Drosophila Proteins; Drosophila melanogaster; Gene Expression Profiling; Glycogen Synthase Kinase 3; Humans; Kelch-Like ECH-Associated Protein 1; Lithium Chloride; Longevity; Mice; Microscopy, Confocal; NF-E2-Related Factor 2; Neurons; Ole…	Partridge	Linda	Institute of Healthy Ageing, and GEE, University College London, Darwin Building, Gower Street, London, United Kingdom
NFE2L2	neurodegenerative disease	0.46	results	GSK-3 has more recently been shown to inhibit Nrf-2[43], independently of Keap1, but has long been implicated in the pathogenesis of several neurodegenerative diseases including AD[26].	28253260	Direct Keap1-Nrf2 disruption as a potential therapeutic target for Alzheimer's disease.	Nrf2, a transcriptional activator of cell protection genes, is an attractive therapeutic target for the prevention of neurodegenerative diseases, including Alzheimer's disease (AD). Current Nrf2 activators, however, may exert toxicity and pathway over-activation can induce detrimental effects. An understanding of the mechanisms mediating Nrf2 inhibition in neurodegenerative conditions may therefo…	2017	6	12	PLoS Genet	PLoS genetics	Alzheimer Disease; Amyloid beta-Peptides; Animals; Animals, Genetically Modified; Blotting, Western; Cell Line, Tumor; Cells, Cultured; Disease Models, Animal; Drosophila Proteins; Drosophila melanogaster; Gene Expression Profiling; Glycogen Synthase Kinase 3; Humans; Kelch-Like ECH-Associated Protein 1; Lithium Chloride; Longevity; Mice; Microscopy, Confocal; NF-E2-Related Factor 2; Neurons; Ole…	Partridge	Linda	Institute of Healthy Ageing, and GEE, University College London, Darwin Building, Gower Street, London, United Kingdom
NFE2L2	neurodegenerative disease	0.46	abstract	Hence, our study provides strong evidence that direct Keap1-Nrf2 disruptors can specifically target the defects in Nrf2 activity observed in neurodegenerative diseases, and supports the further development of such compounds as potential new drugs to prevent neuronal decline AD and other neurodegenerative conditions.	28253260	Direct Keap1-Nrf2 disruption as a potential therapeutic target for Alzheimer's disease.	Nrf2, a transcriptional activator of cell protection genes, is an attractive therapeutic target for the prevention of neurodegenerative diseases, including Alzheimer's disease (AD). Current Nrf2 activators, however, may exert toxicity and pathway over-activation can induce detrimental effects. An understanding of the mechanisms mediating Nrf2 inhibition in neurodegenerative conditions may therefo…	2017	6	12	PLoS Genet	PLoS genetics	Alzheimer Disease; Amyloid beta-Peptides; Animals; Animals, Genetically Modified; Blotting, Western; Cell Line, Tumor; Cells, Cultured; Disease Models, Animal; Drosophila Proteins; Drosophila melanogaster; Gene Expression Profiling; Glycogen Synthase Kinase 3; Humans; Kelch-Like ECH-Associated Protein 1; Lithium Chloride; Longevity; Mice; Microscopy, Confocal; NF-E2-Related Factor 2; Neurons; Ole…	Partridge	Linda	Institute of Healthy Ageing, and GEE, University College London, Darwin Building, Gower Street, London, United Kingdom
NFE2L2	neurodegenerative disease	0.46	discuss	Oxidative[2,3] and xenobiotic damage[9] are key features of AD brain and may potentially be explained by the down-regulation of Nrf2, which is also observed in several neurodegenerative diseases.	28253260	Direct Keap1-Nrf2 disruption as a potential therapeutic target for Alzheimer's disease.	Nrf2, a transcriptional activator of cell protection genes, is an attractive therapeutic target for the prevention of neurodegenerative diseases, including Alzheimer's disease (AD). Current Nrf2 activators, however, may exert toxicity and pathway over-activation can induce detrimental effects. An understanding of the mechanisms mediating Nrf2 inhibition in neurodegenerative conditions may therefo…	2017	6	12	PLoS Genet	PLoS genetics	Alzheimer Disease; Amyloid beta-Peptides; Animals; Animals, Genetically Modified; Blotting, Western; Cell Line, Tumor; Cells, Cultured; Disease Models, Animal; Drosophila Proteins; Drosophila melanogaster; Gene Expression Profiling; Glycogen Synthase Kinase 3; Humans; Kelch-Like ECH-Associated Protein 1; Lithium Chloride; Longevity; Mice; Microscopy, Confocal; NF-E2-Related Factor 2; Neurons; Ole…	Partridge	Linda	Institute of Healthy Ageing, and GEE, University College London, Darwin Building, Gower Street, London, United Kingdom
NFE2L2	neurodegenerative disease	0.46	concl	Our findings provide compelling support for the use of direct Keap1-Nrf2 inhibitors for the treatment of neurodegenerative diseases, particularly AD.	28253260	Direct Keap1-Nrf2 disruption as a potential therapeutic target for Alzheimer's disease.	Nrf2, a transcriptional activator of cell protection genes, is an attractive therapeutic target for the prevention of neurodegenerative diseases, including Alzheimer's disease (AD). Current Nrf2 activators, however, may exert toxicity and pathway over-activation can induce detrimental effects. An understanding of the mechanisms mediating Nrf2 inhibition in neurodegenerative conditions may therefo…	2017	6	12	PLoS Genet	PLoS genetics	Alzheimer Disease; Amyloid beta-Peptides; Animals; Animals, Genetically Modified; Blotting, Western; Cell Line, Tumor; Cells, Cultured; Disease Models, Animal; Drosophila Proteins; Drosophila melanogaster; Gene Expression Profiling; Glycogen Synthase Kinase 3; Humans; Kelch-Like ECH-Associated Protein 1; Lithium Chloride; Longevity; Mice; Microscopy, Confocal; NF-E2-Related Factor 2; Neurons; Ole…	Partridge	Linda	Institute of Healthy Ageing, and GEE, University College London, Darwin Building, Gower Street, London, United Kingdom
NFE2L2	neurodegenerative disease	0.46	intro	A comparative analysis of the efficiency of their inhibition in rescuing Nrf2 deficits in neurodegenerative diseases specifically, however, is required.	28253260	Direct Keap1-Nrf2 disruption as a potential therapeutic target for Alzheimer's disease.	Nrf2, a transcriptional activator of cell protection genes, is an attractive therapeutic target for the prevention of neurodegenerative diseases, including Alzheimer's disease (AD). Current Nrf2 activators, however, may exert toxicity and pathway over-activation can induce detrimental effects. An understanding of the mechanisms mediating Nrf2 inhibition in neurodegenerative conditions may therefo…	2017	6	12	PLoS Genet	PLoS genetics	Alzheimer Disease; Amyloid beta-Peptides; Animals; Animals, Genetically Modified; Blotting, Western; Cell Line, Tumor; Cells, Cultured; Disease Models, Animal; Drosophila Proteins; Drosophila melanogaster; Gene Expression Profiling; Glycogen Synthase Kinase 3; Humans; Kelch-Like ECH-Associated Protein 1; Lithium Chloride; Longevity; Mice; Microscopy, Confocal; NF-E2-Related Factor 2; Neurons; Ole…	Partridge	Linda	Institute of Healthy Ageing, and GEE, University College London, Darwin Building, Gower Street, London, United Kingdom
NFE2L2	neurodegenerative disease	0.46	discuss	Nrf2 is, therefore, a promising novel target for the prevention of several neurodegenerative diseases, but its activation must be tightly regulated to have beneficial effects[23,24].	28253260	Direct Keap1-Nrf2 disruption as a potential therapeutic target for Alzheimer's disease.	Nrf2, a transcriptional activator of cell protection genes, is an attractive therapeutic target for the prevention of neurodegenerative diseases, including Alzheimer's disease (AD). Current Nrf2 activators, however, may exert toxicity and pathway over-activation can induce detrimental effects. An understanding of the mechanisms mediating Nrf2 inhibition in neurodegenerative conditions may therefo…	2017	6	12	PLoS Genet	PLoS genetics	Alzheimer Disease; Amyloid beta-Peptides; Animals; Animals, Genetically Modified; Blotting, Western; Cell Line, Tumor; Cells, Cultured; Disease Models, Animal; Drosophila Proteins; Drosophila melanogaster; Gene Expression Profiling; Glycogen Synthase Kinase 3; Humans; Kelch-Like ECH-Associated Protein 1; Lithium Chloride; Longevity; Mice; Microscopy, Confocal; NF-E2-Related Factor 2; Neurons; Ole…	Partridge	Linda	Institute of Healthy Ageing, and GEE, University College London, Darwin Building, Gower Street, London, United Kingdom
NFE2L2	neurodegenerative disease	0.46	intro	As Nrf2 is inhibited in several neurodegenerative diseases[1, 11], including AD[11] and ALS[12], as well as in APP/PS1 mutant mouse models of AD[13], deficits in this important cellular protection pathway may, in part, explain the cellular damage associated with these conditions.	28253260	Direct Keap1-Nrf2 disruption as a potential therapeutic target for Alzheimer's disease.	Nrf2, a transcriptional activator of cell protection genes, is an attractive therapeutic target for the prevention of neurodegenerative diseases, including Alzheimer's disease (AD). Current Nrf2 activators, however, may exert toxicity and pathway over-activation can induce detrimental effects. An understanding of the mechanisms mediating Nrf2 inhibition in neurodegenerative conditions may therefo…	2017	6	12	PLoS Genet	PLoS genetics	Alzheimer Disease; Amyloid beta-Peptides; Animals; Animals, Genetically Modified; Blotting, Western; Cell Line, Tumor; Cells, Cultured; Disease Models, Animal; Drosophila Proteins; Drosophila melanogaster; Gene Expression Profiling; Glycogen Synthase Kinase 3; Humans; Kelch-Like ECH-Associated Protein 1; Lithium Chloride; Longevity; Mice; Microscopy, Confocal; NF-E2-Related Factor 2; Neurons; Ole…	Partridge	Linda	Institute of Healthy Ageing, and GEE, University College London, Darwin Building, Gower Street, London, United Kingdom
NFE2L2	neurodegenerative disease	0.46	fig	More specific GSK-3 inhibitors are required to confirm the precise role of GSK-3 in rescuing Nrf2 deficits in neurodegenerative disease.	28253260	Direct Keap1-Nrf2 disruption as a potential therapeutic target for Alzheimer's disease.	Nrf2, a transcriptional activator of cell protection genes, is an attractive therapeutic target for the prevention of neurodegenerative diseases, including Alzheimer's disease (AD). Current Nrf2 activators, however, may exert toxicity and pathway over-activation can induce detrimental effects. An understanding of the mechanisms mediating Nrf2 inhibition in neurodegenerative conditions may therefo…	2017	6	12	PLoS Genet	PLoS genetics	Alzheimer Disease; Amyloid beta-Peptides; Animals; Animals, Genetically Modified; Blotting, Western; Cell Line, Tumor; Cells, Cultured; Disease Models, Animal; Drosophila Proteins; Drosophila melanogaster; Gene Expression Profiling; Glycogen Synthase Kinase 3; Humans; Kelch-Like ECH-Associated Protein 1; Lithium Chloride; Longevity; Mice; Microscopy, Confocal; NF-E2-Related Factor 2; Neurons; Ole…	Partridge	Linda	Institute of Healthy Ageing, and GEE, University College London, Darwin Building, Gower Street, London, United Kingdom
NFE2L2	neurodegenerative disease	0.46	intro	Hence, a better understanding of the mechanisms by which Nrf2 function is inhibited in neurodegenerative disease may enable the design of drugs targeted for the prevention of these conditions with minimal side-effects.	28253260	Direct Keap1-Nrf2 disruption as a potential therapeutic target for Alzheimer's disease.	Nrf2, a transcriptional activator of cell protection genes, is an attractive therapeutic target for the prevention of neurodegenerative diseases, including Alzheimer's disease (AD). Current Nrf2 activators, however, may exert toxicity and pathway over-activation can induce detrimental effects. An understanding of the mechanisms mediating Nrf2 inhibition in neurodegenerative conditions may therefo…	2017	6	12	PLoS Genet	PLoS genetics	Alzheimer Disease; Amyloid beta-Peptides; Animals; Animals, Genetically Modified; Blotting, Western; Cell Line, Tumor; Cells, Cultured; Disease Models, Animal; Drosophila Proteins; Drosophila melanogaster; Gene Expression Profiling; Glycogen Synthase Kinase 3; Humans; Kelch-Like ECH-Associated Protein 1; Lithium Chloride; Longevity; Mice; Microscopy, Confocal; NF-E2-Related Factor 2; Neurons; Ole…	Partridge	Linda	Institute of Healthy Ageing, and GEE, University College London, Darwin Building, Gower Street, London, United Kingdom
NFE2L2	neurodegenerative disease	0.46	abstract	Nrf2, a transcriptional activator of cell protection genes, is an attractive therapeutic target for the prevention of neurodegenerative diseases, including Alzheimer's disease (AD).	28253260	Direct Keap1-Nrf2 disruption as a potential therapeutic target for Alzheimer's disease.	Nrf2, a transcriptional activator of cell protection genes, is an attractive therapeutic target for the prevention of neurodegenerative diseases, including Alzheimer's disease (AD). Current Nrf2 activators, however, may exert toxicity and pathway over-activation can induce detrimental effects. An understanding of the mechanisms mediating Nrf2 inhibition in neurodegenerative conditions may therefo…	2017	6	12	PLoS Genet	PLoS genetics	Alzheimer Disease; Amyloid beta-Peptides; Animals; Animals, Genetically Modified; Blotting, Western; Cell Line, Tumor; Cells, Cultured; Disease Models, Animal; Drosophila Proteins; Drosophila melanogaster; Gene Expression Profiling; Glycogen Synthase Kinase 3; Humans; Kelch-Like ECH-Associated Protein 1; Lithium Chloride; Longevity; Mice; Microscopy, Confocal; NF-E2-Related Factor 2; Neurons; Ole…	Partridge	Linda	Institute of Healthy Ageing, and GEE, University College London, Darwin Building, Gower Street, London, United Kingdom
NFE2L2	neurodegenerative disease	0.46	abstract	Although we donât know why, Nrf2 is reduced in the brains of AD patients and this may explain the increased susceptibility of neurons to damage in neurodegenerative diseases.	28253260	Direct Keap1-Nrf2 disruption as a potential therapeutic target for Alzheimer's disease.	Nrf2, a transcriptional activator of cell protection genes, is an attractive therapeutic target for the prevention of neurodegenerative diseases, including Alzheimer's disease (AD). Current Nrf2 activators, however, may exert toxicity and pathway over-activation can induce detrimental effects. An understanding of the mechanisms mediating Nrf2 inhibition in neurodegenerative conditions may therefo…	2017	6	12	PLoS Genet	PLoS genetics	Alzheimer Disease; Amyloid beta-Peptides; Animals; Animals, Genetically Modified; Blotting, Western; Cell Line, Tumor; Cells, Cultured; Disease Models, Animal; Drosophila Proteins; Drosophila melanogaster; Gene Expression Profiling; Glycogen Synthase Kinase 3; Humans; Kelch-Like ECH-Associated Protein 1; Lithium Chloride; Longevity; Mice; Microscopy, Confocal; NF-E2-Related Factor 2; Neurons; Ole…	Partridge	Linda	Institute of Healthy Ageing, and GEE, University College London, Darwin Building, Gower Street, London, United Kingdom
NFE2L2	neurodegenerative disease	0.46	abstract	Nrf2, a transcriptional activator of cell protection genes, is an attractive therapeutic target for the prevention of neurodegenerative diseases, including Alzheimerâs disease (AD).	28253260	Direct Keap1-Nrf2 disruption as a potential therapeutic target for Alzheimer's disease.	Nrf2, a transcriptional activator of cell protection genes, is an attractive therapeutic target for the prevention of neurodegenerative diseases, including Alzheimer's disease (AD). Current Nrf2 activators, however, may exert toxicity and pathway over-activation can induce detrimental effects. An understanding of the mechanisms mediating Nrf2 inhibition in neurodegenerative conditions may therefo…	2017	6	12	PLoS Genet	PLoS genetics	Alzheimer Disease; Amyloid beta-Peptides; Animals; Animals, Genetically Modified; Blotting, Western; Cell Line, Tumor; Cells, Cultured; Disease Models, Animal; Drosophila Proteins; Drosophila melanogaster; Gene Expression Profiling; Glycogen Synthase Kinase 3; Humans; Kelch-Like ECH-Associated Protein 1; Lithium Chloride; Longevity; Mice; Microscopy, Confocal; NF-E2-Related Factor 2; Neurons; Ole…	Partridge	Linda	Institute of Healthy Ageing, and GEE, University College London, Darwin Building, Gower Street, London, United Kingdom
NFE2L2	Alzheimer's disease	0.45	abstract	The current review highlights the neuroprotective effects of plant secondary metabolites through targeting Nrf2/Keap1/ARE and downstream interconnected mediators in combating AD.	33114450	Attenuation of Nrf2/Keap1/ARE in Alzheimer's Disease by Plant Secondary Metabolites: A Mechanistic Review.	Alzheimer's disease (AD) is a progressive neuronal/cognitional dysfunction, leading to disability and death. Despite advances in revealing the pathophysiological mechanisms behind AD, no effective treatment has yet been provided. It urges the need for finding novel multi-target agents in combating the complex dysregulated mechanisms in AD. Amongst the dysregulated pathophysiological pathways in A…	2021	4	19	Molecules	Molecules (Basel, Switzerland)	Alzheimer’s disease; Keap1; Nrf2; antioxidant response elements; oxidative stress; pharmacology; phytochemicals; secondary metabolites; Alkaloids; Alzheimer Disease; Animals; Antioxidant Response Elements; Biological Products; Carotenoids; Databases, Pharmaceutical; Drug Evaluation, Preclinical; Humans; Kelch-Like ECH-Associated Protein 1; NF-E2-Related Factor 2; Neuroprotective Agents; Oxidative…	Sobarzo-Sánchez	Eduardo	Laboratory of Pharmaceutical Chemistry, Department of Organic Chemistry, Faculty of Pharmacy, University of Santiago de Compostela, 15782 Santiago de Compostela, Spain
NFE2L2	Alzheimer's disease	0.45	intro	The present review reveals the role of Nrf2/Keap1/ARE and interconnected pathways as therapeutic targets in the treatment of AD.	33114450	Attenuation of Nrf2/Keap1/ARE in Alzheimer's Disease by Plant Secondary Metabolites: A Mechanistic Review.	Alzheimer's disease (AD) is a progressive neuronal/cognitional dysfunction, leading to disability and death. Despite advances in revealing the pathophysiological mechanisms behind AD, no effective treatment has yet been provided. It urges the need for finding novel multi-target agents in combating the complex dysregulated mechanisms in AD. Amongst the dysregulated pathophysiological pathways in A…	2021	4	19	Molecules	Molecules (Basel, Switzerland)	Alzheimer’s disease; Keap1; Nrf2; antioxidant response elements; oxidative stress; pharmacology; phytochemicals; secondary metabolites; Alkaloids; Alzheimer Disease; Animals; Antioxidant Response Elements; Biological Products; Carotenoids; Databases, Pharmaceutical; Drug Evaluation, Preclinical; Humans; Kelch-Like ECH-Associated Protein 1; NF-E2-Related Factor 2; Neuroprotective Agents; Oxidative…	Sobarzo-Sánchez	Eduardo	Laboratory of Pharmaceutical Chemistry, Department of Organic Chemistry, Faculty of Pharmacy, University of Santiago de Compostela, 15782 Santiago de Compostela, Spain
NFE2L2	Alzheimer's disease	0.45	other	Nowadays, usefulness of dual GSK-3Î2 inhibitors/Nrf2 inducers are shown in various reports against AD.	33114450	Attenuation of Nrf2/Keap1/ARE in Alzheimer's Disease by Plant Secondary Metabolites: A Mechanistic Review.	Alzheimer's disease (AD) is a progressive neuronal/cognitional dysfunction, leading to disability and death. Despite advances in revealing the pathophysiological mechanisms behind AD, no effective treatment has yet been provided. It urges the need for finding novel multi-target agents in combating the complex dysregulated mechanisms in AD. Amongst the dysregulated pathophysiological pathways in A…	2021	4	19	Molecules	Molecules (Basel, Switzerland)	Alzheimer’s disease; Keap1; Nrf2; antioxidant response elements; oxidative stress; pharmacology; phytochemicals; secondary metabolites; Alkaloids; Alzheimer Disease; Animals; Antioxidant Response Elements; Biological Products; Carotenoids; Databases, Pharmaceutical; Drug Evaluation, Preclinical; Humans; Kelch-Like ECH-Associated Protein 1; NF-E2-Related Factor 2; Neuroprotective Agents; Oxidative…	Sobarzo-Sánchez	Eduardo	Laboratory of Pharmaceutical Chemistry, Department of Organic Chemistry, Faculty of Pharmacy, University of Santiago de Compostela, 15782 Santiago de Compostela, Spain
NFE2L2	Alzheimer's disease	0.45	other	In another study by Xiangbao et al. gypenoside XVII effectively attenuated the neurotoxicity induced by AÎ225â35 via activation of Nrf2/ARE pathways [137]. Table 3 indicates the potential of terpenes/terpenoids against AD through Nrf2/Keap1/ARE.	33114450	Attenuation of Nrf2/Keap1/ARE in Alzheimer's Disease by Plant Secondary Metabolites: A Mechanistic Review.	Alzheimer's disease (AD) is a progressive neuronal/cognitional dysfunction, leading to disability and death. Despite advances in revealing the pathophysiological mechanisms behind AD, no effective treatment has yet been provided. It urges the need for finding novel multi-target agents in combating the complex dysregulated mechanisms in AD. Amongst the dysregulated pathophysiological pathways in A…	2021	4	19	Molecules	Molecules (Basel, Switzerland)	Alzheimer’s disease; Keap1; Nrf2; antioxidant response elements; oxidative stress; pharmacology; phytochemicals; secondary metabolites; Alkaloids; Alzheimer Disease; Animals; Antioxidant Response Elements; Biological Products; Carotenoids; Databases, Pharmaceutical; Drug Evaluation, Preclinical; Humans; Kelch-Like ECH-Associated Protein 1; NF-E2-Related Factor 2; Neuroprotective Agents; Oxidative…	Sobarzo-Sánchez	Eduardo	Laboratory of Pharmaceutical Chemistry, Department of Organic Chemistry, Faculty of Pharmacy, University of Santiago de Compostela, 15782 Santiago de Compostela, Spain
NFE2L2	Alzheimer's disease	0.45	other	It was documented that luteolin, farrerol, gastrodin, baicalein, and garlic-derived hybrids accomplished their neuroprotective and antioxidant effects by engaging with Nrf2/ARE signaling pathway [74,75,76,77]. Table 1 shows the potential use of phenolic compounds in AD through Nrf2/Keap1/HO-1 and interconnected pathways.	33114450	Attenuation of Nrf2/Keap1/ARE in Alzheimer's Disease by Plant Secondary Metabolites: A Mechanistic Review.	Alzheimer's disease (AD) is a progressive neuronal/cognitional dysfunction, leading to disability and death. Despite advances in revealing the pathophysiological mechanisms behind AD, no effective treatment has yet been provided. It urges the need for finding novel multi-target agents in combating the complex dysregulated mechanisms in AD. Amongst the dysregulated pathophysiological pathways in A…	2021	4	19	Molecules	Molecules (Basel, Switzerland)	Alzheimer’s disease; Keap1; Nrf2; antioxidant response elements; oxidative stress; pharmacology; phytochemicals; secondary metabolites; Alkaloids; Alzheimer Disease; Animals; Antioxidant Response Elements; Biological Products; Carotenoids; Databases, Pharmaceutical; Drug Evaluation, Preclinical; Humans; Kelch-Like ECH-Associated Protein 1; NF-E2-Related Factor 2; Neuroprotective Agents; Oxidative…	Sobarzo-Sánchez	Eduardo	Laboratory of Pharmaceutical Chemistry, Department of Organic Chemistry, Faculty of Pharmacy, University of Santiago de Compostela, 15782 Santiago de Compostela, Spain
NFE2L2	Alzheimer's disease	0.45	abstract	Prevailing evidence has shown that activating Nrf2/ARE and downstream antioxidant enzymes, as well as inhibiting Keap1 could play hopeful roles in overcoming AD.	33114450	Attenuation of Nrf2/Keap1/ARE in Alzheimer's Disease by Plant Secondary Metabolites: A Mechanistic Review.	Alzheimer's disease (AD) is a progressive neuronal/cognitional dysfunction, leading to disability and death. Despite advances in revealing the pathophysiological mechanisms behind AD, no effective treatment has yet been provided. It urges the need for finding novel multi-target agents in combating the complex dysregulated mechanisms in AD. Amongst the dysregulated pathophysiological pathways in A…	2021	4	19	Molecules	Molecules (Basel, Switzerland)	Alzheimer’s disease; Keap1; Nrf2; antioxidant response elements; oxidative stress; pharmacology; phytochemicals; secondary metabolites; Alkaloids; Alzheimer Disease; Animals; Antioxidant Response Elements; Biological Products; Carotenoids; Databases, Pharmaceutical; Drug Evaluation, Preclinical; Humans; Kelch-Like ECH-Associated Protein 1; NF-E2-Related Factor 2; Neuroprotective Agents; Oxidative…	Sobarzo-Sánchez	Eduardo	Laboratory of Pharmaceutical Chemistry, Department of Organic Chemistry, Faculty of Pharmacy, University of Santiago de Compostela, 15782 Santiago de Compostela, Spain
NFE2L2	Alzheimer's disease	0.45	other	In this line, growing studies have paid to build a connection between GSK-3Î2 and Nrf2 in AD pathology.	33114450	Attenuation of Nrf2/Keap1/ARE in Alzheimer's Disease by Plant Secondary Metabolites: A Mechanistic Review.	Alzheimer's disease (AD) is a progressive neuronal/cognitional dysfunction, leading to disability and death. Despite advances in revealing the pathophysiological mechanisms behind AD, no effective treatment has yet been provided. It urges the need for finding novel multi-target agents in combating the complex dysregulated mechanisms in AD. Amongst the dysregulated pathophysiological pathways in A…	2021	4	19	Molecules	Molecules (Basel, Switzerland)	Alzheimer’s disease; Keap1; Nrf2; antioxidant response elements; oxidative stress; pharmacology; phytochemicals; secondary metabolites; Alkaloids; Alzheimer Disease; Animals; Antioxidant Response Elements; Biological Products; Carotenoids; Databases, Pharmaceutical; Drug Evaluation, Preclinical; Humans; Kelch-Like ECH-Associated Protein 1; NF-E2-Related Factor 2; Neuroprotective Agents; Oxidative…	Sobarzo-Sánchez	Eduardo	Laboratory of Pharmaceutical Chemistry, Department of Organic Chemistry, Faculty of Pharmacy, University of Santiago de Compostela, 15782 Santiago de Compostela, Spain
NFE2L2	Alzheimer's disease	0.45	other	Considering the critical role of Nrf2/ARE in preventing the pathogenesis of AD, several classes of phytochemicals have shown a bright future in targeting those mediators, thereby combating AD.	33114450	Attenuation of Nrf2/Keap1/ARE in Alzheimer's Disease by Plant Secondary Metabolites: A Mechanistic Review.	Alzheimer's disease (AD) is a progressive neuronal/cognitional dysfunction, leading to disability and death. Despite advances in revealing the pathophysiological mechanisms behind AD, no effective treatment has yet been provided. It urges the need for finding novel multi-target agents in combating the complex dysregulated mechanisms in AD. Amongst the dysregulated pathophysiological pathways in A…	2021	4	19	Molecules	Molecules (Basel, Switzerland)	Alzheimer’s disease; Keap1; Nrf2; antioxidant response elements; oxidative stress; pharmacology; phytochemicals; secondary metabolites; Alkaloids; Alzheimer Disease; Animals; Antioxidant Response Elements; Biological Products; Carotenoids; Databases, Pharmaceutical; Drug Evaluation, Preclinical; Humans; Kelch-Like ECH-Associated Protein 1; NF-E2-Related Factor 2; Neuroprotective Agents; Oxidative…	Sobarzo-Sánchez	Eduardo	Laboratory of Pharmaceutical Chemistry, Department of Organic Chemistry, Faculty of Pharmacy, University of Santiago de Compostela, 15782 Santiago de Compostela, Spain
NFE2L2	Alzheimer's disease	0.45	other	Phytochemicals Affecting Nrf2/Keap1/ARE Pathway to Combat AD	33114450	Attenuation of Nrf2/Keap1/ARE in Alzheimer's Disease by Plant Secondary Metabolites: A Mechanistic Review.	Alzheimer's disease (AD) is a progressive neuronal/cognitional dysfunction, leading to disability and death. Despite advances in revealing the pathophysiological mechanisms behind AD, no effective treatment has yet been provided. It urges the need for finding novel multi-target agents in combating the complex dysregulated mechanisms in AD. Amongst the dysregulated pathophysiological pathways in A…	2021	4	19	Molecules	Molecules (Basel, Switzerland)	Alzheimer’s disease; Keap1; Nrf2; antioxidant response elements; oxidative stress; pharmacology; phytochemicals; secondary metabolites; Alkaloids; Alzheimer Disease; Animals; Antioxidant Response Elements; Biological Products; Carotenoids; Databases, Pharmaceutical; Drug Evaluation, Preclinical; Humans; Kelch-Like ECH-Associated Protein 1; NF-E2-Related Factor 2; Neuroprotective Agents; Oxidative…	Sobarzo-Sánchez	Eduardo	Laboratory of Pharmaceutical Chemistry, Department of Organic Chemistry, Faculty of Pharmacy, University of Santiago de Compostela, 15782 Santiago de Compostela, Spain
NFE2L2	Alzheimer's disease	0.45	other	ALA represented its antioxidant activities through inducing Nrf2 and HO-1 expression, thereby has been suggested as a promising source for combating AD [203].	33114450	Attenuation of Nrf2/Keap1/ARE in Alzheimer's Disease by Plant Secondary Metabolites: A Mechanistic Review.	Alzheimer's disease (AD) is a progressive neuronal/cognitional dysfunction, leading to disability and death. Despite advances in revealing the pathophysiological mechanisms behind AD, no effective treatment has yet been provided. It urges the need for finding novel multi-target agents in combating the complex dysregulated mechanisms in AD. Amongst the dysregulated pathophysiological pathways in A…	2021	4	19	Molecules	Molecules (Basel, Switzerland)	Alzheimer’s disease; Keap1; Nrf2; antioxidant response elements; oxidative stress; pharmacology; phytochemicals; secondary metabolites; Alkaloids; Alzheimer Disease; Animals; Antioxidant Response Elements; Biological Products; Carotenoids; Databases, Pharmaceutical; Drug Evaluation, Preclinical; Humans; Kelch-Like ECH-Associated Protein 1; NF-E2-Related Factor 2; Neuroprotective Agents; Oxidative…	Sobarzo-Sánchez	Eduardo	Laboratory of Pharmaceutical Chemistry, Department of Organic Chemistry, Faculty of Pharmacy, University of Santiago de Compostela, 15782 Santiago de Compostela, Spain
NFE2L2	Alzheimer's disease	0.45	other	Also, interfering with p-ERK/Nrf2 signaling pathway is the main mechanism of allicin to protect models of AD against the endoplasmic reticulum stress-related cognitive deficits [185].	33114450	Attenuation of Nrf2/Keap1/ARE in Alzheimer's Disease by Plant Secondary Metabolites: A Mechanistic Review.	Alzheimer's disease (AD) is a progressive neuronal/cognitional dysfunction, leading to disability and death. Despite advances in revealing the pathophysiological mechanisms behind AD, no effective treatment has yet been provided. It urges the need for finding novel multi-target agents in combating the complex dysregulated mechanisms in AD. Amongst the dysregulated pathophysiological pathways in A…	2021	4	19	Molecules	Molecules (Basel, Switzerland)	Alzheimer’s disease; Keap1; Nrf2; antioxidant response elements; oxidative stress; pharmacology; phytochemicals; secondary metabolites; Alkaloids; Alzheimer Disease; Animals; Antioxidant Response Elements; Biological Products; Carotenoids; Databases, Pharmaceutical; Drug Evaluation, Preclinical; Humans; Kelch-Like ECH-Associated Protein 1; NF-E2-Related Factor 2; Neuroprotective Agents; Oxidative…	Sobarzo-Sánchez	Eduardo	Laboratory of Pharmaceutical Chemistry, Department of Organic Chemistry, Faculty of Pharmacy, University of Santiago de Compostela, 15782 Santiago de Compostela, Spain
NFE2L2	Alzheimer's disease	0.45	other	Consistently, GSK-3Î2 suppression was found to increase Nrf2 and some downstream AREs in brain cortex during AD [24].	33114450	Attenuation of Nrf2/Keap1/ARE in Alzheimer's Disease by Plant Secondary Metabolites: A Mechanistic Review.	Alzheimer's disease (AD) is a progressive neuronal/cognitional dysfunction, leading to disability and death. Despite advances in revealing the pathophysiological mechanisms behind AD, no effective treatment has yet been provided. It urges the need for finding novel multi-target agents in combating the complex dysregulated mechanisms in AD. Amongst the dysregulated pathophysiological pathways in A…	2021	4	19	Molecules	Molecules (Basel, Switzerland)	Alzheimer’s disease; Keap1; Nrf2; antioxidant response elements; oxidative stress; pharmacology; phytochemicals; secondary metabolites; Alkaloids; Alzheimer Disease; Animals; Antioxidant Response Elements; Biological Products; Carotenoids; Databases, Pharmaceutical; Drug Evaluation, Preclinical; Humans; Kelch-Like ECH-Associated Protein 1; NF-E2-Related Factor 2; Neuroprotective Agents; Oxidative…	Sobarzo-Sánchez	Eduardo	Laboratory of Pharmaceutical Chemistry, Department of Organic Chemistry, Faculty of Pharmacy, University of Santiago de Compostela, 15782 Santiago de Compostela, Spain
NFE2L2	Alzheimer's disease	0.45	other	They found that Î±-TQ decreased ROS production and MDA levels and increased SOD activity as Nrf2 target genes in the brain of transgenic AD mice.	33114450	Attenuation of Nrf2/Keap1/ARE in Alzheimer's Disease by Plant Secondary Metabolites: A Mechanistic Review.	Alzheimer's disease (AD) is a progressive neuronal/cognitional dysfunction, leading to disability and death. Despite advances in revealing the pathophysiological mechanisms behind AD, no effective treatment has yet been provided. It urges the need for finding novel multi-target agents in combating the complex dysregulated mechanisms in AD. Amongst the dysregulated pathophysiological pathways in A…	2021	4	19	Molecules	Molecules (Basel, Switzerland)	Alzheimer’s disease; Keap1; Nrf2; antioxidant response elements; oxidative stress; pharmacology; phytochemicals; secondary metabolites; Alkaloids; Alzheimer Disease; Animals; Antioxidant Response Elements; Biological Products; Carotenoids; Databases, Pharmaceutical; Drug Evaluation, Preclinical; Humans; Kelch-Like ECH-Associated Protein 1; NF-E2-Related Factor 2; Neuroprotective Agents; Oxidative…	Sobarzo-Sánchez	Eduardo	Laboratory of Pharmaceutical Chemistry, Department of Organic Chemistry, Faculty of Pharmacy, University of Santiago de Compostela, 15782 Santiago de Compostela, Spain
NFE2L2	Alzheimer's disease	0.45	other	Curcumin, quercetin, resveratrol, naringin, naringenin, and chalcones are some of the key ingredients belonging to this class with hopeful Nrf2/Keap1/ARE-mediated roles in the treatment of neurodegenerative diseases, especially AD [29].	33114450	Attenuation of Nrf2/Keap1/ARE in Alzheimer's Disease by Plant Secondary Metabolites: A Mechanistic Review.	Alzheimer's disease (AD) is a progressive neuronal/cognitional dysfunction, leading to disability and death. Despite advances in revealing the pathophysiological mechanisms behind AD, no effective treatment has yet been provided. It urges the need for finding novel multi-target agents in combating the complex dysregulated mechanisms in AD. Amongst the dysregulated pathophysiological pathways in A…	2021	4	19	Molecules	Molecules (Basel, Switzerland)	Alzheimer’s disease; Keap1; Nrf2; antioxidant response elements; oxidative stress; pharmacology; phytochemicals; secondary metabolites; Alkaloids; Alzheimer Disease; Animals; Antioxidant Response Elements; Biological Products; Carotenoids; Databases, Pharmaceutical; Drug Evaluation, Preclinical; Humans; Kelch-Like ECH-Associated Protein 1; NF-E2-Related Factor 2; Neuroprotective Agents; Oxidative…	Sobarzo-Sánchez	Eduardo	Laboratory of Pharmaceutical Chemistry, Department of Organic Chemistry, Faculty of Pharmacy, University of Santiago de Compostela, 15782 Santiago de Compostela, Spain
NFE2L2	Alzheimer's disease	0.45	other	Considering the multiple dysregulated pathways interconnected with Nrf2, providing multi-target therapeutic agents is of great importance. Figure 1 indicates the general view of Nrf2/Keap1/ARE and related interconnected mediators in AD.	33114450	Attenuation of Nrf2/Keap1/ARE in Alzheimer's Disease by Plant Secondary Metabolites: A Mechanistic Review.	Alzheimer's disease (AD) is a progressive neuronal/cognitional dysfunction, leading to disability and death. Despite advances in revealing the pathophysiological mechanisms behind AD, no effective treatment has yet been provided. It urges the need for finding novel multi-target agents in combating the complex dysregulated mechanisms in AD. Amongst the dysregulated pathophysiological pathways in A…	2021	4	19	Molecules	Molecules (Basel, Switzerland)	Alzheimer’s disease; Keap1; Nrf2; antioxidant response elements; oxidative stress; pharmacology; phytochemicals; secondary metabolites; Alkaloids; Alzheimer Disease; Animals; Antioxidant Response Elements; Biological Products; Carotenoids; Databases, Pharmaceutical; Drug Evaluation, Preclinical; Humans; Kelch-Like ECH-Associated Protein 1; NF-E2-Related Factor 2; Neuroprotective Agents; Oxidative…	Sobarzo-Sánchez	Eduardo	Laboratory of Pharmaceutical Chemistry, Department of Organic Chemistry, Faculty of Pharmacy, University of Santiago de Compostela, 15782 Santiago de Compostela, Spain
NFE2L2	Alzheimer's disease	0.45	other	Therefore, inducing Nrf2/ARE could be a valuable strategy for the treatment of AD.	33114450	Attenuation of Nrf2/Keap1/ARE in Alzheimer's Disease by Plant Secondary Metabolites: A Mechanistic Review.	Alzheimer's disease (AD) is a progressive neuronal/cognitional dysfunction, leading to disability and death. Despite advances in revealing the pathophysiological mechanisms behind AD, no effective treatment has yet been provided. It urges the need for finding novel multi-target agents in combating the complex dysregulated mechanisms in AD. Amongst the dysregulated pathophysiological pathways in A…	2021	4	19	Molecules	Molecules (Basel, Switzerland)	Alzheimer’s disease; Keap1; Nrf2; antioxidant response elements; oxidative stress; pharmacology; phytochemicals; secondary metabolites; Alkaloids; Alzheimer Disease; Animals; Antioxidant Response Elements; Biological Products; Carotenoids; Databases, Pharmaceutical; Drug Evaluation, Preclinical; Humans; Kelch-Like ECH-Associated Protein 1; NF-E2-Related Factor 2; Neuroprotective Agents; Oxidative…	Sobarzo-Sánchez	Eduardo	Laboratory of Pharmaceutical Chemistry, Department of Organic Chemistry, Faculty of Pharmacy, University of Santiago de Compostela, 15782 Santiago de Compostela, Spain
NFE2L2	Alzheimer's disease	0.45	intro	Prevailing evidence has been established toward effective AD treatment among natural sources to activate Nrf2 and ARE pathway.	33114450	Attenuation of Nrf2/Keap1/ARE in Alzheimer's Disease by Plant Secondary Metabolites: A Mechanistic Review.	Alzheimer's disease (AD) is a progressive neuronal/cognitional dysfunction, leading to disability and death. Despite advances in revealing the pathophysiological mechanisms behind AD, no effective treatment has yet been provided. It urges the need for finding novel multi-target agents in combating the complex dysregulated mechanisms in AD. Amongst the dysregulated pathophysiological pathways in A…	2021	4	19	Molecules	Molecules (Basel, Switzerland)	Alzheimer’s disease; Keap1; Nrf2; antioxidant response elements; oxidative stress; pharmacology; phytochemicals; secondary metabolites; Alkaloids; Alzheimer Disease; Animals; Antioxidant Response Elements; Biological Products; Carotenoids; Databases, Pharmaceutical; Drug Evaluation, Preclinical; Humans; Kelch-Like ECH-Associated Protein 1; NF-E2-Related Factor 2; Neuroprotective Agents; Oxidative…	Sobarzo-Sánchez	Eduardo	Laboratory of Pharmaceutical Chemistry, Department of Organic Chemistry, Faculty of Pharmacy, University of Santiago de Compostela, 15782 Santiago de Compostela, Spain
NFE2L2	Alzheimer's disease	0.45	discuss,concl	Additional studies are also required to reveal the precise role of Nrf2/ARE and interconnected mediators in AD, and the ways to be targeted by potential phytochemicals in well-controlled clinical trials.	33114450	Attenuation of Nrf2/Keap1/ARE in Alzheimer's Disease by Plant Secondary Metabolites: A Mechanistic Review.	Alzheimer's disease (AD) is a progressive neuronal/cognitional dysfunction, leading to disability and death. Despite advances in revealing the pathophysiological mechanisms behind AD, no effective treatment has yet been provided. It urges the need for finding novel multi-target agents in combating the complex dysregulated mechanisms in AD. Amongst the dysregulated pathophysiological pathways in A…	2021	4	19	Molecules	Molecules (Basel, Switzerland)	Alzheimer’s disease; Keap1; Nrf2; antioxidant response elements; oxidative stress; pharmacology; phytochemicals; secondary metabolites; Alkaloids; Alzheimer Disease; Animals; Antioxidant Response Elements; Biological Products; Carotenoids; Databases, Pharmaceutical; Drug Evaluation, Preclinical; Humans; Kelch-Like ECH-Associated Protein 1; NF-E2-Related Factor 2; Neuroprotective Agents; Oxidative…	Sobarzo-Sánchez	Eduardo	Laboratory of Pharmaceutical Chemistry, Department of Organic Chemistry, Faculty of Pharmacy, University of Santiago de Compostela, 15782 Santiago de Compostela, Spain
NFE2L2	Alzheimer's disease	0.45	abstract	Amongst the dysregulated pathophysiological pathways in AD, oxidative stress seems to play a critical role in the pathogenesis progression of AD, with a dominant role of nuclear factor erythroid 2-related factor 2 (Nrf2)/Kelch-like ECH-associated protein-1 (Keap1)/antioxidant responsive elements (ARE) pathway.	33114450	Attenuation of Nrf2/Keap1/ARE in Alzheimer's Disease by Plant Secondary Metabolites: A Mechanistic Review.	Alzheimer's disease (AD) is a progressive neuronal/cognitional dysfunction, leading to disability and death. Despite advances in revealing the pathophysiological mechanisms behind AD, no effective treatment has yet been provided. It urges the need for finding novel multi-target agents in combating the complex dysregulated mechanisms in AD. Amongst the dysregulated pathophysiological pathways in A…	2021	4	19	Molecules	Molecules (Basel, Switzerland)	Alzheimer’s disease; Keap1; Nrf2; antioxidant response elements; oxidative stress; pharmacology; phytochemicals; secondary metabolites; Alkaloids; Alzheimer Disease; Animals; Antioxidant Response Elements; Biological Products; Carotenoids; Databases, Pharmaceutical; Drug Evaluation, Preclinical; Humans; Kelch-Like ECH-Associated Protein 1; NF-E2-Related Factor 2; Neuroprotective Agents; Oxidative…	Sobarzo-Sánchez	Eduardo	Laboratory of Pharmaceutical Chemistry, Department of Organic Chemistry, Faculty of Pharmacy, University of Santiago de Compostela, 15782 Santiago de Compostela, Spain
NFE2L2	Alzheimer's disease	0.45	other	In general, the Nrf2/ARE pathway is down-regulated within hippocampal neurons during AD [26].	33114450	Attenuation of Nrf2/Keap1/ARE in Alzheimer's Disease by Plant Secondary Metabolites: A Mechanistic Review.	Alzheimer's disease (AD) is a progressive neuronal/cognitional dysfunction, leading to disability and death. Despite advances in revealing the pathophysiological mechanisms behind AD, no effective treatment has yet been provided. It urges the need for finding novel multi-target agents in combating the complex dysregulated mechanisms in AD. Amongst the dysregulated pathophysiological pathways in A…	2021	4	19	Molecules	Molecules (Basel, Switzerland)	Alzheimer’s disease; Keap1; Nrf2; antioxidant response elements; oxidative stress; pharmacology; phytochemicals; secondary metabolites; Alkaloids; Alzheimer Disease; Animals; Antioxidant Response Elements; Biological Products; Carotenoids; Databases, Pharmaceutical; Drug Evaluation, Preclinical; Humans; Kelch-Like ECH-Associated Protein 1; NF-E2-Related Factor 2; Neuroprotective Agents; Oxidative…	Sobarzo-Sánchez	Eduardo	Laboratory of Pharmaceutical Chemistry, Department of Organic Chemistry, Faculty of Pharmacy, University of Santiago de Compostela, 15782 Santiago de Compostela, Spain
NFE2L2	Alzheimer's disease	0.45	other	According to a cross-talk between antioxidant and anti-inflammatory pathways, neuroprotective effects of TRG in AD could be related to its regulating role in ARE and Nrf2 pathway (Table 2).	33114450	Attenuation of Nrf2/Keap1/ARE in Alzheimer's Disease by Plant Secondary Metabolites: A Mechanistic Review.	Alzheimer's disease (AD) is a progressive neuronal/cognitional dysfunction, leading to disability and death. Despite advances in revealing the pathophysiological mechanisms behind AD, no effective treatment has yet been provided. It urges the need for finding novel multi-target agents in combating the complex dysregulated mechanisms in AD. Amongst the dysregulated pathophysiological pathways in A…	2021	4	19	Molecules	Molecules (Basel, Switzerland)	Alzheimer’s disease; Keap1; Nrf2; antioxidant response elements; oxidative stress; pharmacology; phytochemicals; secondary metabolites; Alkaloids; Alzheimer Disease; Animals; Antioxidant Response Elements; Biological Products; Carotenoids; Databases, Pharmaceutical; Drug Evaluation, Preclinical; Humans; Kelch-Like ECH-Associated Protein 1; NF-E2-Related Factor 2; Neuroprotective Agents; Oxidative…	Sobarzo-Sánchez	Eduardo	Laboratory of Pharmaceutical Chemistry, Department of Organic Chemistry, Faculty of Pharmacy, University of Santiago de Compostela, 15782 Santiago de Compostela, Spain
NFE2L2	Alzheimer's disease	0.45	other	The regulating properties of chitosan on Nrf2/ARE pathway and its related target genes could be considered as one of the main protective mechanisms of chitosan in the management of AD [211].	33114450	Attenuation of Nrf2/Keap1/ARE in Alzheimer's Disease by Plant Secondary Metabolites: A Mechanistic Review.	Alzheimer's disease (AD) is a progressive neuronal/cognitional dysfunction, leading to disability and death. Despite advances in revealing the pathophysiological mechanisms behind AD, no effective treatment has yet been provided. It urges the need for finding novel multi-target agents in combating the complex dysregulated mechanisms in AD. Amongst the dysregulated pathophysiological pathways in A…	2021	4	19	Molecules	Molecules (Basel, Switzerland)	Alzheimer’s disease; Keap1; Nrf2; antioxidant response elements; oxidative stress; pharmacology; phytochemicals; secondary metabolites; Alkaloids; Alzheimer Disease; Animals; Antioxidant Response Elements; Biological Products; Carotenoids; Databases, Pharmaceutical; Drug Evaluation, Preclinical; Humans; Kelch-Like ECH-Associated Protein 1; NF-E2-Related Factor 2; Neuroprotective Agents; Oxidative…	Sobarzo-Sánchez	Eduardo	Laboratory of Pharmaceutical Chemistry, Department of Organic Chemistry, Faculty of Pharmacy, University of Santiago de Compostela, 15782 Santiago de Compostela, Spain
NFE2L2	Alzheimer's disease	0.45	intro	Several classes of plant-derived secondary metabolites, including phenolic compounds, alkaloids, terpene/terpenoids, carotenoids, sulfur-compounds, and other miscellaneous compounds have successfully targeted the Nrf2/Keap1/ARE pathway and related interconnected mediators in AD.	33114450	Attenuation of Nrf2/Keap1/ARE in Alzheimer's Disease by Plant Secondary Metabolites: A Mechanistic Review.	Alzheimer's disease (AD) is a progressive neuronal/cognitional dysfunction, leading to disability and death. Despite advances in revealing the pathophysiological mechanisms behind AD, no effective treatment has yet been provided. It urges the need for finding novel multi-target agents in combating the complex dysregulated mechanisms in AD. Amongst the dysregulated pathophysiological pathways in A…	2021	4	19	Molecules	Molecules (Basel, Switzerland)	Alzheimer’s disease; Keap1; Nrf2; antioxidant response elements; oxidative stress; pharmacology; phytochemicals; secondary metabolites; Alkaloids; Alzheimer Disease; Animals; Antioxidant Response Elements; Biological Products; Carotenoids; Databases, Pharmaceutical; Drug Evaluation, Preclinical; Humans; Kelch-Like ECH-Associated Protein 1; NF-E2-Related Factor 2; Neuroprotective Agents; Oxidative…	Sobarzo-Sánchez	Eduardo	Laboratory of Pharmaceutical Chemistry, Department of Organic Chemistry, Faculty of Pharmacy, University of Santiago de Compostela, 15782 Santiago de Compostela, Spain
NFE2L2	Alzheimer's disease	0.45	discuss,concl	So, attenuating Nrf2/Keap1/ARE could play a pivotal role in combating AD.	33114450	Attenuation of Nrf2/Keap1/ARE in Alzheimer's Disease by Plant Secondary Metabolites: A Mechanistic Review.	Alzheimer's disease (AD) is a progressive neuronal/cognitional dysfunction, leading to disability and death. Despite advances in revealing the pathophysiological mechanisms behind AD, no effective treatment has yet been provided. It urges the need for finding novel multi-target agents in combating the complex dysregulated mechanisms in AD. Amongst the dysregulated pathophysiological pathways in A…	2021	4	19	Molecules	Molecules (Basel, Switzerland)	Alzheimer’s disease; Keap1; Nrf2; antioxidant response elements; oxidative stress; pharmacology; phytochemicals; secondary metabolites; Alkaloids; Alzheimer Disease; Animals; Antioxidant Response Elements; Biological Products; Carotenoids; Databases, Pharmaceutical; Drug Evaluation, Preclinical; Humans; Kelch-Like ECH-Associated Protein 1; NF-E2-Related Factor 2; Neuroprotective Agents; Oxidative…	Sobarzo-Sánchez	Eduardo	Laboratory of Pharmaceutical Chemistry, Department of Organic Chemistry, Faculty of Pharmacy, University of Santiago de Compostela, 15782 Santiago de Compostela, Spain
NFE2L2	Alzheimer's disease	0.45	other	Nrf2/Keap1/ARE Pathway and Interconnected Mediators in AD	33114450	Attenuation of Nrf2/Keap1/ARE in Alzheimer's Disease by Plant Secondary Metabolites: A Mechanistic Review.	Alzheimer's disease (AD) is a progressive neuronal/cognitional dysfunction, leading to disability and death. Despite advances in revealing the pathophysiological mechanisms behind AD, no effective treatment has yet been provided. It urges the need for finding novel multi-target agents in combating the complex dysregulated mechanisms in AD. Amongst the dysregulated pathophysiological pathways in A…	2021	4	19	Molecules	Molecules (Basel, Switzerland)	Alzheimer’s disease; Keap1; Nrf2; antioxidant response elements; oxidative stress; pharmacology; phytochemicals; secondary metabolites; Alkaloids; Alzheimer Disease; Animals; Antioxidant Response Elements; Biological Products; Carotenoids; Databases, Pharmaceutical; Drug Evaluation, Preclinical; Humans; Kelch-Like ECH-Associated Protein 1; NF-E2-Related Factor 2; Neuroprotective Agents; Oxidative…	Sobarzo-Sánchez	Eduardo	Laboratory of Pharmaceutical Chemistry, Department of Organic Chemistry, Faculty of Pharmacy, University of Santiago de Compostela, 15782 Santiago de Compostela, Spain
NFE2L2	Alzheimer's disease	0.45	other	Quercetin in combination with sitagliptin activated the Nrf2 signaling in a rat model of AD [55].	33114450	Attenuation of Nrf2/Keap1/ARE in Alzheimer's Disease by Plant Secondary Metabolites: A Mechanistic Review.	Alzheimer's disease (AD) is a progressive neuronal/cognitional dysfunction, leading to disability and death. Despite advances in revealing the pathophysiological mechanisms behind AD, no effective treatment has yet been provided. It urges the need for finding novel multi-target agents in combating the complex dysregulated mechanisms in AD. Amongst the dysregulated pathophysiological pathways in A…	2021	4	19	Molecules	Molecules (Basel, Switzerland)	Alzheimer’s disease; Keap1; Nrf2; antioxidant response elements; oxidative stress; pharmacology; phytochemicals; secondary metabolites; Alkaloids; Alzheimer Disease; Animals; Antioxidant Response Elements; Biological Products; Carotenoids; Databases, Pharmaceutical; Drug Evaluation, Preclinical; Humans; Kelch-Like ECH-Associated Protein 1; NF-E2-Related Factor 2; Neuroprotective Agents; Oxidative…	Sobarzo-Sánchez	Eduardo	Laboratory of Pharmaceutical Chemistry, Department of Organic Chemistry, Faculty of Pharmacy, University of Santiago de Compostela, 15782 Santiago de Compostela, Spain
NFE2L2	tauopathy	0.45	discuss	Indeed, several drugs have been used for proof-of-concept studies indicating that activation of NRF2 may provide a benefit against Parkinson's disease [11], [23] and amyloidopathy of Alzheimer's diseaseÂ [24], [25], [26], [27], but there is little evidence about the role of NRF2 in tauopathies [16].	29121589	Pharmacological targeting of GSK-3 and NRF2 provides neuroprotection in a preclinical model of tauopathy.	Tauopathies are a group of neurodegenerative disorders where TAU protein is presented as aggregates or is abnormally phosphorylated, leading to alterations of axonal transport, neuronal death and neuroinflammation. Currently, there is no treatment to slow progression of these diseases. Here, we have investigated whether dimethyl fumarate (DMF), an inducer of the transcription factor NRF2, could m…	2018	7	16	Redox Biol	Redox biology	DMF; Inflammation; NRF2; Neurodegeneration; Oxidative stress; TAU/ GSK-3; Animals; Dimethyl Fumarate; Disease Models, Animal; Glycogen Synthase Kinase 3; Mice; Molecular Targeted Therapy; NF-E2-Related Factor 2; Neuroprotection; Neuroprotective Agents; Oxidative Stress; Signal Transduction; Tauopathies	Lastres-Becker	Isabel	Centro de Investigación Biomédica en Red sobre Enfermedades Neurodegenerativas (CIBERNED), Instituto de Investigación Sanitaria La Paz (IdiPaz), Instituto de Investigaciones Biomédicas Alberto Sols UAM-CSIC, Madrid, Spain	ilbecker@iib.uam
NFE2L2	tauopathy	0.45	discuss	NRF2 is ubiquitously expressed in the central nervous system even at low levels, but here we demonstrate that DMF modulates several mechanisms of âbrain protectionâ, essential in tauopathy.	29121589	Pharmacological targeting of GSK-3 and NRF2 provides neuroprotection in a preclinical model of tauopathy.	Tauopathies are a group of neurodegenerative disorders where TAU protein is presented as aggregates or is abnormally phosphorylated, leading to alterations of axonal transport, neuronal death and neuroinflammation. Currently, there is no treatment to slow progression of these diseases. Here, we have investigated whether dimethyl fumarate (DMF), an inducer of the transcription factor NRF2, could m…	2018	7	16	Redox Biol	Redox biology	DMF; Inflammation; NRF2; Neurodegeneration; Oxidative stress; TAU/ GSK-3; Animals; Dimethyl Fumarate; Disease Models, Animal; Glycogen Synthase Kinase 3; Mice; Molecular Targeted Therapy; NF-E2-Related Factor 2; Neuroprotection; Neuroprotective Agents; Oxidative Stress; Signal Transduction; Tauopathies	Lastres-Becker	Isabel	Centro de Investigación Biomédica en Red sobre Enfermedades Neurodegenerativas (CIBERNED), Instituto de Investigación Sanitaria La Paz (IdiPaz), Instituto de Investigaciones Biomédicas Alberto Sols UAM-CSIC, Madrid, Spain	ilbecker@iib.uam
NFE2L2	tauopathy	0.45	concl	Our study validates the repurposing of dimethyl fumarate (Tecfidera) to target GSK-3/NRF2 axis in the brain for treating tauopathies to start clinical trials.	29121589	Pharmacological targeting of GSK-3 and NRF2 provides neuroprotection in a preclinical model of tauopathy.	Tauopathies are a group of neurodegenerative disorders where TAU protein is presented as aggregates or is abnormally phosphorylated, leading to alterations of axonal transport, neuronal death and neuroinflammation. Currently, there is no treatment to slow progression of these diseases. Here, we have investigated whether dimethyl fumarate (DMF), an inducer of the transcription factor NRF2, could m…	2018	7	16	Redox Biol	Redox biology	DMF; Inflammation; NRF2; Neurodegeneration; Oxidative stress; TAU/ GSK-3; Animals; Dimethyl Fumarate; Disease Models, Animal; Glycogen Synthase Kinase 3; Mice; Molecular Targeted Therapy; NF-E2-Related Factor 2; Neuroprotection; Neuroprotective Agents; Oxidative Stress; Signal Transduction; Tauopathies	Lastres-Becker	Isabel	Centro de Investigación Biomédica en Red sobre Enfermedades Neurodegenerativas (CIBERNED), Instituto de Investigación Sanitaria La Paz (IdiPaz), Instituto de Investigaciones Biomédicas Alberto Sols UAM-CSIC, Madrid, Spain	ilbecker@iib.uam
NFE2L2	tauopathy	0.45	results	Importantly, DMF significantly decreased hTAU phosphorylation in both genotypes (Fig. 4A-B).Fig. 4Phosphorylated TAU levels decrease after DMF treatment in a mouse model of tauopathy.A) Double immunofluorescence staining of 30Â Âμm-thick sections of hippocampus from Nrf2+/+ and Nrf2â/â mice injected with AAV-TAUP301L. Green, anti-phospho-TAU (AT8 antibody). Red, anti-TAU total antibody. B…	29121589	Pharmacological targeting of GSK-3 and NRF2 provides neuroprotection in a preclinical model of tauopathy.	Tauopathies are a group of neurodegenerative disorders where TAU protein is presented as aggregates or is abnormally phosphorylated, leading to alterations of axonal transport, neuronal death and neuroinflammation. Currently, there is no treatment to slow progression of these diseases. Here, we have investigated whether dimethyl fumarate (DMF), an inducer of the transcription factor NRF2, could m…	2018	7	16	Redox Biol	Redox biology	DMF; Inflammation; NRF2; Neurodegeneration; Oxidative stress; TAU/ GSK-3; Animals; Dimethyl Fumarate; Disease Models, Animal; Glycogen Synthase Kinase 3; Mice; Molecular Targeted Therapy; NF-E2-Related Factor 2; Neuroprotection; Neuroprotective Agents; Oxidative Stress; Signal Transduction; Tauopathies	Lastres-Becker	Isabel	Centro de Investigación Biomédica en Red sobre Enfermedades Neurodegenerativas (CIBERNED), Instituto de Investigación Sanitaria La Paz (IdiPaz), Instituto de Investigaciones Biomédicas Alberto Sols UAM-CSIC, Madrid, Spain	ilbecker@iib.uam
NFE2L2	tauopathy	0.45	abstract	This study reveals neuroprotective effects of DMF beyond disruption of the KEAP1/NRF2 axis by inhibiting GSK3 in a mouse model of tauopathy.	29121589	Pharmacological targeting of GSK-3 and NRF2 provides neuroprotection in a preclinical model of tauopathy.	Tauopathies are a group of neurodegenerative disorders where TAU protein is presented as aggregates or is abnormally phosphorylated, leading to alterations of axonal transport, neuronal death and neuroinflammation. Currently, there is no treatment to slow progression of these diseases. Here, we have investigated whether dimethyl fumarate (DMF), an inducer of the transcription factor NRF2, could m…	2018	7	16	Redox Biol	Redox biology	DMF; Inflammation; NRF2; Neurodegeneration; Oxidative stress; TAU/ GSK-3; Animals; Dimethyl Fumarate; Disease Models, Animal; Glycogen Synthase Kinase 3; Mice; Molecular Targeted Therapy; NF-E2-Related Factor 2; Neuroprotection; Neuroprotective Agents; Oxidative Stress; Signal Transduction; Tauopathies	Lastres-Becker	Isabel	Centro de Investigación Biomédica en Red sobre Enfermedades Neurodegenerativas (CIBERNED), Instituto de Investigación Sanitaria La Paz (IdiPaz), Instituto de Investigaciones Biomédicas Alberto Sols UAM-CSIC, Madrid, Spain	ilbecker@iib.uam
NFE2L2	tauopathy	0.45	title	Pharmacological targeting of GSK-3 and NRF2 provides neuroprotection in a preclinical model of tauopathy.	29121589	Pharmacological targeting of GSK-3 and NRF2 provides neuroprotection in a preclinical model of tauopathy.	Tauopathies are a group of neurodegenerative disorders where TAU protein is presented as aggregates or is abnormally phosphorylated, leading to alterations of axonal transport, neuronal death and neuroinflammation. Currently, there is no treatment to slow progression of these diseases. Here, we have investigated whether dimethyl fumarate (DMF), an inducer of the transcription factor NRF2, could m…	2018	7	16	Redox Biol	Redox biology	DMF; Inflammation; NRF2; Neurodegeneration; Oxidative stress; TAU/ GSK-3; Animals; Dimethyl Fumarate; Disease Models, Animal; Glycogen Synthase Kinase 3; Mice; Molecular Targeted Therapy; NF-E2-Related Factor 2; Neuroprotection; Neuroprotective Agents; Oxidative Stress; Signal Transduction; Tauopathies	Lastres-Becker	Isabel	Centro de Investigación Biomédica en Red sobre Enfermedades Neurodegenerativas (CIBERNED), Instituto de Investigación Sanitaria La Paz (IdiPaz), Instituto de Investigaciones Biomédicas Alberto Sols UAM-CSIC, Madrid, Spain	ilbecker@iib.uam
NFE2L2	tauopathy	0.45	intro	The end goal of this study is to validate DMF as a therapeutic drug for tauopathies, modulating NRF2 and GSK-3 signaling.	29121589	Pharmacological targeting of GSK-3 and NRF2 provides neuroprotection in a preclinical model of tauopathy.	Tauopathies are a group of neurodegenerative disorders where TAU protein is presented as aggregates or is abnormally phosphorylated, leading to alterations of axonal transport, neuronal death and neuroinflammation. Currently, there is no treatment to slow progression of these diseases. Here, we have investigated whether dimethyl fumarate (DMF), an inducer of the transcription factor NRF2, could m…	2018	7	16	Redox Biol	Redox biology	DMF; Inflammation; NRF2; Neurodegeneration; Oxidative stress; TAU/ GSK-3; Animals; Dimethyl Fumarate; Disease Models, Animal; Glycogen Synthase Kinase 3; Mice; Molecular Targeted Therapy; NF-E2-Related Factor 2; Neuroprotection; Neuroprotective Agents; Oxidative Stress; Signal Transduction; Tauopathies	Lastres-Becker	Isabel	Centro de Investigación Biomédica en Red sobre Enfermedades Neurodegenerativas (CIBERNED), Instituto de Investigación Sanitaria La Paz (IdiPaz), Instituto de Investigaciones Biomédicas Alberto Sols UAM-CSIC, Madrid, Spain	ilbecker@iib.uam
NFE2L2	tauopathy	0.45	abstract	Here, we have investigated whether dimethyl fumarate (DMF), an inducer of the transcription factor NRF2, could mitigate tauopathy in a mouse model.	29121589	Pharmacological targeting of GSK-3 and NRF2 provides neuroprotection in a preclinical model of tauopathy.	Tauopathies are a group of neurodegenerative disorders where TAU protein is presented as aggregates or is abnormally phosphorylated, leading to alterations of axonal transport, neuronal death and neuroinflammation. Currently, there is no treatment to slow progression of these diseases. Here, we have investigated whether dimethyl fumarate (DMF), an inducer of the transcription factor NRF2, could m…	2018	7	16	Redox Biol	Redox biology	DMF; Inflammation; NRF2; Neurodegeneration; Oxidative stress; TAU/ GSK-3; Animals; Dimethyl Fumarate; Disease Models, Animal; Glycogen Synthase Kinase 3; Mice; Molecular Targeted Therapy; NF-E2-Related Factor 2; Neuroprotection; Neuroprotective Agents; Oxidative Stress; Signal Transduction; Tauopathies	Lastres-Becker	Isabel	Centro de Investigación Biomédica en Red sobre Enfermedades Neurodegenerativas (CIBERNED), Instituto de Investigación Sanitaria La Paz (IdiPaz), Instituto de Investigaciones Biomédicas Alberto Sols UAM-CSIC, Madrid, Spain	ilbecker@iib.uam
NFE2L2	tauopathy	0.45	title	Pharmacological targeting of GSK-3 and NRF2 provides neuroprotection in a preclinical model of tauopathy	29121589	Pharmacological targeting of GSK-3 and NRF2 provides neuroprotection in a preclinical model of tauopathy.	Tauopathies are a group of neurodegenerative disorders where TAU protein is presented as aggregates or is abnormally phosphorylated, leading to alterations of axonal transport, neuronal death and neuroinflammation. Currently, there is no treatment to slow progression of these diseases. Here, we have investigated whether dimethyl fumarate (DMF), an inducer of the transcription factor NRF2, could m…	2018	7	16	Redox Biol	Redox biology	DMF; Inflammation; NRF2; Neurodegeneration; Oxidative stress; TAU/ GSK-3; Animals; Dimethyl Fumarate; Disease Models, Animal; Glycogen Synthase Kinase 3; Mice; Molecular Targeted Therapy; NF-E2-Related Factor 2; Neuroprotection; Neuroprotective Agents; Oxidative Stress; Signal Transduction; Tauopathies	Lastres-Becker	Isabel	Centro de Investigación Biomédica en Red sobre Enfermedades Neurodegenerativas (CIBERNED), Instituto de Investigación Sanitaria La Paz (IdiPaz), Instituto de Investigaciones Biomédicas Alberto Sols UAM-CSIC, Madrid, Spain	ilbecker@iib.uam
NFE2L2	Alzheimer's disease	0.44	abstract	Our study suggested that sulforaphane upregulated the expression of Nrf2 and promoted the nuclear translocation of Nrf2 by decreasing DNA demethylation levels of the Nrf2 promoter, thus leading to antioxidative and anti-inflammatory effects in a cellular model of AD.	29382536	Epigenetic modification of Nrf2 by sulforaphane increases the antioxidative and anti-inflammatory capacity in a cellular model of Alzheimer's disease.	Sulforaphane was reported to exert neuroprotective effects via upregulating expression of nuclear factor erythroid 2-related factor 2 (Nrf2) and has received increasing attention as an alternative candidate for treatment of Alzheimer's disease (AD). However, the mechanism to account for Nrf2 upregulation by sulforaphane in AD remains unknown. Herein, we found that sulforaphane upregulated Nrf2 ex…	2018	9	6	Eur J Pharmacol	European journal of pharmacology	Alzheimer's disease; DNA methylation; Inflammatory response; Nuclear translocation; Oxidative stress; Sulforaphane; Active Transport, Cell Nucleus; Alzheimer Disease; Amyloid beta-Peptides; Animals; Anti-Inflammatory Agents; Antioxidants; Cell Line, Tumor; Cell Nucleus; DNA Methylation; Dose-Response Relationship, Drug; Epigenesis, Genetic; Gene Knockdown Techniques; Isothiocyanates; Mice; NF-E2-…	Chang	Na	Department of Neurology, Huaihe Hospital of Henan University, Kaifeng 475000, Henan, China. Electronic address: nachanghh@163	nachanghh@163.com
NFE2L2	Alzheimer's disease	0.44	abstract	Herein, we found that sulforaphane upregulated Nrf2 expression and promoted Nrf2 nuclear translocation via decreasing DNA methylation levels of the Nrf2 promoter in mouse neuroblastoma N2a cells stably expressing human Swedish mutant amyloid precursor protein (N2a/APPswe cells), a cellular model of AD.	29382536	Epigenetic modification of Nrf2 by sulforaphane increases the antioxidative and anti-inflammatory capacity in a cellular model of Alzheimer's disease.	Sulforaphane was reported to exert neuroprotective effects via upregulating expression of nuclear factor erythroid 2-related factor 2 (Nrf2) and has received increasing attention as an alternative candidate for treatment of Alzheimer's disease (AD). However, the mechanism to account for Nrf2 upregulation by sulforaphane in AD remains unknown. Herein, we found that sulforaphane upregulated Nrf2 ex…	2018	9	6	Eur J Pharmacol	European journal of pharmacology	Alzheimer's disease; DNA methylation; Inflammatory response; Nuclear translocation; Oxidative stress; Sulforaphane; Active Transport, Cell Nucleus; Alzheimer Disease; Amyloid beta-Peptides; Animals; Anti-Inflammatory Agents; Antioxidants; Cell Line, Tumor; Cell Nucleus; DNA Methylation; Dose-Response Relationship, Drug; Epigenesis, Genetic; Gene Knockdown Techniques; Isothiocyanates; Mice; NF-E2-…	Chang	Na	Department of Neurology, Huaihe Hospital of Henan University, Kaifeng 475000, Henan, China. Electronic address: nachanghh@163	nachanghh@163.com
NFE2L2	Alzheimer's disease	0.44	abstract	Sulforaphane was reported to exert neuroprotective effects via upregulating expression of nuclear factor erythroid 2-related factor 2 (Nrf2) and has received increasing attention as an alternative candidate for treatment of Alzheimer's disease (AD).	29382536	Epigenetic modification of Nrf2 by sulforaphane increases the antioxidative and anti-inflammatory capacity in a cellular model of Alzheimer's disease.	Sulforaphane was reported to exert neuroprotective effects via upregulating expression of nuclear factor erythroid 2-related factor 2 (Nrf2) and has received increasing attention as an alternative candidate for treatment of Alzheimer's disease (AD). However, the mechanism to account for Nrf2 upregulation by sulforaphane in AD remains unknown. Herein, we found that sulforaphane upregulated Nrf2 ex…	2018	9	6	Eur J Pharmacol	European journal of pharmacology	Alzheimer's disease; DNA methylation; Inflammatory response; Nuclear translocation; Oxidative stress; Sulforaphane; Active Transport, Cell Nucleus; Alzheimer Disease; Amyloid beta-Peptides; Animals; Anti-Inflammatory Agents; Antioxidants; Cell Line, Tumor; Cell Nucleus; DNA Methylation; Dose-Response Relationship, Drug; Epigenesis, Genetic; Gene Knockdown Techniques; Isothiocyanates; Mice; NF-E2-…	Chang	Na	Department of Neurology, Huaihe Hospital of Henan University, Kaifeng 475000, Henan, China. Electronic address: nachanghh@163	nachanghh@163.com
NFE2L2	Alzheimer's disease	0.44	abstract	However, the mechanism to account for Nrf2 upregulation by sulforaphane in AD remains unknown.	29382536	Epigenetic modification of Nrf2 by sulforaphane increases the antioxidative and anti-inflammatory capacity in a cellular model of Alzheimer's disease.	Sulforaphane was reported to exert neuroprotective effects via upregulating expression of nuclear factor erythroid 2-related factor 2 (Nrf2) and has received increasing attention as an alternative candidate for treatment of Alzheimer's disease (AD). However, the mechanism to account for Nrf2 upregulation by sulforaphane in AD remains unknown. Herein, we found that sulforaphane upregulated Nrf2 ex…	2018	9	6	Eur J Pharmacol	European journal of pharmacology	Alzheimer's disease; DNA methylation; Inflammatory response; Nuclear translocation; Oxidative stress; Sulforaphane; Active Transport, Cell Nucleus; Alzheimer Disease; Amyloid beta-Peptides; Animals; Anti-Inflammatory Agents; Antioxidants; Cell Line, Tumor; Cell Nucleus; DNA Methylation; Dose-Response Relationship, Drug; Epigenesis, Genetic; Gene Knockdown Techniques; Isothiocyanates; Mice; NF-E2-…	Chang	Na	Department of Neurology, Huaihe Hospital of Henan University, Kaifeng 475000, Henan, China. Electronic address: nachanghh@163	nachanghh@163.com
NFE2L2	Alzheimer's disease	0.44	title	Epigenetic modification of Nrf2 by sulforaphane increases the antioxidative and anti-inflammatory capacity in a cellular model of Alzheimer's disease.	29382536	Epigenetic modification of Nrf2 by sulforaphane increases the antioxidative and anti-inflammatory capacity in a cellular model of Alzheimer's disease.	Sulforaphane was reported to exert neuroprotective effects via upregulating expression of nuclear factor erythroid 2-related factor 2 (Nrf2) and has received increasing attention as an alternative candidate for treatment of Alzheimer's disease (AD). However, the mechanism to account for Nrf2 upregulation by sulforaphane in AD remains unknown. Herein, we found that sulforaphane upregulated Nrf2 ex…	2018	9	6	Eur J Pharmacol	European journal of pharmacology	Alzheimer's disease; DNA methylation; Inflammatory response; Nuclear translocation; Oxidative stress; Sulforaphane; Active Transport, Cell Nucleus; Alzheimer Disease; Amyloid beta-Peptides; Animals; Anti-Inflammatory Agents; Antioxidants; Cell Line, Tumor; Cell Nucleus; DNA Methylation; Dose-Response Relationship, Drug; Epigenesis, Genetic; Gene Knockdown Techniques; Isothiocyanates; Mice; NF-E2-…	Chang	Na	Department of Neurology, Huaihe Hospital of Henan University, Kaifeng 475000, Henan, China. Electronic address: nachanghh@163	nachanghh@163.com
NFE2L2	Alzheimer's disease	0.43	discuss	Further exploring the relationship of Nrf2 signal variation between neurons and astrocytes in AD progression is helpful in restoring redox balance with antioxidants in the AD intervention.	32828017	Increases of iASPP-Keap1 interaction mediated by syringin enhance synaptic plasticity and rescue cognitive impairments via stabilizing Nrf2 in Alzheimer's models.	Oxidative stress is an important pathogenic manifestation of Alzheimer's disease (AD) that contributes to synaptic dysfunction, which precedes Aβ accumulation and neurofibrillary tangle formation. However, the molecular machineries that govern the decline of antioxidative defence in AD remains to be elucidated, and effective candidate for AD treatment is limited. Here, we showed that the decrease…	2021	6	18	Redox Biol	Redox biology	Alzheimer's disease; Amyloid pathology; Oxidative stress; Synaptic plasticity; Syringin; iASPP/Nrf2 axis; Alzheimer Disease; Amyloid beta-Peptides; Animals; Apoptosis; Cognitive Dysfunction; Glucosides; Kelch-Like ECH-Associated Protein 1; Mice; Mice, Transgenic; NF-E2-Related Factor 2; Neuronal Plasticity; Oxidative Stress; Phenylpropionates; Tumor Suppressor Protein p53	Xu	Ye	Translational Medicine Laboratory, Basic College of Medicine, Jilin Medical University, Jilin, 132013, China
NFE2L2	Alzheimer's disease	0.43	intro	Downregulation of Nrf2 signalling has also been observed in the brain of an AD mouse model [11].	32828017	Increases of iASPP-Keap1 interaction mediated by syringin enhance synaptic plasticity and rescue cognitive impairments via stabilizing Nrf2 in Alzheimer's models.	Oxidative stress is an important pathogenic manifestation of Alzheimer's disease (AD) that contributes to synaptic dysfunction, which precedes Aβ accumulation and neurofibrillary tangle formation. However, the molecular machineries that govern the decline of antioxidative defence in AD remains to be elucidated, and effective candidate for AD treatment is limited. Here, we showed that the decrease…	2021	6	18	Redox Biol	Redox biology	Alzheimer's disease; Amyloid pathology; Oxidative stress; Synaptic plasticity; Syringin; iASPP/Nrf2 axis; Alzheimer Disease; Amyloid beta-Peptides; Animals; Apoptosis; Cognitive Dysfunction; Glucosides; Kelch-Like ECH-Associated Protein 1; Mice; Mice, Transgenic; NF-E2-Related Factor 2; Neuronal Plasticity; Oxidative Stress; Phenylpropionates; Tumor Suppressor Protein p53	Xu	Ye	Translational Medicine Laboratory, Basic College of Medicine, Jilin Medical University, Jilin, 132013, China
NFE2L2	Alzheimer's disease	0.43	title	Increases of iASPP-Keap1 interaction mediated by syringin enhance synaptic plasticity and rescue cognitive impairments via stabilizing Nrf2 in Alzheimer's models	32828017	Increases of iASPP-Keap1 interaction mediated by syringin enhance synaptic plasticity and rescue cognitive impairments via stabilizing Nrf2 in Alzheimer's models.	Oxidative stress is an important pathogenic manifestation of Alzheimer's disease (AD) that contributes to synaptic dysfunction, which precedes Aβ accumulation and neurofibrillary tangle formation. However, the molecular machineries that govern the decline of antioxidative defence in AD remains to be elucidated, and effective candidate for AD treatment is limited. Here, we showed that the decrease…	2021	6	18	Redox Biol	Redox biology	Alzheimer's disease; Amyloid pathology; Oxidative stress; Synaptic plasticity; Syringin; iASPP/Nrf2 axis; Alzheimer Disease; Amyloid beta-Peptides; Animals; Apoptosis; Cognitive Dysfunction; Glucosides; Kelch-Like ECH-Associated Protein 1; Mice; Mice, Transgenic; NF-E2-Related Factor 2; Neuronal Plasticity; Oxidative Stress; Phenylpropionates; Tumor Suppressor Protein p53	Xu	Ye	Translational Medicine Laboratory, Basic College of Medicine, Jilin Medical University, Jilin, 132013, China
NFE2L2	Alzheimer's disease	0.43	concl	Higher proteasomal degradation of Nrf2 might worsen the poor antioxidant levels in AD brain.	32828017	Increases of iASPP-Keap1 interaction mediated by syringin enhance synaptic plasticity and rescue cognitive impairments via stabilizing Nrf2 in Alzheimer's models.	Oxidative stress is an important pathogenic manifestation of Alzheimer's disease (AD) that contributes to synaptic dysfunction, which precedes Aβ accumulation and neurofibrillary tangle formation. However, the molecular machineries that govern the decline of antioxidative defence in AD remains to be elucidated, and effective candidate for AD treatment is limited. Here, we showed that the decrease…	2021	6	18	Redox Biol	Redox biology	Alzheimer's disease; Amyloid pathology; Oxidative stress; Synaptic plasticity; Syringin; iASPP/Nrf2 axis; Alzheimer Disease; Amyloid beta-Peptides; Animals; Apoptosis; Cognitive Dysfunction; Glucosides; Kelch-Like ECH-Associated Protein 1; Mice; Mice, Transgenic; NF-E2-Related Factor 2; Neuronal Plasticity; Oxidative Stress; Phenylpropionates; Tumor Suppressor Protein p53	Xu	Ye	Translational Medicine Laboratory, Basic College of Medicine, Jilin Medical University, Jilin, 132013, China
NFE2L2	Alzheimer's disease	0.43	intro	Considering the roles of oxidative stress, misfolded proteins and inflammation in AD progression [[2], [3], [4]], the mechanism by which nuclear factor erythroid 2-related factor 2 (Nrf2) is downregulated in the AD brain and the effects of boosting its expression are important areas of investigation.	32828017	Increases of iASPP-Keap1 interaction mediated by syringin enhance synaptic plasticity and rescue cognitive impairments via stabilizing Nrf2 in Alzheimer's models.	Oxidative stress is an important pathogenic manifestation of Alzheimer's disease (AD) that contributes to synaptic dysfunction, which precedes Aβ accumulation and neurofibrillary tangle formation. However, the molecular machineries that govern the decline of antioxidative defence in AD remains to be elucidated, and effective candidate for AD treatment is limited. Here, we showed that the decrease…	2021	6	18	Redox Biol	Redox biology	Alzheimer's disease; Amyloid pathology; Oxidative stress; Synaptic plasticity; Syringin; iASPP/Nrf2 axis; Alzheimer Disease; Amyloid beta-Peptides; Animals; Apoptosis; Cognitive Dysfunction; Glucosides; Kelch-Like ECH-Associated Protein 1; Mice; Mice, Transgenic; NF-E2-Related Factor 2; Neuronal Plasticity; Oxidative Stress; Phenylpropionates; Tumor Suppressor Protein p53	Xu	Ye	Translational Medicine Laboratory, Basic College of Medicine, Jilin Medical University, Jilin, 132013, China
NFE2L2	Alzheimer's disease	0.43	results	Considering some common molecular mechanisms but inverse relationships underlying the onset and development of cancer and neurodegenerative diseases [49], we examined whether syringin-induced iASPP upregulation is involved in regulating the Nrf2 signalling cascade in AD model cells in vitro.	32828017	Increases of iASPP-Keap1 interaction mediated by syringin enhance synaptic plasticity and rescue cognitive impairments via stabilizing Nrf2 in Alzheimer's models.	Oxidative stress is an important pathogenic manifestation of Alzheimer's disease (AD) that contributes to synaptic dysfunction, which precedes Aβ accumulation and neurofibrillary tangle formation. However, the molecular machineries that govern the decline of antioxidative defence in AD remains to be elucidated, and effective candidate for AD treatment is limited. Here, we showed that the decrease…	2021	6	18	Redox Biol	Redox biology	Alzheimer's disease; Amyloid pathology; Oxidative stress; Synaptic plasticity; Syringin; iASPP/Nrf2 axis; Alzheimer Disease; Amyloid beta-Peptides; Animals; Apoptosis; Cognitive Dysfunction; Glucosides; Kelch-Like ECH-Associated Protein 1; Mice; Mice, Transgenic; NF-E2-Related Factor 2; Neuronal Plasticity; Oxidative Stress; Phenylpropionates; Tumor Suppressor Protein p53	Xu	Ye	Translational Medicine Laboratory, Basic College of Medicine, Jilin Medical University, Jilin, 132013, China
NFE2L2	Alzheimer's disease	0.43	concl	(A) In Alzheimer's disease (AD) brain, Nrf2 signalling is decline.	32828017	Increases of iASPP-Keap1 interaction mediated by syringin enhance synaptic plasticity and rescue cognitive impairments via stabilizing Nrf2 in Alzheimer's models.	Oxidative stress is an important pathogenic manifestation of Alzheimer's disease (AD) that contributes to synaptic dysfunction, which precedes Aβ accumulation and neurofibrillary tangle formation. However, the molecular machineries that govern the decline of antioxidative defence in AD remains to be elucidated, and effective candidate for AD treatment is limited. Here, we showed that the decrease…	2021	6	18	Redox Biol	Redox biology	Alzheimer's disease; Amyloid pathology; Oxidative stress; Synaptic plasticity; Syringin; iASPP/Nrf2 axis; Alzheimer Disease; Amyloid beta-Peptides; Animals; Apoptosis; Cognitive Dysfunction; Glucosides; Kelch-Like ECH-Associated Protein 1; Mice; Mice, Transgenic; NF-E2-Related Factor 2; Neuronal Plasticity; Oxidative Stress; Phenylpropionates; Tumor Suppressor Protein p53	Xu	Ye	Translational Medicine Laboratory, Basic College of Medicine, Jilin Medical University, Jilin, 132013, China
NFE2L2	Alzheimer's disease	0.43	discuss	The cell type of Nrf2 activation in response to endogenous and exogenous stimuli in neurodegeneration need to be determined The mechanisms that underlie the decline in Nrf2 signalling with age and in AD progression remain to be elucidated.	32828017	Increases of iASPP-Keap1 interaction mediated by syringin enhance synaptic plasticity and rescue cognitive impairments via stabilizing Nrf2 in Alzheimer's models.	Oxidative stress is an important pathogenic manifestation of Alzheimer's disease (AD) that contributes to synaptic dysfunction, which precedes Aβ accumulation and neurofibrillary tangle formation. However, the molecular machineries that govern the decline of antioxidative defence in AD remains to be elucidated, and effective candidate for AD treatment is limited. Here, we showed that the decrease…	2021	6	18	Redox Biol	Redox biology	Alzheimer's disease; Amyloid pathology; Oxidative stress; Synaptic plasticity; Syringin; iASPP/Nrf2 axis; Alzheimer Disease; Amyloid beta-Peptides; Animals; Apoptosis; Cognitive Dysfunction; Glucosides; Kelch-Like ECH-Associated Protein 1; Mice; Mice, Transgenic; NF-E2-Related Factor 2; Neuronal Plasticity; Oxidative Stress; Phenylpropionates; Tumor Suppressor Protein p53	Xu	Ye	Translational Medicine Laboratory, Basic College of Medicine, Jilin Medical University, Jilin, 132013, China
NFE2L2	Alzheimer's disease	0.43	concl	The activation of Nrf2 initiates the gene expression such as NAD (P) H: quinone oxidoreductase 1 (NQO1), glutamyl cysteine ligase (GCL), glutathione reductase (GR), determination of glutathione peroxidase (GPX), etc., playing the neuroprotective roles in ameliorating the AD-related pathology.Fig. 8	32828017	Increases of iASPP-Keap1 interaction mediated by syringin enhance synaptic plasticity and rescue cognitive impairments via stabilizing Nrf2 in Alzheimer's models.	Oxidative stress is an important pathogenic manifestation of Alzheimer's disease (AD) that contributes to synaptic dysfunction, which precedes Aβ accumulation and neurofibrillary tangle formation. However, the molecular machineries that govern the decline of antioxidative defence in AD remains to be elucidated, and effective candidate for AD treatment is limited. Here, we showed that the decrease…	2021	6	18	Redox Biol	Redox biology	Alzheimer's disease; Amyloid pathology; Oxidative stress; Synaptic plasticity; Syringin; iASPP/Nrf2 axis; Alzheimer Disease; Amyloid beta-Peptides; Animals; Apoptosis; Cognitive Dysfunction; Glucosides; Kelch-Like ECH-Associated Protein 1; Mice; Mice, Transgenic; NF-E2-Related Factor 2; Neuronal Plasticity; Oxidative Stress; Phenylpropionates; Tumor Suppressor Protein p53	Xu	Ye	Translational Medicine Laboratory, Basic College of Medicine, Jilin Medical University, Jilin, 132013, China
NFE2L2	Alzheimer's disease	0.43	discuss	Ramsey and colleagues revealed significant decreases of Nrf2 in human autopsy brain tissues of AD cases by immunoblotting assays.	32828017	Increases of iASPP-Keap1 interaction mediated by syringin enhance synaptic plasticity and rescue cognitive impairments via stabilizing Nrf2 in Alzheimer's models.	Oxidative stress is an important pathogenic manifestation of Alzheimer's disease (AD) that contributes to synaptic dysfunction, which precedes Aβ accumulation and neurofibrillary tangle formation. However, the molecular machineries that govern the decline of antioxidative defence in AD remains to be elucidated, and effective candidate for AD treatment is limited. Here, we showed that the decrease…	2021	6	18	Redox Biol	Redox biology	Alzheimer's disease; Amyloid pathology; Oxidative stress; Synaptic plasticity; Syringin; iASPP/Nrf2 axis; Alzheimer Disease; Amyloid beta-Peptides; Animals; Apoptosis; Cognitive Dysfunction; Glucosides; Kelch-Like ECH-Associated Protein 1; Mice; Mice, Transgenic; NF-E2-Related Factor 2; Neuronal Plasticity; Oxidative Stress; Phenylpropionates; Tumor Suppressor Protein p53	Xu	Ye	Translational Medicine Laboratory, Basic College of Medicine, Jilin Medical University, Jilin, 132013, China
NFE2L2	Alzheimer's disease	0.43	concl	Further study on human AD postmortem brain tissue will contribute to revealing the direct effects of iASPP on the activity of Nrf2 signalling in AD pathology.	32828017	Increases of iASPP-Keap1 interaction mediated by syringin enhance synaptic plasticity and rescue cognitive impairments via stabilizing Nrf2 in Alzheimer's models.	Oxidative stress is an important pathogenic manifestation of Alzheimer's disease (AD) that contributes to synaptic dysfunction, which precedes Aβ accumulation and neurofibrillary tangle formation. However, the molecular machineries that govern the decline of antioxidative defence in AD remains to be elucidated, and effective candidate for AD treatment is limited. Here, we showed that the decrease…	2021	6	18	Redox Biol	Redox biology	Alzheimer's disease; Amyloid pathology; Oxidative stress; Synaptic plasticity; Syringin; iASPP/Nrf2 axis; Alzheimer Disease; Amyloid beta-Peptides; Animals; Apoptosis; Cognitive Dysfunction; Glucosides; Kelch-Like ECH-Associated Protein 1; Mice; Mice, Transgenic; NF-E2-Related Factor 2; Neuronal Plasticity; Oxidative Stress; Phenylpropionates; Tumor Suppressor Protein p53	Xu	Ye	Translational Medicine Laboratory, Basic College of Medicine, Jilin Medical University, Jilin, 132013, China
NFE2L2	Alzheimer's disease	0.43	results	Nuclear Nrf2 protein expression has been reported to be significantly reduced in the hippocampal neurons of AD postmortem tissues [10].	32828017	Increases of iASPP-Keap1 interaction mediated by syringin enhance synaptic plasticity and rescue cognitive impairments via stabilizing Nrf2 in Alzheimer's models.	Oxidative stress is an important pathogenic manifestation of Alzheimer's disease (AD) that contributes to synaptic dysfunction, which precedes Aβ accumulation and neurofibrillary tangle formation. However, the molecular machineries that govern the decline of antioxidative defence in AD remains to be elucidated, and effective candidate for AD treatment is limited. Here, we showed that the decrease…	2021	6	18	Redox Biol	Redox biology	Alzheimer's disease; Amyloid pathology; Oxidative stress; Synaptic plasticity; Syringin; iASPP/Nrf2 axis; Alzheimer Disease; Amyloid beta-Peptides; Animals; Apoptosis; Cognitive Dysfunction; Glucosides; Kelch-Like ECH-Associated Protein 1; Mice; Mice, Transgenic; NF-E2-Related Factor 2; Neuronal Plasticity; Oxidative Stress; Phenylpropionates; Tumor Suppressor Protein p53	Xu	Ye	Translational Medicine Laboratory, Basic College of Medicine, Jilin Medical University, Jilin, 132013, China
NFE2L2	Alzheimer's disease	0.43	intro	However, the precise molecular machineries that govern the Nrf2 decline in AD development remain unclear.	32828017	Increases of iASPP-Keap1 interaction mediated by syringin enhance synaptic plasticity and rescue cognitive impairments via stabilizing Nrf2 in Alzheimer's models.	Oxidative stress is an important pathogenic manifestation of Alzheimer's disease (AD) that contributes to synaptic dysfunction, which precedes Aβ accumulation and neurofibrillary tangle formation. However, the molecular machineries that govern the decline of antioxidative defence in AD remains to be elucidated, and effective candidate for AD treatment is limited. Here, we showed that the decrease…	2021	6	18	Redox Biol	Redox biology	Alzheimer's disease; Amyloid pathology; Oxidative stress; Synaptic plasticity; Syringin; iASPP/Nrf2 axis; Alzheimer Disease; Amyloid beta-Peptides; Animals; Apoptosis; Cognitive Dysfunction; Glucosides; Kelch-Like ECH-Associated Protein 1; Mice; Mice, Transgenic; NF-E2-Related Factor 2; Neuronal Plasticity; Oxidative Stress; Phenylpropionates; Tumor Suppressor Protein p53	Xu	Ye	Translational Medicine Laboratory, Basic College of Medicine, Jilin Medical University, Jilin, 132013, China
[truncated: 1,267 more rows]

## Sheet: NQO2 & NDs
targetSymbol	targetName	diseaseLabel	score	section	minedText	PMID	title	abstract	year	month	day	journal	keywords	lastname	firstname
[truncated: 19 more rows]

## Sheet: MAOB & NDs
targetSymbol	diseaseLabel	score	section	minedText	PMID	title	abstract	year	month	day	jabbrv	journal	keywords	lastname	firstname	address	email
[truncated: 1,156 more rows]
