# Supplementary material for: Resveratrol-Based MTDLs to Stimulate Defensive and Regenerative Pathways and Block Early Events in Neurodegenerative Cascades
Source: J Med Chem. 2022 Mar 4;65(6):4727–51. doi: 10.1021/acs.jmedchem.1c01883 (PMC8958504; doi:10.1021/acs.jmedchem.1c01883)
Supplement: Supplementary file 3 — jm1c01883_si_003.csv [file jm1c01883_si_003.csv]

Compound	SMILES
2b	N#CC1=CC=CC(/C=C/C(O2)=NNC2=O)=C1
2c	O=C1OC(/C=C/C2=CC=CC([N+]([O-])=O)=C2)=NN1
2d	O=C1OC(/C=C/C2=CC=CC(OC)=C2)=NN1
2e	O=C1OC(/C=C/C2=CC=C(OC)C=C2)=NN1
2f	O=C1OC(/C=C/C2=CC=C(OC)C=C2OC)=NN1
2g	O=C1OC(/C=C/C2=CC(OC)=CC=C2OC)=NN1
2h	O=C1OC(/C=C/C2=CC=C(OC)C(OC)=C2)=NN1
2i	O=C1OC(/C=C/C2=CC=C(OCO3)C3=C2)=NN1
2j	O=C1OC(/C=C/C2=CC(OC)=CC(OC)=C2)=NN1
2k	O=C1OC(/C=C/C2=CC(OC)=C(OC)C(OC)=C2)=NN1
3l	O=C1OC(/C=C/C2=CC=CC(O)=C2)=NN1
3m	O=C1OC(/C=C/C2=CC=C(O)C=C2)=NN1
3o	O=C1OC(/C=C/C2=CC=C(O)C(O)=C2)=NN1
3p	O=C1OC(/C=C/C2=CC(O)=CC(O)=C2)=NN1
4a	O=C1OC(/C=C/C2=CC=CC=C2)=NN1CC#C
4d	O=C1OC(/C=C/C2=CC=CC(OC)=C2)=NN1CC#C
4e	O=C1OC(/C=C/C2=CC=C(OC)C=C2)=NN1CC#C
5l	O=C1OC(/C=C/C2=CC=CC(O)=C2)=NN1CC#C
6b	O=C(NCC#C)/C=C/C1=CC=CC(C#N)=C1
6d	O=C(NCC#C)/C=C/C1=CC=CC(OC)=C1
6e	O=C(NCC#C)/C=C/C1=CC=C(OC)C=C1
6l	O=C(NCC#C)/C=C/C1=CC=CC(O)=C1
6m	O=C(NCC#C)/C=C/C1=CC=C(O)C=C1
6n	O=C(NCC#C)/C=C/C1=CC=C(O)C(OC)=C1
6o	O=C(NCC#C)/C=C/C1=CC=C(O)C(O)=C1
8n	OC1=CC=C(/C=C/CNCC#C)C=C1OC
