# Supplementary material for: Resveratrol-Based MTDLs to Stimulate Defensive and Regenerative Pathways and Block Early Events in Neurodegenerative Cascades
Source: J Med Chem. 2022 Mar 4;65(6):4727–51. doi: 10.1021/acs.jmedchem.1c01883 (PMC8958504; doi:10.1021/acs.jmedchem.1c01883)
Supplement: Supplementary file 4 — jm1c01883_si_004.zip [file jm1c01883_si_004.zip]

Archive with 11 entries (10 files):
- PDBs/
- PDBs/Fig 2 (Compd 2c).pdb
- PDBs/Fig 2 (Compd 4e).pdb
- PDBs/Fig 2 (Compds 2c and 4e).pdb
- PDBs/Fig 3A (PDB-ID 4QOH).pdb
- PDBs/Fig 3B (4d).pdb
- PDBs/Fig 3C (4e).pdb
- PDBs/Fig 3D (8n).pdb
- PDBs/Fig 3E (Resveratrol).pdb
- PDBs/Fig S1.pdb
- PDBs/Fig S4 (Chromene-3-carboxamide).pdb
