# Supplementary material for: Resveratrol-Based MTDLs to Stimulate Defensive and Regenerative Pathways and Block Early Events in Neurodegenerative Cascades
Source: J Med Chem. 2022 Mar 4;65(6):4727–51. doi: 10.1021/acs.jmedchem.1c01883 (PMC8958504; doi:10.1021/acs.jmedchem.1c01883)
Supplement: Supplementary file 4 — jm1c01883_si_004.zip [file jm1c01883_si_004.zip › PDBs/Fig 2 (Compd 2c).pdb]

HETATM    1  P     0   501      57.090 138.380  19.795  0.00  0.00           P  
HETATM    2  PA    0   501      55.788 139.408  17.195  0.00  0.00           P  
HETATM    3  O1P   0   501      58.230 137.594  19.209  0.00  0.00           O  
HETATM    4  O2P   0   501      56.416 137.998  21.087  0.00  0.00           O1-
HETATM    5  O3P   0   501      55.929 138.603  18.633  0.00  0.00           O  
HETATM    6  C5'   0   501      56.676 140.914  20.443  0.00  0.00           C  
HETATM    7  O5'   0   501      57.640 139.982  19.978  0.00  0.00           O  
HETATM    8  C4'   0   501      57.167 142.367  20.330  0.00  0.00           C  
HETATM    9  O4'   0   501      57.398 142.654  18.955  0.00  0.00           O  
HETATM   10  C3'   0   501      56.130 143.342  20.979  0.00  0.00           C  
HETATM   11  O3'   0   501      55.994 143.056  22.372  0.00  0.00           O  
HETATM   12  C2'   0   501      56.356 144.873  20.789  0.00  0.00           C  
HETATM   13  O2'   0   501      56.617 145.219  19.442  0.00  0.00           O  
HETATM   14  C1'   0   501      55.125 145.677  21.287  0.00  0.00           C  
HETATM   15  C1B   0   501      55.293 135.795  12.436  0.00  0.00           C  
HETATM   16  N1    0   501      56.780 147.112  23.095  0.00  0.00           N  
HETATM   17  N1A   0   501      54.212 131.382   9.910  0.00  0.00           N  
HETATM   18  O1A   0   501      56.671 140.626  17.230  0.00  0.00           O  
HETATM   19  C2    0   501      57.558 147.770  24.062  0.00  0.00           C  
HETATM   20  C2A   0   501      55.367 131.951  10.271  0.00  0.00           C  
HETATM   21  C2B   0   501      55.134 137.301  12.220  0.00  0.00           C  
HETATM   22  O2    0   501      58.401 147.250  24.781  0.00  0.00           O  
HETATM   23  O2A   0   501      54.318 139.515  16.893  0.00  0.00           O1-
HETATM   24  O2B   0   501      55.282 137.758  10.873  0.00  0.00           O  
HETATM   25  C3B   0   501      56.134 137.834  13.255  0.00  0.00           C  
HETATM   26  N3    0   501      57.386 149.119  24.206  0.00  0.00           N  
HETATM   27  N3A   0   501      55.563 133.098  10.933  0.00  0.00           N  
HETATM   28  O3B   0   501      57.395 138.245  12.734  0.00  0.00           O  
HETATM   29  C4    0   501      56.583 149.962  23.493  0.00  0.00           C  
HETATM   30  C4A   0   501      54.396 133.705  11.251  0.00  0.00           C  
HETATM   31  C4B   0   501      56.253 136.720  14.313  0.00  0.00           C  
HETATM   32  C4X   0   501      55.819 149.302  22.406  0.00  0.00           C  
HETATM   33  O4    0   501      56.579 151.166  23.757  0.00  0.00           O  
HETATM   34  O4B   0   501      55.482 135.631  13.808  0.00  0.00           O  
HETATM   35  C5A   0   501      53.129 133.247  10.952  0.00  0.00           C  
HETATM   36  C5B   0   501      55.754 137.130  15.711  0.00  0.00           C  
HETATM   37  C5X   0   501      54.544 149.350  20.474  0.00  0.00           C  
HETATM   38  N5    0   501      55.134 150.012  21.577  0.00  0.00           N  
HETATM   39  O5B   0   501      56.489 138.279  16.117  0.00  0.00           O  
HETATM   40  C6    0   501      53.922 150.157  19.524  0.00  0.00           C  
HETATM   41  C6A   0   501      53.070 132.020  10.245  0.00  0.00           C  
HETATM   42  N6A   0   501      51.899 131.410   9.838  0.00  0.00           N  
HETATM   43  C7    0   501      53.388 149.606  18.355  0.00  0.00           C  
HETATM   44  C7M   0   501      52.737 150.545  17.347  0.00  0.00           C  
HETATM   45  N7A   0   501      52.179 134.092  11.408  0.00  0.00           N  
HETATM   46  C8    0   501      53.480 148.218  18.129  0.00  0.00           C  
HETATM   47  C8A   0   501      52.862 135.051  11.983  0.00  0.00           C  
HETATM   48  C8M   0   501      53.010 147.567  16.824  0.00  0.00           C  
HETATM   49  C9    0   501      54.082 147.406  19.097  0.00  0.00           C  
HETATM   50  C9A   0   501      54.602 147.943  20.280  0.00  0.00           C  
HETATM   51  N9A   0   501      54.200 134.878  11.925  0.00  0.00           N  
HETATM   52  C10   0   501      55.996 147.775  22.312  0.00  0.00           C  
HETATM   53  N10   0   501      55.241 147.151  21.292  0.00  0.00           N  
HETATM   54  HN3   0   501      57.986 149.556  24.895  0.00  0.00           H  
HETATM   55 HO2'   0   501      57.021 144.432  19.026  0.00  0.00           H  
HETATM   56 HO2B   0   501      56.034 137.269  10.443  0.00  0.00           H  
HETATM   57 HO3'   0   501      56.844 143.156  22.813  0.00  0.00           H  
HETATM   58 HO3B   0   501      57.787 137.499  12.209  0.00  0.00           H  
HETATM   59 HO4'   0   501      57.226 141.835  18.434  0.00  0.00           H  
HETATM   60  H6    0   501      53.873 151.225  19.689  0.00  0.00           H  
HETATM   61  H9    0   501      54.176 146.352  18.891  0.00  0.00           H  
HETATM   62  H2'   0   501      57.238 145.156  21.362  0.00  0.00           H  
HETATM   63  H3'   0   501      55.159 143.110  20.533  0.00  0.00           H  
HETATM   64  H1B   0   501      56.203 135.458  11.947  0.00  0.00           H  
HETATM   65  H4'   0   501      58.124 142.455  20.848  0.00  0.00           H  
HETATM   66  H2A   0   501      56.262 131.418   9.980  0.00  0.00           H  
HETATM   67  H2B   0   501      54.134 137.547  12.567  0.00  0.00           H  
HETATM   68  H3B   0   501      55.679 138.719  13.703  0.00  0.00           H  
HETATM   69  H4B   0   501      57.287 136.381  14.393  0.00  0.00           H  
HETATM   70  H8A   0   501      52.434 135.910  12.482  0.00  0.00           H  
HETATM   71 H1'1   0   501      54.900 145.364  22.307  0.00  0.00           H  
HETATM   72 H1'2   0   501      54.240 145.359  20.735  0.00  0.00           H  
HETATM   73 H5'1   0   501      56.444 140.671  21.479  0.00  0.00           H  
HETATM   74 H5'2   0   501      55.738 140.805  19.896  0.00  0.00           H  
HETATM   75 H5B1   0   501      55.894 136.326  16.434  0.00  0.00           H  
HETATM   76 H5B2   0   501      54.688 137.342  15.652  0.00  0.00           H  
HETATM   77 H6A1   0   501      51.080 131.673  10.361  0.00  0.00           H  
HETATM   78 H6A2   0   501      51.983 130.465   9.486  0.00  0.00           H  
HETATM   79 H7M1   0   501      51.735 150.201  17.095  0.00  0.00           H  
HETATM   80 H7M2   0   501      52.633 151.560  17.731  0.00  0.00           H  
HETATM   81 H7M3   0   501      53.314 150.584  16.423  0.00  0.00           H  
HETATM   82 H8M1   0   501      52.491 148.273  16.185  0.00  0.00           H  
HETATM   83 H8M2   0   501      53.878 147.247  16.252  0.00  0.00           H  
ATOM     84  N   SER A   2      62.986 115.502   3.625  0.00  0.00      A    N1+
ATOM     85  CA  SER A   2      62.574 116.649   4.515  0.00  0.00      A    C  
ATOM     86  C   SER A   2      63.846 117.489   4.827  0.00  0.00      A    C  
ATOM     87  O   SER A   2      64.979 117.024   4.652  0.00  0.00      A    O  
ATOM     88  CB  SER A   2      61.898 116.116   5.808  0.00  0.00      A    C  
ATOM     89  OG  SER A   2      62.738 115.168   6.456  0.00  0.00      A    O  
ATOM     90  HA  SER A   2      61.878 117.251   3.928  0.00  0.00      A    H  
ATOM     91  HB2 SER A   2      61.662 116.931   6.495  0.00  0.00      A    H  
ATOM     92  HB3 SER A   2      60.949 115.634   5.571  0.00  0.00      A    H  
ATOM     93  HG  SER A   2      62.326 114.891   7.314  0.00  0.00      A    H  
ATOM     94  H1  SER A   2      62.184 114.992   3.300  0.00  0.00      A    H  
ATOM     95  H2  SER A   2      63.514 115.835   2.837  0.00  0.00      A    H  
ATOM     96  H3  SER A   2      63.558 114.886   4.180  0.00  0.00      A    H  
ATOM     97  N   ASN A   3      63.636 118.729   5.290  0.00  0.00      A    N  
ATOM     98  CA  ASN A   3      64.687 119.619   5.791  0.00  0.00      A    C  
ATOM     99  C   ASN A   3      64.838 119.336   7.293  0.00  0.00      A    C  
ATOM    100  O   ASN A   3      64.073 119.864   8.102  0.00  0.00      A    O  
ATOM    101  CB  ASN A   3      64.326 121.099   5.499  0.00  0.00      A    C  
ATOM    102  CG  ASN A   3      64.455 121.524   4.031  0.00  0.00      A    C  
ATOM    103  ND2 ASN A   3      63.982 122.719   3.696  0.00  0.00      A    N  
ATOM    104  OD1 ASN A   3      64.991 120.803   3.193  0.00  0.00      A    O  
ATOM    105  H   ASN A   3      62.684 119.085   5.358  0.00  0.00      A    H  
ATOM    106  HA  ASN A   3      65.622 119.388   5.274  0.00  0.00      A    H  
ATOM    107  HB2 ASN A   3      63.319 121.325   5.844  0.00  0.00      A    H  
ATOM    108  HB3 ASN A   3      64.997 121.745   6.067  0.00  0.00      A    H  
ATOM    109 HD21 ASN A   3      63.562 123.335   4.382  0.00  0.00      A    H  
ATOM    110 HD22 ASN A   3      64.058 123.053   2.747  0.00  0.00      A    H  
ATOM    111  N   LYS A   4      65.778 118.443   7.623  0.00  0.00      A    N  
ATOM    112  CA  LYS A   4      66.095 118.009   8.984  0.00  0.00      A    C  
ATOM    113  C   LYS A   4      66.693 119.164   9.814  0.00  0.00      A    C  
ATOM    114  O   LYS A   4      67.555 119.891   9.313  0.00  0.00      A    O  
ATOM    115  CB  LYS A   4      67.114 116.845   8.922  0.00  0.00      A    C  
ATOM    116  CG  LYS A   4      66.704 115.611   8.090  0.00  0.00      A    C  
ATOM    117  CD  LYS A   4      65.522 114.811   8.663  0.00  0.00      A    C  
ATOM    118  CE  LYS A   4      65.272 113.507   7.879  0.00  0.00      A    C  
ATOM    119  NZ  LYS A   4      64.165 112.716   8.441  0.00  0.00      A    N1+
ATOM    120  H   LYS A   4      66.342 118.040   6.889  0.00  0.00      A    H  
ATOM    121  HA  LYS A   4      65.175 117.665   9.461  0.00  0.00      A    H  
ATOM    122  HB2 LYS A   4      68.053 117.223   8.513  0.00  0.00      A    H  
ATOM    123  HB3 LYS A   4      67.352 116.522   9.938  0.00  0.00      A    H  
ATOM    124  HG2 LYS A   4      66.479 115.906   7.064  0.00  0.00      A    H  
ATOM    125  HG3 LYS A   4      67.570 114.952   8.017  0.00  0.00      A    H  
ATOM    126  HD2 LYS A   4      65.704 114.586   9.715  0.00  0.00      A    H  
ATOM    127  HD3 LYS A   4      64.623 115.428   8.632  0.00  0.00      A    H  
ATOM    128  HE2 LYS A   4      65.043 113.737   6.838  0.00  0.00      A    H  
ATOM    129  HE3 LYS A   4      66.170 112.888   7.876  0.00  0.00      A    H  
ATOM    130  HZ1 LYS A   4      63.305 113.282   8.498  0.00  0.00      A    H  
ATOM    131  HZ2 LYS A   4      63.974 111.901   7.888  0.00  0.00      A    H  
ATOM    132  HZ3 LYS A   4      64.344 112.441   9.392  0.00  0.00      A    H  
ATOM    133  N   CYS A   5      66.271 119.283  11.073  0.00  0.00      A    N  
ATOM    134  CA  CYS A   5      66.748 120.266  12.040  0.00  0.00      A    C  
ATOM    135  C   CYS A   5      66.437 119.745  13.459  0.00  0.00      A    C  
ATOM    136  O   CYS A   5      65.834 118.675  13.601  0.00  0.00      A    O  
ATOM    137  CB  CYS A   5      66.192 121.679  11.731  0.00  0.00      A    C  
ATOM    138  SG  CYS A   5      64.422 121.851  12.101  0.00  0.00      A    S  
ATOM    139  H   CYS A   5      65.520 118.696  11.426  0.00  0.00      A    H  
ATOM    140  HA  CYS A   5      67.837 120.308  11.961  0.00  0.00      A    H  
ATOM    141  HB2 CYS A   5      66.720 122.425  12.320  0.00  0.00      A    H  
ATOM    142  HB3 CYS A   5      66.364 121.947  10.689  0.00  0.00      A    H  
ATOM    143  HG  CYS A   5      64.035 120.764  11.413  0.00  0.00      A    H  
ATOM    144  N   ASP A   6      66.874 120.481  14.487  0.00  0.00      A    N  
ATOM    145  CA  ASP A   6      66.575 120.176  15.891  0.00  0.00      A    C  
ATOM    146  C   ASP A   6      65.282 120.861  16.333  0.00  0.00      A    C  
ATOM    147  O   ASP A   6      64.404 120.177  16.859  0.00  0.00      A    O  
ATOM    148  CB  ASP A   6      67.732 120.472  16.876  0.00  0.00      A    C  
ATOM    149  CG  ASP A   6      68.975 119.619  16.643  0.00  0.00      A    C  
ATOM    150  OD1 ASP A   6      68.821 118.408  16.380  0.00  0.00      A    O  
ATOM    151  OD2 ASP A   6      70.093 120.146  16.814  0.00  0.00      A    O1-
ATOM    152  H   ASP A   6      67.350 121.365  14.315  0.00  0.00      A    H  
ATOM    153  HA  ASP A   6      66.379 119.105  15.977  0.00  0.00      A    H  
ATOM    154  HB2 ASP A   6      68.008 121.521  16.775  0.00  0.00      A    H  
ATOM    155  HB3 ASP A   6      67.408 120.334  17.909  0.00  0.00      A    H  
ATOM    156  N   VAL A   7      65.163 122.175  16.107  0.00  0.00      A    N  
ATOM    157  CA  VAL A   7      63.994 122.955  16.513  0.00  0.00      A    C  
ATOM    158  C   VAL A   7      63.596 123.909  15.374  0.00  0.00      A    C  
ATOM    159  O   VAL A   7      64.441 124.679  14.912  0.00  0.00      A    O  
ATOM    160  CB  VAL A   7      64.258 123.788  17.809  0.00  0.00      A    C  
ATOM    161  CG1 VAL A   7      63.051 124.646  18.251  0.00  0.00      A    C  
ATOM    162  CG2 VAL A   7      64.703 122.901  18.990  0.00  0.00      A    C  
ATOM    163  H   VAL A   7      65.880 122.681  15.606  0.00  0.00      A    H  
ATOM    164  HA  VAL A   7      63.155 122.291  16.705  0.00  0.00      A    H  
ATOM    165  HB  VAL A   7      65.079 124.479  17.611  0.00  0.00      A    H  
ATOM    166 HG11 VAL A   7      63.222 125.115  19.219  0.00  0.00      A    H  
ATOM    167 HG12 VAL A   7      62.846 125.455  17.549  0.00  0.00      A    H  
ATOM    168 HG13 VAL A   7      62.146 124.044  18.338  0.00  0.00      A    H  
ATOM    169 HG21 VAL A   7      64.841 123.488  19.898  0.00  0.00      A    H  
ATOM    170 HG22 VAL A   7      63.966 122.127  19.204  0.00  0.00      A    H  
ATOM    171 HG23 VAL A   7      65.655 122.410  18.790  0.00  0.00      A    H  
ATOM    172  N   VAL A   8      62.317 123.872  14.978  0.00  0.00      A    N  
ATOM    173  CA  VAL A   8      61.690 124.929  14.189  0.00  0.00      A    C  
ATOM    174  C   VAL A   8      61.123 125.970  15.169  0.00  0.00      A    C  
ATOM    175  O   VAL A   8      60.316 125.629  16.035  0.00  0.00      A    O  
ATOM    176  CB  VAL A   8      60.541 124.396  13.271  0.00  0.00      A    C  
ATOM    177  CG1 VAL A   8      59.498 125.445  12.818  0.00  0.00      A    C  
ATOM    178  CG2 VAL A   8      61.109 123.707  12.019  0.00  0.00      A    C  
ATOM    179  H   VAL A   8      61.678 123.244  15.449  0.00  0.00      A    H  
ATOM    180  HA  VAL A   8      62.437 125.399  13.547  0.00  0.00      A    H  
ATOM    181  HB  VAL A   8      59.995 123.635  13.828  0.00  0.00      A    H  
ATOM    182 HG11 VAL A   8      58.816 125.029  12.079  0.00  0.00      A    H  
ATOM    183 HG12 VAL A   8      58.877 125.792  13.644  0.00  0.00      A    H  
ATOM    184 HG13 VAL A   8      59.977 126.316  12.371  0.00  0.00      A    H  
ATOM    185 HG21 VAL A   8      60.319 123.251  11.422  0.00  0.00      A    H  
ATOM    186 HG22 VAL A   8      61.642 124.415  11.383  0.00  0.00      A    H  
ATOM    187 HG23 VAL A   8      61.808 122.921  12.285  0.00  0.00      A    H  
ATOM    188  N   VAL A   9      61.528 127.223  14.994  0.00  0.00      A    N  
ATOM    189  CA  VAL A   9      60.869 128.368  15.591  0.00  0.00      A    C  
ATOM    190  C   VAL A   9      59.945 128.963  14.509  0.00  0.00      A    C  
ATOM    191  O   VAL A   9      60.414 129.270  13.412  0.00  0.00      A    O  
ATOM    192  CB  VAL A   9      61.903 129.428  16.047  0.00  0.00      A    C  
ATOM    193  CG1 VAL A   9      61.254 130.693  16.629  0.00  0.00      A    C  
ATOM    194  CG2 VAL A   9      62.900 128.842  17.066  0.00  0.00      A    C  
ATOM    195  H   VAL A   9      62.236 127.433  14.291  0.00  0.00      A    H  
ATOM    196  HA  VAL A   9      60.291 128.068  16.463  0.00  0.00      A    H  
ATOM    197  HB  VAL A   9      62.478 129.742  15.177  0.00  0.00      A    H  
ATOM    198 HG11 VAL A   9      62.026 131.409  16.895  0.00  0.00      A    H  
ATOM    199 HG12 VAL A   9      60.599 131.194  15.917  0.00  0.00      A    H  
ATOM    200 HG13 VAL A   9      60.670 130.470  17.523  0.00  0.00      A    H  
ATOM    201 HG21 VAL A   9      63.576 129.605  17.450  0.00  0.00      A    H  
ATOM    202 HG22 VAL A   9      62.385 128.404  17.921  0.00  0.00      A    H  
ATOM    203 HG23 VAL A   9      63.517 128.062  16.619  0.00  0.00      A    H  
ATOM    204  N   VAL A  10      58.654 129.102  14.811  0.00  0.00      A    N  
ATOM    205  CA  VAL A  10      57.692 129.762  13.938  0.00  0.00      A    C  
ATOM    206  C   VAL A  10      57.609 131.239  14.375  0.00  0.00      A    C  
ATOM    207  O   VAL A  10      57.176 131.524  15.497  0.00  0.00      A    O  
ATOM    208  CB  VAL A  10      56.274 129.122  14.017  0.00  0.00      A    C  
ATOM    209  CG1 VAL A  10      55.297 129.713  12.982  0.00  0.00      A    C  
ATOM    210  CG2 VAL A  10      56.323 127.589  13.876  0.00  0.00      A    C  
ATOM    211  H   VAL A  10      58.321 128.814  15.731  0.00  0.00      A    H  
ATOM    212  HA  VAL A  10      58.021 129.702  12.898  0.00  0.00      A    H  
ATOM    213  HB  VAL A  10      55.839 129.338  14.989  0.00  0.00      A    H  
ATOM    214 HG11 VAL A  10      54.317 129.239  13.043  0.00  0.00      A    H  
ATOM    215 HG12 VAL A  10      55.143 130.783  13.128  0.00  0.00      A    H  
ATOM    216 HG13 VAL A  10      55.668 129.573  11.967  0.00  0.00      A    H  
ATOM    217 HG21 VAL A  10      55.322 127.158  13.825  0.00  0.00      A    H  
ATOM    218 HG22 VAL A  10      56.864 127.289  12.979  0.00  0.00      A    H  
ATOM    219 HG23 VAL A  10      56.823 127.130  14.729  0.00  0.00      A    H  
ATOM    220  N   GLY A  11      58.022 132.134  13.477  0.00  0.00      A    N  
ATOM    221  CA  GLY A  11      57.996 133.580  13.633  0.00  0.00      A    C  
ATOM    222  C   GLY A  11      59.391 134.096  14.005  0.00  0.00      A    C  
ATOM    223  O   GLY A  11      60.022 133.609  14.941  0.00  0.00      A    O  
ATOM    224  H   GLY A  11      58.371 131.795  12.579  0.00  0.00      A    H  
ATOM    225  HA2 GLY A  11      57.680 134.004  12.682  0.00  0.00      A    H  
ATOM    226  HA3 GLY A  11      57.275 133.882  14.392  0.00  0.00      A    H  
ATOM    227  N   GLY A  12      59.840 135.143  13.307  0.00  0.00      A    N  
ATOM    228  CA  GLY A  12      61.104 135.852  13.490  0.00  0.00      A    C  
ATOM    229  C   GLY A  12      60.880 137.143  14.292  0.00  0.00      A    C  
ATOM    230  O   GLY A  12      61.575 138.137  14.072  0.00  0.00      A    O  
ATOM    231  H   GLY A  12      59.245 135.545  12.557  0.00  0.00      A    H  
ATOM    232  HA2 GLY A  12      61.842 135.232  14.000  0.00  0.00      A    H  
ATOM    233  HA3 GLY A  12      61.511 136.098  12.509  0.00  0.00      A    H  
ATOM    234  N   GLY A  13      59.917 137.143  15.221  0.00  0.00      A    N  
ATOM    235  CA  GLY A  13      59.725 138.204  16.210  0.00  0.00      A    C  
ATOM    236  C   GLY A  13      60.774 138.062  17.319  0.00  0.00      A    C  
ATOM    237  O   GLY A  13      61.497 137.066  17.382  0.00  0.00      A    O  
ATOM    238  H   GLY A  13      59.413 136.283  15.366  0.00  0.00      A    H  
ATOM    239  HA2 GLY A  13      59.774 139.189  15.746  0.00  0.00      A    H  
ATOM    240  HA3 GLY A  13      58.746 138.099  16.664  0.00  0.00      A    H  
ATOM    241  N   ILE A  14      60.850 139.045  18.222  0.00  0.00      A    N  
ATOM    242  CA  ILE A  14      61.812 139.084  19.327  0.00  0.00      A    C  
ATOM    243  C   ILE A  14      61.765 137.846  20.257  0.00  0.00      A    C  
ATOM    244  O   ILE A  14      62.824 137.407  20.700  0.00  0.00      A    O  
ATOM    245  CB  ILE A  14      61.693 140.415  20.138  0.00  0.00      A    C  
ATOM    246  CG1 ILE A  14      62.153 141.601  19.255  0.00  0.00      A    C  
ATOM    247  CG2 ILE A  14      62.451 140.449  21.489  0.00  0.00      A    C  
ATOM    248  CD1 ILE A  14      61.762 142.983  19.790  0.00  0.00      A    C  
ATOM    249  H   ILE A  14      60.193 139.810  18.178  0.00  0.00      A    H  
ATOM    250  HA  ILE A  14      62.801 139.071  18.864  0.00  0.00      A    H  
ATOM    251  HB  ILE A  14      60.635 140.559  20.365  0.00  0.00      A    H  
ATOM    252 HG12 ILE A  14      63.235 141.562  19.123  0.00  0.00      A    H  
ATOM    253 HG13 ILE A  14      61.739 141.514  18.250  0.00  0.00      A    H  
ATOM    254 HG21 ILE A  14      62.303 141.392  22.013  0.00  0.00      A    H  
ATOM    255 HG22 ILE A  14      62.114 139.675  22.177  0.00  0.00      A    H  
ATOM    256 HG23 ILE A  14      63.523 140.315  21.344  0.00  0.00      A    H  
ATOM    257 HD11 ILE A  14      62.035 143.751  19.067  0.00  0.00      A    H  
ATOM    258 HD12 ILE A  14      60.687 143.051  19.955  0.00  0.00      A    H  
ATOM    259 HD13 ILE A  14      62.273 143.230  20.720  0.00  0.00      A    H  
ATOM    260  N   SER A  15      60.584 137.255  20.485  0.00  0.00      A    N  
ATOM    261  CA  SER A  15      60.436 136.031  21.266  0.00  0.00      A    C  
ATOM    262  C   SER A  15      61.036 134.824  20.528  0.00  0.00      A    C  
ATOM    263  O   SER A  15      61.751 134.029  21.137  0.00  0.00      A    O  
ATOM    264  CB  SER A  15      58.943 135.822  21.624  0.00  0.00      A    C  
ATOM    265  OG  SER A  15      58.745 134.852  22.633  0.00  0.00      A    O  
ATOM    266  H   SER A  15      59.738 137.559  19.981  0.00  0.00      A    H  
ATOM    267  HA  SER A  15      61.016 136.166  22.178  0.00  0.00      A    H  
ATOM    268  HB2 SER A  15      58.510 136.751  21.987  0.00  0.00      A    H  
ATOM    269  HB3 SER A  15      58.368 135.528  20.746  0.00  0.00      A    H  
ATOM    270  HG  SER A  15      59.181 135.206  23.427  0.00  0.00      A    H  
ATOM    271  N   GLY A  16      60.794 134.743  19.214  0.00  0.00      A    N  
ATOM    272  CA  GLY A  16      61.315 133.679  18.366  0.00  0.00      A    C  
ATOM    273  C   GLY A  16      62.835 133.812  18.221  0.00  0.00      A    C  
ATOM    274  O   GLY A  16      63.550 132.827  18.381  0.00  0.00      A    O  
ATOM    275  H   GLY A  16      60.291 135.496  18.764  0.00  0.00      A    H  
ATOM    276  HA2 GLY A  16      61.061 132.707  18.792  0.00  0.00      A    H  
ATOM    277  HA3 GLY A  16      60.849 133.738  17.384  0.00  0.00      A    H  
ATOM    278  N   MET A  17      63.335 135.027  17.971  0.00  0.00      A    N  
ATOM    279  CA  MET A  17      64.763 135.297  17.806  0.00  0.00      A    C  
ATOM    280  C   MET A  17      65.556 135.112  19.115  0.00  0.00      A    C  
ATOM    281  O   MET A  17      66.654 134.559  19.065  0.00  0.00      A    O  
ATOM    282  CB  MET A  17      64.979 136.680  17.154  0.00  0.00      A    C  
ATOM    283  CG  MET A  17      64.354 136.806  15.749  0.00  0.00      A    C  
ATOM    284  SD  MET A  17      65.000 135.679  14.484  0.00  0.00      A    S  
ATOM    285  CE  MET A  17      66.357 136.683  13.843  0.00  0.00      A    C  
ATOM    286  H   MET A  17      62.693 135.808  17.844  0.00  0.00      A    H  
ATOM    287  HA  MET A  17      65.151 134.549  17.113  0.00  0.00      A    H  
ATOM    288  HB2 MET A  17      64.577 137.458  17.804  0.00  0.00      A    H  
ATOM    289  HB3 MET A  17      66.046 136.882  17.078  0.00  0.00      A    H  
ATOM    290  HG2 MET A  17      63.288 136.615  15.798  0.00  0.00      A    H  
ATOM    291  HG3 MET A  17      64.451 137.830  15.389  0.00  0.00      A    H  
ATOM    292  HE1 MET A  17      66.946 136.109  13.130  0.00  0.00      A    H  
ATOM    293  HE2 MET A  17      65.966 137.566  13.339  0.00  0.00      A    H  
ATOM    294  HE3 MET A  17      67.011 137.011  14.648  0.00  0.00      A    H  
ATOM    295  N   ALA A  18      64.982 135.497  20.267  0.00  0.00      A    N  
ATOM    296  CA  ALA A  18      65.550 135.212  21.588  0.00  0.00      A    C  
ATOM    297  C   ALA A  18      65.634 133.702  21.882  0.00  0.00      A    C  
ATOM    298  O   ALA A  18      66.670 133.234  22.356  0.00  0.00      A    O  
ATOM    299  CB  ALA A  18      64.746 135.931  22.683  0.00  0.00      A    C  
ATOM    300  H   ALA A  18      64.089 135.982  20.255  0.00  0.00      A    H  
ATOM    301  HA  ALA A  18      66.568 135.609  21.603  0.00  0.00      A    H  
ATOM    302  HB1 ALA A  18      65.141 135.699  23.673  0.00  0.00      A    H  
ATOM    303  HB2 ALA A  18      64.791 137.013  22.560  0.00  0.00      A    H  
ATOM    304  HB3 ALA A  18      63.696 135.634  22.673  0.00  0.00      A    H  
ATOM    305  N   ALA A  19      64.559 132.965  21.560  0.00  0.00      A    N  
ATOM    306  CA  ALA A  19      64.498 131.510  21.681  0.00  0.00      A    C  
ATOM    307  C   ALA A  19      65.518 130.808  20.770  0.00  0.00      A    C  
ATOM    308  O   ALA A  19      66.271 129.955  21.240  0.00  0.00      A    O  
ATOM    309  CB  ALA A  19      63.078 131.020  21.367  0.00  0.00      A    C  
ATOM    310  H   ALA A  19      63.739 133.421  21.175  0.00  0.00      A    H  
ATOM    311  HA  ALA A  19      64.730 131.260  22.718  0.00  0.00      A    H  
ATOM    312  HB1 ALA A  19      62.992 129.967  21.620  0.00  0.00      A    H  
ATOM    313  HB2 ALA A  19      62.326 131.551  21.947  0.00  0.00      A    H  
ATOM    314  HB3 ALA A  19      62.821 131.132  20.313  0.00  0.00      A    H  
ATOM    315  N   ALA A  20      65.545 131.212  19.491  0.00  0.00      A    N  
ATOM    316  CA  ALA A  20      66.469 130.723  18.475  0.00  0.00      A    C  
ATOM    317  C   ALA A  20      67.936 130.959  18.855  0.00  0.00      A    C  
ATOM    318  O   ALA A  20      68.732 130.033  18.720  0.00  0.00      A    O  
ATOM    319  CB  ALA A  20      66.155 131.367  17.118  0.00  0.00      A    C  
ATOM    320  H   ALA A  20      64.861 131.902  19.180  0.00  0.00      A    H  
ATOM    321  HA  ALA A  20      66.310 129.646  18.387  0.00  0.00      A    H  
ATOM    322  HB1 ALA A  20      66.778 130.937  16.334  0.00  0.00      A    H  
ATOM    323  HB2 ALA A  20      65.116 131.210  16.832  0.00  0.00      A    H  
ATOM    324  HB3 ALA A  20      66.334 132.442  17.133  0.00  0.00      A    H  
ATOM    325  N   LYS A  21      68.261 132.158  19.366  0.00  0.00      A    N  
ATOM    326  CA  LYS A  21      69.594 132.480  19.871  0.00  0.00      A    C  
ATOM    327  C   LYS A  21      69.992 131.581  21.057  0.00  0.00      A    C  
ATOM    328  O   LYS A  21      71.091 131.033  21.038  0.00  0.00      A    O  
ATOM    329  CB  LYS A  21      69.721 133.980  20.215  0.00  0.00      A    C  
ATOM    330  CG  LYS A  21      71.165 134.383  20.586  0.00  0.00      A    C  
ATOM    331  CD  LYS A  21      71.304 135.828  21.076  0.00  0.00      A    C  
ATOM    332  CE  LYS A  21      72.751 136.216  21.435  0.00  0.00      A    C  
ATOM    333  NZ  LYS A  21      73.320 135.403  22.524  0.00  0.00      A    N1+
ATOM    334  H   LYS A  21      67.560 132.893  19.413  0.00  0.00      A    H  
ATOM    335  HA  LYS A  21      70.291 132.280  19.055  0.00  0.00      A    H  
ATOM    336  HB2 LYS A  21      69.403 134.580  19.362  0.00  0.00      A    H  
ATOM    337  HB3 LYS A  21      69.043 134.226  21.033  0.00  0.00      A    H  
ATOM    338  HG2 LYS A  21      71.546 133.725  21.364  0.00  0.00      A    H  
ATOM    339  HG3 LYS A  21      71.812 134.227  19.721  0.00  0.00      A    H  
ATOM    340  HD2 LYS A  21      70.936 136.507  20.307  0.00  0.00      A    H  
ATOM    341  HD3 LYS A  21      70.657 135.984  21.940  0.00  0.00      A    H  
ATOM    342  HE2 LYS A  21      73.404 136.150  20.565  0.00  0.00      A    H  
ATOM    343  HE3 LYS A  21      72.765 137.259  21.756  0.00  0.00      A    H  
ATOM    344  HZ1 LYS A  21      74.152 135.898  22.885  0.00  0.00      A    H  
ATOM    345  HZ2 LYS A  21      72.686 135.326  23.296  0.00  0.00      A    H  
ATOM    346  HZ3 LYS A  21      73.600 134.450  22.235  0.00  0.00      A    H  
ATOM    347  N   LEU A  22      69.104 131.413  22.051  0.00  0.00      A    N  
ATOM    348  CA  LEU A  22      69.357 130.565  23.221  0.00  0.00      A    C  
ATOM    349  C   LEU A  22      69.675 129.112  22.823  0.00  0.00      A    C  
ATOM    350  O   LEU A  22      70.660 128.553  23.308  0.00  0.00      A    O  
ATOM    351  CB  LEU A  22      68.197 130.677  24.243  0.00  0.00      A    C  
ATOM    352  CG  LEU A  22      68.443 129.973  25.606  0.00  0.00      A    C  
ATOM    353  CD1 LEU A  22      67.657 130.643  26.743  0.00  0.00      A    C  
ATOM    354  CD2 LEU A  22      68.165 128.456  25.593  0.00  0.00      A    C  
ATOM    355  H   LEU A  22      68.206 131.888  22.009  0.00  0.00      A    H  
ATOM    356  HA  LEU A  22      70.253 130.967  23.699  0.00  0.00      A    H  
ATOM    357  HB2 LEU A  22      68.045 131.741  24.431  0.00  0.00      A    H  
ATOM    358  HB3 LEU A  22      67.261 130.326  23.806  0.00  0.00      A    H  
ATOM    359  HG  LEU A  22      69.497 130.113  25.851  0.00  0.00      A    H  
ATOM    360 HD11 LEU A  22      68.003 130.291  27.715  0.00  0.00      A    H  
ATOM    361 HD12 LEU A  22      67.784 131.725  26.735  0.00  0.00      A    H  
ATOM    362 HD13 LEU A  22      66.590 130.429  26.676  0.00  0.00      A    H  
ATOM    363 HD21 LEU A  22      67.373 128.179  26.290  0.00  0.00      A    H  
ATOM    364 HD22 LEU A  22      67.860 128.092  24.615  0.00  0.00      A    H  
ATOM    365 HD23 LEU A  22      69.058 127.897  25.875  0.00  0.00      A    H  
ATOM    366  N   LEU A  23      68.867 128.544  21.921  0.00  0.00      A    N  
ATOM    367  CA  LEU A  23      69.046 127.184  21.423  0.00  0.00      A    C  
ATOM    368  C   LEU A  23      70.270 127.050  20.492  0.00  0.00      A    C  
ATOM    369  O   LEU A  23      70.996 126.063  20.618  0.00  0.00      A    O  
ATOM    370  CB  LEU A  23      67.744 126.696  20.759  0.00  0.00      A    C  
ATOM    371  CG  LEU A  23      66.530 126.569  21.705  0.00  0.00      A    C  
ATOM    372  CD1 LEU A  23      65.243 126.327  20.896  0.00  0.00      A    C  
ATOM    373  CD2 LEU A  23      66.729 125.525  22.828  0.00  0.00      A    C  
ATOM    374  H   LEU A  23      68.066 129.064  21.573  0.00  0.00      A    H  
ATOM    375  HA  LEU A  23      69.247 126.548  22.284  0.00  0.00      A    H  
ATOM    376  HB2 LEU A  23      67.484 127.403  19.974  0.00  0.00      A    H  
ATOM    377  HB3 LEU A  23      67.915 125.740  20.264  0.00  0.00      A    H  
ATOM    378  HG  LEU A  23      66.403 127.532  22.196  0.00  0.00      A    H  
ATOM    379 HD11 LEU A  23      64.598 125.565  21.334  0.00  0.00      A    H  
ATOM    380 HD12 LEU A  23      64.660 127.247  20.837  0.00  0.00      A    H  
ATOM    381 HD13 LEU A  23      65.455 126.021  19.872  0.00  0.00      A    H  
ATOM    382 HD21 LEU A  23      66.651 125.989  23.811  0.00  0.00      A    H  
ATOM    383 HD22 LEU A  23      65.992 124.724  22.799  0.00  0.00      A    H  
ATOM    384 HD23 LEU A  23      67.706 125.050  22.785  0.00  0.00      A    H  
ATOM    385  N   HIS A  24      70.530 128.053  19.638  0.00  0.00      A    N  
ATOM    386  CA  HIS A  24      71.743 128.182  18.816  0.00  0.00      A    C  
ATOM    387  C   HIS A  24      73.015 128.159  19.677  0.00  0.00      A    C  
ATOM    388  O   HIS A  24      73.898 127.331  19.449  0.00  0.00      A    O  
ATOM    389  CB  HIS A  24      71.676 129.466  17.952  0.00  0.00      A    C  
ATOM    390  CG  HIS A  24      72.942 129.895  17.236  0.00  0.00      A    C  
ATOM    391  CD2 HIS A  24      73.376 129.667  15.949  0.00  0.00      A    C  
ATOM    392  ND1 HIS A  24      73.921 130.696  17.817  0.00  0.00      A    N  
ATOM    393  CE1 HIS A  24      74.869 130.895  16.903  0.00  0.00      A    C  
ATOM    394  NE2 HIS A  24      74.608 130.295  15.746  0.00  0.00      A    N  
ATOM    395  H   HIS A  24      69.865 128.820  19.558  0.00  0.00      A    H  
ATOM    396  HA  HIS A  24      71.787 127.322  18.145  0.00  0.00      A    H  
ATOM    397  HB2 HIS A  24      70.897 129.348  17.199  0.00  0.00      A    H  
ATOM    398  HB3 HIS A  24      71.369 130.308  18.567  0.00  0.00      A    H  
ATOM    399  HD1 HIS A  24      73.979 131.076  18.790  0.00  0.00      A    H  
ATOM    400  HD2 HIS A  24      72.899 129.102  15.158  0.00  0.00      A    H  
ATOM    401  HE1 HIS A  24      75.758 131.481  17.091  0.00  0.00      A    H  
ATOM    402  N   ASP A  25      73.058 129.035  20.688  0.00  0.00      A    N  
ATOM    403  CA  ASP A  25      74.190 129.201  21.601  0.00  0.00      A    C  
ATOM    404  C   ASP A  25      74.351 128.000  22.555  0.00  0.00      A    C  
ATOM    405  O   ASP A  25      75.454 127.772  23.052  0.00  0.00      A    O  
ATOM    406  CB  ASP A  25      74.195 130.557  22.361  0.00  0.00      A    C  
ATOM    407  CG  ASP A  25      74.176 131.821  21.488  0.00  0.00      A    C  
ATOM    408  OD1 ASP A  25      74.380 131.724  20.258  0.00  0.00      A    O  
ATOM    409  OD2 ASP A  25      74.037 132.922  22.069  0.00  0.00      A    O1-
ATOM    410  H   ASP A  25      72.300 129.709  20.792  0.00  0.00      A    H  
ATOM    411  HA  ASP A  25      75.087 129.202  20.977  0.00  0.00      A    H  
ATOM    412  HB2 ASP A  25      73.321 130.583  23.013  0.00  0.00      A    H  
ATOM    413  HB3 ASP A  25      75.083 130.601  22.993  0.00  0.00      A    H  
ATOM    414  N   SER A  26      73.281 127.213  22.746  0.00  0.00      A    N  
ATOM    415  CA  SER A  26      73.305 125.907  23.415  0.00  0.00      A    C  
ATOM    416  C   SER A  26      73.767 124.760  22.483  0.00  0.00      A    C  
ATOM    417  O   SER A  26      74.033 123.663  22.976  0.00  0.00      A    O  
ATOM    418  CB  SER A  26      71.914 125.605  24.008  0.00  0.00      A    C  
ATOM    419  OG  SER A  26      71.566 126.581  24.976  0.00  0.00      A    O  
ATOM    420  H   SER A  26      72.397 127.497  22.344  0.00  0.00      A    H  
ATOM    421  HA  SER A  26      74.020 125.946  24.238  0.00  0.00      A    H  
ATOM    422  HB2 SER A  26      71.153 125.569  23.230  0.00  0.00      A    H  
ATOM    423  HB3 SER A  26      71.911 124.626  24.490  0.00  0.00      A    H  
ATOM    424  HG  SER A  26      71.284 127.376  24.483  0.00  0.00      A    H  
ATOM    425  N   GLY A  27      73.896 125.019  21.174  0.00  0.00      A    N  
ATOM    426  CA  GLY A  27      74.477 124.100  20.199  0.00  0.00      A    C  
ATOM    427  C   GLY A  27      73.426 123.308  19.407  0.00  0.00      A    C  
ATOM    428  O   GLY A  27      73.815 122.381  18.696  0.00  0.00      A    O  
ATOM    429  H   GLY A  27      73.665 125.943  20.823  0.00  0.00      A    H  
ATOM    430  HA2 GLY A  27      75.065 124.685  19.491  0.00  0.00      A    H  
ATOM    431  HA3 GLY A  27      75.173 123.405  20.672  0.00  0.00      A    H  
ATOM    432  N   LEU A  28      72.126 123.631  19.501  0.00  0.00      A    N  
ATOM    433  CA  LEU A  28      71.083 122.988  18.691  0.00  0.00      A    C  
ATOM    434  C   LEU A  28      71.042 123.579  17.269  0.00  0.00      A    C  
ATOM    435  O   LEU A  28      71.317 124.766  17.071  0.00  0.00      A    O  
ATOM    436  CB  LEU A  28      69.696 123.129  19.361  0.00  0.00      A    C  
ATOM    437  CG  LEU A  28      69.524 122.390  20.707  0.00  0.00      A    C  
ATOM    438  CD1 LEU A  28      68.105 122.611  21.269  0.00  0.00      A    C  
ATOM    439  CD2 LEU A  28      69.860 120.886  20.617  0.00  0.00      A    C  
ATOM    440  H   LEU A  28      71.844 124.452  20.029  0.00  0.00      A    H  
ATOM    441  HA  LEU A  28      71.317 121.927  18.594  0.00  0.00      A    H  
ATOM    442  HB2 LEU A  28      69.468 124.187  19.486  0.00  0.00      A    H  
ATOM    443  HB3 LEU A  28      68.937 122.751  18.674  0.00  0.00      A    H  
ATOM    444  HG  LEU A  28      70.221 122.841  21.415  0.00  0.00      A    H  
ATOM    445 HD11 LEU A  28      68.146 122.872  22.326  0.00  0.00      A    H  
ATOM    446 HD12 LEU A  28      67.577 123.416  20.757  0.00  0.00      A    H  
ATOM    447 HD13 LEU A  28      67.476 121.725  21.180  0.00  0.00      A    H  
ATOM    448 HD21 LEU A  28      69.179 120.267  21.201  0.00  0.00      A    H  
ATOM    449 HD22 LEU A  28      69.815 120.516  19.592  0.00  0.00      A    H  
ATOM    450 HD23 LEU A  28      70.865 120.692  20.992  0.00  0.00      A    H  
ATOM    451  N   ASN A  29      70.662 122.737  16.304  0.00  0.00      A    N  
ATOM    452  CA  ASN A  29      70.484 123.067  14.889  0.00  0.00      A    C  
ATOM    453  C   ASN A  29      69.095 123.697  14.708  0.00  0.00      A    C  
ATOM    454  O   ASN A  29      68.148 123.007  14.319  0.00  0.00      A    O  
ATOM    455  CB  ASN A  29      70.636 121.805  14.001  0.00  0.00      A    C  
ATOM    456  CG  ASN A  29      72.003 121.128  14.095  0.00  0.00      A    C  
ATOM    457  ND2 ASN A  29      72.166 120.215  15.045  0.00  0.00      A    N  
ATOM    458  OD1 ASN A  29      72.903 121.409  13.306  0.00  0.00      A    O  
ATOM    459  H   ASN A  29      70.445 121.762  16.559  0.00  0.00      A    H  
ATOM    460  HA  ASN A  29      71.240 123.794  14.585  0.00  0.00      A    H  
ATOM    461  HB2 ASN A  29      69.867 121.068  14.233  0.00  0.00      A    H  
ATOM    462  HB3 ASN A  29      70.472 122.079  12.957  0.00  0.00      A    H  
ATOM    463 HD21 ASN A  29      71.404 120.053  15.727  0.00  0.00      A    H  
ATOM    464 HD22 ASN A  29      73.036 119.720  15.167  0.00  0.00      A    H  
ATOM    465  N   VAL A  30      68.978 124.980  15.055  0.00  0.00      A    N  
ATOM    466  CA  VAL A  30      67.743 125.747  14.934  0.00  0.00      A    C  
ATOM    467  C   VAL A  30      67.437 126.137  13.472  0.00  0.00      A    C  
ATOM    468  O   VAL A  30      68.355 126.314  12.668  0.00  0.00      A    O  
ATOM    469  CB  VAL A  30      67.810 127.048  15.783  0.00  0.00      A    C  
ATOM    470  CG1 VAL A  30      67.937 126.730  17.279  0.00  0.00      A    C  
ATOM    471  CG2 VAL A  30      68.889 128.068  15.361  0.00  0.00      A    C  
ATOM    472  H   VAL A  30      69.779 125.467  15.432  0.00  0.00      A    H  
ATOM    473  HA  VAL A  30      66.926 125.130  15.311  0.00  0.00      A    H  
ATOM    474  HB  VAL A  30      66.849 127.555  15.669  0.00  0.00      A    H  
ATOM    475 HG11 VAL A  30      67.916 127.653  17.854  0.00  0.00      A    H  
ATOM    476 HG12 VAL A  30      67.115 126.103  17.625  0.00  0.00      A    H  
ATOM    477 HG13 VAL A  30      68.871 126.219  17.513  0.00  0.00      A    H  
ATOM    478 HG21 VAL A  30      68.869 128.936  16.020  0.00  0.00      A    H  
ATOM    479 HG22 VAL A  30      69.891 127.642  15.411  0.00  0.00      A    H  
ATOM    480 HG23 VAL A  30      68.732 128.443  14.350  0.00  0.00      A    H  
ATOM    481  N   VAL A  31      66.148 126.307  13.181  0.00  0.00      A    N  
ATOM    482  CA  VAL A  31      65.614 126.933  11.980  0.00  0.00      A    C  
ATOM    483  C   VAL A  31      64.530 127.923  12.451  0.00  0.00      A    C  
ATOM    484  O   VAL A  31      63.776 127.589  13.367  0.00  0.00      A    O  
ATOM    485  CB  VAL A  31      64.996 125.863  11.025  0.00  0.00      A    C  
ATOM    486  CG1 VAL A  31      64.058 126.415   9.936  0.00  0.00      A    C  
ATOM    487  CG2 VAL A  31      66.096 125.020  10.355  0.00  0.00      A    C  
ATOM    488  H   VAL A  31      65.442 126.078  13.877  0.00  0.00      A    H  
ATOM    489  HA  VAL A  31      66.401 127.484  11.464  0.00  0.00      A    H  
ATOM    490  HB  VAL A  31      64.397 125.180  11.632  0.00  0.00      A    H  
ATOM    491 HG11 VAL A  31      63.727 125.628   9.260  0.00  0.00      A    H  
ATOM    492 HG12 VAL A  31      63.157 126.853  10.363  0.00  0.00      A    H  
ATOM    493 HG13 VAL A  31      64.554 127.180   9.340  0.00  0.00      A    H  
ATOM    494 HG21 VAL A  31      65.669 124.244   9.720  0.00  0.00      A    H  
ATOM    495 HG22 VAL A  31      66.746 125.640   9.736  0.00  0.00      A    H  
ATOM    496 HG23 VAL A  31      66.724 124.525  11.094  0.00  0.00      A    H  
ATOM    497  N   VAL A  32      64.461 129.109  11.838  0.00  0.00      A    N  
ATOM    498  CA  VAL A  32      63.410 130.090  12.102  0.00  0.00      A    C  
ATOM    499  C   VAL A  32      62.597 130.251  10.806  0.00  0.00      A    C  
ATOM    500  O   VAL A  32      63.146 130.707   9.804  0.00  0.00      A    O  
ATOM    501  CB  VAL A  32      63.971 131.476  12.539  0.00  0.00      A    C  
ATOM    502  CG1 VAL A  32      62.867 132.511  12.838  0.00  0.00      A    C  
ATOM    503  CG2 VAL A  32      64.908 131.356  13.753  0.00  0.00      A    C  
ATOM    504  H   VAL A  32      65.076 129.309  11.052  0.00  0.00      A    H  
ATOM    505  HA  VAL A  32      62.750 129.744  12.892  0.00  0.00      A    H  
ATOM    506  HB  VAL A  32      64.567 131.890  11.729  0.00  0.00      A    H  
ATOM    507 HG11 VAL A  32      63.297 133.452  13.182  0.00  0.00      A    H  
ATOM    508 HG12 VAL A  32      62.267 132.743  11.958  0.00  0.00      A    H  
ATOM    509 HG13 VAL A  32      62.190 132.154  13.616  0.00  0.00      A    H  
ATOM    510 HG21 VAL A  32      65.254 132.336  14.085  0.00  0.00      A    H  
ATOM    511 HG22 VAL A  32      64.405 130.881  14.594  0.00  0.00      A    H  
ATOM    512 HG23 VAL A  32      65.794 130.765  13.521  0.00  0.00      A    H  
ATOM    513  N   LEU A  33      61.321 129.863  10.840  0.00  0.00      A    N  
ATOM    514  CA  LEU A  33      60.379 129.996   9.733  0.00  0.00      A    C  
ATOM    515  C   LEU A  33      59.559 131.266   9.975  0.00  0.00      A    C  
ATOM    516  O   LEU A  33      58.829 131.327  10.964  0.00  0.00      A    O  
ATOM    517  CB  LEU A  33      59.464 128.748   9.665  0.00  0.00      A    C  
ATOM    518  CG  LEU A  33      60.209 127.418   9.423  0.00  0.00      A    C  
ATOM    519  CD1 LEU A  33      59.236 126.231   9.333  0.00  0.00      A    C  
ATOM    520  CD2 LEU A  33      61.125 127.466   8.195  0.00  0.00      A    C  
ATOM    521  H   LEU A  33      60.919 129.568  11.731  0.00  0.00      A    H  
ATOM    522  HA  LEU A  33      60.909 130.099   8.785  0.00  0.00      A    H  
ATOM    523  HB2 LEU A  33      58.882 128.668  10.586  0.00  0.00      A    H  
ATOM    524  HB3 LEU A  33      58.735 128.897   8.866  0.00  0.00      A    H  
ATOM    525  HG  LEU A  33      60.838 127.235  10.294  0.00  0.00      A    H  
ATOM    526 HD11 LEU A  33      59.660 125.343   9.803  0.00  0.00      A    H  
ATOM    527 HD12 LEU A  33      58.294 126.444   9.836  0.00  0.00      A    H  
ATOM    528 HD13 LEU A  33      59.004 125.969   8.300  0.00  0.00      A    H  
ATOM    529 HD21 LEU A  33      61.303 126.472   7.795  0.00  0.00      A    H  
ATOM    530 HD22 LEU A  33      60.709 128.079   7.396  0.00  0.00      A    H  
ATOM    531 HD23 LEU A  33      62.099 127.872   8.462  0.00  0.00      A    H  
ATOM    532  N   GLU A  34      59.704 132.260   9.096  0.00  0.00      A    N  
ATOM    533  CA  GLU A  34      58.998 133.532   9.168  0.00  0.00      A    C  
ATOM    534  C   GLU A  34      58.150 133.700   7.900  0.00  0.00      A    C  
ATOM    535  O   GLU A  34      58.629 133.415   6.802  0.00  0.00      A    O  
ATOM    536  CB  GLU A  34      60.041 134.652   9.382  0.00  0.00      A    C  
ATOM    537  CG  GLU A  34      59.513 136.097   9.304  0.00  0.00      A    C  
ATOM    538  CD  GLU A  34      58.299 136.341  10.186  0.00  0.00      A    C  
ATOM    539  OE1 GLU A  34      58.449 136.316  11.421  0.00  0.00      A    O  
ATOM    540  OE2 GLU A  34      57.183 136.501   9.650  0.00  0.00      A    O1-
ATOM    541  H   GLU A  34      60.298 132.141   8.278  0.00  0.00      A    H  
ATOM    542  HA  GLU A  34      58.316 133.539  10.022  0.00  0.00      A    H  
ATOM    543  HB2 GLU A  34      60.504 134.515  10.360  0.00  0.00      A    H  
ATOM    544  HB3 GLU A  34      60.843 134.544   8.653  0.00  0.00      A    H  
ATOM    545  HG2 GLU A  34      60.306 136.779   9.609  0.00  0.00      A    H  
ATOM    546  HG3 GLU A  34      59.270 136.355   8.274  0.00  0.00      A    H  
ATOM    547  N   ALA A  35      56.906 134.158   8.074  0.00  0.00      A    N  
ATOM    548  CA  ALA A  35      55.942 134.408   7.012  0.00  0.00      A    C  
ATOM    549  C   ALA A  35      56.290 135.643   6.173  0.00  0.00      A    C  
ATOM    550  O   ALA A  35      56.080 135.627   4.960  0.00  0.00      A    O  
ATOM    551  CB  ALA A  35      54.541 134.557   7.622  0.00  0.00      A    C  
ATOM    552  H   ALA A  35      56.687 134.574   8.976  0.00  0.00      A    H  
ATOM    553  HA  ALA A  35      55.943 133.550   6.344  0.00  0.00      A    H  
ATOM    554  HB1 ALA A  35      53.802 134.730   6.841  0.00  0.00      A    H  
ATOM    555  HB2 ALA A  35      54.239 133.661   8.160  0.00  0.00      A    H  
ATOM    556  HB3 ALA A  35      54.492 135.397   8.317  0.00  0.00      A    H  
ATOM    557  N   ARG A  36      56.807 136.686   6.829  0.00  0.00      A    N  
ATOM    558  CA  ARG A  36      57.257 137.916   6.190  0.00  0.00      A    C  
ATOM    559  C   ARG A  36      58.595 137.735   5.444  0.00  0.00      A    C  
ATOM    560  O   ARG A  36      59.314 136.752   5.633  0.00  0.00      A    O  
ATOM    561  CB  ARG A  36      57.383 139.011   7.265  0.00  0.00      A    C  
ATOM    562  CG  ARG A  36      56.046 139.525   7.814  0.00  0.00      A    C  
ATOM    563  CD  ARG A  36      56.284 140.521   8.953  0.00  0.00      A    C  
ATOM    564  NE  ARG A  36      55.096 141.332   9.251  0.00  0.00      A    N1+
ATOM    565  CZ  ARG A  36      54.387 141.349  10.381  0.00  0.00      A    C  
ATOM    566  NH1 ARG A  36      54.513 140.418  11.322  0.00  0.00      A    N  
ATOM    567  NH2 ARG A  36      53.527 142.335  10.565  0.00  0.00      A    N  
ATOM    568  H   ARG A  36      56.967 136.607   7.840  0.00  0.00      A    H  
ATOM    569  HA  ARG A  36      56.501 138.221   5.463  0.00  0.00      A    H  
ATOM    570  HB2 ARG A  36      58.001 138.645   8.085  0.00  0.00      A    H  
ATOM    571  HB3 ARG A  36      57.908 139.871   6.851  0.00  0.00      A    H  
ATOM    572  HG2 ARG A  36      55.405 139.940   7.036  0.00  0.00      A    H  
ATOM    573  HG3 ARG A  36      55.513 138.668   8.228  0.00  0.00      A    H  
ATOM    574  HD2 ARG A  36      56.513 139.952   9.853  0.00  0.00      A    H  
ATOM    575  HD3 ARG A  36      57.164 141.142   8.791  0.00  0.00      A    H  
ATOM    576  HE  ARG A  36      54.843 142.016   8.547  0.00  0.00      A    H  
ATOM    577 HH11 ARG A  36      54.997 139.538  11.111  0.00  0.00      A    H  
ATOM    578 HH12 ARG A  36      53.953 140.469  12.157  0.00  0.00      A    H  
ATOM    579 HH21 ARG A  36      53.305 143.011   9.794  0.00  0.00      A    H  
ATOM    580 HH22 ARG A  36      53.038 142.443  11.460  0.00  0.00      A    H  
ATOM    581  N   ASP A  37      58.921 138.747   4.634  0.00  0.00      A    N  
ATOM    582  CA  ASP A  37      60.204 138.969   3.963  0.00  0.00      A    C  
ATOM    583  C   ASP A  37      61.188 139.746   4.872  0.00  0.00      A    C  
ATOM    584  O   ASP A  37      62.250 140.158   4.404  0.00  0.00      A    O  
ATOM    585  CB  ASP A  37      60.043 139.702   2.599  0.00  0.00      A    C  
ATOM    586  CG  ASP A  37      59.254 141.016   2.615  0.00  0.00      A    C  
ATOM    587  OD1 ASP A  37      58.407 141.213   3.511  0.00  0.00      A    O  
ATOM    588  OD2 ASP A  37      59.421 141.798   1.657  0.00  0.00      A    O1-
ATOM    589  H   ASP A  37      58.299 139.547   4.520  0.00  0.00      A    H  
ATOM    590  HA  ASP A  37      60.657 138.001   3.756  0.00  0.00      A    H  
ATOM    591  HB2 ASP A  37      61.031 139.897   2.181  0.00  0.00      A    H  
ATOM    592  HB3 ASP A  37      59.547 139.027   1.901  0.00  0.00      A    H  
ATOM    593  N   ARG A  38      60.832 139.948   6.145  0.00  0.00      A    N  
ATOM    594  CA  ARG A  38      61.613 140.627   7.171  0.00  0.00      A    C  
ATOM    595  C   ARG A  38      61.417 139.880   8.498  0.00  0.00      A    C  
ATOM    596  O   ARG A  38      60.444 139.141   8.642  0.00  0.00      A    O  
ATOM    597  CB  ARG A  38      61.152 142.102   7.293  0.00  0.00      A    C  
ATOM    598  CG  ARG A  38      59.708 142.295   7.810  0.00  0.00      A    C  
ATOM    599  CD  ARG A  38      59.358 143.757   8.099  0.00  0.00      A    C  
ATOM    600  NE  ARG A  38      58.096 143.867   8.844  0.00  0.00      A    N1+
ATOM    601  CZ  ARG A  38      57.943 143.807  10.174  0.00  0.00      A    C  
ATOM    602  NH1 ARG A  38      58.984 143.642  10.992  0.00  0.00      A    N  
ATOM    603  NH2 ARG A  38      56.723 143.912  10.693  0.00  0.00      A    N  
ATOM    604  H   ARG A  38      59.999 139.495   6.496  0.00  0.00      A    H  
ATOM    605  HA  ARG A  38      62.674 140.590   6.915  0.00  0.00      A    H  
ATOM    606  HB2 ARG A  38      61.829 142.601   7.989  0.00  0.00      A    H  
ATOM    607  HB3 ARG A  38      61.278 142.616   6.340  0.00  0.00      A    H  
ATOM    608  HG2 ARG A  38      59.050 141.935   7.019  0.00  0.00      A    H  
ATOM    609  HG3 ARG A  38      59.480 141.702   8.695  0.00  0.00      A    H  
ATOM    610  HD2 ARG A  38      60.182 144.332   8.516  0.00  0.00      A    H  
ATOM    611  HD3 ARG A  38      59.125 144.221   7.139  0.00  0.00      A    H  
ATOM    612  HE  ARG A  38      57.277 144.006   8.267  0.00  0.00      A    H  
ATOM    613 HH11 ARG A  38      59.911 143.397  10.667  0.00  0.00      A    H  
ATOM    614 HH12 ARG A  38      58.897 143.837  11.991  0.00  0.00      A    H  
ATOM    615 HH21 ARG A  38      55.888 144.002  10.134  0.00  0.00      A    H  
ATOM    616 HH22 ARG A  38      56.574 143.754  11.698  0.00  0.00      A    H  
ATOM    617  N   VAL A  39      62.298 140.157   9.458  0.00  0.00      A    N  
ATOM    618  CA  VAL A  39      62.151 139.781  10.861  0.00  0.00      A    C  
ATOM    619  C   VAL A  39      61.662 141.008  11.676  0.00  0.00      A    C  
ATOM    620  O   VAL A  39      61.544 142.110  11.128  0.00  0.00      A    O  
ATOM    621  CB  VAL A  39      63.521 139.284  11.412  0.00  0.00      A    C  
ATOM    622  CG1 VAL A  39      63.930 137.947  10.770  0.00  0.00      A    C  
ATOM    623  CG2 VAL A  39      64.674 140.308  11.304  0.00  0.00      A    C  
ATOM    624  H   VAL A  39      63.028 140.829   9.279  0.00  0.00      A    H  
ATOM    625  HA  VAL A  39      61.409 138.987  10.976  0.00  0.00      A    H  
ATOM    626  HB  VAL A  39      63.391 139.064  12.470  0.00  0.00      A    H  
ATOM    627 HG11 VAL A  39      64.832 137.544  11.229  0.00  0.00      A    H  
ATOM    628 HG12 VAL A  39      63.145 137.198  10.880  0.00  0.00      A    H  
ATOM    629 HG13 VAL A  39      64.133 138.061   9.706  0.00  0.00      A    H  
ATOM    630 HG21 VAL A  39      65.596 139.895  11.711  0.00  0.00      A    H  
ATOM    631 HG22 VAL A  39      64.878 140.576  10.267  0.00  0.00      A    H  
ATOM    632 HG23 VAL A  39      64.463 141.229  11.846  0.00  0.00      A    H  
ATOM    633  N   GLY A  40      61.394 140.805  12.970  0.00  0.00      A    N  
ATOM    634  CA  GLY A  40      61.086 141.867  13.932  0.00  0.00      A    C  
ATOM    635  C   GLY A  40      59.624 141.812  14.386  0.00  0.00      A    C  
ATOM    636  O   GLY A  40      59.340 142.175  15.529  0.00  0.00      A    O  
ATOM    637  H   GLY A  40      61.465 139.861  13.350  0.00  0.00      A    H  
ATOM    638  HA2 GLY A  40      61.725 141.746  14.805  0.00  0.00      A    H  
ATOM    639  HA3 GLY A  40      61.296 142.861  13.534  0.00  0.00      A    H  
ATOM    640  N   GLY A  41      58.710 141.333  13.532  0.00  0.00      A    N  
ATOM    641  CA  GLY A  41      57.292 141.138  13.834  0.00  0.00      A    C  
ATOM    642  C   GLY A  41      56.597 142.461  14.158  0.00  0.00      A    C  
ATOM    643  O   GLY A  41      56.489 143.329  13.294  0.00  0.00      A    O  
ATOM    644  H   GLY A  41      59.012 141.061  12.608  0.00  0.00      A    H  
ATOM    645  HA2 GLY A  41      56.809 140.730  12.948  0.00  0.00      A    H  
ATOM    646  HA3 GLY A  41      57.180 140.414  14.639  0.00  0.00      A    H  
ATOM    647  N   ARG A  42      56.112 142.612  15.394  0.00  0.00      A    N  
ATOM    648  CA  ARG A  42      55.491 143.839  15.901  0.00  0.00      A    C  
ATOM    649  C   ARG A  42      56.502 144.993  16.133  0.00  0.00      A    C  
ATOM    650  O   ARG A  42      56.077 146.109  16.435  0.00  0.00      A    O  
ATOM    651  CB  ARG A  42      54.621 143.493  17.136  0.00  0.00      A    C  
ATOM    652  CG  ARG A  42      53.292 142.803  16.765  0.00  0.00      A    C  
ATOM    653  CD  ARG A  42      52.457 142.311  17.964  0.00  0.00      A    C  
ATOM    654  NE  ARG A  42      52.915 141.020  18.507  0.00  0.00      A    N1+
ATOM    655  CZ  ARG A  42      52.449 140.422  19.616  0.00  0.00      A    C  
ATOM    656  NH1 ARG A  42      51.577 141.027  20.414  0.00  0.00      A    N  
ATOM    657  NH2 ARG A  42      52.840 139.193  19.940  0.00  0.00      A    N  
ATOM    658  H   ARG A  42      56.300 141.876  16.090  0.00  0.00      A    H  
ATOM    659  HA  ARG A  42      54.815 144.203  15.126  0.00  0.00      A    H  
ATOM    660  HB2 ARG A  42      55.173 142.870  17.834  0.00  0.00      A    H  
ATOM    661  HB3 ARG A  42      54.379 144.408  17.676  0.00  0.00      A    H  
ATOM    662  HG2 ARG A  42      52.685 143.437  16.118  0.00  0.00      A    H  
ATOM    663  HG3 ARG A  42      53.548 141.931  16.165  0.00  0.00      A    H  
ATOM    664  HD2 ARG A  42      52.623 143.014  18.780  0.00  0.00      A    H  
ATOM    665  HD3 ARG A  42      51.386 142.328  17.756  0.00  0.00      A    H  
ATOM    666  HE  ARG A  42      53.461 140.435  17.832  0.00  0.00      A    H  
ATOM    667 HH11 ARG A  42      51.396 142.027  20.386  0.00  0.00      A    H  
ATOM    668 HH12 ARG A  42      51.042 140.453  21.105  0.00  0.00      A    H  
ATOM    669 HH21 ARG A  42      53.497 138.671  19.387  0.00  0.00      A    H  
ATOM    670 HH22 ARG A  42      52.445 138.729  20.793  0.00  0.00      A    H  
ATOM    671  N   THR A  43      57.806 144.763  15.934  0.00  0.00      A    N  
ATOM    672  CA  THR A  43      58.787 145.828  15.743  0.00  0.00      A    C  
ATOM    673  C   THR A  43      59.164 145.892  14.247  0.00  0.00      A    C  
ATOM    674  O   THR A  43      59.195 144.867  13.557  0.00  0.00      A    O  
ATOM    675  CB  THR A  43      60.061 145.600  16.603  0.00  0.00      A    C  
ATOM    676  CG2 THR A  43      59.765 145.558  18.107  0.00  0.00      A    C  
ATOM    677  OG1 THR A  43      60.801 144.444  16.251  0.00  0.00      A    O  
ATOM    678  H   THR A  43      58.103 143.839  15.639  0.00  0.00      A    H  
ATOM    679  HA  THR A  43      58.374 146.797  16.026  0.00  0.00      A    H  
ATOM    680  HB  THR A  43      60.725 146.450  16.432  0.00  0.00      A    H  
ATOM    681  HG1 THR A  43      60.195 143.683  16.229  0.00  0.00      A    H  
ATOM    682 HG21 THR A  43      60.687 145.577  18.685  0.00  0.00      A    H  
ATOM    683 HG22 THR A  43      59.177 146.423  18.415  0.00  0.00      A    H  
ATOM    684 HG23 THR A  43      59.211 144.662  18.387  0.00  0.00      A    H  
ATOM    685  N   TYR A  44      59.442 147.107  13.766  0.00  0.00      A    N  
ATOM    686  CA  TYR A  44      59.919 147.378  12.417  0.00  0.00      A    C  
ATOM    687  C   TYR A  44      60.550 148.773  12.424  0.00  0.00      A    C  
ATOM    688  O   TYR A  44      59.888 149.723  12.856  0.00  0.00      A    O  
ATOM    689  CB  TYR A  44      58.777 147.265  11.375  0.00  0.00      A    C  
ATOM    690  CG  TYR A  44      59.169 147.648   9.953  0.00  0.00      A    C  
ATOM    691  CD1 TYR A  44      60.247 146.997   9.318  0.00  0.00      A    C  
ATOM    692  CD2 TYR A  44      58.480 148.672   9.270  0.00  0.00      A    C  
ATOM    693  CE1 TYR A  44      60.640 147.370   8.018  0.00  0.00      A    C  
ATOM    694  CE2 TYR A  44      58.872 149.047   7.970  0.00  0.00      A    C  
ATOM    695  CZ  TYR A  44      59.954 148.399   7.344  0.00  0.00      A    C  
ATOM    696  OH  TYR A  44      60.329 148.766   6.085  0.00  0.00      A    O  
ATOM    697  H   TYR A  44      59.421 147.920  14.365  0.00  0.00      A    H  
ATOM    698  HA  TYR A  44      60.689 146.641  12.181  0.00  0.00      A    H  
ATOM    699  HB2 TYR A  44      58.381 146.251  11.351  0.00  0.00      A    H  
ATOM    700  HB3 TYR A  44      57.945 147.898  11.686  0.00  0.00      A    H  
ATOM    701  HD1 TYR A  44      60.784 146.210   9.827  0.00  0.00      A    H  
ATOM    702  HD2 TYR A  44      57.649 149.177   9.739  0.00  0.00      A    H  
ATOM    703  HE1 TYR A  44      61.474 146.864   7.553  0.00  0.00      A    H  
ATOM    704  HE2 TYR A  44      58.339 149.834   7.456  0.00  0.00      A    H  
ATOM    705  HH  TYR A  44      61.063 148.239   5.743  0.00  0.00      A    H  
ATOM    706  N   THR A  45      61.788 148.863  11.933  0.00  0.00      A    N  
ATOM    707  CA  THR A  45      62.485 150.111  11.668  0.00  0.00      A    C  
ATOM    708  C   THR A  45      62.518 150.311  10.140  0.00  0.00      A    C  
ATOM    709  O   THR A  45      63.087 149.486   9.422  0.00  0.00      A    O  
ATOM    710  CB  THR A  45      63.945 150.076  12.199  0.00  0.00      A    C  
ATOM    711  CG2 THR A  45      64.713 151.397  12.014  0.00  0.00      A    C  
ATOM    712  OG1 THR A  45      63.942 149.763  13.583  0.00  0.00      A    O  
ATOM    713  H   THR A  45      62.253 148.043  11.574  0.00  0.00      A    H  
ATOM    714  HA  THR A  45      61.972 150.951  12.132  0.00  0.00      A    H  
ATOM    715  HB  THR A  45      64.501 149.285  11.691  0.00  0.00      A    H  
ATOM    716  HG1 THR A  45      63.534 150.520  14.080  0.00  0.00      A    H  
ATOM    717 HG21 THR A  45      65.726 151.320  12.410  0.00  0.00      A    H  
ATOM    718 HG22 THR A  45      64.804 151.669  10.963  0.00  0.00      A    H  
ATOM    719 HG23 THR A  45      64.214 152.223  12.524  0.00  0.00      A    H  
ATOM    720  N   LEU A  46      61.898 151.395   9.672  0.00  0.00      A    N  
ATOM    721  CA  LEU A  46      62.002 151.888   8.306  0.00  0.00      A    C  
ATOM    722  C   LEU A  46      63.227 152.815   8.234  0.00  0.00      A    C  
ATOM    723  O   LEU A  46      63.526 153.515   9.205  0.00  0.00      A    O  
ATOM    724  CB  LEU A  46      60.674 152.603   7.955  0.00  0.00      A    C  
ATOM    725  CG  LEU A  46      60.625 153.438   6.650  0.00  0.00      A    C  
ATOM    726  CD1 LEU A  46      60.878 152.581   5.390  0.00  0.00      A    C  
ATOM    727  CD2 LEU A  46      59.311 154.244   6.560  0.00  0.00      A    C  
ATOM    728  H   LEU A  46      61.527 152.070  10.342  0.00  0.00      A    H  
ATOM    729  HA  LEU A  46      62.144 151.050   7.621  0.00  0.00      A    H  
ATOM    730  HB2 LEU A  46      59.882 151.855   7.924  0.00  0.00      A    H  
ATOM    731  HB3 LEU A  46      60.421 153.258   8.785  0.00  0.00      A    H  
ATOM    732  HG  LEU A  46      61.418 154.186   6.701  0.00  0.00      A    H  
ATOM    733 HD11 LEU A  46      60.093 152.685   4.642  0.00  0.00      A    H  
ATOM    734 HD12 LEU A  46      61.810 152.870   4.905  0.00  0.00      A    H  
ATOM    735 HD13 LEU A  46      60.948 151.518   5.622  0.00  0.00      A    H  
ATOM    736 HD21 LEU A  46      59.519 155.301   6.388  0.00  0.00      A    H  
ATOM    737 HD22 LEU A  46      58.657 153.911   5.755  0.00  0.00      A    H  
ATOM    738 HD23 LEU A  46      58.727 154.186   7.479  0.00  0.00      A    H  
ATOM    739  N   ARG A  47      63.907 152.817   7.085  0.00  0.00      A    N  
ATOM    740  CA  ARG A  47      64.980 153.748   6.764  0.00  0.00      A    C  
ATOM    741  C   ARG A  47      64.650 154.382   5.406  0.00  0.00      A    C  
ATOM    742  O   ARG A  47      64.446 153.652   4.434  0.00  0.00      A    O  
ATOM    743  CB  ARG A  47      66.350 153.034   6.705  0.00  0.00      A    C  
ATOM    744  CG  ARG A  47      66.836 152.369   8.009  0.00  0.00      A    C  
ATOM    745  CD  ARG A  47      66.400 150.904   8.198  0.00  0.00      A    C  
ATOM    746  NE  ARG A  47      66.876 150.344   9.473  0.00  0.00      A    N1+
ATOM    747  CZ  ARG A  47      66.949 149.040   9.783  0.00  0.00      A    C  
ATOM    748  NH1 ARG A  47      66.521 148.102   8.940  0.00  0.00      A    N  
ATOM    749  NH2 ARG A  47      67.471 148.671  10.949  0.00  0.00      A    N  
ATOM    750  H   ARG A  47      63.577 152.262   6.306  0.00  0.00      A    H  
ATOM    751  HA  ARG A  47      65.040 154.546   7.503  0.00  0.00      A    H  
ATOM    752  HB2 ARG A  47      66.378 152.307   5.891  0.00  0.00      A    H  
ATOM    753  HB3 ARG A  47      67.087 153.794   6.438  0.00  0.00      A    H  
ATOM    754  HG2 ARG A  47      67.919 152.318   7.882  0.00  0.00      A    H  
ATOM    755  HG3 ARG A  47      66.682 152.987   8.894  0.00  0.00      A    H  
ATOM    756  HD2 ARG A  47      65.344 150.719   8.002  0.00  0.00      A    H  
ATOM    757  HD3 ARG A  47      66.949 150.327   7.452  0.00  0.00      A    H  
ATOM    758  HE  ARG A  47      67.181 151.023  10.157  0.00  0.00      A    H  
ATOM    759 HH11 ARG A  47      66.079 148.313   8.064  0.00  0.00      A    H  
ATOM    760 HH12 ARG A  47      66.593 147.088   9.189  0.00  0.00      A    H  
ATOM    761 HH21 ARG A  47      67.825 149.311  11.639  0.00  0.00      A    H  
ATOM    762 HH22 ARG A  47      67.594 147.646  11.152  0.00  0.00      A    H  
ATOM    763  N   ASN A  48      64.637 155.714   5.353  0.00  0.00      A    N  
ATOM    764  CA  ASN A  48      64.604 156.512   4.130  0.00  0.00      A    C  
ATOM    765  C   ASN A  48      65.218 157.881   4.466  0.00  0.00      A    C  
ATOM    766  O   ASN A  48      65.254 158.262   5.640  0.00  0.00      A    O  
ATOM    767  CB  ASN A  48      63.201 156.548   3.445  0.00  0.00      A    C  
ATOM    768  CG  ASN A  48      62.147 157.548   3.951  0.00  0.00      A    C  
ATOM    769  ND2 ASN A  48      60.951 157.062   4.266  0.00  0.00      A    N  
ATOM    770  OD1 ASN A  48      62.384 158.754   3.989  0.00  0.00      A    O  
ATOM    771  H   ASN A  48      64.840 156.265   6.179  0.00  0.00      A    H  
ATOM    772  HA  ASN A  48      65.305 156.087   3.409  0.00  0.00      A    H  
ATOM    773  HB2 ASN A  48      63.361 156.828   2.403  0.00  0.00      A    H  
ATOM    774  HB3 ASN A  48      62.779 155.544   3.399  0.00  0.00      A    H  
ATOM    775 HD21 ASN A  48      60.767 156.072   4.212  0.00  0.00      A    H  
ATOM    776 HD22 ASN A  48      60.154 157.660   4.498  0.00  0.00      A    H  
ATOM    777  N   GLN A  49      65.706 158.596   3.447  0.00  0.00      A    N  
ATOM    778  CA  GLN A  49      66.482 159.832   3.601  0.00  0.00      A    C  
ATOM    779  C   GLN A  49      65.707 161.002   4.244  0.00  0.00      A    C  
ATOM    780  O   GLN A  49      66.334 161.927   4.761  0.00  0.00      A    O  
ATOM    781  CB  GLN A  49      67.038 160.258   2.222  0.00  0.00      A    C  
ATOM    782  CG  GLN A  49      67.959 159.238   1.513  0.00  0.00      A    C  
ATOM    783  CD  GLN A  49      69.176 158.832   2.345  0.00  0.00      A    C  
ATOM    784  NE2 GLN A  49      70.298 159.516   2.168  0.00  0.00      A    N  
ATOM    785  OE1 GLN A  49      69.109 157.905   3.149  0.00  0.00      A    O  
ATOM    786  H   GLN A  49      65.622 158.237   2.508  0.00  0.00      A    H  
ATOM    787  HA  GLN A  49      67.312 159.621   4.278  0.00  0.00      A    H  
ATOM    788  HB2 GLN A  49      66.207 160.495   1.556  0.00  0.00      A    H  
ATOM    789  HB3 GLN A  49      67.591 161.193   2.337  0.00  0.00      A    H  
ATOM    790  HG2 GLN A  49      67.399 158.336   1.264  0.00  0.00      A    H  
ATOM    791  HG3 GLN A  49      68.293 159.648   0.559  0.00  0.00      A    H  
ATOM    792 HE21 GLN A  49      70.346 160.276   1.503  0.00  0.00      A    H  
ATOM    793 HE22 GLN A  49      71.132 159.286   2.690  0.00  0.00      A    H  
ATOM    794  N   LYS A  50      64.371 160.951   4.200  0.00  0.00      A    N  
ATOM    795  CA  LYS A  50      63.495 162.003   4.706  0.00  0.00      A    C  
ATOM    796  C   LYS A  50      63.057 161.755   6.166  0.00  0.00      A    C  
ATOM    797  O   LYS A  50      62.477 162.663   6.760  0.00  0.00      A    O  
ATOM    798  CB  LYS A  50      62.285 162.152   3.760  0.00  0.00      A    C  
ATOM    799  CG  LYS A  50      62.616 162.325   2.262  0.00  0.00      A    C  
ATOM    800  CD  LYS A  50      63.488 163.553   1.939  0.00  0.00      A    C  
ATOM    801  CE  LYS A  50      63.705 163.738   0.424  0.00  0.00      A    C  
ATOM    802  NZ  LYS A  50      64.529 164.919   0.113  0.00  0.00      A    N1+
ATOM    803  H   LYS A  50      63.904 160.131   3.826  0.00  0.00      A    H  
ATOM    804  HA  LYS A  50      64.028 162.956   4.712  0.00  0.00      A    H  
ATOM    805  HB2 LYS A  50      61.636 161.283   3.867  0.00  0.00      A    H  
ATOM    806  HB3 LYS A  50      61.702 163.012   4.084  0.00  0.00      A    H  
ATOM    807  HG2 LYS A  50      63.097 161.422   1.884  0.00  0.00      A    H  
ATOM    808  HG3 LYS A  50      61.676 162.401   1.714  0.00  0.00      A    H  
ATOM    809  HD2 LYS A  50      63.023 164.445   2.361  0.00  0.00      A    H  
ATOM    810  HD3 LYS A  50      64.457 163.449   2.428  0.00  0.00      A    H  
ATOM    811  HE2 LYS A  50      64.187 162.853   0.004  0.00  0.00      A    H  
ATOM    812  HE3 LYS A  50      62.743 163.840  -0.082  0.00  0.00      A    H  
ATOM    813  HZ1 LYS A  50      64.091 165.761   0.443  0.00  0.00      A    H  
ATOM    814  HZ2 LYS A  50      65.442 164.844   0.523  0.00  0.00      A    H  
ATOM    815  HZ3 LYS A  50      64.642 165.001  -0.882  0.00  0.00      A    H  
ATOM    816  N   VAL A  51      63.357 160.574   6.727  0.00  0.00      A    N  
ATOM    817  CA  VAL A  51      63.198 160.271   8.155  0.00  0.00      A    C  
ATOM    818  C   VAL A  51      64.544 160.006   8.858  0.00  0.00      A    C  
ATOM    819  O   VAL A  51      64.600 160.106  10.083  0.00  0.00      A    O  
ATOM    820  CB  VAL A  51      62.306 159.018   8.396  0.00  0.00      A    C  
ATOM    821  CG1 VAL A  51      60.853 159.280   8.006  0.00  0.00      A    C  
ATOM    822  CG2 VAL A  51      62.797 157.712   7.738  0.00  0.00      A    C  
ATOM    823  H   VAL A  51      63.772 159.852   6.154  0.00  0.00      A    H  
ATOM    824  HA  VAL A  51      62.745 161.117   8.678  0.00  0.00      A    H  
ATOM    825  HB  VAL A  51      62.292 158.840   9.473  0.00  0.00      A    H  
ATOM    826 HG11 VAL A  51      60.208 158.500   8.407  0.00  0.00      A    H  
ATOM    827 HG12 VAL A  51      60.499 160.229   8.408  0.00  0.00      A    H  
ATOM    828 HG13 VAL A  51      60.737 159.292   6.922  0.00  0.00      A    H  
ATOM    829 HG21 VAL A  51      62.130 156.883   7.966  0.00  0.00      A    H  
ATOM    830 HG22 VAL A  51      62.826 157.809   6.656  0.00  0.00      A    H  
ATOM    831 HG23 VAL A  51      63.791 157.422   8.069  0.00  0.00      A    H  
ATOM    832  N   LYS A  52      65.583 159.626   8.096  0.00  0.00      A    N  
ATOM    833  CA  LYS A  52      66.860 159.049   8.531  0.00  0.00      A    C  
ATOM    834  C   LYS A  52      66.644 157.590   8.984  0.00  0.00      A    C  
ATOM    835  O   LYS A  52      67.146 156.667   8.342  0.00  0.00      A    O  
ATOM    836  CB  LYS A  52      67.591 159.949   9.561  0.00  0.00      A    C  
ATOM    837  CG  LYS A  52      69.028 159.522   9.908  0.00  0.00      A    C  
ATOM    838  CD  LYS A  52      69.792 160.572  10.738  0.00  0.00      A    C  
ATOM    839  CE  LYS A  52      69.130 160.925  12.083  0.00  0.00      A    C  
ATOM    840  NZ  LYS A  52      69.941 161.869  12.859  0.00  0.00      A    N1+
ATOM    841  H   LYS A  52      65.401 159.476   7.110  0.00  0.00      A    H  
ATOM    842  HA  LYS A  52      67.480 159.011   7.634  0.00  0.00      A    H  
ATOM    843  HB2 LYS A  52      67.628 160.958   9.153  0.00  0.00      A    H  
ATOM    844  HB3 LYS A  52      67.014 160.013  10.481  0.00  0.00      A    H  
ATOM    845  HG2 LYS A  52      69.013 158.576  10.449  0.00  0.00      A    H  
ATOM    846  HG3 LYS A  52      69.580 159.332   8.987  0.00  0.00      A    H  
ATOM    847  HD2 LYS A  52      70.802 160.200  10.922  0.00  0.00      A    H  
ATOM    848  HD3 LYS A  52      69.915 161.477  10.142  0.00  0.00      A    H  
ATOM    849  HE2 LYS A  52      68.149 161.372  11.929  0.00  0.00      A    H  
ATOM    850  HE3 LYS A  52      68.983 160.025  12.681  0.00  0.00      A    H  
ATOM    851  HZ1 LYS A  52      70.120 162.754  12.392  0.00  0.00      A    H  
ATOM    852  HZ2 LYS A  52      69.543 162.071  13.765  0.00  0.00      A    H  
ATOM    853  HZ3 LYS A  52      70.853 161.460  13.114  0.00  0.00      A    H  
ATOM    854  N   TYR A  53      65.810 157.404  10.009  0.00  0.00      A    N  
ATOM    855  CA  TYR A  53      65.155 156.150  10.361  0.00  0.00      A    C  
ATOM    856  C   TYR A  53      63.854 156.486  11.104  0.00  0.00      A    C  
ATOM    857  O   TYR A  53      63.718 157.596  11.622  0.00  0.00      A    O  
ATOM    858  CB  TYR A  53      66.097 155.206  11.147  0.00  0.00      A    C  
ATOM    859  CG  TYR A  53      66.650 155.700  12.478  0.00  0.00      A    C  
ATOM    860  CD1 TYR A  53      66.012 155.365  13.692  0.00  0.00      A    C  
ATOM    861  CD2 TYR A  53      67.847 156.446  12.508  0.00  0.00      A    C  
ATOM    862  CE1 TYR A  53      66.583 155.750  14.921  0.00  0.00      A    C  
ATOM    863  CE2 TYR A  53      68.415 156.838  13.735  0.00  0.00      A    C  
ATOM    864  CZ  TYR A  53      67.792 156.472  14.944  0.00  0.00      A    C  
ATOM    865  OH  TYR A  53      68.374 156.787  16.137  0.00  0.00      A    O  
ATOM    866  H   TYR A  53      65.389 158.220  10.450  0.00  0.00      A    H  
ATOM    867  HA  TYR A  53      64.870 155.661   9.432  0.00  0.00      A    H  
ATOM    868  HB2 TYR A  53      65.574 154.266  11.328  0.00  0.00      A    H  
ATOM    869  HB3 TYR A  53      66.941 154.935  10.512  0.00  0.00      A    H  
ATOM    870  HD1 TYR A  53      65.101 154.783  13.689  0.00  0.00      A    H  
ATOM    871  HD2 TYR A  53      68.348 156.697  11.585  0.00  0.00      A    H  
ATOM    872  HE1 TYR A  53      66.104 155.464  15.847  0.00  0.00      A    H  
ATOM    873  HE2 TYR A  53      69.344 157.390  13.736  0.00  0.00      A    H  
ATOM    874  HH  TYR A  53      69.124 157.386  16.037  0.00  0.00      A    H  
ATOM    875  N   VAL A  54      62.911 155.544  11.144  0.00  0.00      A    N  
ATOM    876  CA  VAL A  54      61.697 155.652  11.942  0.00  0.00      A    C  
ATOM    877  C   VAL A  54      61.258 154.239  12.362  0.00  0.00      A    C  
ATOM    878  O   VAL A  54      61.168 153.342  11.522  0.00  0.00      A    O  
ATOM    879  CB  VAL A  54      60.551 156.420  11.206  0.00  0.00      A    C  
ATOM    880  CG1 VAL A  54      60.012 155.745   9.933  0.00  0.00      A    C  
ATOM    881  CG2 VAL A  54      59.381 156.766  12.143  0.00  0.00      A    C  
ATOM    882  H   VAL A  54      63.034 154.667  10.641  0.00  0.00      A    H  
ATOM    883  HA  VAL A  54      61.940 156.204  12.853  0.00  0.00      A    H  
ATOM    884  HB  VAL A  54      60.972 157.368  10.876  0.00  0.00      A    H  
ATOM    885 HG11 VAL A  54      59.333 156.408   9.396  0.00  0.00      A    H  
ATOM    886 HG12 VAL A  54      60.820 155.485   9.252  0.00  0.00      A    H  
ATOM    887 HG13 VAL A  54      59.455 154.838  10.162  0.00  0.00      A    H  
ATOM    888 HG21 VAL A  54      58.638 157.376  11.629  0.00  0.00      A    H  
ATOM    889 HG22 VAL A  54      58.872 155.874  12.511  0.00  0.00      A    H  
ATOM    890 HG23 VAL A  54      59.724 157.336  13.006  0.00  0.00      A    H  
ATOM    891  N   ASP A  55      61.008 154.063  13.664  0.00  0.00      A    N  
ATOM    892  CA  ASP A  55      60.427 152.843  14.224  0.00  0.00      A    C  
ATOM    893  C   ASP A  55      58.909 152.960  14.109  0.00  0.00      A    C  
ATOM    894  O   ASP A  55      58.304 153.712  14.877  0.00  0.00      A    O  
ATOM    895  CB  ASP A  55      60.831 152.549  15.686  0.00  0.00      A    C  
ATOM    896  CG  ASP A  55      62.316 152.296  15.911  0.00  0.00      A    C  
ATOM    897  OD1 ASP A  55      62.967 151.695  15.033  0.00  0.00      A    O  
ATOM    898  OD2 ASP A  55      62.782 152.604  17.028  0.00  0.00      A    O1-
ATOM    899  H   ASP A  55      61.073 154.850  14.289  0.00  0.00      A    H  
ATOM    900  HA  ASP A  55      60.755 151.989  13.635  0.00  0.00      A    H  
ATOM    901  HB2 ASP A  55      60.548 153.409  16.294  0.00  0.00      A    H  
ATOM    902  HB3 ASP A  55      60.280 151.687  16.065  0.00  0.00      A    H  
ATOM    903  N   LEU A  56      58.322 152.235  13.155  0.00  0.00      A    N  
ATOM    904  CA  LEU A  56      56.877 152.204  12.924  0.00  0.00      A    C  
ATOM    905  C   LEU A  56      56.145 151.309  13.942  0.00  0.00      A    C  
ATOM    906  O   LEU A  56      54.937 151.462  14.113  0.00  0.00      A    O  
ATOM    907  CB  LEU A  56      56.594 151.722  11.484  0.00  0.00      A    C  
ATOM    908  CG  LEU A  56      57.005 152.705  10.363  0.00  0.00      A    C  
ATOM    909  CD1 LEU A  56      56.727 152.093   8.974  0.00  0.00      A    C  
ATOM    910  CD2 LEU A  56      56.345 154.094  10.512  0.00  0.00      A    C  
ATOM    911  H   LEU A  56      58.891 151.609  12.597  0.00  0.00      A    H  
ATOM    912  HA  LEU A  56      56.477 153.211  13.052  0.00  0.00      A    H  
ATOM    913  HB2 LEU A  56      57.088 150.761  11.333  0.00  0.00      A    H  
ATOM    914  HB3 LEU A  56      55.530 151.514  11.385  0.00  0.00      A    H  
ATOM    915  HG  LEU A  56      58.085 152.848  10.434  0.00  0.00      A    H  
ATOM    916 HD11 LEU A  56      57.635 152.063   8.374  0.00  0.00      A    H  
ATOM    917 HD12 LEU A  56      56.353 151.072   9.040  0.00  0.00      A    H  
ATOM    918 HD13 LEU A  56      55.988 152.655   8.403  0.00  0.00      A    H  
ATOM    919 HD21 LEU A  56      56.043 154.525   9.557  0.00  0.00      A    H  
ATOM    920 HD22 LEU A  56      55.453 154.062  11.139  0.00  0.00      A    H  
ATOM    921 HD23 LEU A  56      57.040 154.803  10.964  0.00  0.00      A    H  
ATOM    922  N   GLY A  57      56.879 150.396  14.587  0.00  0.00      A    N  
ATOM    923  CA  GLY A  57      56.372 149.500  15.621  0.00  0.00      A    C  
ATOM    924  C   GLY A  57      56.870 149.991  16.984  0.00  0.00      A    C  
ATOM    925  O   GLY A  57      56.978 151.199  17.238  0.00  0.00      A    O  
ATOM    926  H   GLY A  57      57.870 150.370  14.393  0.00  0.00      A    H  
ATOM    927  HA2 GLY A  57      55.283 149.444  15.630  0.00  0.00      A    H  
ATOM    928  HA3 GLY A  57      56.739 148.495  15.415  0.00  0.00      A    H  
ATOM    929  N   GLY A  58      57.165 149.034  17.873  0.00  0.00      A    N  
ATOM    930  CA  GLY A  58      57.739 149.275  19.196  0.00  0.00      A    C  
ATOM    931  C   GLY A  58      59.133 149.909  19.105  0.00  0.00      A    C  
ATOM    932  O   GLY A  58      59.846 149.727  18.120  0.00  0.00      A    O  
ATOM    933  H   GLY A  58      57.006 148.067  17.617  0.00  0.00      A    H  
ATOM    934  HA2 GLY A  58      57.085 149.950  19.743  0.00  0.00      A    H  
ATOM    935  HA3 GLY A  58      57.797 148.334  19.745  0.00  0.00      A    H  
ATOM    936  N   SER A  59      59.515 150.659  20.144  0.00  0.00      A    N  
ATOM    937  CA  SER A  59      60.761 151.423  20.200  0.00  0.00      A    C  
ATOM    938  C   SER A  59      61.141 151.661  21.669  0.00  0.00      A    C  
ATOM    939  O   SER A  59      62.298 151.476  22.043  0.00  0.00      A    O  
ATOM    940  CB  SER A  59      60.585 152.743  19.402  0.00  0.00      A    C  
ATOM    941  OG  SER A  59      61.773 153.492  19.205  0.00  0.00      A    O  
ATOM    942  H   SER A  59      58.920 150.745  20.951  0.00  0.00      A    H  
ATOM    943  HA  SER A  59      61.557 150.835  19.749  0.00  0.00      A    H  
ATOM    944  HB2 SER A  59      60.174 152.522  18.419  0.00  0.00      A    H  
ATOM    945  HB3 SER A  59      59.856 153.381  19.897  0.00  0.00      A    H  
ATOM    946  HG  SER A  59      62.232 153.088  18.416  0.00  0.00      A    H  
ATOM    947  N   TYR A  60      60.143 152.053  22.471  0.00  0.00      A    N  
ATOM    948  CA  TYR A  60      60.337 152.631  23.796  0.00  0.00      A    C  
ATOM    949  C   TYR A  60      60.514 151.539  24.871  0.00  0.00      A    C  
ATOM    950  O   TYR A  60      59.663 150.652  24.973  0.00  0.00      A    O  
ATOM    951  CB  TYR A  60      59.168 153.608  24.077  0.00  0.00      A    C  
ATOM    952  CG  TYR A  60      58.800 154.447  22.855  0.00  0.00      A    C  
ATOM    953  CD1 TYR A  60      59.681 155.451  22.403  0.00  0.00      A    C  
ATOM    954  CD2 TYR A  60      57.654 154.135  22.090  0.00  0.00      A    C  
ATOM    955  CE1 TYR A  60      59.471 156.067  21.153  0.00  0.00      A    C  
ATOM    956  CE2 TYR A  60      57.450 154.748  20.837  0.00  0.00      A    C  
ATOM    957  CZ  TYR A  60      58.387 155.679  20.344  0.00  0.00      A    C  
ATOM    958  OH  TYR A  60      58.281 156.148  19.064  0.00  0.00      A    O  
ATOM    959  H   TYR A  60      59.235 152.250  22.082  0.00  0.00      A    H  
ATOM    960  HA  TYR A  60      61.235 153.238  23.743  0.00  0.00      A    H  
ATOM    961  HB2 TYR A  60      58.285 153.056  24.399  0.00  0.00      A    H  
ATOM    962  HB3 TYR A  60      59.434 154.266  24.902  0.00  0.00      A    H  
ATOM    963  HD1 TYR A  60      60.558 155.707  22.980  0.00  0.00      A    H  
ATOM    964  HD2 TYR A  60      56.954 153.386  22.430  0.00  0.00      A    H  
ATOM    965  HE1 TYR A  60      60.175 156.802  20.798  0.00  0.00      A    H  
ATOM    966  HE2 TYR A  60      56.590 154.469  20.248  0.00  0.00      A    H  
ATOM    967  HH  TYR A  60      58.960 156.840  18.849  0.00  0.00      A    H  
ATOM    968  N   VAL A  61      61.617 151.617  25.622  0.00  0.00      A    N  
ATOM    969  CA  VAL A  61      62.028 150.687  26.679  0.00  0.00      A    C  
ATOM    970  C   VAL A  61      62.547 151.478  27.903  0.00  0.00      A    C  
ATOM    971  O   VAL A  61      62.684 152.697  27.820  0.00  0.00      A    O  
ATOM    972  CB  VAL A  61      63.167 149.740  26.181  0.00  0.00      A    C  
ATOM    973  CG1 VAL A  61      62.666 148.764  25.108  0.00  0.00      A    C  
ATOM    974  CG2 VAL A  61      64.454 150.455  25.709  0.00  0.00      A    C  
ATOM    975  H   VAL A  61      62.269 152.384  25.462  0.00  0.00      A    H  
ATOM    976  HA  VAL A  61      61.166 150.104  27.003  0.00  0.00      A    H  
ATOM    977  HB  VAL A  61      63.463 149.112  27.022  0.00  0.00      A    H  
ATOM    978 HG11 VAL A  61      63.418 148.012  24.873  0.00  0.00      A    H  
ATOM    979 HG12 VAL A  61      61.773 148.238  25.450  0.00  0.00      A    H  
ATOM    980 HG13 VAL A  61      62.420 149.290  24.186  0.00  0.00      A    H  
ATOM    981 HG21 VAL A  61      65.196 149.734  25.365  0.00  0.00      A    H  
ATOM    982 HG22 VAL A  61      64.254 151.135  24.881  0.00  0.00      A    H  
ATOM    983 HG23 VAL A  61      64.919 151.026  26.511  0.00  0.00      A    H  
ATOM    984  N   GLY A  62      62.848 150.809  29.020  0.00  0.00      A    N  
ATOM    985  CA  GLY A  62      63.405 151.469  30.203  0.00  0.00      A    C  
ATOM    986  C   GLY A  62      63.771 150.424  31.270  0.00  0.00      A    C  
ATOM    987  O   GLY A  62      63.882 149.245  30.934  0.00  0.00      A    O  
ATOM    988  H   GLY A  62      62.705 149.802  29.069  0.00  0.00      A    H  
ATOM    989  HA2 GLY A  62      64.303 152.027  29.938  0.00  0.00      A    H  
ATOM    990  HA3 GLY A  62      62.675 152.177  30.579  0.00  0.00      A    H  
ATOM    991  N   PRO A  63      64.010 150.826  32.541  0.00  0.00      A    N  
ATOM    992  CA  PRO A  63      64.409 149.895  33.618  0.00  0.00      A    C  
ATOM    993  C   PRO A  63      63.388 148.797  33.956  0.00  0.00      A    C  
ATOM    994  O   PRO A  63      62.209 148.900  33.615  0.00  0.00      A    O  
ATOM    995  CB  PRO A  63      64.675 150.802  34.829  0.00  0.00      A    C  
ATOM    996  CG  PRO A  63      63.935 152.089  34.536  0.00  0.00      A    C  
ATOM    997  CD  PRO A  63      64.013 152.210  33.020  0.00  0.00      A    C  
ATOM    998  HA  PRO A  63      65.338 149.404  33.320  0.00  0.00      A    H  
ATOM    999  HB2 PRO A  63      64.362 150.374  35.780  0.00  0.00      A    H  
ATOM   1000  HB3 PRO A  63      65.742 151.000  34.907  0.00  0.00      A    H  
ATOM   1001  HG2 PRO A  63      62.893 151.977  34.839  0.00  0.00      A    H  
ATOM   1002  HG3 PRO A  63      64.363 152.934  35.072  0.00  0.00      A    H  
ATOM   1003  HD2 PRO A  63      63.194 152.817  32.640  0.00  0.00      A    H  
ATOM   1004  HD3 PRO A  63      64.947 152.686  32.717  0.00  0.00      A    H  
ATOM   1005  N   THR A  64      63.898 147.755  34.627  0.00  0.00      A    N  
ATOM   1006  CA  THR A  64      63.265 146.479  34.996  0.00  0.00      A    C  
ATOM   1007  C   THR A  64      63.159 145.491  33.808  0.00  0.00      A    C  
ATOM   1008  O   THR A  64      63.105 144.282  34.036  0.00  0.00      A    O  
ATOM   1009  CB  THR A  64      61.889 146.621  35.724  0.00  0.00      A    C  
ATOM   1010  CG2 THR A  64      61.906 147.601  36.908  0.00  0.00      A    C  
ATOM   1011  OG1 THR A  64      60.821 146.976  34.868  0.00  0.00      A    O  
ATOM   1012  H   THR A  64      64.881 147.793  34.856  0.00  0.00      A    H  
ATOM   1013  HA  THR A  64      63.953 146.015  35.704  0.00  0.00      A    H  
ATOM   1014  HB  THR A  64      61.635 145.637  36.125  0.00  0.00      A    H  
ATOM   1015  HG1 THR A  64      61.120 147.773  34.387  0.00  0.00      A    H  
ATOM   1016 HG21 THR A  64      60.948 147.604  37.428  0.00  0.00      A    H  
ATOM   1017 HG22 THR A  64      62.666 147.315  37.634  0.00  0.00      A    H  
ATOM   1018 HG23 THR A  64      62.111 148.626  36.598  0.00  0.00      A    H  
ATOM   1019  N   GLN A  65      63.240 145.997  32.570  0.00  0.00      A    N  
ATOM   1020  CA  GLN A  65      63.254 145.245  31.318  0.00  0.00      A    C  
ATOM   1021  C   GLN A  65      64.681 144.726  31.032  0.00  0.00      A    C  
ATOM   1022  O   GLN A  65      65.308 145.105  30.044  0.00  0.00      A    O  
ATOM   1023  CB  GLN A  65      62.706 146.167  30.209  0.00  0.00      A    C  
ATOM   1024  CG  GLN A  65      61.265 146.670  30.461  0.00  0.00      A    C  
ATOM   1025  CD  GLN A  65      60.822 147.747  29.473  0.00  0.00      A    C  
ATOM   1026  NE2 GLN A  65      59.604 148.252  29.613  0.00  0.00      A    N  
ATOM   1027  OE1 GLN A  65      61.569 148.145  28.587  0.00  0.00      A    O  
ATOM   1028  H   GLN A  65      63.302 146.999  32.463  0.00  0.00      A    H  
ATOM   1029  HA  GLN A  65      62.595 144.387  31.417  0.00  0.00      A    H  
ATOM   1030  HB2 GLN A  65      63.384 147.008  30.087  0.00  0.00      A    H  
ATOM   1031  HB3 GLN A  65      62.735 145.653  29.252  0.00  0.00      A    H  
ATOM   1032  HG2 GLN A  65      60.570 145.831  30.417  0.00  0.00      A    H  
ATOM   1033  HG3 GLN A  65      61.175 147.098  31.459  0.00  0.00      A    H  
ATOM   1034 HE21 GLN A  65      58.979 147.916  30.337  0.00  0.00      A    H  
ATOM   1035 HE22 GLN A  65      59.292 148.992  29.001  0.00  0.00      A    H  
ATOM   1036  N   ASN A  66      65.216 143.942  31.974  0.00  0.00      A    N  
ATOM   1037  CA  ASN A  66      66.632 143.581  32.041  0.00  0.00      A    C  
ATOM   1038  C   ASN A  66      67.071 142.591  30.953  0.00  0.00      A    C  
ATOM   1039  O   ASN A  66      68.230 142.668  30.553  0.00  0.00      A    O  
ATOM   1040  CB  ASN A  66      66.973 143.030  33.446  0.00  0.00      A    C  
ATOM   1041  CG  ASN A  66      67.061 144.109  34.526  0.00  0.00      A    C  
ATOM   1042  ND2 ASN A  66      66.232 144.025  35.561  0.00  0.00      A    N  
ATOM   1043  OD1 ASN A  66      67.900 145.006  34.457  0.00  0.00      A    O  
ATOM   1044  H   ASN A  66      64.616 143.648  32.736  0.00  0.00      A    H  
ATOM   1045  HA  ASN A  66      67.170 144.521  31.901  0.00  0.00      A    H  
ATOM   1046  HB2 ASN A  66      66.285 142.231  33.728  0.00  0.00      A    H  
ATOM   1047  HB3 ASN A  66      67.963 142.571  33.420  0.00  0.00      A    H  
ATOM   1048 HD21 ASN A  66      65.552 143.280  35.626  0.00  0.00      A    H  
ATOM   1049 HD22 ASN A  66      66.283 144.692  36.315  0.00  0.00      A    H  
ATOM   1050  N   ARG A  67      66.200 141.683  30.496  0.00  0.00      A    N  
ATOM   1051  CA  ARG A  67      66.558 140.641  29.531  0.00  0.00      A    C  
ATOM   1052  C   ARG A  67      66.670 141.213  28.111  0.00  0.00      A    C  
ATOM   1053  O   ARG A  67      67.652 140.911  27.431  0.00  0.00      A    O  
ATOM   1054  CB  ARG A  67      65.571 139.460  29.587  0.00  0.00      A    C  
ATOM   1055  CG  ARG A  67      65.460 138.820  30.975  0.00  0.00      A    C  
ATOM   1056  CD  ARG A  67      64.262 137.875  31.104  0.00  0.00      A    C  
ATOM   1057  NE  ARG A  67      64.108 137.402  32.486  0.00  0.00      A    N1+
ATOM   1058  CZ  ARG A  67      63.633 138.113  33.517  0.00  0.00      A    C  
ATOM   1059  NH1 ARG A  67      63.224 139.377  33.389  0.00  0.00      A    N  
ATOM   1060  NH2 ARG A  67      63.585 137.533  34.717  0.00  0.00      A    N  
ATOM   1061  H   ARG A  67      65.202 141.757  30.704  0.00  0.00      A    H  
ATOM   1062  HA  ARG A  67      67.538 140.246  29.808  0.00  0.00      A    H  
ATOM   1063  HB2 ARG A  67      64.588 139.798  29.260  0.00  0.00      A    H  
ATOM   1064  HB3 ARG A  67      65.878 138.693  28.878  0.00  0.00      A    H  
ATOM   1065  HG2 ARG A  67      66.383 138.263  31.132  0.00  0.00      A    H  
ATOM   1066  HG3 ARG A  67      65.410 139.563  31.770  0.00  0.00      A    H  
ATOM   1067  HD2 ARG A  67      63.342 138.289  30.689  0.00  0.00      A    H  
ATOM   1068  HD3 ARG A  67      64.487 136.977  30.526  0.00  0.00      A    H  
ATOM   1069  HE  ARG A  67      64.458 136.467  32.652  0.00  0.00      A    H  
ATOM   1070 HH11 ARG A  67      63.220 139.913  32.485  0.00  0.00      A    H  
ATOM   1071 HH12 ARG A  67      62.842 139.904  34.154  0.00  0.00      A    H  
ATOM   1072 HH21 ARG A  67      63.864 136.554  34.841  0.00  0.00      A    H  
ATOM   1073 HH22 ARG A  67      63.134 137.981  35.499  0.00  0.00      A    H  
ATOM   1074  N   ILE A  68      65.718 142.065  27.697  0.00  0.00      A    N  
ATOM   1075  CA  ILE A  68      65.814 142.789  26.422  0.00  0.00      A    C  
ATOM   1076  C   ILE A  68      67.017 143.761  26.399  0.00  0.00      A    C  
ATOM   1077  O   ILE A  68      67.724 143.811  25.392  0.00  0.00      A    O  
ATOM   1078  CB  ILE A  68      64.492 143.508  25.995  0.00  0.00      A    C  
ATOM   1079  CG1 ILE A  68      64.539 144.148  24.585  0.00  0.00      A    C  
ATOM   1080  CG2 ILE A  68      64.012 144.572  26.996  0.00  0.00      A    C  
ATOM   1081  CD1 ILE A  68      64.791 143.158  23.440  0.00  0.00      A    C  
ATOM   1082  H   ILE A  68      64.907 142.238  28.305  0.00  0.00      A    H  
ATOM   1083  HA  ILE A  68      66.022 142.031  25.666  0.00  0.00      A    H  
ATOM   1084  HB  ILE A  68      63.718 142.739  25.963  0.00  0.00      A    H  
ATOM   1085 HG12 ILE A  68      63.592 144.652  24.388  0.00  0.00      A    H  
ATOM   1086 HG13 ILE A  68      65.291 144.936  24.549  0.00  0.00      A    H  
ATOM   1087 HG21 ILE A  68      63.027 144.954  26.727  0.00  0.00      A    H  
ATOM   1088 HG22 ILE A  68      63.927 144.149  27.994  0.00  0.00      A    H  
ATOM   1089 HG23 ILE A  68      64.691 145.424  27.053  0.00  0.00      A    H  
ATOM   1090 HD11 ILE A  68      64.562 143.617  22.478  0.00  0.00      A    H  
ATOM   1091 HD12 ILE A  68      65.833 142.837  23.408  0.00  0.00      A    H  
ATOM   1092 HD13 ILE A  68      64.165 142.271  23.534  0.00  0.00      A    H  
ATOM   1093  N   LEU A  69      67.294 144.445  27.522  0.00  0.00      A    N  
ATOM   1094  CA  LEU A  69      68.484 145.282  27.681  0.00  0.00      A    C  
ATOM   1095  C   LEU A  69      69.789 144.464  27.638  0.00  0.00      A    C  
ATOM   1096  O   LEU A  69      70.733 144.902  26.985  0.00  0.00      A    O  
ATOM   1097  CB  LEU A  69      68.399 146.136  28.965  0.00  0.00      A    C  
ATOM   1098  CG  LEU A  69      67.396 147.310  28.889  0.00  0.00      A    C  
ATOM   1099  CD1 LEU A  69      67.156 147.918  30.288  0.00  0.00      A    C  
ATOM   1100  CD2 LEU A  69      67.809 148.375  27.846  0.00  0.00      A    C  
ATOM   1101  H   LEU A  69      66.665 144.375  28.314  0.00  0.00      A    H  
ATOM   1102  HA  LEU A  69      68.516 145.955  26.823  0.00  0.00      A    H  
ATOM   1103  HB2 LEU A  69      68.146 145.482  29.801  0.00  0.00      A    H  
ATOM   1104  HB3 LEU A  69      69.384 146.544  29.204  0.00  0.00      A    H  
ATOM   1105  HG  LEU A  69      66.438 146.906  28.559  0.00  0.00      A    H  
ATOM   1106 HD11 LEU A  69      67.320 148.993  30.321  0.00  0.00      A    H  
ATOM   1107 HD12 LEU A  69      66.128 147.746  30.608  0.00  0.00      A    H  
ATOM   1108 HD13 LEU A  69      67.802 147.476  31.048  0.00  0.00      A    H  
ATOM   1109 HD21 LEU A  69      67.785 149.392  28.237  0.00  0.00      A    H  
ATOM   1110 HD22 LEU A  69      68.817 148.210  27.466  0.00  0.00      A    H  
ATOM   1111 HD23 LEU A  69      67.134 148.354  26.989  0.00  0.00      A    H  
ATOM   1112  N   ARG A  70      69.832 143.293  28.290  0.00  0.00      A    N  
ATOM   1113  CA  ARG A  70      70.966 142.364  28.250  0.00  0.00      A    C  
ATOM   1114  C   ARG A  70      71.228 141.816  26.835  0.00  0.00      A    C  
ATOM   1115  O   ARG A  70      72.384 141.790  26.408  0.00  0.00      A    O  
ATOM   1116  CB  ARG A  70      70.788 141.266  29.326  0.00  0.00      A    C  
ATOM   1117  CG  ARG A  70      71.830 140.125  29.304  0.00  0.00      A    C  
ATOM   1118  CD  ARG A  70      71.357 138.828  28.620  0.00  0.00      A    C  
ATOM   1119  NE  ARG A  70      70.364 138.098  29.426  0.00  0.00      A    N1+
ATOM   1120  CZ  ARG A  70      69.552 137.115  29.006  0.00  0.00      A    C  
ATOM   1121  NH1 ARG A  70      69.556 136.722  27.736  0.00  0.00      A    N  
ATOM   1122  NH2 ARG A  70      68.726 136.506  29.853  0.00  0.00      A    N  
ATOM   1123  H   ARG A  70      69.043 143.012  28.867  0.00  0.00      A    H  
ATOM   1124  HA  ARG A  70      71.847 142.943  28.533  0.00  0.00      A    H  
ATOM   1125  HB2 ARG A  70      70.843 141.757  30.298  0.00  0.00      A    H  
ATOM   1126  HB3 ARG A  70      69.788 140.834  29.276  0.00  0.00      A    H  
ATOM   1127  HG2 ARG A  70      72.822 140.446  28.981  0.00  0.00      A    H  
ATOM   1128  HG3 ARG A  70      71.967 139.858  30.352  0.00  0.00      A    H  
ATOM   1129  HD2 ARG A  70      70.796 139.117  27.732  0.00  0.00      A    H  
ATOM   1130  HD3 ARG A  70      72.181 138.205  28.271  0.00  0.00      A    H  
ATOM   1131  HE  ARG A  70      70.322 138.372  30.434  0.00  0.00      A    H  
ATOM   1132 HH11 ARG A  70      70.155 137.114  27.033  0.00  0.00      A    H  
ATOM   1133 HH12 ARG A  70      68.854 135.999  27.426  0.00  0.00      A    H  
ATOM   1134 HH21 ARG A  70      68.695 136.778  30.863  0.00  0.00      A    H  
ATOM   1135 HH22 ARG A  70      68.114 135.743  29.545  0.00  0.00      A    H  
ATOM   1136  N   LEU A  71      70.161 141.429  26.123  0.00  0.00      A    N  
ATOM   1137  CA  LEU A  71      70.206 141.001  24.725  0.00  0.00      A    C  
ATOM   1138  C   LEU A  71      70.744 142.121  23.814  0.00  0.00      A    C  
ATOM   1139  O   LEU A  71      71.713 141.899  23.087  0.00  0.00      A    O  
ATOM   1140  CB  LEU A  71      68.810 140.479  24.304  0.00  0.00      A    C  
ATOM   1141  CG  LEU A  71      68.672 139.974  22.847  0.00  0.00      A    C  
ATOM   1142  CD1 LEU A  71      69.688 138.865  22.502  0.00  0.00      A    C  
ATOM   1143  CD2 LEU A  71      67.220 139.534  22.560  0.00  0.00      A    C  
ATOM   1144  H   LEU A  71      69.243 141.439  26.565  0.00  0.00      A    H  
ATOM   1145  HA  LEU A  71      70.914 140.172  24.673  0.00  0.00      A    H  
ATOM   1146  HB2 LEU A  71      68.519 139.673  24.980  0.00  0.00      A    H  
ATOM   1147  HB3 LEU A  71      68.079 141.274  24.462  0.00  0.00      A    H  
ATOM   1148  HG  LEU A  71      68.871 140.818  22.184  0.00  0.00      A    H  
ATOM   1149 HD11 LEU A  71      69.256 138.085  21.877  0.00  0.00      A    H  
ATOM   1150 HD12 LEU A  71      70.535 139.276  21.950  0.00  0.00      A    H  
ATOM   1151 HD13 LEU A  71      70.084 138.379  23.394  0.00  0.00      A    H  
ATOM   1152 HD21 LEU A  71      67.126 138.457  22.419  0.00  0.00      A    H  
ATOM   1153 HD22 LEU A  71      66.544 139.803  23.371  0.00  0.00      A    H  
ATOM   1154 HD23 LEU A  71      66.837 140.010  21.658  0.00  0.00      A    H  
ATOM   1155  N   ALA A  72      70.162 143.322  23.931  0.00  0.00      A    N  
ATOM   1156  CA  ALA A  72      70.581 144.530  23.225  0.00  0.00      A    C  
ATOM   1157  C   ALA A  72      72.043 144.930  23.506  0.00  0.00      A    C  
ATOM   1158  O   ALA A  72      72.767 145.272  22.573  0.00  0.00      A    O  
ATOM   1159  CB  ALA A  72      69.617 145.670  23.578  0.00  0.00      A    C  
ATOM   1160  H   ALA A  72      69.362 143.424  24.553  0.00  0.00      A    H  
ATOM   1161  HA  ALA A  72      70.496 144.326  22.157  0.00  0.00      A    H  
ATOM   1162  HB1 ALA A  72      69.898 146.600  23.090  0.00  0.00      A    H  
ATOM   1163  HB2 ALA A  72      68.600 145.434  23.263  0.00  0.00      A    H  
ATOM   1164  HB3 ALA A  72      69.599 145.863  24.650  0.00  0.00      A    H  
ATOM   1165  N   LYS A  73      72.467 144.844  24.773  0.00  0.00      A    N  
ATOM   1166  CA  LYS A  73      73.835 145.102  25.218  0.00  0.00      A    C  
ATOM   1167  C   LYS A  73      74.850 144.116  24.609  0.00  0.00      A    C  
ATOM   1168  O   LYS A  73      75.902 144.557  24.146  0.00  0.00      A    O  
ATOM   1169  CB  LYS A  73      73.870 145.143  26.763  0.00  0.00      A    C  
ATOM   1170  CG  LYS A  73      75.254 145.374  27.396  0.00  0.00      A    C  
ATOM   1171  CD  LYS A  73      75.155 145.679  28.900  0.00  0.00      A    C  
ATOM   1172  CE  LYS A  73      76.528 145.821  29.579  0.00  0.00      A    C  
ATOM   1173  NZ  LYS A  73      76.403 146.301  30.963  0.00  0.00      A    N1+
ATOM   1174  H   LYS A  73      71.792 144.619  25.502  0.00  0.00      A    H  
ATOM   1175  HA  LYS A  73      74.099 146.098  24.858  0.00  0.00      A    H  
ATOM   1176  HB2 LYS A  73      73.203 145.941  27.092  0.00  0.00      A    H  
ATOM   1177  HB3 LYS A  73      73.457 144.217  27.164  0.00  0.00      A    H  
ATOM   1178  HG2 LYS A  73      75.882 144.495  27.245  0.00  0.00      A    H  
ATOM   1179  HG3 LYS A  73      75.754 146.201  26.889  0.00  0.00      A    H  
ATOM   1180  HD2 LYS A  73      74.584 146.599  29.037  0.00  0.00      A    H  
ATOM   1181  HD3 LYS A  73      74.582 144.891  29.392  0.00  0.00      A    H  
ATOM   1182  HE2 LYS A  73      77.053 144.865  29.573  0.00  0.00      A    H  
ATOM   1183  HE3 LYS A  73      77.148 146.530  29.031  0.00  0.00      A    H  
ATOM   1184  HZ1 LYS A  73      75.803 145.718  31.516  0.00  0.00      A    H  
ATOM   1185  HZ2 LYS A  73      77.304 146.367  31.402  0.00  0.00      A    H  
ATOM   1186  HZ3 LYS A  73      75.992 147.252  30.957  0.00  0.00      A    H  
ATOM   1187  N   GLU A  74      74.513 142.818  24.570  0.00  0.00      A    N  
ATOM   1188  CA  GLU A  74      75.336 141.784  23.934  0.00  0.00      A    C  
ATOM   1189  C   GLU A  74      75.433 141.973  22.403  0.00  0.00      A    C  
ATOM   1190  O   GLU A  74      76.503 141.761  21.831  0.00  0.00      A    O  
ATOM   1191  CB  GLU A  74      74.841 140.381  24.355  0.00  0.00      A    C  
ATOM   1192  CG  GLU A  74      75.734 139.221  23.857  0.00  0.00      A    C  
ATOM   1193  CD  GLU A  74      75.306 137.855  24.381  0.00  0.00      A    C  
ATOM   1194  OE1 GLU A  74      75.127 136.940  23.550  0.00  0.00      A    O  
ATOM   1195  OE2 GLU A  74      75.180 137.698  25.610  0.00  0.00      A    O1-
ATOM   1196  H   GLU A  74      73.635 142.517  24.983  0.00  0.00      A    H  
ATOM   1197  HA  GLU A  74      76.347 141.899  24.331  0.00  0.00      A    H  
ATOM   1198  HB2 GLU A  74      74.776 140.343  25.443  0.00  0.00      A    H  
ATOM   1199  HB3 GLU A  74      73.824 140.227  23.991  0.00  0.00      A    H  
ATOM   1200  HG2 GLU A  74      75.740 139.189  22.767  0.00  0.00      A    H  
ATOM   1201  HG3 GLU A  74      76.767 139.391  24.164  0.00  0.00      A    H  
ATOM   1202  N   LEU A  75      74.341 142.435  21.779  0.00  0.00      A    N  
ATOM   1203  CA  LEU A  75      74.279 142.829  20.368  0.00  0.00      A    C  
ATOM   1204  C   LEU A  75      74.990 144.168  20.061  0.00  0.00      A    C  
ATOM   1205  O   LEU A  75      75.161 144.499  18.885  0.00  0.00      A    O  
ATOM   1206  CB  LEU A  75      72.802 142.872  19.922  0.00  0.00      A    C  
ATOM   1207  CG  LEU A  75      72.124 141.491  19.805  0.00  0.00      A    C  
ATOM   1208  CD1 LEU A  75      70.611 141.655  19.587  0.00  0.00      A    C  
ATOM   1209  CD2 LEU A  75      72.766 140.595  18.725  0.00  0.00      A    C  
ATOM   1210  H   LEU A  75      73.479 142.530  22.309  0.00  0.00      A    H  
ATOM   1211  HA  LEU A  75      74.807 142.074  19.784  0.00  0.00      A    H  
ATOM   1212  HB2 LEU A  75      72.247 143.503  20.617  0.00  0.00      A    H  
ATOM   1213  HB3 LEU A  75      72.718 143.368  18.957  0.00  0.00      A    H  
ATOM   1214  HG  LEU A  75      72.245 140.980  20.759  0.00  0.00      A    H  
ATOM   1215 HD11 LEU A  75      70.059 140.836  20.047  0.00  0.00      A    H  
ATOM   1216 HD12 LEU A  75      70.229 142.580  20.020  0.00  0.00      A    H  
ATOM   1217 HD13 LEU A  75      70.363 141.669  18.528  0.00  0.00      A    H  
ATOM   1218 HD21 LEU A  75      72.033 140.182  18.033  0.00  0.00      A    H  
ATOM   1219 HD22 LEU A  75      73.501 141.130  18.125  0.00  0.00      A    H  
ATOM   1220 HD23 LEU A  75      73.278 139.751  19.188  0.00  0.00      A    H  
ATOM   1221  N   GLY A  76      75.416 144.904  21.095  0.00  0.00      A    N  
ATOM   1222  CA  GLY A  76      76.200 146.131  20.976  0.00  0.00      A    C  
ATOM   1223  C   GLY A  76      75.324 147.359  20.684  0.00  0.00      A    C  
ATOM   1224  O   GLY A  76      75.834 148.342  20.147  0.00  0.00      A    O  
ATOM   1225  H   GLY A  76      75.217 144.579  22.033  0.00  0.00      A    H  
ATOM   1226  HA2 GLY A  76      76.731 146.298  21.913  0.00  0.00      A    H  
ATOM   1227  HA3 GLY A  76      76.958 146.026  20.199  0.00  0.00      A    H  
ATOM   1228  N   LEU A  77      74.023 147.314  21.000  0.00  0.00      A    N  
ATOM   1229  CA  LEU A  77      73.096 148.431  20.819  0.00  0.00      A    C  
ATOM   1230  C   LEU A  77      73.300 149.486  21.922  0.00  0.00      A    C  
ATOM   1231  O   LEU A  77      73.440 149.129  23.094  0.00  0.00      A    O  
ATOM   1232  CB  LEU A  77      71.635 147.924  20.838  0.00  0.00      A    C  
ATOM   1233  CG  LEU A  77      71.299 146.808  19.822  0.00  0.00      A    C  
ATOM   1234  CD1 LEU A  77      69.834 146.346  19.936  0.00  0.00      A    C  
ATOM   1235  CD2 LEU A  77      71.622 147.213  18.383  0.00  0.00      A    C  
ATOM   1236  H   LEU A  77      73.650 146.497  21.479  0.00  0.00      A    H  
ATOM   1237  HA  LEU A  77      73.293 148.897  19.851  0.00  0.00      A    H  
ATOM   1238  HB2 LEU A  77      71.409 147.568  21.841  0.00  0.00      A    H  
ATOM   1239  HB3 LEU A  77      70.968 148.771  20.668  0.00  0.00      A    H  
ATOM   1240  HG  LEU A  77      71.920 145.944  20.057  0.00  0.00      A    H  
ATOM   1241 HD11 LEU A  77      69.785 145.272  20.109  0.00  0.00      A    H  
ATOM   1242 HD12 LEU A  77      69.306 146.836  20.754  0.00  0.00      A    H  
ATOM   1243 HD13 LEU A  77      69.266 146.549  19.028  0.00  0.00      A    H  
ATOM   1244 HD21 LEU A  77      71.309 146.432  17.694  0.00  0.00      A    H  
ATOM   1245 HD22 LEU A  77      71.128 148.142  18.099  0.00  0.00      A    H  
ATOM   1246 HD23 LEU A  77      72.693 147.345  18.242  0.00  0.00      A    H  
ATOM   1247  N   GLU A  78      73.267 150.762  21.528  0.00  0.00      A    N  
ATOM   1248  CA  GLU A  78      73.225 151.909  22.432  0.00  0.00      A    C  
ATOM   1249  C   GLU A  78      71.763 152.364  22.590  0.00  0.00      A    C  
ATOM   1250  O   GLU A  78      70.946 152.129  21.693  0.00  0.00      A    O  
ATOM   1251  CB  GLU A  78      74.090 153.049  21.845  0.00  0.00      A    C  
ATOM   1252  CG  GLU A  78      75.600 152.731  21.732  0.00  0.00      A    C  
ATOM   1253  CD  GLU A  78      76.312 152.517  23.069  0.00  0.00      A    C  
ATOM   1254  OE1 GLU A  78      75.818 153.005  24.105  0.00  0.00      A    O  
ATOM   1255  OE2 GLU A  78      77.392 151.894  23.057  0.00  0.00      A    O1-
ATOM   1256  H   GLU A  78      73.082 150.970  20.558  0.00  0.00      A    H  
ATOM   1257  HA  GLU A  78      73.600 151.634  23.420  0.00  0.00      A    H  
ATOM   1258  HB2 GLU A  78      73.723 153.312  20.854  0.00  0.00      A    H  
ATOM   1259  HB3 GLU A  78      73.961 153.952  22.444  0.00  0.00      A    H  
ATOM   1260  HG2 GLU A  78      75.750 151.851  21.105  0.00  0.00      A    H  
ATOM   1261  HG3 GLU A  78      76.099 153.555  21.220  0.00  0.00      A    H  
ATOM   1262  N   THR A  79      71.462 153.035  23.705  0.00  0.00      A    N  
ATOM   1263  CA  THR A  79      70.157 153.634  23.969  0.00  0.00      A    C  
ATOM   1264  C   THR A  79      70.346 155.116  24.352  0.00  0.00      A    C  
ATOM   1265  O   THR A  79      71.443 155.516  24.756  0.00  0.00      A    O  
ATOM   1266  CB  THR A  79      69.411 152.888  25.118  0.00  0.00      A    C  
ATOM   1267  CG2 THR A  79      69.169 151.399  24.825  0.00  0.00      A    C  
ATOM   1268  OG1 THR A  79      70.038 152.999  26.392  0.00  0.00      A    O  
ATOM   1269  H   THR A  79      72.189 153.291  24.359  0.00  0.00      A    H  
ATOM   1270  HA  THR A  79      69.549 153.609  23.067  0.00  0.00      A    H  
ATOM   1271  HB  THR A  79      68.430 153.348  25.216  0.00  0.00      A    H  
ATOM   1272  HG1 THR A  79      70.843 152.466  26.368  0.00  0.00      A    H  
ATOM   1273 HG21 THR A  79      68.582 150.930  25.615  0.00  0.00      A    H  
ATOM   1274 HG22 THR A  79      68.612 151.277  23.896  0.00  0.00      A    H  
ATOM   1275 HG23 THR A  79      70.100 150.840  24.726  0.00  0.00      A    H  
ATOM   1276  N   TYR A  80      69.282 155.911  24.206  0.00  0.00      A    N  
ATOM   1277  CA  TYR A  80      69.227 157.310  24.621  0.00  0.00      A    C  
ATOM   1278  C   TYR A  80      67.820 157.580  25.175  0.00  0.00      A    C  
ATOM   1279  O   TYR A  80      66.865 156.952  24.710  0.00  0.00      A    O  
ATOM   1280  CB  TYR A  80      69.616 158.232  23.440  0.00  0.00      A    C  
ATOM   1281  CG  TYR A  80      68.566 158.481  22.364  0.00  0.00      A    C  
ATOM   1282  CD1 TYR A  80      68.272 157.491  21.402  0.00  0.00      A    C  
ATOM   1283  CD2 TYR A  80      67.893 159.721  22.312  0.00  0.00      A    C  
ATOM   1284  CE1 TYR A  80      67.331 157.747  20.385  0.00  0.00      A    C  
ATOM   1285  CE2 TYR A  80      66.950 159.975  21.298  0.00  0.00      A    C  
ATOM   1286  CZ  TYR A  80      66.672 158.990  20.332  0.00  0.00      A    C  
ATOM   1287  OH  TYR A  80      65.776 159.246  19.337  0.00  0.00      A    O  
ATOM   1288  H   TYR A  80      68.401 155.538  23.858  0.00  0.00      A    H  
ATOM   1289  HA  TYR A  80      69.935 157.472  25.437  0.00  0.00      A    H  
ATOM   1290  HB2 TYR A  80      69.882 159.204  23.857  0.00  0.00      A    H  
ATOM   1291  HB3 TYR A  80      70.532 157.873  22.968  0.00  0.00      A    H  
ATOM   1292  HD1 TYR A  80      68.765 156.531  21.437  0.00  0.00      A    H  
ATOM   1293  HD2 TYR A  80      68.095 160.488  23.046  0.00  0.00      A    H  
ATOM   1294  HE1 TYR A  80      67.120 156.986  19.646  0.00  0.00      A    H  
ATOM   1295  HE2 TYR A  80      66.448 160.931  21.271  0.00  0.00      A    H  
ATOM   1296  HH  TYR A  80      65.505 160.184  19.326  0.00  0.00      A    H  
ATOM   1297  N   LYS A  81      67.716 158.470  26.173  0.00  0.00      A    N  
ATOM   1298  CA  LYS A  81      66.451 158.801  26.830  0.00  0.00      A    C  
ATOM   1299  C   LYS A  81      65.551 159.694  25.952  0.00  0.00      A    C  
ATOM   1300  O   LYS A  81      66.039 160.630  25.315  0.00  0.00      A    O  
ATOM   1301  CB  LYS A  81      66.695 159.455  28.209  0.00  0.00      A    C  
ATOM   1302  CG  LYS A  81      67.408 158.536  29.222  0.00  0.00      A    C  
ATOM   1303  CD  LYS A  81      67.130 158.908  30.690  0.00  0.00      A    C  
ATOM   1304  CE  LYS A  81      67.926 158.031  31.679  0.00  0.00      A    C  
ATOM   1305  NZ  LYS A  81      67.342 158.020  33.034  0.00  0.00      A    N1+
ATOM   1306  H   LYS A  81      68.529 158.980  26.483  0.00  0.00      A    H  
ATOM   1307  HA  LYS A  81      65.931 157.864  27.016  0.00  0.00      A    H  
ATOM   1308  HB2 LYS A  81      67.237 160.396  28.105  0.00  0.00      A    H  
ATOM   1309  HB3 LYS A  81      65.719 159.722  28.620  0.00  0.00      A    H  
ATOM   1310  HG2 LYS A  81      67.087 157.507  29.068  0.00  0.00      A    H  
ATOM   1311  HG3 LYS A  81      68.482 158.549  29.031  0.00  0.00      A    H  
ATOM   1312  HD2 LYS A  81      67.374 159.958  30.855  0.00  0.00      A    H  
ATOM   1313  HD3 LYS A  81      66.061 158.810  30.883  0.00  0.00      A    H  
ATOM   1314  HE2 LYS A  81      67.944 157.000  31.325  0.00  0.00      A    H  
ATOM   1315  HE3 LYS A  81      68.964 158.364  31.724  0.00  0.00      A    H  
ATOM   1316  HZ1 LYS A  81      66.437 157.517  33.020  0.00  0.00      A    H  
ATOM   1317  HZ2 LYS A  81      67.936 157.510  33.664  0.00  0.00      A    H  
ATOM   1318  HZ3 LYS A  81      67.206 158.946  33.393  0.00  0.00      A    H  
ATOM   1319  N   VAL A  82      64.246 159.415  25.999  0.00  0.00      A    N  
ATOM   1320  CA  VAL A  82      63.162 160.256  25.500  0.00  0.00      A    C  
ATOM   1321  C   VAL A  82      62.986 161.472  26.445  0.00  0.00      A    C  
ATOM   1322  O   VAL A  82      63.288 161.373  27.638  0.00  0.00      A    O  
ATOM   1323  CB  VAL A  82      61.837 159.429  25.445  0.00  0.00      A    C  
ATOM   1324  CG1 VAL A  82      60.573 160.228  25.064  0.00  0.00      A    C  
ATOM   1325  CG2 VAL A  82      61.970 158.217  24.502  0.00  0.00      A    C  
ATOM   1326  H   VAL A  82      63.942 158.654  26.607  0.00  0.00      A    H  
ATOM   1327  HA  VAL A  82      63.419 160.609  24.499  0.00  0.00      A    H  
ATOM   1328  HB  VAL A  82      61.653 159.027  26.442  0.00  0.00      A    H  
ATOM   1329 HG11 VAL A  82      59.710 159.571  24.950  0.00  0.00      A    H  
ATOM   1330 HG12 VAL A  82      60.302 160.957  25.828  0.00  0.00      A    H  
ATOM   1331 HG13 VAL A  82      60.706 160.759  24.121  0.00  0.00      A    H  
ATOM   1332 HG21 VAL A  82      61.051 157.629  24.484  0.00  0.00      A    H  
ATOM   1333 HG22 VAL A  82      62.182 158.533  23.480  0.00  0.00      A    H  
ATOM   1334 HG23 VAL A  82      62.768 157.543  24.814  0.00  0.00      A    H  
ATOM   1335  N   ASN A  83      62.536 162.610  25.902  0.00  0.00      A    N  
ATOM   1336  CA  ASN A  83      62.348 163.848  26.663  0.00  0.00      A    C  
ATOM   1337  C   ASN A  83      61.164 163.743  27.649  0.00  0.00      A    C  
ATOM   1338  O   ASN A  83      60.050 163.421  27.238  0.00  0.00      A    O  
ATOM   1339  CB  ASN A  83      62.161 165.048  25.701  0.00  0.00      A    C  
ATOM   1340  CG  ASN A  83      62.415 166.415  26.355  0.00  0.00      A    C  
ATOM   1341  ND2 ASN A  83      62.793 167.405  25.565  0.00  0.00      A    N  
ATOM   1342  OD1 ASN A  83      62.264 166.597  27.562  0.00  0.00      A    O  
ATOM   1343  H   ASN A  83      62.266 162.628  24.930  0.00  0.00      A    H  
ATOM   1344  HA  ASN A  83      63.244 164.034  27.261  0.00  0.00      A    H  
ATOM   1345  HB2 ASN A  83      62.877 164.955  24.884  0.00  0.00      A    H  
ATOM   1346  HB3 ASN A  83      61.172 165.037  25.242  0.00  0.00      A    H  
ATOM   1347 HD21 ASN A  83      62.926 167.276  24.568  0.00  0.00      A    H  
ATOM   1348 HD22 ASN A  83      63.042 168.328  25.981  0.00  0.00      A    H  
ATOM   1349  N   GLU A  84      61.433 164.080  28.914  0.00  0.00      A    N  
ATOM   1350  CA  GLU A  84      60.457 164.374  29.964  0.00  0.00      A    C  
ATOM   1351  C   GLU A  84      61.054 165.476  30.879  0.00  0.00      A    C  
ATOM   1352  O   GLU A  84      60.672 165.595  32.043  0.00  0.00      A    O  
ATOM   1353  CB  GLU A  84      60.116 163.056  30.699  0.00  0.00      A    C  
ATOM   1354  CG  GLU A  84      58.829 163.057  31.561  0.00  0.00      A    C  
ATOM   1355  CD  GLU A  84      58.669 161.748  32.327  0.00  0.00      A    C  
ATOM   1356  OE1 GLU A  84      59.655 161.325  32.959  0.00  0.00      A    O  
ATOM   1357  OE2 GLU A  84      57.606 161.103  32.236  0.00  0.00      A    O1-
ATOM   1358  H   GLU A  84      62.389 164.289  29.164  0.00  0.00      A    H  
ATOM   1359  HA  GLU A  84      59.553 164.779  29.505  0.00  0.00      A    H  
ATOM   1360  HB2 GLU A  84      60.021 162.259  29.964  0.00  0.00      A    H  
ATOM   1361  HB3 GLU A  84      60.969 162.780  31.320  0.00  0.00      A    H  
ATOM   1362  HG2 GLU A  84      58.839 163.869  32.288  0.00  0.00      A    H  
ATOM   1363  HG3 GLU A  84      57.957 163.221  30.927  0.00  0.00      A    H  
ATOM   1364  N   VAL A  85      62.034 166.233  30.361  0.00  0.00      A    N  
ATOM   1365  CA  VAL A  85      62.765 167.268  31.089  0.00  0.00      A    C  
ATOM   1366  C   VAL A  85      62.026 168.615  30.952  0.00  0.00      A    C  
ATOM   1367  O   VAL A  85      61.841 169.319  31.947  0.00  0.00      A    O  
ATOM   1368  CB  VAL A  85      64.221 167.414  30.554  0.00  0.00      A    C  
ATOM   1369  CG1 VAL A  85      65.049 168.488  31.289  0.00  0.00      A    C  
ATOM   1370  CG2 VAL A  85      64.977 166.071  30.601  0.00  0.00      A    C  
ATOM   1371  H   VAL A  85      62.209 166.197  29.359  0.00  0.00      A    H  
ATOM   1372  HA  VAL A  85      62.810 167.010  32.149  0.00  0.00      A    H  
ATOM   1373  HB  VAL A  85      64.173 167.717  29.506  0.00  0.00      A    H  
ATOM   1374 HG11 VAL A  85      66.077 168.512  30.924  0.00  0.00      A    H  
ATOM   1375 HG12 VAL A  85      64.643 169.489  31.139  0.00  0.00      A    H  
ATOM   1376 HG13 VAL A  85      65.083 168.299  32.362  0.00  0.00      A    H  
ATOM   1377 HG21 VAL A  85      66.005 166.182  30.255  0.00  0.00      A    H  
ATOM   1378 HG22 VAL A  85      65.010 165.670  31.615  0.00  0.00      A    H  
ATOM   1379 HG23 VAL A  85      64.509 165.321  29.963  0.00  0.00      A    H  
ATOM   1380  N   GLU A  86      61.558 168.915  29.735  0.00  0.00      A    N  
ATOM   1381  CA  GLU A  86      60.611 169.992  29.465  0.00  0.00      A    C  
ATOM   1382  C   GLU A  86      59.177 169.583  29.906  0.00  0.00      A    C  
ATOM   1383  O   GLU A  86      58.950 168.420  30.248  0.00  0.00      A    O  
ATOM   1384  CB  GLU A  86      60.699 170.379  27.972  0.00  0.00      A    C  
ATOM   1385  CG  GLU A  86      61.909 171.252  27.558  0.00  0.00      A    C  
ATOM   1386  CD  GLU A  86      63.269 170.563  27.536  0.00  0.00      A    C  
ATOM   1387  OE1 GLU A  86      63.475 169.710  26.651  0.00  0.00      A    O  
ATOM   1388  OE2 GLU A  86      64.142 170.948  28.343  0.00  0.00      A    O1-
ATOM   1389  H   GLU A  86      61.763 168.293  28.963  0.00  0.00      A    H  
ATOM   1390  HA  GLU A  86      60.890 170.859  30.065  0.00  0.00      A    H  
ATOM   1391  HB2 GLU A  86      60.686 169.484  27.350  0.00  0.00      A    H  
ATOM   1392  HB3 GLU A  86      59.803 170.932  27.713  0.00  0.00      A    H  
ATOM   1393  HG2 GLU A  86      61.728 171.642  26.556  0.00  0.00      A    H  
ATOM   1394  HG3 GLU A  86      61.969 172.124  28.209  0.00  0.00      A    H  
ATOM   1395  N   ARG A  87      58.229 170.533  29.927  0.00  0.00      A    N  
ATOM   1396  CA  ARG A  87      56.850 170.309  30.395  0.00  0.00      A    C  
ATOM   1397  C   ARG A  87      56.058 169.309  29.527  0.00  0.00      A    C  
ATOM   1398  O   ARG A  87      56.249 169.253  28.310  0.00  0.00      A    O  
ATOM   1399  CB  ARG A  87      56.068 171.640  30.466  0.00  0.00      A    C  
ATOM   1400  CG  ARG A  87      56.735 172.729  31.324  0.00  0.00      A    C  
ATOM   1401  CD  ARG A  87      56.005 174.078  31.280  0.00  0.00      A    C  
ATOM   1402  NE  ARG A  87      56.123 174.728  29.965  0.00  0.00      A    N1+
ATOM   1403  CZ  ARG A  87      55.566 175.889  29.596  0.00  0.00      A    C  
ATOM   1404  NH1 ARG A  87      54.760 176.550  30.429  0.00  0.00      A    N  
ATOM   1405  NH2 ARG A  87      55.817 176.398  28.391  0.00  0.00      A    N  
ATOM   1406  H   ARG A  87      58.466 171.476  29.639  0.00  0.00      A    H  
ATOM   1407  HA  ARG A  87      56.917 169.898  31.405  0.00  0.00      A    H  
ATOM   1408  HB2 ARG A  87      55.894 172.011  29.456  0.00  0.00      A    H  
ATOM   1409  HB3 ARG A  87      55.073 171.447  30.870  0.00  0.00      A    H  
ATOM   1410  HG2 ARG A  87      56.881 172.402  32.353  0.00  0.00      A    H  
ATOM   1411  HG3 ARG A  87      57.734 172.896  30.927  0.00  0.00      A    H  
ATOM   1412  HD2 ARG A  87      54.941 173.896  31.422  0.00  0.00      A    H  
ATOM   1413  HD3 ARG A  87      56.322 174.727  32.097  0.00  0.00      A    H  
ATOM   1414  HE  ARG A  87      56.723 174.222  29.299  0.00  0.00      A    H  
ATOM   1415 HH11 ARG A  87      54.578 176.217  31.360  0.00  0.00      A    H  
ATOM   1416 HH12 ARG A  87      54.338 177.433  30.185  0.00  0.00      A    H  
ATOM   1417 HH21 ARG A  87      56.460 175.975  27.723  0.00  0.00      A    H  
ATOM   1418 HH22 ARG A  87      55.385 177.251  28.073  0.00  0.00      A    H  
ATOM   1419  N   LEU A  88      55.134 168.582  30.157  0.00  0.00      A    N  
ATOM   1420  CA  LEU A  88      54.073 167.826  29.494  0.00  0.00      A    C  
ATOM   1421  C   LEU A  88      52.888 168.787  29.282  0.00  0.00      A    C  
ATOM   1422  O   LEU A  88      52.787 169.777  30.007  0.00  0.00      A    O  
ATOM   1423  CB  LEU A  88      53.631 166.640  30.387  0.00  0.00      A    C  
ATOM   1424  CG  LEU A  88      54.683 165.526  30.614  0.00  0.00      A    C  
ATOM   1425  CD1 LEU A  88      55.792 165.931  31.610  0.00  0.00      A    C  
ATOM   1426  CD2 LEU A  88      54.011 164.200  31.036  0.00  0.00      A    C  
ATOM   1427  H   LEU A  88      54.947 168.793  31.135  0.00  0.00      A    H  
ATOM   1428  HA  LEU A  88      54.411 167.451  28.526  0.00  0.00      A    H  
ATOM   1429  HB2 LEU A  88      53.261 167.004  31.347  0.00  0.00      A    H  
ATOM   1430  HB3 LEU A  88      52.765 166.193  29.895  0.00  0.00      A    H  
ATOM   1431  HG  LEU A  88      55.157 165.331  29.651  0.00  0.00      A    H  
ATOM   1432 HD11 LEU A  88      56.057 165.126  32.297  0.00  0.00      A    H  
ATOM   1433 HD12 LEU A  88      56.706 166.204  31.080  0.00  0.00      A    H  
ATOM   1434 HD13 LEU A  88      55.500 166.786  32.220  0.00  0.00      A    H  
ATOM   1435 HD21 LEU A  88      54.403 163.365  30.456  0.00  0.00      A    H  
ATOM   1436 HD22 LEU A  88      54.173 163.968  32.089  0.00  0.00      A    H  
ATOM   1437 HD23 LEU A  88      52.931 164.210  30.889  0.00  0.00      A    H  
ATOM   1438  N   ILE A  89      51.998 168.496  28.329  0.00  0.00      A    N  
ATOM   1439  CA  ILE A  89      50.766 169.260  28.125  0.00  0.00      A    C  
ATOM   1440  C   ILE A  89      49.576 168.295  28.240  0.00  0.00      A    C  
ATOM   1441  O   ILE A  89      49.608 167.219  27.641  0.00  0.00      A    O  
ATOM   1442  CB  ILE A  89      50.719 169.954  26.725  0.00  0.00      A    C  
ATOM   1443  CG1 ILE A  89      51.884 170.958  26.552  0.00  0.00      A    C  
ATOM   1444  CG2 ILE A  89      49.371 170.663  26.433  0.00  0.00      A    C  
ATOM   1445  CD1 ILE A  89      52.013 171.527  25.128  0.00  0.00      A    C  
ATOM   1446  H   ILE A  89      52.103 167.659  27.759  0.00  0.00      A    H  
ATOM   1447  HA  ILE A  89      50.644 170.025  28.890  0.00  0.00      A    H  
ATOM   1448  HB  ILE A  89      50.848 169.179  25.967  0.00  0.00      A    H  
ATOM   1449 HG12 ILE A  89      51.765 171.779  27.260  0.00  0.00      A    H  
ATOM   1450 HG13 ILE A  89      52.832 170.486  26.810  0.00  0.00      A    H  
ATOM   1451 HG21 ILE A  89      49.390 171.203  25.487  0.00  0.00      A    H  
ATOM   1452 HG22 ILE A  89      48.541 169.961  26.354  0.00  0.00      A    H  
ATOM   1453 HG23 ILE A  89      49.130 171.382  27.216  0.00  0.00      A    H  
ATOM   1454 HD11 ILE A  89      53.055 171.552  24.811  0.00  0.00      A    H  
ATOM   1455 HD12 ILE A  89      51.470 170.936  24.392  0.00  0.00      A    H  
ATOM   1456 HD13 ILE A  89      51.633 172.548  25.077  0.00  0.00      A    H  
ATOM   1457  N   HIS A  90      48.530 168.708  28.967  0.00  0.00      A    N  
ATOM   1458  CA  HIS A  90      47.210 168.089  28.888  0.00  0.00      A    C  
ATOM   1459  C   HIS A  90      46.261 169.117  28.261  0.00  0.00      A    C  
ATOM   1460  O   HIS A  90      46.131 170.217  28.796  0.00  0.00      A    O  
ATOM   1461  CB  HIS A  90      46.735 167.588  30.270  0.00  0.00      A    C  
ATOM   1462  CG  HIS A  90      45.408 166.855  30.244  0.00  0.00      A    C  
ATOM   1463  CD2 HIS A  90      44.867 166.027  29.276  0.00  0.00      A    C  
ATOM   1464  ND1 HIS A  90      44.602 166.716  31.369  0.00  0.00      A    N1+
ATOM   1465  CE1 HIS A  90      43.591 165.909  31.037  0.00  0.00      A    C  
ATOM   1466  NE2 HIS A  90      43.711 165.486  29.785  0.00  0.00      A    N  
ATOM   1467  H   HIS A  90      48.572 169.602  29.452  0.00  0.00      A    H  
ATOM   1468  HA  HIS A  90      47.255 167.221  28.238  0.00  0.00      A    H  
ATOM   1469  HB2 HIS A  90      47.471 166.900  30.685  0.00  0.00      A    H  
ATOM   1470  HB3 HIS A  90      46.664 168.425  30.966  0.00  0.00      A    H  
ATOM   1471  HD1 HIS A  90      44.728 167.146  32.277  0.00  0.00      A    H  
ATOM   1472  HD2 HIS A  90      45.172 165.791  28.271  0.00  0.00      A    H  
ATOM   1473  HE1 HIS A  90      42.776 165.634  31.693  0.00  0.00      A    H  
ATOM   1474  HE2 HIS A  90      43.048 164.876  29.226  0.00  0.00      A    H  
ATOM   1475  N   HIS A  91      45.650 168.756  27.131  0.00  0.00      A    N  
ATOM   1476  CA  HIS A  91      44.680 169.579  26.415  0.00  0.00      A    C  
ATOM   1477  C   HIS A  91      43.270 169.044  26.698  0.00  0.00      A    C  
ATOM   1478  O   HIS A  91      43.019 167.859  26.458  0.00  0.00      A    O  
ATOM   1479  CB  HIS A  91      45.010 169.560  24.910  0.00  0.00      A    C  
ATOM   1480  CG  HIS A  91      44.223 170.543  24.077  0.00  0.00      A    C  
ATOM   1481  CD2 HIS A  91      43.060 170.401  23.352  0.00  0.00      A    C  
ATOM   1482  ND1 HIS A  91      44.636 171.847  23.855  0.00  0.00      A    N  
ATOM   1483  CE1 HIS A  91      43.752 172.417  23.040  0.00  0.00      A    C  
ATOM   1484  NE2 HIS A  91      42.761 171.600  22.698  0.00  0.00      A    N  
ATOM   1485  H   HIS A  91      45.828 167.836  26.728  0.00  0.00      A    H  
ATOM   1486  HA  HIS A  91      44.743 170.608  26.757  0.00  0.00      A    H  
ATOM   1487  HB2 HIS A  91      46.068 169.775  24.769  0.00  0.00      A    H  
ATOM   1488  HB3 HIS A  91      44.854 168.562  24.499  0.00  0.00      A    H  
ATOM   1489  HD1 HIS A  91      45.495 172.309  24.197  0.00  0.00      A    H  
ATOM   1490  HD2 HIS A  91      42.429 169.529  23.245  0.00  0.00      A    H  
ATOM   1491  HE1 HIS A  91      43.837 173.439  22.694  0.00  0.00      A    H  
ATOM   1492  N   VAL A  92      42.391 169.917  27.206  0.00  0.00      A    N  
ATOM   1493  CA  VAL A  92      40.986 169.634  27.483  0.00  0.00      A    C  
ATOM   1494  C   VAL A  92      40.158 170.892  27.167  0.00  0.00      A    C  
ATOM   1495  O   VAL A  92      40.610 172.007  27.431  0.00  0.00      A    O  
ATOM   1496  CB  VAL A  92      40.730 169.233  28.971  0.00  0.00      A    C  
ATOM   1497  CG1 VAL A  92      41.407 167.906  29.334  0.00  0.00      A    C  
ATOM   1498  CG2 VAL A  92      41.091 170.301  30.024  0.00  0.00      A    C  
ATOM   1499  H   VAL A  92      42.660 170.891  27.340  0.00  0.00      A    H  
ATOM   1500  HA  VAL A  92      40.644 168.829  26.828  0.00  0.00      A    H  
ATOM   1501  HB  VAL A  92      39.658 169.053  29.068  0.00  0.00      A    H  
ATOM   1502 HG11 VAL A  92      41.099 167.558  30.320  0.00  0.00      A    H  
ATOM   1503 HG12 VAL A  92      41.155 167.124  28.619  0.00  0.00      A    H  
ATOM   1504 HG13 VAL A  92      42.491 168.010  29.341  0.00  0.00      A    H  
ATOM   1505 HG21 VAL A  92      40.947 169.921  31.036  0.00  0.00      A    H  
ATOM   1506 HG22 VAL A  92      42.135 170.602  29.934  0.00  0.00      A    H  
ATOM   1507 HG23 VAL A  92      40.473 171.193  29.936  0.00  0.00      A    H  
ATOM   1508  N   LYS A  93      38.955 170.702  26.606  0.00  0.00      A    N  
ATOM   1509  CA  LYS A  93      37.947 171.742  26.334  0.00  0.00      A    C  
ATOM   1510  C   LYS A  93      38.447 172.894  25.425  0.00  0.00      A    C  
ATOM   1511  O   LYS A  93      37.909 174.001  25.478  0.00  0.00      A    O  
ATOM   1512  CB  LYS A  93      37.330 172.260  27.661  0.00  0.00      A    C  
ATOM   1513  CG  LYS A  93      36.677 171.153  28.518  0.00  0.00      A    C  
ATOM   1514  CD  LYS A  93      36.016 171.658  29.814  0.00  0.00      A    C  
ATOM   1515  CE  LYS A  93      34.735 172.489  29.590  0.00  0.00      A    C  
ATOM   1516  NZ  LYS A  93      34.089 172.871  30.858  0.00  0.00      A    N1+
ATOM   1517  H   LYS A  93      38.666 169.758  26.391  0.00  0.00      A    H  
ATOM   1518  HA  LYS A  93      37.152 171.254  25.769  0.00  0.00      A    H  
ATOM   1519  HB2 LYS A  93      38.094 172.772  28.249  0.00  0.00      A    H  
ATOM   1520  HB3 LYS A  93      36.578 173.014  27.427  0.00  0.00      A    H  
ATOM   1521  HG2 LYS A  93      35.943 170.610  27.920  0.00  0.00      A    H  
ATOM   1522  HG3 LYS A  93      37.435 170.419  28.792  0.00  0.00      A    H  
ATOM   1523  HD2 LYS A  93      35.788 170.795  30.442  0.00  0.00      A    H  
ATOM   1524  HD3 LYS A  93      36.743 172.248  30.375  0.00  0.00      A    H  
ATOM   1525  HE2 LYS A  93      34.959 173.397  29.030  0.00  0.00      A    H  
ATOM   1526  HE3 LYS A  93      34.021 171.919  28.994  0.00  0.00      A    H  
ATOM   1527  HZ1 LYS A  93      33.819 172.059  31.383  0.00  0.00      A    H  
ATOM   1528  HZ2 LYS A  93      34.701 173.434  31.420  0.00  0.00      A    H  
ATOM   1529  HZ3 LYS A  93      33.259 173.407  30.669  0.00  0.00      A    H  
ATOM   1530  N   GLY A  94      39.463 172.618  24.597  0.00  0.00      A    N  
ATOM   1531  CA  GLY A  94      40.086 173.591  23.703  0.00  0.00      A    C  
ATOM   1532  C   GLY A  94      41.203 174.396  24.391  0.00  0.00      A    C  
ATOM   1533  O   GLY A  94      41.734 175.315  23.765  0.00  0.00      A    O  
ATOM   1534  H   GLY A  94      39.865 171.691  24.617  0.00  0.00      A    H  
ATOM   1535  HA2 GLY A  94      40.508 173.061  22.850  0.00  0.00      A    H  
ATOM   1536  HA3 GLY A  94      39.343 174.281  23.299  0.00  0.00      A    H  
ATOM   1537  N   LYS A  95      41.567 174.083  25.643  0.00  0.00      A    N  
ATOM   1538  CA  LYS A  95      42.604 174.765  26.413  0.00  0.00      A    C  
ATOM   1539  C   LYS A  95      43.735 173.780  26.747  0.00  0.00      A    C  
ATOM   1540  O   LYS A  95      43.478 172.706  27.295  0.00  0.00      A    O  
ATOM   1541  CB  LYS A  95      41.985 175.345  27.703  0.00  0.00      A    C  
ATOM   1542  CG  LYS A  95      40.973 176.477  27.446  0.00  0.00      A    C  
ATOM   1543  CD  LYS A  95      40.443 177.107  28.744  0.00  0.00      A    C  
ATOM   1544  CE  LYS A  95      39.472 178.275  28.486  0.00  0.00      A    C  
ATOM   1545  NZ  LYS A  95      38.990 178.888  29.735  0.00  0.00      A    N1+
ATOM   1546  H   LYS A  95      41.140 173.292  26.119  0.00  0.00      A    H  
ATOM   1547  HA  LYS A  95      43.030 175.592  25.843  0.00  0.00      A    H  
ATOM   1548  HB2 LYS A  95      41.511 174.548  28.278  0.00  0.00      A    H  
ATOM   1549  HB3 LYS A  95      42.787 175.733  28.333  0.00  0.00      A    H  
ATOM   1550  HG2 LYS A  95      41.442 177.246  26.830  0.00  0.00      A    H  
ATOM   1551  HG3 LYS A  95      40.134 176.092  26.864  0.00  0.00      A    H  
ATOM   1552  HD2 LYS A  95      39.941 176.337  29.332  0.00  0.00      A    H  
ATOM   1553  HD3 LYS A  95      41.286 177.451  29.347  0.00  0.00      A    H  
ATOM   1554  HE2 LYS A  95      39.963 179.043  27.887  0.00  0.00      A    H  
ATOM   1555  HE3 LYS A  95      38.613 177.927  27.909  0.00  0.00      A    H  
ATOM   1556  HZ1 LYS A  95      38.492 178.221  30.297  0.00  0.00      A    H  
ATOM   1557  HZ2 LYS A  95      39.754 179.259  30.271  0.00  0.00      A    H  
ATOM   1558  HZ3 LYS A  95      38.364 179.645  29.523  0.00  0.00      A    H  
ATOM   1559  N   SER A  96      44.971 174.178  26.436  0.00  0.00      A    N  
ATOM   1560  CA  SER A  96      46.185 173.460  26.810  0.00  0.00      A    C  
ATOM   1561  C   SER A  96      46.633 173.888  28.215  0.00  0.00      A    C  
ATOM   1562  O   SER A  96      46.730 175.088  28.480  0.00  0.00      A    O  
ATOM   1563  CB  SER A  96      47.284 173.773  25.779  0.00  0.00      A    C  
ATOM   1564  OG  SER A  96      46.963 173.180  24.534  0.00  0.00      A    O  
ATOM   1565  H   SER A  96      45.115 175.070  25.989  0.00  0.00      A    H  
ATOM   1566  HA  SER A  96      46.010 172.385  26.809  0.00  0.00      A    H  
ATOM   1567  HB2 SER A  96      47.418 174.849  25.653  0.00  0.00      A    H  
ATOM   1568  HB3 SER A  96      48.245 173.379  26.110  0.00  0.00      A    H  
ATOM   1569  HG  SER A  96      47.737 173.314  23.952  0.00  0.00      A    H  
ATOM   1570  N   TYR A  97      46.934 172.907  29.070  0.00  0.00      A    N  
ATOM   1571  CA  TYR A  97      47.481 173.098  30.409  0.00  0.00      A    C  
ATOM   1572  C   TYR A  97      48.855 172.402  30.460  0.00  0.00      A    C  
ATOM   1573  O   TYR A  97      48.892 171.171  30.565  0.00  0.00      A    O  
ATOM   1574  CB  TYR A  97      46.504 172.490  31.441  0.00  0.00      A    C  
ATOM   1575  CG  TYR A  97      45.155 173.188  31.512  0.00  0.00      A    C  
ATOM   1576  CD1 TYR A  97      44.963 174.280  32.385  0.00  0.00      A    C  
ATOM   1577  CD2 TYR A  97      44.090 172.758  30.693  0.00  0.00      A    C  
ATOM   1578  CE1 TYR A  97      43.716 174.933  32.439  0.00  0.00      A    C  
ATOM   1579  CE2 TYR A  97      42.845 173.413  30.744  0.00  0.00      A    C  
ATOM   1580  CZ  TYR A  97      42.656 174.499  31.620  0.00  0.00      A    C  
ATOM   1581  OH  TYR A  97      41.449 175.132  31.682  0.00  0.00      A    O  
ATOM   1582  H   TYR A  97      46.748 171.937  28.820  0.00  0.00      A    H  
ATOM   1583  HA  TYR A  97      47.584 174.155  30.656  0.00  0.00      A    H  
ATOM   1584  HB2 TYR A  97      46.341 171.430  31.242  0.00  0.00      A    H  
ATOM   1585  HB3 TYR A  97      46.958 172.533  32.433  0.00  0.00      A    H  
ATOM   1586  HD1 TYR A  97      45.771 174.624  33.016  0.00  0.00      A    H  
ATOM   1587  HD2 TYR A  97      44.229 171.932  30.007  0.00  0.00      A    H  
ATOM   1588  HE1 TYR A  97      43.578 175.768  33.112  0.00  0.00      A    H  
ATOM   1589  HE2 TYR A  97      42.048 173.074  30.098  0.00  0.00      A    H  
ATOM   1590  HH  TYR A  97      40.779 174.705  31.132  0.00  0.00      A    H  
ATOM   1591  N   PRO A  98      49.961 173.175  30.344  0.00  0.00      A    N  
ATOM   1592  CA  PRO A  98      51.317 172.675  30.637  0.00  0.00      A    C  
ATOM   1593  C   PRO A  98      51.481 172.249  32.111  0.00  0.00      A    C  
ATOM   1594  O   PRO A  98      51.001 172.960  32.997  0.00  0.00      A    O  
ATOM   1595  CB  PRO A  98      52.238 173.856  30.270  0.00  0.00      A    C  
ATOM   1596  CG  PRO A  98      51.414 174.731  29.341  0.00  0.00      A    C  
ATOM   1597  CD  PRO A  98      50.006 174.566  29.890  0.00  0.00      A    C  
ATOM   1598  HA  PRO A  98      51.507 171.848  29.958  0.00  0.00      A    H  
ATOM   1599  HB2 PRO A  98      52.505 174.432  31.157  0.00  0.00      A    H  
ATOM   1600  HB3 PRO A  98      53.167 173.528  29.802  0.00  0.00      A    H  
ATOM   1601  HG2 PRO A  98      51.752 175.767  29.302  0.00  0.00      A    H  
ATOM   1602  HG3 PRO A  98      51.453 174.326  28.329  0.00  0.00      A    H  
ATOM   1603  HD2 PRO A  98      49.838 175.226  30.743  0.00  0.00      A    H  
ATOM   1604  HD3 PRO A  98      49.271 174.799  29.121  0.00  0.00      A    H  
ATOM   1605  N   PHE A  99      52.147 171.118  32.356  0.00  0.00      A    N  
ATOM   1606  CA  PHE A  99      52.394 170.577  33.693  0.00  0.00      A    C  
ATOM   1607  C   PHE A  99      53.743 169.837  33.731  0.00  0.00      A    C  
ATOM   1608  O   PHE A  99      54.364 169.604  32.692  0.00  0.00      A    O  
ATOM   1609  CB  PHE A  99      51.190 169.711  34.144  0.00  0.00      A    C  
ATOM   1610  CG  PHE A  99      51.001 168.346  33.495  0.00  0.00      A    C  
ATOM   1611  CD1 PHE A  99      50.400 168.230  32.222  0.00  0.00      A    C  
ATOM   1612  CD2 PHE A  99      51.512 167.185  34.116  0.00  0.00      A    C  
ATOM   1613  CE1 PHE A  99      50.256 166.979  31.636  0.00  0.00      A    C  
ATOM   1614  CE2 PHE A  99      51.345 165.945  33.515  0.00  0.00      A    C  
ATOM   1615  CZ  PHE A  99      50.714 165.842  32.286  0.00  0.00      A    C  
ATOM   1616  H   PHE A  99      52.528 170.565  31.586  0.00  0.00      A    H  
ATOM   1617  HA  PHE A  99      52.489 171.414  34.388  0.00  0.00      A    H  
ATOM   1618  HB2 PHE A  99      51.272 169.549  35.219  0.00  0.00      A    H  
ATOM   1619  HB3 PHE A  99      50.266 170.278  34.020  0.00  0.00      A    H  
ATOM   1620  HD1 PHE A  99      50.047 169.110  31.705  0.00  0.00      A    H  
ATOM   1621  HD2 PHE A  99      52.015 167.244  35.071  0.00  0.00      A    H  
ATOM   1622  HE1 PHE A  99      49.797 166.879  30.665  0.00  0.00      A    H  
ATOM   1623  HE2 PHE A  99      51.712 165.054  34.003  0.00  0.00      A    H  
ATOM   1624  HZ  PHE A  99      50.600 164.871  31.827  0.00  0.00      A    H  
ATOM   1625  N   ARG A 100      54.195 169.510  34.947  0.00  0.00      A    N  
ATOM   1626  CA  ARG A 100      55.403 168.734  35.216  0.00  0.00      A    C  
ATOM   1627  C   ARG A 100      55.044 167.582  36.166  0.00  0.00      A    C  
ATOM   1628  O   ARG A 100      54.081 167.691  36.930  0.00  0.00      A    O  
ATOM   1629  CB  ARG A 100      56.495 169.639  35.828  0.00  0.00      A    C  
ATOM   1630  CG  ARG A 100      56.983 170.745  34.878  0.00  0.00      A    C  
ATOM   1631  CD  ARG A 100      58.125 171.588  35.469  0.00  0.00      A    C  
ATOM   1632  NE  ARG A 100      58.760 172.424  34.440  0.00  0.00      A    N1+
ATOM   1633  CZ  ARG A 100      59.617 172.000  33.500  0.00  0.00      A    C  
ATOM   1634  NH1 ARG A 100      60.041 170.735  33.492  0.00  0.00      A    N  
ATOM   1635  NH2 ARG A 100      60.029 172.848  32.565  0.00  0.00      A    N  
ATOM   1636  H   ARG A 100      53.612 169.660  35.759  0.00  0.00      A    H  
ATOM   1637  HA  ARG A 100      55.783 168.291  34.292  0.00  0.00      A    H  
ATOM   1638  HB2 ARG A 100      56.145 170.078  36.764  0.00  0.00      A    H  
ATOM   1639  HB3 ARG A 100      57.351 169.015  36.090  0.00  0.00      A    H  
ATOM   1640  HG2 ARG A 100      57.252 170.352  33.897  0.00  0.00      A    H  
ATOM   1641  HG3 ARG A 100      56.135 171.410  34.712  0.00  0.00      A    H  
ATOM   1642  HD2 ARG A 100      57.672 172.315  36.144  0.00  0.00      A    H  
ATOM   1643  HD3 ARG A 100      58.829 171.017  36.076  0.00  0.00      A    H  
ATOM   1644  HE  ARG A 100      58.491 173.400  34.453  0.00  0.00      A    H  
ATOM   1645 HH11 ARG A 100      59.768 170.089  34.212  0.00  0.00      A    H  
ATOM   1646 HH12 ARG A 100      60.736 170.375  32.831  0.00  0.00      A    H  
ATOM   1647 HH21 ARG A 100      59.730 173.820  32.459  0.00  0.00      A    H  
ATOM   1648 HH22 ARG A 100      60.491 172.584  31.692  0.00  0.00      A    H  
ATOM   1649  N   GLY A 101      55.833 166.505  36.103  0.00  0.00      A    N  
ATOM   1650  CA  GLY A 101      55.536 165.224  36.750  0.00  0.00      A    C  
ATOM   1651  C   GLY A 101      54.676 164.361  35.803  0.00  0.00      A    C  
ATOM   1652  O   GLY A 101      54.095 164.890  34.853  0.00  0.00      A    O  
ATOM   1653  H   GLY A 101      56.590 166.499  35.434  0.00  0.00      A    H  
ATOM   1654  HA2 GLY A 101      56.481 164.727  36.965  0.00  0.00      A    H  
ATOM   1655  HA3 GLY A 101      55.015 165.361  37.699  0.00  0.00      A    H  
ATOM   1656  N   PRO A 102      54.600 163.031  36.020  0.00  0.00      A    N  
ATOM   1657  CA  PRO A 102      53.862 162.135  35.115  0.00  0.00      A    C  
ATOM   1658  C   PRO A 102      52.327 162.214  35.259  0.00  0.00      A    C  
ATOM   1659  O   PRO A 102      51.630 162.120  34.251  0.00  0.00      A    O  
ATOM   1660  CB  PRO A 102      54.428 160.750  35.461  0.00  0.00      A    C  
ATOM   1661  CG  PRO A 102      54.831 160.847  36.926  0.00  0.00      A    C  
ATOM   1662  CD  PRO A 102      55.313 162.289  37.062  0.00  0.00      A    C  
ATOM   1663  HA  PRO A 102      54.110 162.363  34.076  0.00  0.00      A    H  
ATOM   1664  HB2 PRO A 102      53.729 159.939  35.268  0.00  0.00      A    H  
ATOM   1665  HB3 PRO A 102      55.313 160.562  34.851  0.00  0.00      A    H  
ATOM   1666  HG2 PRO A 102      53.952 160.685  37.549  0.00  0.00      A    H  
ATOM   1667  HG3 PRO A 102      55.580 160.111  37.219  0.00  0.00      A    H  
ATOM   1668  HD2 PRO A 102      55.132 162.683  38.063  0.00  0.00      A    H  
ATOM   1669  HD3 PRO A 102      56.385 162.342  36.862  0.00  0.00      A    H  
ATOM   1670  N   PHE A 103      51.826 162.375  36.492  0.00  0.00      A    N  
ATOM   1671  CA  PHE A 103      50.397 162.452  36.820  0.00  0.00      A    C  
ATOM   1672  C   PHE A 103      49.812 163.828  36.413  0.00  0.00      A    C  
ATOM   1673  O   PHE A 103      50.279 164.826  36.967  0.00  0.00      A    O  
ATOM   1674  CB  PHE A 103      50.234 162.266  38.347  0.00  0.00      A    C  
ATOM   1675  CG  PHE A 103      50.646 160.907  38.891  0.00  0.00      A    C  
ATOM   1676  CD1 PHE A 103      51.932 160.711  39.439  0.00  0.00      A    C  
ATOM   1677  CD2 PHE A 103      49.793 159.794  38.731  0.00  0.00      A    C  
ATOM   1678  CE1 PHE A 103      52.324 159.445  39.855  0.00  0.00      A    C  
ATOM   1679  CE2 PHE A 103      50.202 158.538  39.159  0.00  0.00      A    C  
ATOM   1680  CZ  PHE A 103      51.461 158.365  39.719  0.00  0.00      A    C  
ATOM   1681  H   PHE A 103      52.458 162.437  37.274  0.00  0.00      A    H  
ATOM   1682  HA  PHE A 103      49.882 161.623  36.337  0.00  0.00      A    H  
ATOM   1683  HB2 PHE A 103      50.779 163.041  38.889  0.00  0.00      A    H  
ATOM   1684  HB3 PHE A 103      49.185 162.412  38.608  0.00  0.00      A    H  
ATOM   1685  HD1 PHE A 103      52.617 161.541  39.542  0.00  0.00      A    H  
ATOM   1686  HD2 PHE A 103      48.820 159.908  38.275  0.00  0.00      A    H  
ATOM   1687  HE1 PHE A 103      53.306 159.298  40.281  0.00  0.00      A    H  
ATOM   1688  HE2 PHE A 103      49.543 157.689  39.039  0.00  0.00      A    H  
ATOM   1689  HZ  PHE A 103      51.774 157.380  40.039  0.00  0.00      A    H  
ATOM   1690  N   PRO A 104      48.814 163.884  35.494  0.00  0.00      A    N  
ATOM   1691  CA  PRO A 104      48.087 165.135  35.165  0.00  0.00      A    C  
ATOM   1692  C   PRO A 104      47.369 165.762  36.393  0.00  0.00      A    C  
ATOM   1693  O   PRO A 104      46.456 165.122  36.925  0.00  0.00      A    O  
ATOM   1694  CB  PRO A 104      47.080 164.687  34.080  0.00  0.00      A    C  
ATOM   1695  CG  PRO A 104      47.666 163.419  33.490  0.00  0.00      A    C  
ATOM   1696  CD  PRO A 104      48.313 162.763  34.696  0.00  0.00      A    C  
ATOM   1697  HA  PRO A 104      48.808 165.809  34.708  0.00  0.00      A    H  
ATOM   1698  HB2 PRO A 104      46.103 164.458  34.508  0.00  0.00      A    H  
ATOM   1699  HB3 PRO A 104      46.925 165.454  33.321  0.00  0.00      A    H  
ATOM   1700  HG2 PRO A 104      46.936 162.783  32.990  0.00  0.00      A    H  
ATOM   1701  HG3 PRO A 104      48.439 163.679  32.765  0.00  0.00      A    H  
ATOM   1702  HD2 PRO A 104      47.578 162.209  35.282  0.00  0.00      A    H  
ATOM   1703  HD3 PRO A 104      49.083 162.067  34.365  0.00  0.00      A    H  
ATOM   1704  N   PRO A 105      47.813 166.948  36.875  0.00  0.00      A    N  
ATOM   1705  CA  PRO A 105      47.203 167.588  38.055  0.00  0.00      A    C  
ATOM   1706  C   PRO A 105      45.813 168.189  37.764  0.00  0.00      A    C  
ATOM   1707  O   PRO A 105      45.540 168.608  36.637  0.00  0.00      A    O  
ATOM   1708  CB  PRO A 105      48.226 168.673  38.429  0.00  0.00      A    C  
ATOM   1709  CG  PRO A 105      48.847 169.087  37.105  0.00  0.00      A    C  
ATOM   1710  CD  PRO A 105      48.880 167.783  36.313  0.00  0.00      A    C  
ATOM   1711  HA  PRO A 105      47.115 166.866  38.870  0.00  0.00      A    H  
ATOM   1712  HB2 PRO A 105      47.792 169.518  38.967  0.00  0.00      A    H  
ATOM   1713  HB3 PRO A 105      48.991 168.238  39.074  0.00  0.00      A    H  
ATOM   1714  HG2 PRO A 105      48.190 169.801  36.604  0.00  0.00      A    H  
ATOM   1715  HG3 PRO A 105      49.826 169.556  37.213  0.00  0.00      A    H  
ATOM   1716  HD2 PRO A 105      48.741 167.976  35.248  0.00  0.00      A    H  
ATOM   1717  HD3 PRO A 105      49.839 167.285  36.453  0.00  0.00      A    H  
ATOM   1718  N   VAL A 106      44.980 168.258  38.807  0.00  0.00      A    N  
ATOM   1719  CA  VAL A 106      43.702 168.964  38.830  0.00  0.00      A    C  
ATOM   1720  C   VAL A 106      43.608 169.719  40.171  0.00  0.00      A    C  
ATOM   1721  O   VAL A 106      44.159 169.254  41.173  0.00  0.00      A    O  
ATOM   1722  CB  VAL A 106      42.493 167.993  38.693  0.00  0.00      A    C  
ATOM   1723  CG1 VAL A 106      42.400 167.392  37.282  0.00  0.00      A    C  
ATOM   1724  CG2 VAL A 106      42.442 166.881  39.759  0.00  0.00      A    C  
ATOM   1725  H   VAL A 106      45.283 167.949  39.721  0.00  0.00      A    H  
ATOM   1726  HA  VAL A 106      43.671 169.702  38.026  0.00  0.00      A    H  
ATOM   1727  HB  VAL A 106      41.585 168.586  38.821  0.00  0.00      A    H  
ATOM   1728 HG11 VAL A 106      41.487 166.808  37.164  0.00  0.00      A    H  
ATOM   1729 HG12 VAL A 106      42.390 168.171  36.519  0.00  0.00      A    H  
ATOM   1730 HG13 VAL A 106      43.244 166.733  37.073  0.00  0.00      A    H  
ATOM   1731 HG21 VAL A 106      41.633 166.181  39.564  0.00  0.00      A    H  
ATOM   1732 HG22 VAL A 106      43.363 166.298  39.781  0.00  0.00      A    H  
ATOM   1733 HG23 VAL A 106      42.278 167.292  40.754  0.00  0.00      A    H  
ATOM   1734  N   TRP A 107      42.955 170.887  40.155  0.00  0.00      A    N  
ATOM   1735  CA  TRP A 107      42.968 171.836  41.275  0.00  0.00      A    C  
ATOM   1736  C   TRP A 107      41.770 171.673  42.226  0.00  0.00      A    C  
ATOM   1737  O   TRP A 107      41.857 172.099  43.378  0.00  0.00      A    O  
ATOM   1738  CB  TRP A 107      43.041 173.277  40.729  0.00  0.00      A    C  
ATOM   1739  CG  TRP A 107      44.155 173.543  39.759  0.00  0.00      A    C  
ATOM   1740  CD1 TRP A 107      44.003 173.793  38.438  0.00  0.00      A    C  
ATOM   1741  CD2 TRP A 107      45.597 173.520  39.997  0.00  0.00      A    C  
ATOM   1742  CE2 TRP A 107      46.265 173.773  38.759  0.00  0.00      A    C  
ATOM   1743  CE3 TRP A 107      46.414 173.300  41.132  0.00  0.00      A    C  
ATOM   1744  NE1 TRP A 107      45.243 173.937  37.849  0.00  0.00      A    N  
ATOM   1745  CZ2 TRP A 107      47.667 173.809  38.655  0.00  0.00      A    C  
ATOM   1746  CZ3 TRP A 107      47.820 173.332  41.040  0.00  0.00      A    C  
ATOM   1747  CH2 TRP A 107      48.447 173.586  39.804  0.00  0.00      A    C  
ATOM   1748  H   TRP A 107      42.545 171.216  39.293  0.00  0.00      A    H  
ATOM   1749  HA  TRP A 107      43.870 171.672  41.869  0.00  0.00      A    H  
ATOM   1750  HB2 TRP A 107      42.098 173.537  40.244  0.00  0.00      A    H  
ATOM   1751  HB3 TRP A 107      43.149 173.975  41.560  0.00  0.00      A    H  
ATOM   1752  HD1 TRP A 107      43.047 173.862  37.935  0.00  0.00      A    H  
ATOM   1753  HE1 TRP A 107      45.362 174.133  36.857  0.00  0.00      A    H  
ATOM   1754  HE3 TRP A 107      45.949 173.103  42.088  0.00  0.00      A    H  
ATOM   1755  HZ2 TRP A 107      48.143 174.002  37.704  0.00  0.00      A    H  
ATOM   1756  HZ3 TRP A 107      48.421 173.160  41.923  0.00  0.00      A    H  
ATOM   1757  HH2 TRP A 107      49.526 173.609  39.738  0.00  0.00      A    H  
ATOM   1758  N   ASN A 108      40.671 171.073  41.746  0.00  0.00      A    N  
ATOM   1759  CA  ASN A 108      39.477 170.783  42.553  0.00  0.00      A    C  
ATOM   1760  C   ASN A 108      39.790 169.610  43.513  0.00  0.00      A    C  
ATOM   1761  O   ASN A 108      40.245 168.572  43.024  0.00  0.00      A    O  
ATOM   1762  CB  ASN A 108      38.305 170.452  41.595  0.00  0.00      A    C  
ATOM   1763  CG  ASN A 108      36.973 170.172  42.312  0.00  0.00      A    C  
ATOM   1764  ND2 ASN A 108      35.946 170.970  42.049  0.00  0.00      A    N  
ATOM   1765  OD1 ASN A 108      36.858 169.235  43.099  0.00  0.00      A    O  
ATOM   1766  H   ASN A 108      40.693 170.704  40.808  0.00  0.00      A    H  
ATOM   1767  HA  ASN A 108      39.229 171.702  43.084  0.00  0.00      A    H  
ATOM   1768  HB2 ASN A 108      38.161 171.285  40.906  0.00  0.00      A    H  
ATOM   1769  HB3 ASN A 108      38.551 169.590  40.977  0.00  0.00      A    H  
ATOM   1770 HD21 ASN A 108      36.025 171.738  41.397  0.00  0.00      A    H  
ATOM   1771 HD22 ASN A 108      35.051 170.813  42.491  0.00  0.00      A    H  
ATOM   1772  N   PRO A 109      39.563 169.780  44.838  0.00  0.00      A    N  
ATOM   1773  CA  PRO A 109      39.928 168.754  45.830  0.00  0.00      A    C  
ATOM   1774  C   PRO A 109      39.188 167.414  45.668  0.00  0.00      A    C  
ATOM   1775  O   PRO A 109      39.824 166.372  45.802  0.00  0.00      A    O  
ATOM   1776  CB  PRO A 109      39.644 169.424  47.186  0.00  0.00      A    C  
ATOM   1777  CG  PRO A 109      38.584 170.474  46.889  0.00  0.00      A    C  
ATOM   1778  CD  PRO A 109      38.947 170.943  45.483  0.00  0.00      A    C  
ATOM   1779  HA  PRO A 109      40.998 168.552  45.755  0.00  0.00      A    H  
ATOM   1780  HB2 PRO A 109      39.329 168.725  47.963  0.00  0.00      A    H  
ATOM   1781  HB3 PRO A 109      40.553 169.911  47.542  0.00  0.00      A    H  
ATOM   1782  HG2 PRO A 109      37.600 170.004  46.875  0.00  0.00      A    H  
ATOM   1783  HG3 PRO A 109      38.555 171.283  47.620  0.00  0.00      A    H  
ATOM   1784  HD2 PRO A 109      38.059 171.306  44.963  0.00  0.00      A    H  
ATOM   1785  HD3 PRO A 109      39.679 171.751  45.523  0.00  0.00      A    H  
ATOM   1786  N   ILE A 110      37.886 167.447  45.351  0.00  0.00      A    N  
ATOM   1787  CA  ILE A 110      37.063 166.250  45.158  0.00  0.00      A    C  
ATOM   1788  C   ILE A 110      37.541 165.455  43.925  0.00  0.00      A    C  
ATOM   1789  O   ILE A 110      37.733 164.243  44.016  0.00  0.00      A    O  
ATOM   1790  CB  ILE A 110      35.552 166.600  44.989  0.00  0.00      A    C  
ATOM   1791  CG1 ILE A 110      35.022 167.519  46.117  0.00  0.00      A    C  
ATOM   1792  CG2 ILE A 110      34.640 165.362  44.833  0.00  0.00      A    C  
ATOM   1793  CD1 ILE A 110      35.175 166.957  47.539  0.00  0.00      A    C  
ATOM   1794  H   ILE A 110      37.432 168.331  45.163  0.00  0.00      A    H  
ATOM   1795  HA  ILE A 110      37.185 165.608  46.033  0.00  0.00      A    H  
ATOM   1796  HB  ILE A 110      35.445 167.169  44.063  0.00  0.00      A    H  
ATOM   1797 HG12 ILE A 110      35.528 168.484  46.070  0.00  0.00      A    H  
ATOM   1798 HG13 ILE A 110      33.971 167.749  45.935  0.00  0.00      A    H  
ATOM   1799 HG21 ILE A 110      33.592 165.652  44.753  0.00  0.00      A    H  
ATOM   1800 HG22 ILE A 110      34.873 164.787  43.937  0.00  0.00      A    H  
ATOM   1801 HG23 ILE A 110      34.730 164.687  45.685  0.00  0.00      A    H  
ATOM   1802 HD11 ILE A 110      34.651 167.586  48.258  0.00  0.00      A    H  
ATOM   1803 HD12 ILE A 110      34.764 165.952  47.628  0.00  0.00      A    H  
ATOM   1804 HD13 ILE A 110      36.222 166.921  47.844  0.00  0.00      A    H  
ATOM   1805  N   THR A 111      37.798 166.163  42.819  0.00  0.00      A    N  
ATOM   1806  CA  THR A 111      38.359 165.588  41.602  0.00  0.00      A    C  
ATOM   1807  C   THR A 111      39.797 165.056  41.796  0.00  0.00      A    C  
ATOM   1808  O   THR A 111      40.107 163.973  41.307  0.00  0.00      A    O  
ATOM   1809  CB  THR A 111      38.337 166.611  40.437  0.00  0.00      A    C  
ATOM   1810  CG2 THR A 111      38.571 165.993  39.056  0.00  0.00      A    C  
ATOM   1811  OG1 THR A 111      37.076 167.264  40.397  0.00  0.00      A    O  
ATOM   1812  H   THR A 111      37.572 167.151  42.779  0.00  0.00      A    H  
ATOM   1813  HA  THR A 111      37.738 164.734  41.328  0.00  0.00      A    H  
ATOM   1814  HB  THR A 111      39.105 167.369  40.607  0.00  0.00      A    H  
ATOM   1815  HG1 THR A 111      37.020 167.769  39.576  0.00  0.00      A    H  
ATOM   1816 HG21 THR A 111      38.478 166.729  38.257  0.00  0.00      A    H  
ATOM   1817 HG22 THR A 111      39.568 165.566  38.975  0.00  0.00      A    H  
ATOM   1818 HG23 THR A 111      37.861 165.188  38.868  0.00  0.00      A    H  
ATOM   1819  N   TYR A 112      40.627 165.776  42.567  0.00  0.00      A    N  
ATOM   1820  CA  TYR A 112      41.977 165.357  42.955  0.00  0.00      A    C  
ATOM   1821  C   TYR A 112      41.970 164.035  43.746  0.00  0.00      A    C  
ATOM   1822  O   TYR A 112      42.732 163.127  43.415  0.00  0.00      A    O  
ATOM   1823  CB  TYR A 112      42.683 166.504  43.712  0.00  0.00      A    C  
ATOM   1824  CG  TYR A 112      44.107 166.221  44.161  0.00  0.00      A    C  
ATOM   1825  CD1 TYR A 112      45.177 166.400  43.260  0.00  0.00      A    C  
ATOM   1826  CD2 TYR A 112      44.366 165.780  45.476  0.00  0.00      A    C  
ATOM   1827  CE1 TYR A 112      46.499 166.141  43.671  0.00  0.00      A    C  
ATOM   1828  CE2 TYR A 112      45.688 165.519  45.886  0.00  0.00      A    C  
ATOM   1829  CZ  TYR A 112      46.755 165.701  44.985  0.00  0.00      A    C  
ATOM   1830  OH  TYR A 112      48.033 165.453  45.393  0.00  0.00      A    O  
ATOM   1831  H   TYR A 112      40.323 166.682  42.914  0.00  0.00      A    H  
ATOM   1832  HA  TYR A 112      42.535 165.173  42.035  0.00  0.00      A    H  
ATOM   1833  HB2 TYR A 112      42.705 167.398  43.088  0.00  0.00      A    H  
ATOM   1834  HB3 TYR A 112      42.103 166.776  44.591  0.00  0.00      A    H  
ATOM   1835  HD1 TYR A 112      44.988 166.742  42.252  0.00  0.00      A    H  
ATOM   1836  HD2 TYR A 112      43.554 165.635  46.176  0.00  0.00      A    H  
ATOM   1837  HE1 TYR A 112      47.308 166.286  42.969  0.00  0.00      A    H  
ATOM   1838  HE2 TYR A 112      45.878 165.180  46.894  0.00  0.00      A    H  
ATOM   1839  HH  TYR A 112      48.689 165.611  44.700  0.00  0.00      A    H  
ATOM   1840  N   LEU A 113      41.064 163.924  44.729  0.00  0.00      A    N  
ATOM   1841  CA  LEU A 113      40.825 162.697  45.487  0.00  0.00      A    C  
ATOM   1842  C   LEU A 113      40.328 161.542  44.595  0.00  0.00      A    C  
ATOM   1843  O   LEU A 113      40.806 160.422  44.758  0.00  0.00      A    O  
ATOM   1844  CB  LEU A 113      39.836 162.967  46.643  0.00  0.00      A    C  
ATOM   1845  CG  LEU A 113      40.405 163.821  47.801  0.00  0.00      A    C  
ATOM   1846  CD1 LEU A 113      39.278 164.276  48.754  0.00  0.00      A    C  
ATOM   1847  CD2 LEU A 113      41.562 163.117  48.541  0.00  0.00      A    C  
ATOM   1848  H   LEU A 113      40.483 164.724  44.966  0.00  0.00      A    H  
ATOM   1849  HA  LEU A 113      41.782 162.381  45.904  0.00  0.00      A    H  
ATOM   1850  HB2 LEU A 113      38.947 163.449  46.235  0.00  0.00      A    H  
ATOM   1851  HB3 LEU A 113      39.485 162.019  47.054  0.00  0.00      A    H  
ATOM   1852  HG  LEU A 113      40.831 164.725  47.368  0.00  0.00      A    H  
ATOM   1853 HD11 LEU A 113      39.420 163.938  49.780  0.00  0.00      A    H  
ATOM   1854 HD12 LEU A 113      39.211 165.365  48.779  0.00  0.00      A    H  
ATOM   1855 HD13 LEU A 113      38.303 163.906  48.438  0.00  0.00      A    H  
ATOM   1856 HD21 LEU A 113      41.406 163.061  49.617  0.00  0.00      A    H  
ATOM   1857 HD22 LEU A 113      41.703 162.093  48.196  0.00  0.00      A    H  
ATOM   1858 HD23 LEU A 113      42.503 163.645  48.381  0.00  0.00      A    H  
ATOM   1859  N   ASP A 114      39.420 161.831  43.652  0.00  0.00      A    N  
ATOM   1860  CA  ASP A 114      38.888 160.861  42.683  0.00  0.00      A    C  
ATOM   1861  C   ASP A 114      39.995 160.331  41.744  0.00  0.00      A    C  
ATOM   1862  O   ASP A 114      40.126 159.117  41.578  0.00  0.00      A    O  
ATOM   1863  CB  ASP A 114      37.715 161.442  41.861  0.00  0.00      A    C  
ATOM   1864  CG  ASP A 114      36.838 160.378  41.203  0.00  0.00      A    C  
ATOM   1865  OD1 ASP A 114      36.438 159.413  41.883  0.00  0.00      A    O  
ATOM   1866  OD2 ASP A 114      36.397 160.621  40.063  0.00  0.00      A    O1-
ATOM   1867  H   ASP A 114      39.042 162.773  43.608  0.00  0.00      A    H  
ATOM   1868  HA  ASP A 114      38.520 160.014  43.266  0.00  0.00      A    H  
ATOM   1869  HB2 ASP A 114      37.081 162.082  42.472  0.00  0.00      A    H  
ATOM   1870  HB3 ASP A 114      38.113 162.083  41.072  0.00  0.00      A    H  
ATOM   1871  N   HIS A 115      40.819 161.247  41.206  0.00  0.00      A    N  
ATOM   1872  CA  HIS A 115      42.023 160.946  40.424  0.00  0.00      A    C  
ATOM   1873  C   HIS A 115      43.023 160.079  41.216  0.00  0.00      A    C  
ATOM   1874  O   HIS A 115      43.425 159.026  40.722  0.00  0.00      A    O  
ATOM   1875  CB  HIS A 115      42.716 162.235  39.912  0.00  0.00      A    C  
ATOM   1876  CG  HIS A 115      42.110 162.910  38.698  0.00  0.00      A    C  
ATOM   1877  CD2 HIS A 115      40.808 163.178  38.332  0.00  0.00      A    C  
ATOM   1878  ND1 HIS A 115      42.884 163.447  37.680  0.00  0.00      A    N  
ATOM   1879  CE1 HIS A 115      42.059 163.967  36.771  0.00  0.00      A    C  
ATOM   1880  NE2 HIS A 115      40.779 163.848  37.104  0.00  0.00      A    N  
ATOM   1881  H   HIS A 115      40.619 162.234  41.365  0.00  0.00      A    H  
ATOM   1882  HA  HIS A 115      41.717 160.359  39.555  0.00  0.00      A    H  
ATOM   1883  HB2 HIS A 115      42.769 162.973  40.712  0.00  0.00      A    H  
ATOM   1884  HB3 HIS A 115      43.753 162.007  39.660  0.00  0.00      A    H  
ATOM   1885  HD1 HIS A 115      43.896 163.468  37.620  0.00  0.00      A    H  
ATOM   1886  HD2 HIS A 115      39.895 162.962  38.867  0.00  0.00      A    H  
ATOM   1887  HE1 HIS A 115      42.398 164.452  35.865  0.00  0.00      A    H  
ATOM   1888  N   ASN A 116      43.374 160.509  42.442  0.00  0.00      A    N  
ATOM   1889  CA  ASN A 116      44.269 159.790  43.362  0.00  0.00      A    C  
ATOM   1890  C   ASN A 116      43.771 158.363  43.652  0.00  0.00      A    C  
ATOM   1891  O   ASN A 116      44.543 157.412  43.521  0.00  0.00      A    O  
ATOM   1892  CB  ASN A 116      44.451 160.585  44.682  0.00  0.00      A    C  
ATOM   1893  CG  ASN A 116      45.521 159.986  45.606  0.00  0.00      A    C  
ATOM   1894  ND2 ASN A 116      45.125 159.379  46.721  0.00  0.00      A    N  
ATOM   1895  OD1 ASN A 116      46.711 160.076  45.318  0.00  0.00      A    O  
ATOM   1896  H   ASN A 116      43.006 161.398  42.776  0.00  0.00      A    H  
ATOM   1897  HA  ASN A 116      45.242 159.699  42.875  0.00  0.00      A    H  
ATOM   1898  HB2 ASN A 116      44.762 161.604  44.453  0.00  0.00      A    H  
ATOM   1899  HB3 ASN A 116      43.504 160.671  45.216  0.00  0.00      A    H  
ATOM   1900 HD21 ASN A 116      44.148 159.283  46.958  0.00  0.00      A    H  
ATOM   1901 HD22 ASN A 116      45.803 158.944  47.335  0.00  0.00      A    H  
ATOM   1902  N   ASN A 117      42.479 158.248  43.995  0.00  0.00      A    N  
ATOM   1903  CA  ASN A 117      41.800 156.982  44.268  0.00  0.00      A    C  
ATOM   1904  C   ASN A 117      41.842 156.020  43.070  0.00  0.00      A    C  
ATOM   1905  O   ASN A 117      42.100 154.836  43.282  0.00  0.00      A    O  
ATOM   1906  CB  ASN A 117      40.345 157.229  44.724  0.00  0.00      A    C  
ATOM   1907  CG  ASN A 117      39.709 155.997  45.371  0.00  0.00      A    C  
ATOM   1908  ND2 ASN A 117      38.529 155.590  44.920  0.00  0.00      A    N  
ATOM   1909  OD1 ASN A 117      40.264 155.434  46.314  0.00  0.00      A    O  
ATOM   1910  H   ASN A 117      41.914 159.089  44.088  0.00  0.00      A    H  
ATOM   1911  HA  ASN A 117      42.343 156.486  45.076  0.00  0.00      A    H  
ATOM   1912  HB2 ASN A 117      40.332 158.001  45.492  0.00  0.00      A    H  
ATOM   1913  HB3 ASN A 117      39.734 157.600  43.900  0.00  0.00      A    H  
ATOM   1914 HD21 ASN A 117      38.065 156.052  44.150  0.00  0.00      A    H  
ATOM   1915 HD22 ASN A 117      38.095 154.767  45.311  0.00  0.00      A    H  
ATOM   1916  N   PHE A 118      41.641 156.533  41.847  0.00  0.00      A    N  
ATOM   1917  CA  PHE A 118      41.797 155.777  40.603  0.00  0.00      A    C  
ATOM   1918  C   PHE A 118      43.180 155.111  40.452  0.00  0.00      A    C  
ATOM   1919  O   PHE A 118      43.249 153.879  40.428  0.00  0.00      A    O  
ATOM   1920  CB  PHE A 118      41.312 156.578  39.367  0.00  0.00      A    C  
ATOM   1921  CG  PHE A 118      41.790 156.036  38.028  0.00  0.00      A    C  
ATOM   1922  CD1 PHE A 118      41.293 154.805  37.548  0.00  0.00      A    C  
ATOM   1923  CD2 PHE A 118      42.882 156.639  37.368  0.00  0.00      A    C  
ATOM   1924  CE1 PHE A 118      41.877 154.208  36.439  0.00  0.00      A    C  
ATOM   1925  CE2 PHE A 118      43.435 156.036  36.247  0.00  0.00      A    C  
ATOM   1926  CZ  PHE A 118      42.942 154.820  35.791  0.00  0.00      A    C  
ATOM   1927  H   PHE A 118      41.416 157.519  41.753  0.00  0.00      A    H  
ATOM   1928  HA  PHE A 118      41.107 154.938  40.676  0.00  0.00      A    H  
ATOM   1929  HB2 PHE A 118      40.222 156.571  39.358  0.00  0.00      A    H  
ATOM   1930  HB3 PHE A 118      41.600 157.626  39.446  0.00  0.00      A    H  
ATOM   1931  HD1 PHE A 118      40.484 154.304  38.061  0.00  0.00      A    H  
ATOM   1932  HD2 PHE A 118      43.315 157.556  37.744  0.00  0.00      A    H  
ATOM   1933  HE1 PHE A 118      41.515 153.254  36.085  0.00  0.00      A    H  
ATOM   1934  HE2 PHE A 118      44.271 156.500  35.745  0.00  0.00      A    H  
ATOM   1935  HZ  PHE A 118      43.394 154.346  34.933  0.00  0.00      A    H  
ATOM   1936  N   TRP A 119      44.248 155.925  40.418  0.00  0.00      A    N  
ATOM   1937  CA  TRP A 119      45.627 155.447  40.260  0.00  0.00      A    C  
ATOM   1938  C   TRP A 119      46.042 154.459  41.368  0.00  0.00      A    C  
ATOM   1939  O   TRP A 119      46.661 153.437  41.079  0.00  0.00      A    O  
ATOM   1940  CB  TRP A 119      46.623 156.623  40.183  0.00  0.00      A    C  
ATOM   1941  CG  TRP A 119      46.470 157.582  39.037  0.00  0.00      A    C  
ATOM   1942  CD1 TRP A 119      46.122 158.885  39.140  0.00  0.00      A    C  
ATOM   1943  CD2 TRP A 119      46.662 157.337  37.609  0.00  0.00      A    C  
ATOM   1944  CE2 TRP A 119      46.409 158.551  36.899  0.00  0.00      A    C  
ATOM   1945  CE3 TRP A 119      47.024 156.209  36.835  0.00  0.00      A    C  
ATOM   1946  NE1 TRP A 119      46.080 159.458  37.884  0.00  0.00      A    N  
ATOM   1947  CZ2 TRP A 119      46.516 158.641  35.499  0.00  0.00      A    C  
ATOM   1948  CZ3 TRP A 119      47.133 156.285  35.432  0.00  0.00      A    C  
ATOM   1949  CH2 TRP A 119      46.880 157.499  34.764  0.00  0.00      A    C  
ATOM   1950  H   TRP A 119      44.108 156.928  40.467  0.00  0.00      A    H  
ATOM   1951  HA  TRP A 119      45.670 154.903  39.314  0.00  0.00      A    H  
ATOM   1952  HB2 TRP A 119      46.589 157.192  41.114  0.00  0.00      A    H  
ATOM   1953  HB3 TRP A 119      47.637 156.225  40.119  0.00  0.00      A    H  
ATOM   1954  HD1 TRP A 119      45.914 159.387  40.074  0.00  0.00      A    H  
ATOM   1955  HE1 TRP A 119      45.825 160.428  37.729  0.00  0.00      A    H  
ATOM   1956  HE3 TRP A 119      47.210 155.270  37.332  0.00  0.00      A    H  
ATOM   1957  HZ2 TRP A 119      46.320 159.573  34.990  0.00  0.00      A    H  
ATOM   1958  HZ3 TRP A 119      47.406 155.407  34.863  0.00  0.00      A    H  
ATOM   1959  HH2 TRP A 119      46.965 157.548  33.688  0.00  0.00      A    H  
ATOM   1960  N   ARG A 120      45.640 154.759  42.610  0.00  0.00      A    N  
ATOM   1961  CA  ARG A 120      45.837 153.908  43.777  0.00  0.00      A    C  
ATOM   1962  C   ARG A 120      45.124 152.545  43.644  0.00  0.00      A    C  
ATOM   1963  O   ARG A 120      45.773 151.511  43.796  0.00  0.00      A    O  
ATOM   1964  CB  ARG A 120      45.421 154.713  45.025  0.00  0.00      A    C  
ATOM   1965  CG  ARG A 120      45.535 153.975  46.369  0.00  0.00      A    C  
ATOM   1966  CD  ARG A 120      45.210 154.891  47.557  0.00  0.00      A    C  
ATOM   1967  NE  ARG A 120      43.793 155.288  47.577  0.00  0.00      A    N1+
ATOM   1968  CZ  ARG A 120      43.278 156.348  48.211  0.00  0.00      A    C  
ATOM   1969  NH1 ARG A 120      44.047 157.207  48.878  0.00  0.00      A    N  
ATOM   1970  NH2 ARG A 120      41.966 156.564  48.172  0.00  0.00      A    N  
ATOM   1971  H   ARG A 120      45.134 155.626  42.764  0.00  0.00      A    H  
ATOM   1972  HA  ARG A 120      46.909 153.710  43.851  0.00  0.00      A    H  
ATOM   1973  HB2 ARG A 120      46.038 155.611  45.070  0.00  0.00      A    H  
ATOM   1974  HB3 ARG A 120      44.394 155.059  44.907  0.00  0.00      A    H  
ATOM   1975  HG2 ARG A 120      44.815 153.157  46.356  0.00  0.00      A    H  
ATOM   1976  HG3 ARG A 120      46.512 153.511  46.508  0.00  0.00      A    H  
ATOM   1977  HD2 ARG A 120      45.563 154.496  48.511  0.00  0.00      A    H  
ATOM   1978  HD3 ARG A 120      45.760 155.818  47.394  0.00  0.00      A    H  
ATOM   1979  HE  ARG A 120      43.157 154.611  47.176  0.00  0.00      A    H  
ATOM   1980 HH11 ARG A 120      45.065 157.181  48.872  0.00  0.00      A    H  
ATOM   1981 HH12 ARG A 120      43.611 157.955  49.425  0.00  0.00      A    H  
ATOM   1982 HH21 ARG A 120      41.333 155.997  47.602  0.00  0.00      A    H  
ATOM   1983 HH22 ARG A 120      41.560 157.339  48.674  0.00  0.00      A    H  
ATOM   1984  N   THR A 121      43.821 152.558  43.332  0.00  0.00      A    N  
ATOM   1985  CA  THR A 121      42.997 151.351  43.235  0.00  0.00      A    C  
ATOM   1986  C   THR A 121      43.430 150.392  42.101  0.00  0.00      A    C  
ATOM   1987  O   THR A 121      43.385 149.179  42.308  0.00  0.00      A    O  
ATOM   1988  CB  THR A 121      41.488 151.683  43.084  0.00  0.00      A    C  
ATOM   1989  CG2 THR A 121      40.537 150.476  43.072  0.00  0.00      A    C  
ATOM   1990  OG1 THR A 121      41.077 152.510  44.159  0.00  0.00      A    O  
ATOM   1991  H   THR A 121      43.345 153.442  43.178  0.00  0.00      A    H  
ATOM   1992  HA  THR A 121      43.122 150.811  44.174  0.00  0.00      A    H  
ATOM   1993  HB  THR A 121      41.346 152.245  42.159  0.00  0.00      A    H  
ATOM   1994  HG1 THR A 121      41.429 153.402  43.980  0.00  0.00      A    H  
ATOM   1995 HG21 THR A 121      39.494 150.792  43.065  0.00  0.00      A    H  
ATOM   1996 HG22 THR A 121      40.686 149.862  42.184  0.00  0.00      A    H  
ATOM   1997 HG23 THR A 121      40.687 149.841  43.945  0.00  0.00      A    H  
ATOM   1998  N   MET A 122      43.907 150.932  40.966  0.00  0.00      A    N  
ATOM   1999  CA  MET A 122      44.499 150.154  39.868  0.00  0.00      A    C  
ATOM   2000  C   MET A 122      45.668 149.264  40.336  0.00  0.00      A    C  
ATOM   2001  O   MET A 122      45.703 148.078  40.005  0.00  0.00      A    O  
ATOM   2002  CB  MET A 122      44.967 151.092  38.734  0.00  0.00      A    C  
ATOM   2003  CG  MET A 122      43.849 151.727  37.895  0.00  0.00      A    C  
ATOM   2004  SD  MET A 122      42.966 150.570  36.813  0.00  0.00      A    S  
ATOM   2005  CE  MET A 122      41.400 150.413  37.713  0.00  0.00      A    C  
ATOM   2006  H   MET A 122      43.906 151.943  40.862  0.00  0.00      A    H  
ATOM   2007  HA  MET A 122      43.730 149.486  39.481  0.00  0.00      A    H  
ATOM   2008  HB2 MET A 122      45.591 151.881  39.151  0.00  0.00      A    H  
ATOM   2009  HB3 MET A 122      45.618 150.540  38.052  0.00  0.00      A    H  
ATOM   2010  HG2 MET A 122      43.128 152.239  38.530  0.00  0.00      A    H  
ATOM   2011  HG3 MET A 122      44.286 152.499  37.260  0.00  0.00      A    H  
ATOM   2012  HE1 MET A 122      40.761 149.677  37.225  0.00  0.00      A    H  
ATOM   2013  HE2 MET A 122      41.564 150.097  38.743  0.00  0.00      A    H  
ATOM   2014  HE3 MET A 122      40.877 151.368  37.720  0.00  0.00      A    H  
ATOM   2015  N   ASP A 123      46.575 149.838  41.137  0.00  0.00      A    N  
ATOM   2016  CA  ASP A 123      47.687 149.110  41.753  0.00  0.00      A    C  
ATOM   2017  C   ASP A 123      47.212 148.184  42.881  0.00  0.00      A    C  
ATOM   2018  O   ASP A 123      47.619 147.022  42.896  0.00  0.00      A    O  
ATOM   2019  CB  ASP A 123      48.864 150.004  42.215  0.00  0.00      A    C  
ATOM   2020  CG  ASP A 123      49.581 150.748  41.087  0.00  0.00      A    C  
ATOM   2021  OD1 ASP A 123      49.701 150.195  39.977  0.00  0.00      A    O  
ATOM   2022  OD2 ASP A 123      50.151 151.823  41.352  0.00  0.00      A    O1-
ATOM   2023  H   ASP A 123      46.468 150.811  41.392  0.00  0.00      A    H  
ATOM   2024  HA  ASP A 123      48.091 148.451  40.981  0.00  0.00      A    H  
ATOM   2025  HB2 ASP A 123      48.474 150.741  42.919  0.00  0.00      A    H  
ATOM   2026  HB3 ASP A 123      49.601 149.407  42.753  0.00  0.00      A    H  
ATOM   2027  N   ASP A 124      46.351 148.678  43.785  0.00  0.00      A    N  
ATOM   2028  CA  ASP A 124      45.816 147.918  44.929  0.00  0.00      A    C  
ATOM   2029  C   ASP A 124      45.068 146.637  44.538  0.00  0.00      A    C  
ATOM   2030  O   ASP A 124      45.335 145.590  45.130  0.00  0.00      A    O  
ATOM   2031  CB  ASP A 124      44.960 148.728  45.936  0.00  0.00      A    C  
ATOM   2032  CG  ASP A 124      45.671 149.848  46.693  0.00  0.00      A    C  
ATOM   2033  OD1 ASP A 124      46.918 149.825  46.791  0.00  0.00      A    O  
ATOM   2034  OD2 ASP A 124      44.950 150.638  47.333  0.00  0.00      A    O1-
ATOM   2035  H   ASP A 124      46.091 149.661  43.728  0.00  0.00      A    H  
ATOM   2036  HA  ASP A 124      46.688 147.566  45.479  0.00  0.00      A    H  
ATOM   2037  HB2 ASP A 124      44.117 149.158  45.396  0.00  0.00      A    H  
ATOM   2038  HB3 ASP A 124      44.552 148.046  46.683  0.00  0.00      A    H  
ATOM   2039  N   MET A 125      44.176 146.709  43.540  0.00  0.00      A    N  
ATOM   2040  CA  MET A 125      43.489 145.526  43.006  0.00  0.00      A    C  
ATOM   2041  C   MET A 125      44.461 144.568  42.294  0.00  0.00      A    C  
ATOM   2042  O   MET A 125      44.299 143.356  42.407  0.00  0.00      A    O  
ATOM   2043  CB  MET A 125      42.327 145.927  42.076  0.00  0.00      A    C  
ATOM   2044  CG  MET A 125      41.171 146.635  42.802  0.00  0.00      A    C  
ATOM   2045  SD  MET A 125      39.775 147.092  41.734  0.00  0.00      A    S  
ATOM   2046  CE  MET A 125      38.931 145.492  41.591  0.00  0.00      A    C  
ATOM   2047  H   MET A 125      43.993 147.602  43.084  0.00  0.00      A    H  
ATOM   2048  HA  MET A 125      43.065 144.973  43.847  0.00  0.00      A    H  
ATOM   2049  HB2 MET A 125      42.701 146.566  41.275  0.00  0.00      A    H  
ATOM   2050  HB3 MET A 125      41.938 145.034  41.585  0.00  0.00      A    H  
ATOM   2051  HG2 MET A 125      40.797 146.004  43.609  0.00  0.00      A    H  
ATOM   2052  HG3 MET A 125      41.537 147.544  43.276  0.00  0.00      A    H  
ATOM   2053  HE1 MET A 125      38.110 145.552  40.878  0.00  0.00      A    H  
ATOM   2054  HE2 MET A 125      39.614 144.713  41.255  0.00  0.00      A    H  
ATOM   2055  HE3 MET A 125      38.521 145.196  42.556  0.00  0.00      A    H  
ATOM   2056  N   GLY A 126      45.487 145.116  41.630  0.00  0.00      A    N  
ATOM   2057  CA  GLY A 126      46.520 144.356  40.931  0.00  0.00      A    C  
ATOM   2058  C   GLY A 126      47.396 143.534  41.893  0.00  0.00      A    C  
ATOM   2059  O   GLY A 126      47.899 142.478  41.503  0.00  0.00      A    O  
ATOM   2060  H   GLY A 126      45.573 146.125  41.611  0.00  0.00      A    H  
ATOM   2061  HA2 GLY A 126      46.061 143.696  40.195  0.00  0.00      A    H  
ATOM   2062  HA3 GLY A 126      47.152 145.054  40.383  0.00  0.00      A    H  
ATOM   2063  N   ARG A 127      47.596 143.982  43.143  0.00  0.00      A    N  
ATOM   2064  CA  ARG A 127      48.346 143.238  44.164  0.00  0.00      A    C  
ATOM   2065  C   ARG A 127      47.600 141.991  44.682  0.00  0.00      A    C  
ATOM   2066  O   ARG A 127      48.261 141.065  45.152  0.00  0.00      A    O  
ATOM   2067  CB  ARG A 127      48.785 144.155  45.326  0.00  0.00      A    C  
ATOM   2068  CG  ARG A 127      49.830 145.218  44.929  0.00  0.00      A    C  
ATOM   2069  CD  ARG A 127      50.603 145.808  46.123  0.00  0.00      A    C  
ATOM   2070  NE  ARG A 127      49.704 146.349  47.154  0.00  0.00      A    N1+
ATOM   2071  CZ  ARG A 127      48.988 147.479  47.086  0.00  0.00      A    C  
ATOM   2072  NH1 ARG A 127      49.090 148.330  46.070  0.00  0.00      A    N  
ATOM   2073  NH2 ARG A 127      48.129 147.789  48.048  0.00  0.00      A    N  
ATOM   2074  H   ARG A 127      47.211 144.881  43.411  0.00  0.00      A    H  
ATOM   2075  HA  ARG A 127      49.256 142.864  43.691  0.00  0.00      A    H  
ATOM   2076  HB2 ARG A 127      47.917 144.630  45.788  0.00  0.00      A    H  
ATOM   2077  HB3 ARG A 127      49.231 143.530  46.101  0.00  0.00      A    H  
ATOM   2078  HG2 ARG A 127      50.580 144.699  44.331  0.00  0.00      A    H  
ATOM   2079  HG3 ARG A 127      49.433 145.992  44.275  0.00  0.00      A    H  
ATOM   2080  HD2 ARG A 127      51.308 145.081  46.527  0.00  0.00      A    H  
ATOM   2081  HD3 ARG A 127      51.207 146.650  45.782  0.00  0.00      A    H  
ATOM   2082  HE  ARG A 127      49.595 145.751  47.965  0.00  0.00      A    H  
ATOM   2083 HH11 ARG A 127      49.734 148.229  45.305  0.00  0.00      A    H  
ATOM   2084 HH12 ARG A 127      48.428 149.119  46.072  0.00  0.00      A    H  
ATOM   2085 HH21 ARG A 127      47.962 147.244  48.879  0.00  0.00      A    H  
ATOM   2086 HH22 ARG A 127      47.558 148.633  47.879  0.00  0.00      A    H  
ATOM   2087  N   GLU A 128      46.267 141.951  44.551  0.00  0.00      A    N  
ATOM   2088  CA  GLU A 128      45.449 140.784  44.897  0.00  0.00      A    C  
ATOM   2089  C   GLU A 128      45.470 139.698  43.798  0.00  0.00      A    C  
ATOM   2090  O   GLU A 128      45.026 138.579  44.049  0.00  0.00      A    O  
ATOM   2091  CB  GLU A 128      43.999 141.236  45.189  0.00  0.00      A    C  
ATOM   2092  CG  GLU A 128      43.847 142.263  46.338  0.00  0.00      A    C  
ATOM   2093  CD  GLU A 128      44.304 141.762  47.709  0.00  0.00      A    C  
ATOM   2094  OE1 GLU A 128      44.212 140.547  47.974  0.00  0.00      A    O  
ATOM   2095  OE2 GLU A 128      44.719 142.603  48.531  0.00  0.00      A    O1-
ATOM   2096  H   GLU A 128      45.781 142.734  44.131  0.00  0.00      A    H  
ATOM   2097  HA  GLU A 128      45.857 140.319  45.796  0.00  0.00      A    H  
ATOM   2098  HB2 GLU A 128      43.560 141.655  44.284  0.00  0.00      A    H  
ATOM   2099  HB3 GLU A 128      43.389 140.361  45.419  0.00  0.00      A    H  
ATOM   2100  HG2 GLU A 128      44.389 143.177  46.093  0.00  0.00      A    H  
ATOM   2101  HG3 GLU A 128      42.798 142.551  46.420  0.00  0.00      A    H  
ATOM   2102  N   ILE A 129      45.966 140.036  42.602  0.00  0.00      A    N  
ATOM   2103  CA  ILE A 129      45.972 139.174  41.424  0.00  0.00      A    C  
ATOM   2104  C   ILE A 129      47.386 138.562  41.261  0.00  0.00      A    C  
ATOM   2105  O   ILE A 129      48.341 139.329  41.103  0.00  0.00      A    O  
ATOM   2106  CB  ILE A 129      45.635 140.024  40.160  0.00  0.00      A    C  
ATOM   2107  CG1 ILE A 129      44.228 140.655  40.272  0.00  0.00      A    C  
ATOM   2108  CG2 ILE A 129      45.720 139.232  38.843  0.00  0.00      A    C  
ATOM   2109  CD1 ILE A 129      43.945 141.754  39.240  0.00  0.00      A    C  
ATOM   2110  H   ILE A 129      46.356 140.960  42.472  0.00  0.00      A    H  
ATOM   2111  HA  ILE A 129      45.203 138.412  41.515  0.00  0.00      A    H  
ATOM   2112  HB  ILE A 129      46.360 140.837  40.094  0.00  0.00      A    H  
ATOM   2113 HG12 ILE A 129      43.467 139.879  40.191  0.00  0.00      A    H  
ATOM   2114 HG13 ILE A 129      44.089 141.088  41.259  0.00  0.00      A    H  
ATOM   2115 HG21 ILE A 129      45.446 139.857  37.996  0.00  0.00      A    H  
ATOM   2116 HG22 ILE A 129      46.720 138.850  38.640  0.00  0.00      A    H  
ATOM   2117 HG23 ILE A 129      45.028 138.391  38.857  0.00  0.00      A    H  
ATOM   2118 HD11 ILE A 129      43.345 142.548  39.686  0.00  0.00      A    H  
ATOM   2119 HD12 ILE A 129      44.861 142.204  38.859  0.00  0.00      A    H  
ATOM   2120 HD13 ILE A 129      43.392 141.370  38.383  0.00  0.00      A    H  
ATOM   2121  N   PRO A 130      47.523 137.214  41.319  0.00  0.00      A    N  
ATOM   2122  CA  PRO A 130      48.786 136.525  40.980  0.00  0.00      A    C  
ATOM   2123  C   PRO A 130      49.274 136.832  39.550  0.00  0.00      A    C  
ATOM   2124  O   PRO A 130      48.563 136.539  38.590  0.00  0.00      A    O  
ATOM   2125  CB  PRO A 130      48.455 135.031  41.179  0.00  0.00      A    C  
ATOM   2126  CG  PRO A 130      47.288 135.018  42.150  0.00  0.00      A    C  
ATOM   2127  CD  PRO A 130      46.502 136.253  41.738  0.00  0.00      A    C  
ATOM   2128  HA  PRO A 130      49.535 136.830  41.713  0.00  0.00      A    H  
ATOM   2129  HB2 PRO A 130      48.144 134.567  40.241  0.00  0.00      A    H  
ATOM   2130  HB3 PRO A 130      49.308 134.461  41.549  0.00  0.00      A    H  
ATOM   2131  HG2 PRO A 130      46.702 134.100  42.125  0.00  0.00      A    H  
ATOM   2132  HG3 PRO A 130      47.661 135.146  43.167  0.00  0.00      A    H  
ATOM   2133  HD2 PRO A 130      45.847 136.037  40.892  0.00  0.00      A    H  
ATOM   2134  HD3 PRO A 130      45.895 136.601  42.574  0.00  0.00      A    H  
ATOM   2135  N   SER A 131      50.460 137.441  39.428  0.00  0.00      A    N  
ATOM   2136  CA  SER A 131      51.031 137.906  38.160  0.00  0.00      A    C  
ATOM   2137  C   SER A 131      51.329 136.776  37.148  0.00  0.00      A    C  
ATOM   2138  O   SER A 131      51.346 137.028  35.944  0.00  0.00      A    O  
ATOM   2139  CB  SER A 131      52.320 138.687  38.471  0.00  0.00      A    C  
ATOM   2140  OG  SER A 131      52.081 139.735  39.406  0.00  0.00      A    O  
ATOM   2141  H   SER A 131      50.995 137.690  40.247  0.00  0.00      A    H  
ATOM   2142  HA  SER A 131      50.315 138.587  37.700  0.00  0.00      A    H  
ATOM   2143  HB2 SER A 131      53.088 138.020  38.867  0.00  0.00      A    H  
ATOM   2144  HB3 SER A 131      52.726 139.115  37.552  0.00  0.00      A    H  
ATOM   2145  HG  SER A 131      52.945 140.138  39.573  0.00  0.00      A    H  
ATOM   2146  N   ASP A 132      51.555 135.556  37.644  0.00  0.00      A    N  
ATOM   2147  CA  ASP A 132      51.821 134.353  36.858  0.00  0.00      A    C  
ATOM   2148  C   ASP A 132      50.532 133.718  36.307  0.00  0.00      A    C  
ATOM   2149  O   ASP A 132      50.609 133.008  35.303  0.00  0.00      A    O  
ATOM   2150  CB  ASP A 132      52.628 133.273  37.634  0.00  0.00      A    C  
ATOM   2151  CG  ASP A 132      52.147 132.930  39.050  0.00  0.00      A    C  
ATOM   2152  OD1 ASP A 132      51.593 133.814  39.738  0.00  0.00      A    O  
ATOM   2153  OD2 ASP A 132      52.444 131.805  39.500  0.00  0.00      A    O1-
ATOM   2154  H   ASP A 132      51.484 135.370  38.645  0.00  0.00      A    H  
ATOM   2155  HA  ASP A 132      52.421 134.646  35.997  0.00  0.00      A    H  
ATOM   2156  HB2 ASP A 132      52.632 132.352  37.047  0.00  0.00      A    H  
ATOM   2157  HB3 ASP A 132      53.668 133.592  37.701  0.00  0.00      A    H  
ATOM   2158  N   ALA A 133      49.389 133.943  36.966  0.00  0.00      A    N  
ATOM   2159  CA  ALA A 133      48.132 133.248  36.699  0.00  0.00      A    C  
ATOM   2160  C   ALA A 133      46.941 134.062  37.244  0.00  0.00      A    C  
ATOM   2161  O   ALA A 133      46.437 133.727  38.320  0.00  0.00      A    O  
ATOM   2162  CB  ALA A 133      48.194 131.830  37.304  0.00  0.00      A    C  
ATOM   2163  H   ALA A 133      49.388 134.590  37.746  0.00  0.00      A    H  
ATOM   2164  HA  ALA A 133      48.002 133.123  35.625  0.00  0.00      A    H  
ATOM   2165  HB1 ALA A 133      47.230 131.330  37.226  0.00  0.00      A    H  
ATOM   2166  HB2 ALA A 133      48.924 131.209  36.785  0.00  0.00      A    H  
ATOM   2167  HB3 ALA A 133      48.468 131.861  38.359  0.00  0.00      A    H  
ATOM   2168  N   PRO A 134      46.515 135.134  36.535  0.00  0.00      A    N  
ATOM   2169  CA  PRO A 134      45.510 136.075  37.069  0.00  0.00      A    C  
ATOM   2170  C   PRO A 134      44.123 135.486  37.379  0.00  0.00      A    C  
ATOM   2171  O   PRO A 134      43.433 136.006  38.255  0.00  0.00      A    O  
ATOM   2172  CB  PRO A 134      45.450 137.197  36.023  0.00  0.00      A    C  
ATOM   2173  CG  PRO A 134      45.961 136.566  34.737  0.00  0.00      A    C  
ATOM   2174  CD  PRO A 134      47.022 135.594  35.240  0.00  0.00      A    C  
ATOM   2175  HA  PRO A 134      45.897 136.473  38.007  0.00  0.00      A    H  
ATOM   2176  HB2 PRO A 134      44.464 137.650  35.915  0.00  0.00      A    H  
ATOM   2177  HB3 PRO A 134      46.130 137.989  36.329  0.00  0.00      A    H  
ATOM   2178  HG2 PRO A 134      45.154 136.015  34.254  0.00  0.00      A    H  
ATOM   2179  HG3 PRO A 134      46.346 137.293  34.021  0.00  0.00      A    H  
ATOM   2180  HD2 PRO A 134      47.186 134.799  34.515  0.00  0.00      A    H  
ATOM   2181  HD3 PRO A 134      47.971 136.108  35.402  0.00  0.00      A    H  
ATOM   2182  N   TRP A 135      43.758 134.378  36.719  0.00  0.00      A    N  
ATOM   2183  CA  TRP A 135      42.539 133.608  36.978  0.00  0.00      A    C  
ATOM   2184  C   TRP A 135      42.455 133.011  38.402  0.00  0.00      A    C  
ATOM   2185  O   TRP A 135      41.365 132.622  38.819  0.00  0.00      A    O  
ATOM   2186  CB  TRP A 135      42.386 132.517  35.896  0.00  0.00      A    C  
ATOM   2187  CG  TRP A 135      43.518 131.544  35.734  0.00  0.00      A    C  
ATOM   2188  CD1 TRP A 135      43.666 130.387  36.418  0.00  0.00      A    C  
ATOM   2189  CD2 TRP A 135      44.699 131.659  34.883  0.00  0.00      A    C  
ATOM   2190  CE2 TRP A 135      45.528 130.516  35.101  0.00  0.00      A    C  
ATOM   2191  CE3 TRP A 135      45.155 132.611  33.940  0.00  0.00      A    C  
ATOM   2192  NE1 TRP A 135      44.843 129.773  36.039  0.00  0.00      A    N  
ATOM   2193  CZ2 TRP A 135      46.748 130.331  34.427  0.00  0.00      A    C  
ATOM   2194  CZ3 TRP A 135      46.373 132.432  33.253  0.00  0.00      A    C  
ATOM   2195  CH2 TRP A 135      47.172 131.299  33.498  0.00  0.00      A    C  
ATOM   2196  H   TRP A 135      44.383 133.992  36.028  0.00  0.00      A    H  
ATOM   2197  HA  TRP A 135      41.692 134.290  36.884  0.00  0.00      A    H  
ATOM   2198  HB2 TRP A 135      41.475 131.945  36.080  0.00  0.00      A    H  
ATOM   2199  HB3 TRP A 135      42.241 133.000  34.930  0.00  0.00      A    H  
ATOM   2200  HD1 TRP A 135      42.958 130.012  37.144  0.00  0.00      A    H  
ATOM   2201  HE1 TRP A 135      45.132 128.872  36.405  0.00  0.00      A    H  
ATOM   2202  HE3 TRP A 135      44.551 133.481  33.729  0.00  0.00      A    H  
ATOM   2203  HZ2 TRP A 135      47.354 129.457  34.615  0.00  0.00      A    H  
ATOM   2204  HZ3 TRP A 135      46.694 133.167  32.527  0.00  0.00      A    H  
ATOM   2205  HH2 TRP A 135      48.106 131.170  32.970  0.00  0.00      A    H  
ATOM   2206  N   LYS A 136      43.583 132.955  39.126  0.00  0.00      A    N  
ATOM   2207  CA  LYS A 136      43.665 132.487  40.508  0.00  0.00      A    C  
ATOM   2208  C   LYS A 136      43.361 133.588  41.550  0.00  0.00      A    C  
ATOM   2209  O   LYS A 136      43.385 133.282  42.744  0.00  0.00      A    O  
ATOM   2210  CB  LYS A 136      45.057 131.864  40.755  0.00  0.00      A    C  
ATOM   2211  CG  LYS A 136      45.365 130.638  39.874  0.00  0.00      A    C  
ATOM   2212  CD  LYS A 136      46.687 129.959  40.270  0.00  0.00      A    C  
ATOM   2213  CE  LYS A 136      47.031 128.747  39.384  0.00  0.00      A    C  
ATOM   2214  NZ  LYS A 136      48.288 128.096  39.795  0.00  0.00      A    N1+
ATOM   2215  H   LYS A 136      44.452 133.285  38.719  0.00  0.00      A    H  
ATOM   2216  HA  LYS A 136      42.920 131.703  40.661  0.00  0.00      A    H  
ATOM   2217  HB2 LYS A 136      45.832 132.616  40.611  0.00  0.00      A    H  
ATOM   2218  HB3 LYS A 136      45.127 131.558  41.800  0.00  0.00      A    H  
ATOM   2219  HG2 LYS A 136      44.546 129.921  39.947  0.00  0.00      A    H  
ATOM   2220  HG3 LYS A 136      45.411 130.943  38.828  0.00  0.00      A    H  
ATOM   2221  HD2 LYS A 136      47.493 130.693  40.226  0.00  0.00      A    H  
ATOM   2222  HD3 LYS A 136      46.623 129.642  41.312  0.00  0.00      A    H  
ATOM   2223  HE2 LYS A 136      46.226 128.012  39.427  0.00  0.00      A    H  
ATOM   2224  HE3 LYS A 136      47.118 129.057  38.342  0.00  0.00      A    H  
ATOM   2225  HZ1 LYS A 136      49.064 128.732  39.734  0.00  0.00      A    H  
ATOM   2226  HZ2 LYS A 136      48.223 127.756  40.738  0.00  0.00      A    H  
ATOM   2227  HZ3 LYS A 136      48.479 127.311  39.197  0.00  0.00      A    H  
ATOM   2228  N   ALA A 137      43.094 134.838  41.130  0.00  0.00      A    N  
ATOM   2229  CA  ALA A 137      42.739 135.942  42.035  0.00  0.00      A    C  
ATOM   2230  C   ALA A 137      41.417 135.661  42.799  0.00  0.00      A    C  
ATOM   2231  O   ALA A 137      40.508 135.090  42.188  0.00  0.00      A    O  
ATOM   2232  CB  ALA A 137      42.618 137.245  41.227  0.00  0.00      A    C  
ATOM   2233  H   ALA A 137      43.079 135.037  40.135  0.00  0.00      A    H  
ATOM   2234  HA  ALA A 137      43.583 136.040  42.712  0.00  0.00      A    H  
ATOM   2235  HB1 ALA A 137      42.632 138.111  41.890  0.00  0.00      A    H  
ATOM   2236  HB2 ALA A 137      43.443 137.360  40.525  0.00  0.00      A    H  
ATOM   2237  HB3 ALA A 137      41.693 137.297  40.656  0.00  0.00      A    H  
ATOM   2238  N   PRO A 138      41.311 136.056  44.093  0.00  0.00      A    N  
ATOM   2239  CA  PRO A 138      40.136 135.751  44.945  0.00  0.00      A    C  
ATOM   2240  C   PRO A 138      38.736 136.044  44.369  0.00  0.00      A    C  
ATOM   2241  O   PRO A 138      37.815 135.267  44.623  0.00  0.00      A    O  
ATOM   2242  CB  PRO A 138      40.384 136.569  46.223  0.00  0.00      A    C  
ATOM   2243  CG  PRO A 138      41.894 136.666  46.322  0.00  0.00      A    C  
ATOM   2244  CD  PRO A 138      42.334 136.772  44.866  0.00  0.00      A    C  
ATOM   2245  HA  PRO A 138      40.196 134.688  45.182  0.00  0.00      A    H  
ATOM   2246  HB2 PRO A 138      39.964 137.573  46.129  0.00  0.00      A    H  
ATOM   2247  HB3 PRO A 138      39.938 136.111  47.107  0.00  0.00      A    H  
ATOM   2248  HG2 PRO A 138      42.240 137.496  46.939  0.00  0.00      A    H  
ATOM   2249  HG3 PRO A 138      42.286 135.743  46.753  0.00  0.00      A    H  
ATOM   2250  HD2 PRO A 138      42.356 137.814  44.543  0.00  0.00      A    H  
ATOM   2251  HD3 PRO A 138      43.338 136.361  44.770  0.00  0.00      A    H  
ATOM   2252  N   LEU A 139      38.600 137.145  43.620  0.00  0.00      A    N  
ATOM   2253  CA  LEU A 139      37.339 137.610  43.036  0.00  0.00      A    C  
ATOM   2254  C   LEU A 139      37.400 137.608  41.494  0.00  0.00      A    C  
ATOM   2255  O   LEU A 139      36.618 138.318  40.858  0.00  0.00      A    O  
ATOM   2256  CB  LEU A 139      36.999 139.008  43.610  0.00  0.00      A    C  
ATOM   2257  CG  LEU A 139      36.791 139.057  45.144  0.00  0.00      A    C  
ATOM   2258  CD1 LEU A 139      36.627 140.511  45.636  0.00  0.00      A    C  
ATOM   2259  CD2 LEU A 139      35.630 138.152  45.611  0.00  0.00      A    C  
ATOM   2260  H   LEU A 139      39.400 137.738  43.457  0.00  0.00      A    H  
ATOM   2261  HA  LEU A 139      36.525 136.928  43.287  0.00  0.00      A    H  
ATOM   2262  HB2 LEU A 139      37.802 139.692  43.335  0.00  0.00      A    H  
ATOM   2263  HB3 LEU A 139      36.101 139.399  43.127  0.00  0.00      A    H  
ATOM   2264  HG  LEU A 139      37.700 138.682  45.615  0.00  0.00      A    H  
ATOM   2265 HD11 LEU A 139      35.655 140.701  46.089  0.00  0.00      A    H  
ATOM   2266 HD12 LEU A 139      37.385 140.756  46.382  0.00  0.00      A    H  
ATOM   2267 HD13 LEU A 139      36.737 141.231  44.825  0.00  0.00      A    H  
ATOM   2268 HD21 LEU A 139      35.010 138.617  46.376  0.00  0.00      A    H  
ATOM   2269 HD22 LEU A 139      34.968 137.878  44.789  0.00  0.00      A    H  
ATOM   2270 HD23 LEU A 139      36.015 137.225  46.039  0.00  0.00      A    H  
ATOM   2271  N   ALA A 140      38.298 136.793  40.910  0.00  0.00      A    N  
ATOM   2272  CA  ALA A 140      38.545 136.681  39.466  0.00  0.00      A    C  
ATOM   2273  C   ALA A 140      37.282 136.457  38.619  0.00  0.00      A    C  
ATOM   2274  O   ALA A 140      37.153 137.066  37.562  0.00  0.00      A    O  
ATOM   2275  CB  ALA A 140      39.548 135.549  39.188  0.00  0.00      A    C  
ATOM   2276  H   ALA A 140      38.887 136.218  41.503  0.00  0.00      A    H  
ATOM   2277  HA  ALA A 140      38.991 137.623  39.141  0.00  0.00      A    H  
ATOM   2278  HB1 ALA A 140      39.691 135.404  38.119  0.00  0.00      A    H  
ATOM   2279  HB2 ALA A 140      40.530 135.762  39.602  0.00  0.00      A    H  
ATOM   2280  HB3 ALA A 140      39.211 134.599  39.604  0.00  0.00      A    H  
ATOM   2281  N   GLU A 141      36.360 135.621  39.116  0.00  0.00      A    N  
ATOM   2282  CA  GLU A 141      35.089 135.300  38.464  0.00  0.00      A    C  
ATOM   2283  C   GLU A 141      34.207 136.543  38.214  0.00  0.00      A    C  
ATOM   2284  O   GLU A 141      33.601 136.651  37.148  0.00  0.00      A    O  
ATOM   2285  CB  GLU A 141      34.372 134.206  39.287  0.00  0.00      A    C  
ATOM   2286  CG  GLU A 141      33.036 133.702  38.695  0.00  0.00      A    C  
ATOM   2287  CD  GLU A 141      32.416 132.594  39.539  0.00  0.00      A    C  
ATOM   2288  OE1 GLU A 141      32.676 131.410  39.245  0.00  0.00      A    O  
ATOM   2289  OE2 GLU A 141      31.674 132.917  40.487  0.00  0.00      A    O1-
ATOM   2290  H   GLU A 141      36.544 135.175  40.001  0.00  0.00      A    H  
ATOM   2291  HA  GLU A 141      35.330 134.880  37.484  0.00  0.00      A    H  
ATOM   2292  HB2 GLU A 141      35.042 133.352  39.399  0.00  0.00      A    H  
ATOM   2293  HB3 GLU A 141      34.188 134.576  40.297  0.00  0.00      A    H  
ATOM   2294  HG2 GLU A 141      32.315 134.516  38.615  0.00  0.00      A    H  
ATOM   2295  HG3 GLU A 141      33.195 133.333  37.680  0.00  0.00      A    H  
ATOM   2296  N   GLU A 142      34.173 137.472  39.179  0.00  0.00      A    N  
ATOM   2297  CA  GLU A 142      33.432 138.724  39.061  0.00  0.00      A    C  
ATOM   2298  C   GLU A 142      34.245 139.770  38.274  0.00  0.00      A    C  
ATOM   2299  O   GLU A 142      33.692 140.431  37.393  0.00  0.00      A    O  
ATOM   2300  CB  GLU A 142      33.002 139.201  40.468  0.00  0.00      A    C  
ATOM   2301  CG  GLU A 142      32.091 140.449  40.459  0.00  0.00      A    C  
ATOM   2302  CD  GLU A 142      31.576 140.872  41.834  0.00  0.00      A    C  
ATOM   2303  OE1 GLU A 142      31.206 142.055  41.970  0.00  0.00      A    O  
ATOM   2304  OE2 GLU A 142      31.504 140.025  42.746  0.00  0.00      A    O1-
ATOM   2305  H   GLU A 142      34.774 137.370  39.986  0.00  0.00      A    H  
ATOM   2306  HA  GLU A 142      32.517 138.533  38.496  0.00  0.00      A    H  
ATOM   2307  HB2 GLU A 142      32.482 138.383  40.969  0.00  0.00      A    H  
ATOM   2308  HB3 GLU A 142      33.886 139.413  41.072  0.00  0.00      A    H  
ATOM   2309  HG2 GLU A 142      32.629 141.291  40.029  0.00  0.00      A    H  
ATOM   2310  HG3 GLU A 142      31.228 140.270  39.816  0.00  0.00      A    H  
ATOM   2311  N   TRP A 143      35.544 139.887  38.586  0.00  0.00      A    N  
ATOM   2312  CA  TRP A 143      36.450 140.866  37.980  0.00  0.00      A    C  
ATOM   2313  C   TRP A 143      36.707 140.631  36.480  0.00  0.00      A    C  
ATOM   2314  O   TRP A 143      36.920 141.600  35.758  0.00  0.00      A    O  
ATOM   2315  CB  TRP A 143      37.771 140.964  38.779  0.00  0.00      A    C  
ATOM   2316  CG  TRP A 143      37.710 141.487  40.192  0.00  0.00      A    C  
ATOM   2317  CD1 TRP A 143      36.600 141.890  40.856  0.00  0.00      A    C  
ATOM   2318  CD2 TRP A 143      38.819 141.694  41.125  0.00  0.00      A    C  
ATOM   2319  CE2 TRP A 143      38.295 142.217  42.348  0.00  0.00      A    C  
ATOM   2320  CE3 TRP A 143      40.221 141.500  41.067  0.00  0.00      A    C  
ATOM   2321  NE1 TRP A 143      36.941 142.319  42.122  0.00  0.00      A    N  
ATOM   2322  CZ2 TRP A 143      39.112 142.516  43.454  0.00  0.00      A    C  
ATOM   2323  CZ3 TRP A 143      41.050 141.810  42.165  0.00  0.00      A    C  
ATOM   2324  CH2 TRP A 143      40.500 142.314  43.358  0.00  0.00      A    C  
ATOM   2325  H   TRP A 143      35.930 139.308  39.327  0.00  0.00      A    H  
ATOM   2326  HA  TRP A 143      35.970 141.844  38.038  0.00  0.00      A    H  
ATOM   2327  HB2 TRP A 143      38.254 139.987  38.806  0.00  0.00      A    H  
ATOM   2328  HB3 TRP A 143      38.461 141.618  38.243  0.00  0.00      A    H  
ATOM   2329  HD1 TRP A 143      35.598 141.873  40.454  0.00  0.00      A    H  
ATOM   2330  HE1 TRP A 143      36.255 142.660  42.789  0.00  0.00      A    H  
ATOM   2331  HE3 TRP A 143      40.665 141.117  40.161  0.00  0.00      A    H  
ATOM   2332  HZ2 TRP A 143      38.682 142.907  44.365  0.00  0.00      A    H  
ATOM   2333  HZ3 TRP A 143      42.117 141.664  42.092  0.00  0.00      A    H  
ATOM   2334  HH2 TRP A 143      41.142 142.547  44.195  0.00  0.00      A    H  
ATOM   2335  N   ASP A 144      36.685 139.374  36.021  0.00  0.00      A    N  
ATOM   2336  CA  ASP A 144      36.840 139.029  34.604  0.00  0.00      A    C  
ATOM   2337  C   ASP A 144      35.573 139.395  33.815  0.00  0.00      A    C  
ATOM   2338  O   ASP A 144      35.655 140.078  32.799  0.00  0.00      A    O  
ATOM   2339  CB  ASP A 144      37.221 137.542  34.414  0.00  0.00      A    C  
ATOM   2340  CG  ASP A 144      37.502 137.087  32.982  0.00  0.00      A    C  
ATOM   2341  OD1 ASP A 144      37.725 137.922  32.080  0.00  0.00      A    O  
ATOM   2342  OD2 ASP A 144      37.542 135.855  32.788  0.00  0.00      A    O1-
ATOM   2343  H   ASP A 144      36.605 138.598  36.674  0.00  0.00      A    H  
ATOM   2344  HA  ASP A 144      37.658 139.629  34.210  0.00  0.00      A    H  
ATOM   2345  HB2 ASP A 144      38.113 137.340  35.000  0.00  0.00      A    H  
ATOM   2346  HB3 ASP A 144      36.416 136.922  34.812  0.00  0.00      A    H  
ATOM   2347  N   ASN A 145      34.411 138.950  34.314  0.00  0.00      A    N  
ATOM   2348  CA  ASN A 145      33.118 139.080  33.632  0.00  0.00      A    C  
ATOM   2349  C   ASN A 145      32.613 140.527  33.499  0.00  0.00      A    C  
ATOM   2350  O   ASN A 145      31.752 140.755  32.649  0.00  0.00      A    O  
ATOM   2351  CB  ASN A 145      32.069 138.179  34.327  0.00  0.00      A    C  
ATOM   2352  CG  ASN A 145      32.145 136.721  33.868  0.00  0.00      A    C  
ATOM   2353  ND2 ASN A 145      32.611 135.819  34.720  0.00  0.00      A    N  
ATOM   2354  OD1 ASN A 145      31.765 136.400  32.745  0.00  0.00      A    O  
ATOM   2355  H   ASN A 145      34.422 138.440  35.186  0.00  0.00      A    H  
ATOM   2356  HA  ASN A 145      33.305 138.688  32.630  0.00  0.00      A    H  
ATOM   2357  HB2 ASN A 145      32.118 138.272  35.413  0.00  0.00      A    H  
ATOM   2358  HB3 ASN A 145      31.065 138.509  34.053  0.00  0.00      A    H  
ATOM   2359 HD21 ASN A 145      32.935 136.096  35.650  0.00  0.00      A    H  
ATOM   2360 HD22 ASN A 145      32.673 134.845  34.462  0.00  0.00      A    H  
ATOM   2361  N   MET A 146      33.131 141.474  34.294  0.00  0.00      A    N  
ATOM   2362  CA  MET A 146      32.876 142.902  34.096  0.00  0.00      A    C  
ATOM   2363  C   MET A 146      33.941 143.499  33.157  0.00  0.00      A    C  
ATOM   2364  O   MET A 146      35.122 143.151  33.240  0.00  0.00      A    O  
ATOM   2365  CB  MET A 146      32.770 143.630  35.460  0.00  0.00      A    C  
ATOM   2366  CG  MET A 146      34.083 144.044  36.153  0.00  0.00      A    C  
ATOM   2367  SD  MET A 146      33.845 144.980  37.692  0.00  0.00      A    S  
ATOM   2368  CE  MET A 146      33.341 143.650  38.813  0.00  0.00      A    C  
ATOM   2369  H   MET A 146      33.876 141.226  34.930  0.00  0.00      A    H  
ATOM   2370  HA  MET A 146      31.900 143.019  33.618  0.00  0.00      A    H  
ATOM   2371  HB2 MET A 146      32.191 144.540  35.298  0.00  0.00      A    H  
ATOM   2372  HB3 MET A 146      32.168 143.029  36.140  0.00  0.00      A    H  
ATOM   2373  HG2 MET A 146      34.698 143.166  36.353  0.00  0.00      A    H  
ATOM   2374  HG3 MET A 146      34.669 144.688  35.498  0.00  0.00      A    H  
ATOM   2375  HE1 MET A 146      33.196 144.035  39.822  0.00  0.00      A    H  
ATOM   2376  HE2 MET A 146      32.410 143.191  38.482  0.00  0.00      A    H  
ATOM   2377  HE3 MET A 146      34.107 142.878  38.855  0.00  0.00      A    H  
ATOM   2378  N   THR A 147      33.508 144.429  32.306  0.00  0.00      A    N  
ATOM   2379  CA  THR A 147      34.385 145.283  31.512  0.00  0.00      A    C  
ATOM   2380  C   THR A 147      35.096 146.331  32.402  0.00  0.00      A    C  
ATOM   2381  O   THR A 147      34.667 146.596  33.531  0.00  0.00      A    O  
ATOM   2382  CB  THR A 147      33.555 146.048  30.443  0.00  0.00      A    C  
ATOM   2383  CG2 THR A 147      32.930 145.137  29.384  0.00  0.00      A    C  
ATOM   2384  OG1 THR A 147      32.527 146.841  31.013  0.00  0.00      A    O  
ATOM   2385  H   THR A 147      32.509 144.675  32.295  0.00  0.00      A    H  
ATOM   2386  HA  THR A 147      35.132 144.658  31.024  0.00  0.00      A    H  
ATOM   2387  HB  THR A 147      34.215 146.729  29.913  0.00  0.00      A    H  
ATOM   2388  HG1 THR A 147      31.877 146.222  31.424  0.00  0.00      A    H  
ATOM   2389 HG21 THR A 147      32.320 145.704  28.680  0.00  0.00      A    H  
ATOM   2390 HG22 THR A 147      33.716 144.650  28.807  0.00  0.00      A    H  
ATOM   2391 HG23 THR A 147      32.300 144.364  29.826  0.00  0.00      A    H  
ATOM   2392  N   MET A 148      36.145 146.967  31.859  0.00  0.00      A    N  
ATOM   2393  CA  MET A 148      36.758 148.147  32.474  0.00  0.00      A    C  
ATOM   2394  C   MET A 148      35.777 149.327  32.595  0.00  0.00      A    C  
ATOM   2395  O   MET A 148      35.849 150.046  33.585  0.00  0.00      A    O  
ATOM   2396  CB  MET A 148      38.047 148.564  31.728  0.00  0.00      A    C  
ATOM   2397  CG  MET A 148      39.314 147.864  32.237  0.00  0.00      A    C  
ATOM   2398  SD  MET A 148      39.715 148.160  33.986  0.00  0.00      A    S  
ATOM   2399  CE  MET A 148      40.147 149.922  33.931  0.00  0.00      A    C  
ATOM   2400  H   MET A 148      36.451 146.727  30.924  0.00  0.00      A    H  
ATOM   2401  HA  MET A 148      37.013 147.877  33.499  0.00  0.00      A    H  
ATOM   2402  HB2 MET A 148      37.947 148.370  30.662  0.00  0.00      A    H  
ATOM   2403  HB3 MET A 148      38.200 149.642  31.804  0.00  0.00      A    H  
ATOM   2404  HG2 MET A 148      39.213 146.791  32.083  0.00  0.00      A    H  
ATOM   2405  HG3 MET A 148      40.169 148.173  31.634  0.00  0.00      A    H  
ATOM   2406  HE1 MET A 148      40.494 150.260  34.906  0.00  0.00      A    H  
ATOM   2407  HE2 MET A 148      40.942 150.102  33.207  0.00  0.00      A    H  
ATOM   2408  HE3 MET A 148      39.286 150.524  33.652  0.00  0.00      A    H  
ATOM   2409  N   LYS A 149      34.844 149.482  31.642  0.00  0.00      A    N  
ATOM   2410  CA  LYS A 149      33.781 150.493  31.687  0.00  0.00      A    C  
ATOM   2411  C   LYS A 149      32.916 150.361  32.960  0.00  0.00      A    C  
ATOM   2412  O   LYS A 149      32.731 151.343  33.680  0.00  0.00      A    O  
ATOM   2413  CB  LYS A 149      32.928 150.417  30.396  0.00  0.00      A    C  
ATOM   2414  CG  LYS A 149      31.885 151.550  30.262  0.00  0.00      A    C  
ATOM   2415  CD  LYS A 149      30.883 151.376  29.106  0.00  0.00      A    C  
ATOM   2416  CE  LYS A 149      29.841 150.263  29.352  0.00  0.00      A    C  
ATOM   2417  NZ  LYS A 149      28.785 150.243  28.323  0.00  0.00      A    N1+
ATOM   2418  H   LYS A 149      34.850 148.846  30.854  0.00  0.00      A    H  
ATOM   2419  HA  LYS A 149      34.267 151.471  31.719  0.00  0.00      A    H  
ATOM   2420  HB2 LYS A 149      33.583 150.456  29.525  0.00  0.00      A    H  
ATOM   2421  HB3 LYS A 149      32.434 149.447  30.357  0.00  0.00      A    H  
ATOM   2422  HG2 LYS A 149      31.322 151.677  31.188  0.00  0.00      A    H  
ATOM   2423  HG3 LYS A 149      32.419 152.491  30.122  0.00  0.00      A    H  
ATOM   2424  HD2 LYS A 149      30.374 152.328  28.950  0.00  0.00      A    H  
ATOM   2425  HD3 LYS A 149      31.429 151.178  28.184  0.00  0.00      A    H  
ATOM   2426  HE2 LYS A 149      30.323 149.285  29.383  0.00  0.00      A    H  
ATOM   2427  HE3 LYS A 149      29.365 150.408  30.324  0.00  0.00      A    H  
ATOM   2428  HZ1 LYS A 149      28.125 149.511  28.525  0.00  0.00      A    H  
ATOM   2429  HZ2 LYS A 149      28.281 151.112  28.310  0.00  0.00      A    H  
ATOM   2430  HZ3 LYS A 149      29.163 150.076  27.408  0.00  0.00      A    H  
ATOM   2431  N   GLU A 150      32.454 149.133  33.233  0.00  0.00      A    N  
ATOM   2432  CA  GLU A 150      31.696 148.775  34.431  0.00  0.00      A    C  
ATOM   2433  C   GLU A 150      32.481 149.005  35.734  0.00  0.00      A    C  
ATOM   2434  O   GLU A 150      31.893 149.486  36.703  0.00  0.00      A    O  
ATOM   2435  CB  GLU A 150      31.230 147.314  34.316  0.00  0.00      A    C  
ATOM   2436  CG  GLU A 150      30.127 147.113  33.257  0.00  0.00      A    C  
ATOM   2437  CD  GLU A 150      29.965 145.646  32.896  0.00  0.00      A    C  
ATOM   2438  OE1 GLU A 150      28.942 145.044  33.279  0.00  0.00      A    O  
ATOM   2439  OE2 GLU A 150      30.883 145.134  32.224  0.00  0.00      A    O1-
ATOM   2440  H   GLU A 150      32.660 148.375  32.590  0.00  0.00      A    H  
ATOM   2441  HA  GLU A 150      30.815 149.419  34.474  0.00  0.00      A    H  
ATOM   2442  HB2 GLU A 150      32.090 146.682  34.090  0.00  0.00      A    H  
ATOM   2443  HB3 GLU A 150      30.856 146.962  35.278  0.00  0.00      A    H  
ATOM   2444  HG2 GLU A 150      29.181 147.515  33.623  0.00  0.00      A    H  
ATOM   2445  HG3 GLU A 150      30.354 147.665  32.345  0.00  0.00      A    H  
ATOM   2446  N   LEU A 151      33.787 148.696  35.735  0.00  0.00      A    N  
ATOM   2447  CA  LEU A 151      34.670 148.970  36.868  0.00  0.00      A    C  
ATOM   2448  C   LEU A 151      34.852 150.482  37.096  0.00  0.00      A    C  
ATOM   2449  O   LEU A 151      34.665 150.946  38.219  0.00  0.00      A    O  
ATOM   2450  CB  LEU A 151      36.017 148.220  36.718  0.00  0.00      A    C  
ATOM   2451  CG  LEU A 151      36.987 148.372  37.918  0.00  0.00      A    C  
ATOM   2452  CD1 LEU A 151      36.353 147.961  39.262  0.00  0.00      A    C  
ATOM   2453  CD2 LEU A 151      38.306 147.617  37.673  0.00  0.00      A    C  
ATOM   2454  H   LEU A 151      34.200 148.280  34.908  0.00  0.00      A    H  
ATOM   2455  HA  LEU A 151      34.166 148.573  37.751  0.00  0.00      A    H  
ATOM   2456  HB2 LEU A 151      35.816 147.159  36.560  0.00  0.00      A    H  
ATOM   2457  HB3 LEU A 151      36.519 148.566  35.813  0.00  0.00      A    H  
ATOM   2458  HG  LEU A 151      37.258 149.426  37.995  0.00  0.00      A    H  
ATOM   2459 HD11 LEU A 151      37.072 147.479  39.924  0.00  0.00      A    H  
ATOM   2460 HD12 LEU A 151      35.974 148.835  39.794  0.00  0.00      A    H  
ATOM   2461 HD13 LEU A 151      35.522 147.268  39.130  0.00  0.00      A    H  
ATOM   2462 HD21 LEU A 151      39.155 148.178  38.063  0.00  0.00      A    H  
ATOM   2463 HD22 LEU A 151      38.316 146.640  38.158  0.00  0.00      A    H  
ATOM   2464 HD23 LEU A 151      38.490 147.453  36.612  0.00  0.00      A    H  
ATOM   2465  N   LEU A 152      35.169 151.240  36.039  0.00  0.00      A    N  
ATOM   2466  CA  LEU A 152      35.405 152.684  36.110  0.00  0.00      A    C  
ATOM   2467  C   LEU A 152      34.164 153.491  36.535  0.00  0.00      A    C  
ATOM   2468  O   LEU A 152      34.331 154.481  37.244  0.00  0.00      A    O  
ATOM   2469  CB  LEU A 152      35.991 153.206  34.782  0.00  0.00      A    C  
ATOM   2470  CG  LEU A 152      37.420 152.708  34.474  0.00  0.00      A    C  
ATOM   2471  CD1 LEU A 152      37.834 153.079  33.033  0.00  0.00      A    C  
ATOM   2472  CD2 LEU A 152      38.447 153.181  35.519  0.00  0.00      A    C  
ATOM   2473  H   LEU A 152      35.321 150.798  35.133  0.00  0.00      A    H  
ATOM   2474  HA  LEU A 152      36.146 152.844  36.895  0.00  0.00      A    H  
ATOM   2475  HB2 LEU A 152      35.315 152.932  33.969  0.00  0.00      A    H  
ATOM   2476  HB3 LEU A 152      36.014 154.294  34.800  0.00  0.00      A    H  
ATOM   2477  HG  LEU A 152      37.427 151.623  34.533  0.00  0.00      A    H  
ATOM   2478 HD11 LEU A 152      37.985 152.180  32.434  0.00  0.00      A    H  
ATOM   2479 HD12 LEU A 152      37.074 153.674  32.526  0.00  0.00      A    H  
ATOM   2480 HD13 LEU A 152      38.759 153.652  32.988  0.00  0.00      A    H  
ATOM   2481 HD21 LEU A 152      39.438 153.300  35.088  0.00  0.00      A    H  
ATOM   2482 HD22 LEU A 152      38.167 154.133  35.971  0.00  0.00      A    H  
ATOM   2483 HD23 LEU A 152      38.548 152.450  36.322  0.00  0.00      A    H  
ATOM   2484  N   ASP A 153      32.952 153.043  36.168  0.00  0.00      A    N  
ATOM   2485  CA  ASP A 153      31.685 153.587  36.689  0.00  0.00      A    C  
ATOM   2486  C   ASP A 153      31.484 153.383  38.200  0.00  0.00      A    C  
ATOM   2487  O   ASP A 153      30.813 154.208  38.822  0.00  0.00      A    O  
ATOM   2488  CB  ASP A 153      30.417 153.128  35.919  0.00  0.00      A    C  
ATOM   2489  CG  ASP A 153      30.142 153.858  34.605  0.00  0.00      A    C  
ATOM   2490  OD1 ASP A 153      30.412 155.077  34.534  0.00  0.00      A    O  
ATOM   2491  OD2 ASP A 153      29.475 153.258  33.739  0.00  0.00      A    O1-
ATOM   2492  H   ASP A 153      32.893 152.254  35.532  0.00  0.00      A    H  
ATOM   2493  HA  ASP A 153      31.762 154.668  36.577  0.00  0.00      A    H  
ATOM   2494  HB2 ASP A 153      30.526 152.064  35.701  0.00  0.00      A    H  
ATOM   2495  HB3 ASP A 153      29.525 153.228  36.540  0.00  0.00      A    H  
ATOM   2496  N   LYS A 154      32.053 152.316  38.775  0.00  0.00      A    N  
ATOM   2497  CA  LYS A 154      32.060 152.092  40.222  0.00  0.00      A    C  
ATOM   2498  C   LYS A 154      33.198 152.877  40.902  0.00  0.00      A    C  
ATOM   2499  O   LYS A 154      32.989 153.428  41.983  0.00  0.00      A    O  
ATOM   2500  CB  LYS A 154      32.175 150.582  40.526  0.00  0.00      A    C  
ATOM   2501  CG  LYS A 154      30.956 149.761  40.066  0.00  0.00      A    C  
ATOM   2502  CD  LYS A 154      31.149 148.251  40.282  0.00  0.00      A    C  
ATOM   2503  CE  LYS A 154      29.929 147.427  39.827  0.00  0.00      A    C  
ATOM   2504  NZ  LYS A 154      30.114 145.983  40.056  0.00  0.00      A    N1+
ATOM   2505  H   LYS A 154      32.610 151.682  38.215  0.00  0.00      A    H  
ATOM   2506  HA  LYS A 154      31.118 152.444  40.646  0.00  0.00      A    H  
ATOM   2507  HB2 LYS A 154      33.082 150.177  40.078  0.00  0.00      A    H  
ATOM   2508  HB3 LYS A 154      32.292 150.444  41.603  0.00  0.00      A    H  
ATOM   2509  HG2 LYS A 154      30.071 150.100  40.607  0.00  0.00      A    H  
ATOM   2510  HG3 LYS A 154      30.754 149.953  39.012  0.00  0.00      A    H  
ATOM   2511  HD2 LYS A 154      32.036 147.925  39.736  0.00  0.00      A    H  
ATOM   2512  HD3 LYS A 154      31.351 148.063  41.338  0.00  0.00      A    H  
ATOM   2513  HE2 LYS A 154      29.036 147.755  40.361  0.00  0.00      A    H  
ATOM   2514  HE3 LYS A 154      29.741 147.594  38.765  0.00  0.00      A    H  
ATOM   2515  HZ1 LYS A 154      30.904 145.636  39.542  0.00  0.00      A    H  
ATOM   2516  HZ2 LYS A 154      30.248 145.787  41.034  0.00  0.00      A    H  
ATOM   2517  HZ3 LYS A 154      29.295 145.483  39.753  0.00  0.00      A    H  
ATOM   2518  N   LEU A 155      34.380 152.887  40.272  0.00  0.00      A    N  
ATOM   2519  CA  LEU A 155      35.610 153.464  40.811  0.00  0.00      A    C  
ATOM   2520  C   LEU A 155      35.584 155.006  40.808  0.00  0.00      A    C  
ATOM   2521  O   LEU A 155      35.793 155.614  41.857  0.00  0.00      A    O  
ATOM   2522  CB  LEU A 155      36.828 152.899  40.030  0.00  0.00      A    C  
ATOM   2523  CG  LEU A 155      38.107 152.672  40.866  0.00  0.00      A    C  
ATOM   2524  CD1 LEU A 155      39.218 152.048  39.998  0.00  0.00      A    C  
ATOM   2525  CD2 LEU A 155      38.604 153.935  41.589  0.00  0.00      A    C  
ATOM   2526  H   LEU A 155      34.470 152.347  39.415  0.00  0.00      A    H  
ATOM   2527  HA  LEU A 155      35.688 153.130  41.848  0.00  0.00      A    H  
ATOM   2528  HB2 LEU A 155      36.564 151.925  39.619  0.00  0.00      A    H  
ATOM   2529  HB3 LEU A 155      37.053 153.523  39.163  0.00  0.00      A    H  
ATOM   2530  HG  LEU A 155      37.860 151.943  41.639  0.00  0.00      A    H  
ATOM   2531 HD11 LEU A 155      39.503 151.066  40.375  0.00  0.00      A    H  
ATOM   2532 HD12 LEU A 155      38.897 151.907  38.965  0.00  0.00      A    H  
ATOM   2533 HD13 LEU A 155      40.120 152.660  39.968  0.00  0.00      A    H  
ATOM   2534 HD21 LEU A 155      39.632 153.827  41.931  0.00  0.00      A    H  
ATOM   2535 HD22 LEU A 155      38.551 154.819  40.951  0.00  0.00      A    H  
ATOM   2536 HD23 LEU A 155      38.010 154.128  42.482  0.00  0.00      A    H  
ATOM   2537  N   CYS A 156      35.357 155.601  39.632  0.00  0.00      A    N  
ATOM   2538  CA  CYS A 156      35.483 157.037  39.393  0.00  0.00      A    C  
ATOM   2539  C   CYS A 156      34.112 157.691  39.606  0.00  0.00      A    C  
ATOM   2540  O   CYS A 156      33.166 157.373  38.879  0.00  0.00      A    O  
ATOM   2541  CB  CYS A 156      35.982 157.332  37.965  0.00  0.00      A    C  
ATOM   2542  SG  CYS A 156      37.631 156.616  37.689  0.00  0.00      A    S  
ATOM   2543  H   CYS A 156      35.057 155.054  38.828  0.00  0.00      A    H  
ATOM   2544  HA  CYS A 156      36.202 157.466  40.093  0.00  0.00      A    H  
ATOM   2545  HB2 CYS A 156      35.295 156.938  37.217  0.00  0.00      A    H  
ATOM   2546  HB3 CYS A 156      36.036 158.408  37.806  0.00  0.00      A    H  
ATOM   2547  HG  CYS A 156      37.236 155.342  37.768  0.00  0.00      A    H  
ATOM   2548  N   TRP A 157      34.021 158.583  40.596  0.00  0.00      A    N  
ATOM   2549  CA  TRP A 157      32.811 159.349  40.886  0.00  0.00      A    C  
ATOM   2550  C   TRP A 157      32.682 160.603  40.006  0.00  0.00      A    C  
ATOM   2551  O   TRP A 157      31.553 161.024  39.748  0.00  0.00      A    O  
ATOM   2552  CB  TRP A 157      32.710 159.664  42.392  0.00  0.00      A    C  
ATOM   2553  CG  TRP A 157      32.149 158.552  43.234  0.00  0.00      A    C  
ATOM   2554  CD1 TRP A 157      32.581 157.270  43.250  0.00  0.00      A    C  
ATOM   2555  CD2 TRP A 157      31.033 158.605  44.179  0.00  0.00      A    C  
ATOM   2556  CE2 TRP A 157      30.812 157.290  44.695  0.00  0.00      A    C  
ATOM   2557  CE3 TRP A 157      30.171 159.627  44.644  0.00  0.00      A    C  
ATOM   2558  NE1 TRP A 157      31.782 156.520  44.090  0.00  0.00      A    N  
ATOM   2559  CZ2 TRP A 157      29.786 157.006  45.612  0.00  0.00      A    C  
ATOM   2560  CZ3 TRP A 157      29.149 159.357  45.576  0.00  0.00      A    C  
ATOM   2561  CH2 TRP A 157      28.954 158.048  46.060  0.00  0.00      A    C  
ATOM   2562  H   TRP A 157      34.875 158.857  41.098  0.00  0.00      A    H  
ATOM   2563  HA  TRP A 157      31.935 158.747  40.634  0.00  0.00      A    H  
ATOM   2564  HB2 TRP A 157      33.680 159.970  42.787  0.00  0.00      A    H  
ATOM   2565  HB3 TRP A 157      32.050 160.520  42.539  0.00  0.00      A    H  
ATOM   2566  HD1 TRP A 157      33.408 156.895  42.661  0.00  0.00      A    H  
ATOM   2567  HE1 TRP A 157      31.916 155.520  44.219  0.00  0.00      A    H  
ATOM   2568  HE3 TRP A 157      30.302 160.636  44.280  0.00  0.00      A    H  
ATOM   2569  HZ2 TRP A 157      29.642 156.000  45.980  0.00  0.00      A    H  
ATOM   2570  HZ3 TRP A 157      28.509 160.158  45.920  0.00  0.00      A    H  
ATOM   2571  HH2 TRP A 157      28.167 157.845  46.772  0.00  0.00      A    H  
ATOM   2572  N   THR A 158      33.797 161.162  39.525  0.00  0.00      A    N  
ATOM   2573  CA  THR A 158      33.804 162.208  38.512  0.00  0.00      A    C  
ATOM   2574  C   THR A 158      33.943 161.567  37.113  0.00  0.00      A    C  
ATOM   2575  O   THR A 158      34.517 160.484  36.962  0.00  0.00      A    O  
ATOM   2576  CB  THR A 158      34.981 163.203  38.740  0.00  0.00      A    C  
ATOM   2577  CG2 THR A 158      34.986 163.829  40.143  0.00  0.00      A    C  
ATOM   2578  OG1 THR A 158      36.264 162.656  38.469  0.00  0.00      A    O  
ATOM   2579  H   THR A 158      34.726 160.783  39.756  0.00  0.00      A    H  
ATOM   2580  HA  THR A 158      32.870 162.774  38.545  0.00  0.00      A    H  
ATOM   2581  HB  THR A 158      34.850 164.025  38.035  0.00  0.00      A    H  
ATOM   2582  HG1 THR A 158      36.363 161.867  39.064  0.00  0.00      A    H  
ATOM   2583 HG21 THR A 158      35.729 164.622  40.215  0.00  0.00      A    H  
ATOM   2584 HG22 THR A 158      34.018 164.272  40.375  0.00  0.00      A    H  
ATOM   2585 HG23 THR A 158      35.206 163.093  40.918  0.00  0.00      A    H  
ATOM   2586  N   GLU A 159      33.446 162.276  36.092  0.00  0.00      A    N  
ATOM   2587  CA  GLU A 159      33.714 161.945  34.693  0.00  0.00      A    C  
ATOM   2588  C   GLU A 159      35.157 162.322  34.285  0.00  0.00      A    C  
ATOM   2589  O   GLU A 159      35.682 161.724  33.353  0.00  0.00      A    O  
ATOM   2590  CB  GLU A 159      32.661 162.622  33.790  0.00  0.00      A    C  
ATOM   2591  CG  GLU A 159      31.212 162.118  34.007  0.00  0.00      A    C  
ATOM   2592  CD  GLU A 159      30.997 160.667  33.575  0.00  0.00      A    C  
ATOM   2593  OE1 GLU A 159      31.116 160.393  32.366  0.00  0.00      A    O  
ATOM   2594  OE2 GLU A 159      30.695 159.820  34.443  0.00  0.00      A    O1-
ATOM   2595  H   GLU A 159      32.932 163.127  36.264  0.00  0.00      A    H  
ATOM   2596  HA  GLU A 159      33.623 160.865  34.567  0.00  0.00      A    H  
ATOM   2597  HB2 GLU A 159      32.689 163.702  33.942  0.00  0.00      A    H  
ATOM   2598  HB3 GLU A 159      32.936 162.473  32.744  0.00  0.00      A    H  
ATOM   2599  HG2 GLU A 159      30.918 162.233  35.050  0.00  0.00      A    H  
ATOM   2600  HG3 GLU A 159      30.526 162.741  33.433  0.00  0.00      A    H  
ATOM   2601  N   SER A 160      35.786 163.268  35.000  0.00  0.00      A    N  
ATOM   2602  CA  SER A 160      37.164 163.722  34.789  0.00  0.00      A    C  
ATOM   2603  C   SER A 160      38.183 162.575  34.933  0.00  0.00      A    C  
ATOM   2604  O   SER A 160      38.931 162.311  33.988  0.00  0.00      A    O  
ATOM   2605  CB  SER A 160      37.454 164.910  35.737  0.00  0.00      A    C  
ATOM   2606  OG  SER A 160      38.746 165.474  35.578  0.00  0.00      A    O  
ATOM   2607  H   SER A 160      35.299 163.680  35.780  0.00  0.00      A    H  
ATOM   2608  HA  SER A 160      37.225 164.087  33.761  0.00  0.00      A    H  
ATOM   2609  HB2 SER A 160      36.719 165.701  35.583  0.00  0.00      A    H  
ATOM   2610  HB3 SER A 160      37.349 164.585  36.771  0.00  0.00      A    H  
ATOM   2611  HG  SER A 160      39.380 164.921  36.073  0.00  0.00      A    H  
ATOM   2612  N   ALA A 161      38.148 161.872  36.080  0.00  0.00      A    N  
ATOM   2613  CA  ALA A 161      39.012 160.717  36.334  0.00  0.00      A    C  
ATOM   2614  C   ALA A 161      38.733 159.575  35.346  0.00  0.00      A    C  
ATOM   2615  O   ALA A 161      39.667 158.949  34.858  0.00  0.00      A    O  
ATOM   2616  CB  ALA A 161      38.823 160.219  37.775  0.00  0.00      A    C  
ATOM   2617  H   ALA A 161      37.505 162.134  36.822  0.00  0.00      A    H  
ATOM   2618  HA  ALA A 161      40.049 161.036  36.210  0.00  0.00      A    H  
ATOM   2619  HB1 ALA A 161      39.499 159.391  37.995  0.00  0.00      A    H  
ATOM   2620  HB2 ALA A 161      39.012 160.997  38.511  0.00  0.00      A    H  
ATOM   2621  HB3 ALA A 161      37.808 159.861  37.941  0.00  0.00      A    H  
ATOM   2622  N   LYS A 162      37.447 159.371  35.038  0.00  0.00      A    N  
ATOM   2623  CA  LYS A 162      36.936 158.335  34.151  0.00  0.00      A    C  
ATOM   2624  C   LYS A 162      37.398 158.525  32.691  0.00  0.00      A    C  
ATOM   2625  O   LYS A 162      37.812 157.557  32.054  0.00  0.00      A    O  
ATOM   2626  CB  LYS A 162      35.404 158.342  34.280  0.00  0.00      A    C  
ATOM   2627  CG  LYS A 162      34.695 157.082  33.770  0.00  0.00      A    C  
ATOM   2628  CD  LYS A 162      33.166 157.176  33.889  0.00  0.00      A    C  
ATOM   2629  CE  LYS A 162      32.648 157.354  35.331  0.00  0.00      A    C  
ATOM   2630  NZ  LYS A 162      31.184 157.421  35.365  0.00  0.00      A    N1+
ATOM   2631  H   LYS A 162      36.761 159.966  35.481  0.00  0.00      A    H  
ATOM   2632  HA  LYS A 162      37.318 157.377  34.507  0.00  0.00      A    H  
ATOM   2633  HB2 LYS A 162      35.166 158.452  35.336  0.00  0.00      A    H  
ATOM   2634  HB3 LYS A 162      34.993 159.218  33.780  0.00  0.00      A    H  
ATOM   2635  HG2 LYS A 162      34.964 156.898  32.729  0.00  0.00      A    H  
ATOM   2636  HG3 LYS A 162      35.046 156.220  34.334  0.00  0.00      A    H  
ATOM   2637  HD2 LYS A 162      32.811 158.001  33.270  0.00  0.00      A    H  
ATOM   2638  HD3 LYS A 162      32.730 156.273  33.458  0.00  0.00      A    H  
ATOM   2639  HE2 LYS A 162      32.985 156.529  35.958  0.00  0.00      A    H  
ATOM   2640  HE3 LYS A 162      33.021 158.273  35.781  0.00  0.00      A    H  
ATOM   2641  HZ1 LYS A 162      30.791 156.568  34.933  0.00  0.00      A    H  
ATOM   2642  HZ2 LYS A 162      30.855 157.481  36.311  0.00  0.00      A    H  
ATOM   2643  HZ3 LYS A 162      30.881 158.277  34.874  0.00  0.00      A    H  
ATOM   2644  N   GLN A 163      37.345 159.763  32.183  0.00  0.00      A    N  
ATOM   2645  CA  GLN A 163      37.846 160.138  30.861  0.00  0.00      A    C  
ATOM   2646  C   GLN A 163      39.375 160.007  30.750  0.00  0.00      A    C  
ATOM   2647  O   GLN A 163      39.861 159.465  29.755  0.00  0.00      A    O  
ATOM   2648  CB  GLN A 163      37.358 161.551  30.484  0.00  0.00      A    C  
ATOM   2649  CG  GLN A 163      35.864 161.586  30.097  0.00  0.00      A    C  
ATOM   2650  CD  GLN A 163      35.339 163.005  29.868  0.00  0.00      A    C  
ATOM   2651  NE2 GLN A 163      34.491 163.187  28.863  0.00  0.00      A    N  
ATOM   2652  OE1 GLN A 163      35.660 163.936  30.602  0.00  0.00      A    O  
ATOM   2653  H   GLN A 163      36.936 160.512  32.739  0.00  0.00      A    H  
ATOM   2654  HA  GLN A 163      37.421 159.436  30.140  0.00  0.00      A    H  
ATOM   2655  HB2 GLN A 163      37.556 162.233  31.313  0.00  0.00      A    H  
ATOM   2656  HB3 GLN A 163      37.940 161.933  29.643  0.00  0.00      A    H  
ATOM   2657  HG2 GLN A 163      35.710 160.984  29.202  0.00  0.00      A    H  
ATOM   2658  HG3 GLN A 163      35.257 161.129  30.878  0.00  0.00      A    H  
ATOM   2659 HE21 GLN A 163      34.211 162.419  28.270  0.00  0.00      A    H  
ATOM   2660 HE22 GLN A 163      34.104 164.101  28.677  0.00  0.00      A    H  
ATOM   2661  N   LEU A 164      40.100 160.441  31.791  0.00  0.00      A    N  
ATOM   2662  CA  LEU A 164      41.553 160.292  31.889  0.00  0.00      A    C  
ATOM   2663  C   LEU A 164      41.966 158.807  31.955  0.00  0.00      A    C  
ATOM   2664  O   LEU A 164      42.886 158.397  31.245  0.00  0.00      A    O  
ATOM   2665  CB  LEU A 164      42.076 161.113  33.092  0.00  0.00      A    C  
ATOM   2666  CG  LEU A 164      43.606 161.339  33.117  0.00  0.00      A    C  
ATOM   2667  CD1 LEU A 164      44.100 162.171  31.913  0.00  0.00      A    C  
ATOM   2668  CD2 LEU A 164      44.050 161.953  34.459  0.00  0.00      A    C  
ATOM   2669  H   LEU A 164      39.632 160.885  32.575  0.00  0.00      A    H  
ATOM   2670  HA  LEU A 164      41.971 160.708  30.970  0.00  0.00      A    H  
ATOM   2671  HB2 LEU A 164      41.590 162.089  33.105  0.00  0.00      A    H  
ATOM   2672  HB3 LEU A 164      41.763 160.617  34.012  0.00  0.00      A    H  
ATOM   2673  HG  LEU A 164      44.083 160.359  33.059  0.00  0.00      A    H  
ATOM   2674 HD11 LEU A 164      44.719 163.018  32.211  0.00  0.00      A    H  
ATOM   2675 HD12 LEU A 164      44.703 161.559  31.241  0.00  0.00      A    H  
ATOM   2676 HD13 LEU A 164      43.278 162.581  31.325  0.00  0.00      A    H  
ATOM   2677 HD21 LEU A 164      44.175 163.033  34.399  0.00  0.00      A    H  
ATOM   2678 HD22 LEU A 164      43.327 161.762  35.254  0.00  0.00      A    H  
ATOM   2679 HD23 LEU A 164      45.000 161.531  34.787  0.00  0.00      A    H  
ATOM   2680  N   ALA A 165      41.229 158.014  32.746  0.00  0.00      A    N  
ATOM   2681  CA  ALA A 165      41.348 156.563  32.836  0.00  0.00      A    C  
ATOM   2682  C   ALA A 165      41.079 155.862  31.496  0.00  0.00      A    C  
ATOM   2683  O   ALA A 165      41.843 154.979  31.124  0.00  0.00      A    O  
ATOM   2684  CB  ALA A 165      40.403 156.021  33.914  0.00  0.00      A    C  
ATOM   2685  H   ALA A 165      40.536 158.437  33.363  0.00  0.00      A    H  
ATOM   2686  HA  ALA A 165      42.371 156.338  33.143  0.00  0.00      A    H  
ATOM   2687  HB1 ALA A 165      40.527 154.943  34.006  0.00  0.00      A    H  
ATOM   2688  HB2 ALA A 165      40.619 156.455  34.890  0.00  0.00      A    H  
ATOM   2689  HB3 ALA A 165      39.356 156.212  33.685  0.00  0.00      A    H  
ATOM   2690  N   THR A 166      40.033 156.286  30.775  0.00  0.00      A    N  
ATOM   2691  CA  THR A 166      39.703 155.784  29.441  0.00  0.00      A    C  
ATOM   2692  C   THR A 166      40.831 156.052  28.417  0.00  0.00      A    C  
ATOM   2693  O   THR A 166      41.202 155.136  27.683  0.00  0.00      A    O  
ATOM   2694  CB  THR A 166      38.366 156.378  28.914  0.00  0.00      A    C  
ATOM   2695  CG2 THR A 166      37.921 155.889  27.524  0.00  0.00      A    C  
ATOM   2696  OG1 THR A 166      37.315 156.076  29.818  0.00  0.00      A    O  
ATOM   2697  H   THR A 166      39.420 156.990  31.171  0.00  0.00      A    H  
ATOM   2698  HA  THR A 166      39.590 154.702  29.526  0.00  0.00      A    H  
ATOM   2699  HB  THR A 166      38.451 157.464  28.870  0.00  0.00      A    H  
ATOM   2700  HG1 THR A 166      37.491 156.540  30.659  0.00  0.00      A    H  
ATOM   2701 HG21 THR A 166      36.945 156.295  27.257  0.00  0.00      A    H  
ATOM   2702 HG22 THR A 166      38.616 156.197  26.742  0.00  0.00      A    H  
ATOM   2703 HG23 THR A 166      37.848 154.802  27.485  0.00  0.00      A    H  
ATOM   2704  N   LEU A 167      41.411 157.264  28.431  0.00  0.00      A    N  
ATOM   2705  CA  LEU A 167      42.572 157.613  27.607  0.00  0.00      A    C  
ATOM   2706  C   LEU A 167      43.809 156.775  27.989  0.00  0.00      A    C  
ATOM   2707  O   LEU A 167      44.496 156.273  27.100  0.00  0.00      A    O  
ATOM   2708  CB  LEU A 167      42.823 159.141  27.667  0.00  0.00      A    C  
ATOM   2709  CG  LEU A 167      43.672 159.709  26.500  0.00  0.00      A    C  
ATOM   2710  CD1 LEU A 167      43.410 161.218  26.308  0.00  0.00      A    C  
ATOM   2711  CD2 LEU A 167      45.182 159.404  26.628  0.00  0.00      A    C  
ATOM   2712  H   LEU A 167      41.064 157.980  29.063  0.00  0.00      A    H  
ATOM   2713  HA  LEU A 167      42.306 157.357  26.579  0.00  0.00      A    H  
ATOM   2714  HB2 LEU A 167      41.845 159.622  27.623  0.00  0.00      A    H  
ATOM   2715  HB3 LEU A 167      43.246 159.431  28.630  0.00  0.00      A    H  
ATOM   2716  HG  LEU A 167      43.327 159.227  25.585  0.00  0.00      A    H  
ATOM   2717 HD11 LEU A 167      44.320 161.814  26.248  0.00  0.00      A    H  
ATOM   2718 HD12 LEU A 167      42.862 161.395  25.382  0.00  0.00      A    H  
ATOM   2719 HD13 LEU A 167      42.815 161.645  27.116  0.00  0.00      A    H  
ATOM   2720 HD21 LEU A 167      45.815 160.250  26.360  0.00  0.00      A    H  
ATOM   2721 HD22 LEU A 167      45.458 159.110  27.641  0.00  0.00      A    H  
ATOM   2722 HD23 LEU A 167      45.467 158.589  25.962  0.00  0.00      A    H  
ATOM   2723  N   PHE A 168      44.034 156.584  29.297  0.00  0.00      A    N  
ATOM   2724  CA  PHE A 168      45.051 155.679  29.829  0.00  0.00      A    C  
ATOM   2725  C   PHE A 168      44.872 154.217  29.369  0.00  0.00      A    C  
ATOM   2726  O   PHE A 168      45.837 153.630  28.891  0.00  0.00      A    O  
ATOM   2727  CB  PHE A 168      45.210 155.860  31.356  0.00  0.00      A    C  
ATOM   2728  CG  PHE A 168      46.106 154.850  32.054  0.00  0.00      A    C  
ATOM   2729  CD1 PHE A 168      47.501 154.877  31.844  0.00  0.00      A    C  
ATOM   2730  CD2 PHE A 168      45.546 153.791  32.800  0.00  0.00      A    C  
ATOM   2731  CE1 PHE A 168      48.306 153.895  32.405  0.00  0.00      A    C  
ATOM   2732  CE2 PHE A 168      46.373 152.831  33.370  0.00  0.00      A    C  
ATOM   2733  CZ  PHE A 168      47.746 152.882  33.173  0.00  0.00      A    C  
ATOM   2734  H   PHE A 168      43.447 157.060  29.976  0.00  0.00      A    H  
ATOM   2735  HA  PHE A 168      45.996 156.006  29.392  0.00  0.00      A    H  
ATOM   2736  HB2 PHE A 168      45.631 156.848  31.544  0.00  0.00      A    H  
ATOM   2737  HB3 PHE A 168      44.236 155.858  31.842  0.00  0.00      A    H  
ATOM   2738  HD1 PHE A 168      47.948 155.653  31.239  0.00  0.00      A    H  
ATOM   2739  HD2 PHE A 168      44.476 153.721  32.931  0.00  0.00      A    H  
ATOM   2740  HE1 PHE A 168      49.373 153.917  32.238  0.00  0.00      A    H  
ATOM   2741  HE2 PHE A 168      45.944 152.029  33.953  0.00  0.00      A    H  
ATOM   2742  HZ  PHE A 168      48.380 152.120  33.604  0.00  0.00      A    H  
ATOM   2743  N   VAL A 169      43.646 153.679  29.434  0.00  0.00      A    N  
ATOM   2744  CA  VAL A 169      43.282 152.360  28.906  0.00  0.00      A    C  
ATOM   2745  C   VAL A 169      43.571 152.240  27.389  0.00  0.00      A    C  
ATOM   2746  O   VAL A 169      44.236 151.288  26.979  0.00  0.00      A    O  
ATOM   2747  CB  VAL A 169      41.797 151.997  29.234  0.00  0.00      A    C  
ATOM   2748  CG1 VAL A 169      41.207 150.807  28.447  0.00  0.00      A    C  
ATOM   2749  CG2 VAL A 169      41.608 151.728  30.740  0.00  0.00      A    C  
ATOM   2750  H   VAL A 169      42.903 154.201  29.895  0.00  0.00      A    H  
ATOM   2751  HA  VAL A 169      43.925 151.639  29.412  0.00  0.00      A    H  
ATOM   2752  HB  VAL A 169      41.188 152.867  28.993  0.00  0.00      A    H  
ATOM   2753 HG11 VAL A 169      40.218 150.540  28.815  0.00  0.00      A    H  
ATOM   2754 HG12 VAL A 169      41.096 151.034  27.387  0.00  0.00      A    H  
ATOM   2755 HG13 VAL A 169      41.836 149.921  28.539  0.00  0.00      A    H  
ATOM   2756 HG21 VAL A 169      40.560 151.759  31.028  0.00  0.00      A    H  
ATOM   2757 HG22 VAL A 169      41.984 150.743  31.010  0.00  0.00      A    H  
ATOM   2758 HG23 VAL A 169      42.133 152.453  31.360  0.00  0.00      A    H  
ATOM   2759  N   ASN A 170      43.149 153.241  26.598  0.00  0.00      A    N  
ATOM   2760  CA  ASN A 170      43.434 153.331  25.158  0.00  0.00      A    C  
ATOM   2761  C   ASN A 170      44.944 153.313  24.861  0.00  0.00      A    C  
ATOM   2762  O   ASN A 170      45.368 152.579  23.971  0.00  0.00      A    O  
ATOM   2763  CB  ASN A 170      42.804 154.594  24.518  0.00  0.00      A    C  
ATOM   2764  CG  ASN A 170      41.275 154.685  24.445  0.00  0.00      A    C  
ATOM   2765  ND2 ASN A 170      40.546 153.574  24.430  0.00  0.00      A    N  
ATOM   2766  OD1 ASN A 170      40.749 155.792  24.355  0.00  0.00      A    O  
ATOM   2767  H   ASN A 170      42.594 153.989  27.009  0.00  0.00      A    H  
ATOM   2768  HA  ASN A 170      42.993 152.444  24.702  0.00  0.00      A    H  
ATOM   2769  HB2 ASN A 170      43.182 155.490  25.008  0.00  0.00      A    H  
ATOM   2770  HB3 ASN A 170      43.143 154.666  23.484  0.00  0.00      A    H  
ATOM   2771 HD21 ASN A 170      40.949 152.651  24.536  0.00  0.00      A    H  
ATOM   2772 HD22 ASN A 170      39.533 153.631  24.241  0.00  0.00      A    H  
ATOM   2773  N   LEU A 171      45.728 154.089  25.620  0.00  0.00      A    N  
ATOM   2774  CA  LEU A 171      47.187 154.127  25.545  0.00  0.00      A    C  
ATOM   2775  C   LEU A 171      47.845 152.800  25.975  0.00  0.00      A    C  
ATOM   2776  O   LEU A 171      48.764 152.332  25.303  0.00  0.00      A    O  
ATOM   2777  CB  LEU A 171      47.691 155.341  26.367  0.00  0.00      A    C  
ATOM   2778  CG  LEU A 171      49.224 155.490  26.509  0.00  0.00      A    C  
ATOM   2779  CD1 LEU A 171      49.921 155.647  25.142  0.00  0.00      A    C  
ATOM   2780  CD2 LEU A 171      49.573 156.635  27.483  0.00  0.00      A    C  
ATOM   2781  H   LEU A 171      45.295 154.687  26.319  0.00  0.00      A    H  
ATOM   2782  HA  LEU A 171      47.458 154.283  24.502  0.00  0.00      A    H  
ATOM   2783  HB2 LEU A 171      47.281 156.257  25.937  0.00  0.00      A    H  
ATOM   2784  HB3 LEU A 171      47.270 155.271  27.369  0.00  0.00      A    H  
ATOM   2785  HG  LEU A 171      49.621 154.585  26.970  0.00  0.00      A    H  
ATOM   2786 HD11 LEU A 171      50.781 156.313  25.186  0.00  0.00      A    H  
ATOM   2787 HD12 LEU A 171      50.293 154.686  24.785  0.00  0.00      A    H  
ATOM   2788 HD13 LEU A 171      49.247 156.039  24.381  0.00  0.00      A    H  
ATOM   2789 HD21 LEU A 171      50.186 157.406  27.020  0.00  0.00      A    H  
ATOM   2790 HD22 LEU A 171      48.684 157.133  27.872  0.00  0.00      A    H  
ATOM   2791 HD23 LEU A 171      50.130 156.258  28.342  0.00  0.00      A    H  
ATOM   2792  N   CYS A 172      47.392 152.252  27.105  0.00  0.00      A    N  
ATOM   2793  CA  CYS A 172      47.982 151.116  27.802  0.00  0.00      A    C  
ATOM   2794  C   CYS A 172      47.789 149.788  27.041  0.00  0.00      A    C  
ATOM   2795  O   CYS A 172      48.772 149.073  26.837  0.00  0.00      A    O  
ATOM   2796  CB  CYS A 172      47.477 151.062  29.264  0.00  0.00      A    C  
ATOM   2797  SG  CYS A 172      48.244 149.765  30.273  0.00  0.00      A    S  
ATOM   2798  H   CYS A 172      46.659 152.741  27.619  0.00  0.00      A    H  
ATOM   2799  HA  CYS A 172      49.057 151.302  27.846  0.00  0.00      A    H  
ATOM   2800  HB2 CYS A 172      47.685 152.009  29.763  0.00  0.00      A    H  
ATOM   2801  HB3 CYS A 172      46.395 150.928  29.287  0.00  0.00      A    H  
ATOM   2802  HG  CYS A 172      47.743 148.735  29.582  0.00  0.00      A    H  
ATOM   2803  N   VAL A 173      46.547 149.479  26.640  0.00  0.00      A    N  
ATOM   2804  CA  VAL A 173      46.187 148.170  26.085  0.00  0.00      A    C  
ATOM   2805  C   VAL A 173      45.614 148.235  24.656  0.00  0.00      A    C  
ATOM   2806  O   VAL A 173      45.224 147.191  24.128  0.00  0.00      A    O  
ATOM   2807  CB  VAL A 173      45.201 147.393  27.003  0.00  0.00      A    C  
ATOM   2808  CG1 VAL A 173      45.875 146.980  28.319  0.00  0.00      A    C  
ATOM   2809  CG2 VAL A 173      43.849 148.085  27.257  0.00  0.00      A    C  
ATOM   2810  H   VAL A 173      45.776 150.121  26.810  0.00  0.00      A    H  
ATOM   2811  HA  VAL A 173      47.078 147.548  25.984  0.00  0.00      A    H  
ATOM   2812  HB  VAL A 173      44.965 146.457  26.497  0.00  0.00      A    H  
ATOM   2813 HG11 VAL A 173      45.216 146.377  28.942  0.00  0.00      A    H  
ATOM   2814 HG12 VAL A 173      46.756 146.373  28.116  0.00  0.00      A    H  
ATOM   2815 HG13 VAL A 173      46.190 147.842  28.905  0.00  0.00      A    H  
ATOM   2816 HG21 VAL A 173      43.177 147.436  27.817  0.00  0.00      A    H  
ATOM   2817 HG22 VAL A 173      43.976 148.987  27.847  0.00  0.00      A    H  
ATOM   2818 HG23 VAL A 173      43.342 148.357  26.331  0.00  0.00      A    H  
ATOM   2819  N   THR A 174      45.631 149.409  24.003  0.00  0.00      A    N  
ATOM   2820  CA  THR A 174      45.277 149.612  22.583  0.00  0.00      A    C  
ATOM   2821  C   THR A 174      43.837 149.140  22.233  0.00  0.00      A    C  
ATOM   2822  O   THR A 174      43.561 148.700  21.117  0.00  0.00      A    O  
ATOM   2823  CB  THR A 174      46.346 149.000  21.614  0.00  0.00      A    C  
ATOM   2824  CG2 THR A 174      47.642 149.814  21.627  0.00  0.00      A    C  
ATOM   2825  OG1 THR A 174      46.741 147.675  21.950  0.00  0.00      A    O  
ATOM   2826  H   THR A 174      45.978 150.228  24.483  0.00  0.00      A    H  
ATOM   2827  HA  THR A 174      45.266 150.685  22.405  0.00  0.00      A    H  
ATOM   2828  HB  THR A 174      45.976 148.992  20.588  0.00  0.00      A    H  
ATOM   2829  HG1 THR A 174      46.093 147.340  22.596  0.00  0.00      A    H  
ATOM   2830 HG21 THR A 174      48.374 149.409  20.929  0.00  0.00      A    H  
ATOM   2831 HG22 THR A 174      47.461 150.846  21.333  0.00  0.00      A    H  
ATOM   2832 HG23 THR A 174      48.090 149.831  22.620  0.00  0.00      A    H  
ATOM   2833  N   ALA A 175      42.926 149.267  23.200  0.00  0.00      A    N  
ATOM   2834  CA  ALA A 175      41.540 148.824  23.130  0.00  0.00      A    C  
ATOM   2835  C   ALA A 175      40.685 149.764  23.991  0.00  0.00      A    C  
ATOM   2836  O   ALA A 175      41.235 150.542  24.778  0.00  0.00      A    O  
ATOM   2837  CB  ALA A 175      41.471 147.368  23.623  0.00  0.00      A    C  
ATOM   2838  H   ALA A 175      43.179 149.699  24.080  0.00  0.00      A    H  
ATOM   2839  HA  ALA A 175      41.177 148.883  22.101  0.00  0.00      A    H  
ATOM   2840  HB1 ALA A 175      40.445 146.997  23.611  0.00  0.00      A    H  
ATOM   2841  HB2 ALA A 175      42.061 146.706  22.989  0.00  0.00      A    H  
ATOM   2842  HB3 ALA A 175      41.845 147.275  24.642  0.00  0.00      A    H  
ATOM   2843  N   GLU A 176      39.364 149.703  23.815  0.00  0.00      A    N  
ATOM   2844  CA  GLU A 176      38.412 150.476  24.609  0.00  0.00      A    C  
ATOM   2845  C   GLU A 176      38.109 149.794  25.953  0.00  0.00      A    C  
ATOM   2846  O   GLU A 176      38.242 148.577  26.100  0.00  0.00      A    O  
ATOM   2847  CB  GLU A 176      37.104 150.700  23.818  0.00  0.00      A    C  
ATOM   2848  CG  GLU A 176      37.258 151.432  22.468  0.00  0.00      A    C  
ATOM   2849  CD  GLU A 176      37.804 152.853  22.571  0.00  0.00      A    C  
ATOM   2850  OE1 GLU A 176      37.847 153.416  23.684  0.00  0.00      A    O  
ATOM   2851  OE2 GLU A 176      38.146 153.405  21.505  0.00  0.00      A    O1-
ATOM   2852  H   GLU A 176      38.983 149.035  23.129  0.00  0.00      A    H  
ATOM   2853  HA  GLU A 176      38.857 151.442  24.845  0.00  0.00      A    H  
ATOM   2854  HB2 GLU A 176      36.621 149.743  23.641  0.00  0.00      A    H  
ATOM   2855  HB3 GLU A 176      36.403 151.266  24.433  0.00  0.00      A    H  
ATOM   2856  HG2 GLU A 176      37.901 150.852  21.803  0.00  0.00      A    H  
ATOM   2857  HG3 GLU A 176      36.290 151.482  21.971  0.00  0.00      A    H  
ATOM   2858  N   THR A 177      37.605 150.593  26.898  0.00  0.00      A    N  
ATOM   2859  CA  THR A 177      37.170 150.174  28.229  0.00  0.00      A    C  
ATOM   2860  C   THR A 177      36.013 149.147  28.196  0.00  0.00      A    C  
ATOM   2861  O   THR A 177      35.901 148.339  29.116  0.00  0.00      A    O  
ATOM   2862  CB  THR A 177      36.698 151.424  29.017  0.00  0.00      A    C  
ATOM   2863  CG2 THR A 177      37.847 152.379  29.357  0.00  0.00      A    C  
ATOM   2864  OG1 THR A 177      35.741 152.161  28.265  0.00  0.00      A    O  
ATOM   2865  H   THR A 177      37.452 151.574  26.703  0.00  0.00      A    H  
ATOM   2866  HA  THR A 177      38.018 149.713  28.737  0.00  0.00      A    H  
ATOM   2867  HB  THR A 177      36.229 151.117  29.952  0.00  0.00      A    H  
ATOM   2868  HG1 THR A 177      35.597 153.009  28.705  0.00  0.00      A    H  
ATOM   2869 HG21 THR A 177      37.493 153.263  29.888  0.00  0.00      A    H  
ATOM   2870 HG22 THR A 177      38.565 151.884  30.008  0.00  0.00      A    H  
ATOM   2871 HG23 THR A 177      38.387 152.711  28.471  0.00  0.00      A    H  
ATOM   2872  N   HIS A 178      35.196 149.164  27.134  0.00  0.00      A    N  
ATOM   2873  CA  HIS A 178      34.116 148.201  26.905  0.00  0.00      A    C  
ATOM   2874  C   HIS A 178      34.588 146.904  26.218  0.00  0.00      A    C  
ATOM   2875  O   HIS A 178      33.803 145.960  26.155  0.00  0.00      A    O  
ATOM   2876  CB  HIS A 178      32.965 148.880  26.125  0.00  0.00      A    C  
ATOM   2877  CG  HIS A 178      33.244 149.253  24.683  0.00  0.00      A    C  
ATOM   2878  CD2 HIS A 178      33.235 148.482  23.532  0.00  0.00      A    C  
ATOM   2879  ND1 HIS A 178      33.427 150.570  24.281  0.00  0.00      A    N1+
ATOM   2880  CE1 HIS A 178      33.579 150.561  22.957  0.00  0.00      A    C  
ATOM   2881  NE2 HIS A 178      33.489 149.329  22.467  0.00  0.00      A    N  
ATOM   2882  H   HIS A 178      35.344 149.883  26.441  0.00  0.00      A    H  
ATOM   2883  HA  HIS A 178      33.705 147.912  27.874  0.00  0.00      A    H  
ATOM   2884  HB2 HIS A 178      32.102 148.211  26.120  0.00  0.00      A    H  
ATOM   2885  HB3 HIS A 178      32.636 149.768  26.663  0.00  0.00      A    H  
ATOM   2886  HD1 HIS A 178      33.429 151.405  24.856  0.00  0.00      A    H  
ATOM   2887  HD2 HIS A 178      33.088 147.422  23.382  0.00  0.00      A    H  
ATOM   2888  HE1 HIS A 178      33.745 151.445  22.355  0.00  0.00      A    H  
ATOM   2889  HE2 HIS A 178      33.565 149.068  21.492  0.00  0.00      A    H  
ATOM   2890  N   GLU A 179      35.811 146.880  25.669  0.00  0.00      A    N  
ATOM   2891  CA  GLU A 179      36.333 145.742  24.908  0.00  0.00      A    C  
ATOM   2892  C   GLU A 179      37.046 144.714  25.806  0.00  0.00      A    C  
ATOM   2893  O   GLU A 179      36.928 143.519  25.543  0.00  0.00      A    O  
ATOM   2894  CB  GLU A 179      37.249 146.250  23.770  0.00  0.00      A    C  
ATOM   2895  CG  GLU A 179      36.474 146.996  22.658  0.00  0.00      A    C  
ATOM   2896  CD  GLU A 179      37.349 147.641  21.581  0.00  0.00      A    C  
ATOM   2897  OE1 GLU A 179      38.528 147.941  21.850  0.00  0.00      A    O  
ATOM   2898  OE2 GLU A 179      36.815 147.887  20.479  0.00  0.00      A    O1-
ATOM   2899  H   GLU A 179      36.453 147.655  25.799  0.00  0.00      A    H  
ATOM   2900  HA  GLU A 179      35.504 145.210  24.436  0.00  0.00      A    H  
ATOM   2901  HB2 GLU A 179      38.028 146.892  24.178  0.00  0.00      A    H  
ATOM   2902  HB3 GLU A 179      37.777 145.409  23.320  0.00  0.00      A    H  
ATOM   2903  HG2 GLU A 179      35.787 146.303  22.173  0.00  0.00      A    H  
ATOM   2904  HG3 GLU A 179      35.858 147.776  23.094  0.00  0.00      A    H  
ATOM   2905  N   VAL A 180      37.762 145.177  26.837  0.00  0.00      A    N  
ATOM   2906  CA  VAL A 180      38.656 144.348  27.647  0.00  0.00      A    C  
ATOM   2907  C   VAL A 180      38.018 143.884  28.977  0.00  0.00      A    C  
ATOM   2908  O   VAL A 180      37.168 144.578  29.541  0.00  0.00      A    O  
ATOM   2909  CB  VAL A 180      39.960 145.135  27.975  0.00  0.00      A    C  
ATOM   2910  CG1 VAL A 180      40.739 145.462  26.690  0.00  0.00      A    C  
ATOM   2911  CG2 VAL A 180      39.771 146.409  28.827  0.00  0.00      A    C  
ATOM   2912  H   VAL A 180      37.800 146.171  27.012  0.00  0.00      A    H  
ATOM   2913  HA  VAL A 180      38.937 143.458  27.080  0.00  0.00      A    H  
ATOM   2914  HB  VAL A 180      40.602 144.469  28.555  0.00  0.00      A    H  
ATOM   2915 HG11 VAL A 180      41.687 145.948  26.911  0.00  0.00      A    H  
ATOM   2916 HG12 VAL A 180      40.963 144.560  26.123  0.00  0.00      A    H  
ATOM   2917 HG13 VAL A 180      40.175 146.131  26.039  0.00  0.00      A    H  
ATOM   2918 HG21 VAL A 180      40.724 146.911  28.997  0.00  0.00      A    H  
ATOM   2919 HG22 VAL A 180      39.106 147.126  28.344  0.00  0.00      A    H  
ATOM   2920 HG23 VAL A 180      39.358 146.179  29.808  0.00  0.00      A    H  
ATOM   2921  N   SER A 181      38.485 142.727  29.465  0.00  0.00      A    N  
ATOM   2922  CA  SER A 181      38.310 142.221  30.829  0.00  0.00      A    C  
ATOM   2923  C   SER A 181      38.982 143.170  31.846  0.00  0.00      A    C  
ATOM   2924  O   SER A 181      40.126 143.584  31.622  0.00  0.00      A    O  
ATOM   2925  CB  SER A 181      38.921 140.795  30.868  0.00  0.00      A    C  
ATOM   2926  OG  SER A 181      39.026 140.218  32.154  0.00  0.00      A    O  
ATOM   2927  H   SER A 181      39.154 142.203  28.906  0.00  0.00      A    H  
ATOM   2928  HA  SER A 181      37.242 142.164  31.048  0.00  0.00      A    H  
ATOM   2929  HB2 SER A 181      38.334 140.117  30.254  0.00  0.00      A    H  
ATOM   2930  HB3 SER A 181      39.916 140.795  30.429  0.00  0.00      A    H  
ATOM   2931  HG  SER A 181      38.539 139.354  32.126  0.00  0.00      A    H  
ATOM   2932  N   ALA A 182      38.286 143.490  32.949  0.00  0.00      A    N  
ATOM   2933  CA  ALA A 182      38.851 144.286  34.039  0.00  0.00      A    C  
ATOM   2934  C   ALA A 182      39.978 143.555  34.791  0.00  0.00      A    C  
ATOM   2935  O   ALA A 182      41.011 144.171  35.042  0.00  0.00      A    O  
ATOM   2936  CB  ALA A 182      37.748 144.801  34.975  0.00  0.00      A    C  
ATOM   2937  H   ALA A 182      37.352 143.117  33.091  0.00  0.00      A    H  
ATOM   2938  HA  ALA A 182      39.315 145.166  33.595  0.00  0.00      A    H  
ATOM   2939  HB1 ALA A 182      38.174 145.236  35.879  0.00  0.00      A    H  
ATOM   2940  HB2 ALA A 182      37.155 145.576  34.491  0.00  0.00      A    H  
ATOM   2941  HB3 ALA A 182      37.065 144.014  35.283  0.00  0.00      A    H  
ATOM   2942  N   LEU A 183      39.804 142.251  35.068  0.00  0.00      A    N  
ATOM   2943  CA  LEU A 183      40.830 141.372  35.653  0.00  0.00      A    C  
ATOM   2944  C   LEU A 183      42.137 141.386  34.840  0.00  0.00      A    C  
ATOM   2945  O   LEU A 183      43.214 141.538  35.418  0.00  0.00      A    O  
ATOM   2946  CB  LEU A 183      40.273 139.932  35.799  0.00  0.00      A    C  
ATOM   2947  CG  LEU A 183      41.237 138.861  36.367  0.00  0.00      A    C  
ATOM   2948  CD1 LEU A 183      41.607 139.105  37.839  0.00  0.00      A    C  
ATOM   2949  CD2 LEU A 183      40.666 137.450  36.173  0.00  0.00      A    C  
ATOM   2950  H   LEU A 183      38.910 141.830  34.845  0.00  0.00      A    H  
ATOM   2951  HA  LEU A 183      41.055 141.766  36.646  0.00  0.00      A    H  
ATOM   2952  HB2 LEU A 183      39.385 139.951  36.425  0.00  0.00      A    H  
ATOM   2953  HB3 LEU A 183      39.942 139.598  34.814  0.00  0.00      A    H  
ATOM   2954  HG  LEU A 183      42.165 138.885  35.797  0.00  0.00      A    H  
ATOM   2955 HD11 LEU A 183      41.283 138.288  38.484  0.00  0.00      A    H  
ATOM   2956 HD12 LEU A 183      42.688 139.183  37.950  0.00  0.00      A    H  
ATOM   2957 HD13 LEU A 183      41.166 140.020  38.230  0.00  0.00      A    H  
ATOM   2958 HD21 LEU A 183      41.337 136.695  36.579  0.00  0.00      A    H  
ATOM   2959 HD22 LEU A 183      39.703 137.345  36.671  0.00  0.00      A    H  
ATOM   2960 HD23 LEU A 183      40.522 137.221  35.117  0.00  0.00      A    H  
ATOM   2961  N   TRP A 184      42.008 141.260  33.512  0.00  0.00      A    N  
ATOM   2962  CA  TRP A 184      43.137 141.307  32.589  0.00  0.00      A    C  
ATOM   2963  C   TRP A 184      43.852 142.671  32.596  0.00  0.00      A    C  
ATOM   2964  O   TRP A 184      45.080 142.697  32.596  0.00  0.00      A    O  
ATOM   2965  CB  TRP A 184      42.683 140.891  31.178  0.00  0.00      A    C  
ATOM   2966  CG  TRP A 184      43.762 140.869  30.141  0.00  0.00      A    C  
ATOM   2967  CD1 TRP A 184      44.683 139.893  29.981  0.00  0.00      A    C  
ATOM   2968  CD2 TRP A 184      44.106 141.908  29.178  0.00  0.00      A    C  
ATOM   2969  CE2 TRP A 184      45.272 141.497  28.463  0.00  0.00      A    C  
ATOM   2970  CE3 TRP A 184      43.556 143.167  28.846  0.00  0.00      A    C  
ATOM   2971  NE1 TRP A 184      45.567 140.256  28.984  0.00  0.00      A    N  
ATOM   2972  CZ2 TRP A 184      45.870 142.301  27.478  0.00  0.00      A    C  
ATOM   2973  CZ3 TRP A 184      44.139 143.975  27.852  0.00  0.00      A    C  
ATOM   2974  CH2 TRP A 184      45.298 143.549  27.174  0.00  0.00      A    C  
ATOM   2975  H   TRP A 184      41.084 141.139  33.116  0.00  0.00      A    H  
ATOM   2976  HA  TRP A 184      43.862 140.566  32.930  0.00  0.00      A    H  
ATOM   2977  HB2 TRP A 184      42.219 139.905  31.205  0.00  0.00      A    H  
ATOM   2978  HB3 TRP A 184      41.922 141.588  30.831  0.00  0.00      A    H  
ATOM   2979  HD1 TRP A 184      44.715 138.981  30.560  0.00  0.00      A    H  
ATOM   2980  HE1 TRP A 184      46.343 139.667  28.703  0.00  0.00      A    H  
ATOM   2981  HE3 TRP A 184      42.679 143.517  29.371  0.00  0.00      A    H  
ATOM   2982  HZ2 TRP A 184      46.754 141.964  26.954  0.00  0.00      A    H  
ATOM   2983  HZ3 TRP A 184      43.695 144.931  27.619  0.00  0.00      A    H  
ATOM   2984  HH2 TRP A 184      45.747 144.180  26.421  0.00  0.00      A    H  
ATOM   2985  N   PHE A 185      43.095 143.775  32.646  0.00  0.00      A    N  
ATOM   2986  CA  PHE A 185      43.662 145.124  32.708  0.00  0.00      A    C  
ATOM   2987  C   PHE A 185      44.429 145.372  34.026  0.00  0.00      A    C  
ATOM   2988  O   PHE A 185      45.570 145.836  33.991  0.00  0.00      A    O  
ATOM   2989  CB  PHE A 185      42.565 146.178  32.453  0.00  0.00      A    C  
ATOM   2990  CG  PHE A 185      43.109 147.584  32.270  0.00  0.00      A    C  
ATOM   2991  CD1 PHE A 185      43.650 147.958  31.024  0.00  0.00      A    C  
ATOM   2992  CD2 PHE A 185      43.278 148.447  33.374  0.00  0.00      A    C  
ATOM   2993  CE1 PHE A 185      44.308 149.171  30.886  0.00  0.00      A    C  
ATOM   2994  CE2 PHE A 185      43.921 149.667  33.209  0.00  0.00      A    C  
ATOM   2995  CZ  PHE A 185      44.440 150.024  31.972  0.00  0.00      A    C  
ATOM   2996  H   PHE A 185      42.085 143.693  32.656  0.00  0.00      A    H  
ATOM   2997  HA  PHE A 185      44.382 145.201  31.890  0.00  0.00      A    H  
ATOM   2998  HB2 PHE A 185      42.013 145.915  31.550  0.00  0.00      A    H  
ATOM   2999  HB3 PHE A 185      41.838 146.171  33.266  0.00  0.00      A    H  
ATOM   3000  HD1 PHE A 185      43.568 147.293  30.178  0.00  0.00      A    H  
ATOM   3001  HD2 PHE A 185      42.912 148.164  34.351  0.00  0.00      A    H  
ATOM   3002  HE1 PHE A 185      44.726 149.449  29.932  0.00  0.00      A    H  
ATOM   3003  HE2 PHE A 185      44.036 150.331  34.053  0.00  0.00      A    H  
ATOM   3004  HZ  PHE A 185      44.955 150.966  31.852  0.00  0.00      A    H  
ATOM   3005  N   LEU A 186      43.815 145.001  35.161  0.00  0.00      A    N  
ATOM   3006  CA  LEU A 186      44.408 145.088  36.499  0.00  0.00      A    C  
ATOM   3007  C   LEU A 186      45.688 144.238  36.630  0.00  0.00      A    C  
ATOM   3008  O   LEU A 186      46.651 144.688  37.253  0.00  0.00      A    O  
ATOM   3009  CB  LEU A 186      43.365 144.676  37.559  0.00  0.00      A    C  
ATOM   3010  CG  LEU A 186      42.179 145.653  37.715  0.00  0.00      A    C  
ATOM   3011  CD1 LEU A 186      41.017 144.990  38.483  0.00  0.00      A    C  
ATOM   3012  CD2 LEU A 186      42.619 146.989  38.344  0.00  0.00      A    C  
ATOM   3013  H   LEU A 186      42.870 144.626  35.111  0.00  0.00      A    H  
ATOM   3014  HA  LEU A 186      44.693 146.129  36.665  0.00  0.00      A    H  
ATOM   3015  HB2 LEU A 186      42.989 143.685  37.298  0.00  0.00      A    H  
ATOM   3016  HB3 LEU A 186      43.853 144.565  38.529  0.00  0.00      A    H  
ATOM   3017  HG  LEU A 186      41.794 145.894  36.725  0.00  0.00      A    H  
ATOM   3018 HD11 LEU A 186      40.657 145.602  39.307  0.00  0.00      A    H  
ATOM   3019 HD12 LEU A 186      40.167 144.820  37.821  0.00  0.00      A    H  
ATOM   3020 HD13 LEU A 186      41.294 144.022  38.904  0.00  0.00      A    H  
ATOM   3021 HD21 LEU A 186      41.922 147.364  39.094  0.00  0.00      A    H  
ATOM   3022 HD22 LEU A 186      43.596 146.915  38.821  0.00  0.00      A    H  
ATOM   3023 HD23 LEU A 186      42.696 147.757  37.575  0.00  0.00      A    H  
ATOM   3024  N   TRP A 187      45.697 143.053  36.002  0.00  0.00      A    N  
ATOM   3025  CA  TRP A 187      46.890 142.235  35.796  0.00  0.00      A    C  
ATOM   3026  C   TRP A 187      47.954 142.969  34.957  0.00  0.00      A    C  
ATOM   3027  O   TRP A 187      49.076 143.136  35.433  0.00  0.00      A    O  
ATOM   3028  CB  TRP A 187      46.506 140.870  35.183  0.00  0.00      A    C  
ATOM   3029  CG  TRP A 187      47.640 139.993  34.740  0.00  0.00      A    C  
ATOM   3030  CD1 TRP A 187      48.438 139.271  35.558  0.00  0.00      A    C  
ATOM   3031  CD2 TRP A 187      48.169 139.799  33.390  0.00  0.00      A    C  
ATOM   3032  CE2 TRP A 187      49.287 138.915  33.467  0.00  0.00      A    C  
ATOM   3033  CE3 TRP A 187      47.825 140.283  32.105  0.00  0.00      A    C  
ATOM   3034  NE1 TRP A 187      49.402 138.627  34.808  0.00  0.00      A    N  
ATOM   3035  CZ2 TRP A 187      50.020 138.525  32.333  0.00  0.00      A    C  
ATOM   3036  CZ3 TRP A 187      48.559 139.909  30.961  0.00  0.00      A    C  
ATOM   3037  CH2 TRP A 187      49.651 139.026  31.072  0.00  0.00      A    C  
ATOM   3038  H   TRP A 187      44.842 142.727  35.559  0.00  0.00      A    H  
ATOM   3039  HA  TRP A 187      47.335 142.043  36.774  0.00  0.00      A    H  
ATOM   3040  HB2 TRP A 187      45.889 140.311  35.881  0.00  0.00      A    H  
ATOM   3041  HB3 TRP A 187      45.876 141.021  34.310  0.00  0.00      A    H  
ATOM   3042  HD1 TRP A 187      48.318 139.213  36.631  0.00  0.00      A    H  
ATOM   3043  HE1 TRP A 187      50.121 138.012  35.208  0.00  0.00      A    H  
ATOM   3044  HE3 TRP A 187      46.985 140.954  31.996  0.00  0.00      A    H  
ATOM   3045  HZ2 TRP A 187      50.863 137.855  32.426  0.00  0.00      A    H  
ATOM   3046  HZ3 TRP A 187      48.279 140.299  29.993  0.00  0.00      A    H  
ATOM   3047  HH2 TRP A 187      50.207 138.733  30.193  0.00  0.00      A    H  
ATOM   3048  N   TYR A 188      47.569 143.393  33.743  0.00  0.00      A    N  
ATOM   3049  CA  TYR A 188      48.430 143.982  32.717  0.00  0.00      A    C  
ATOM   3050  C   TYR A 188      49.231 145.201  33.213  0.00  0.00      A    C  
ATOM   3051  O   TYR A 188      50.436 145.262  32.967  0.00  0.00      A    O  
ATOM   3052  CB  TYR A 188      47.608 144.293  31.446  0.00  0.00      A    C  
ATOM   3053  CG  TYR A 188      48.406 144.764  30.240  0.00  0.00      A    C  
ATOM   3054  CD1 TYR A 188      48.799 143.844  29.245  0.00  0.00      A    C  
ATOM   3055  CD2 TYR A 188      48.744 146.125  30.098  0.00  0.00      A    C  
ATOM   3056  CE1 TYR A 188      49.492 144.290  28.103  0.00  0.00      A    C  
ATOM   3057  CE2 TYR A 188      49.441 146.568  28.959  0.00  0.00      A    C  
ATOM   3058  CZ  TYR A 188      49.793 145.657  27.947  0.00  0.00      A    C  
ATOM   3059  OH  TYR A 188      50.400 146.106  26.811  0.00  0.00      A    O  
ATOM   3060  H   TYR A 188      46.610 143.212  33.450  0.00  0.00      A    H  
ATOM   3061  HA  TYR A 188      49.137 143.202  32.439  0.00  0.00      A    H  
ATOM   3062  HB2 TYR A 188      47.067 143.398  31.138  0.00  0.00      A    H  
ATOM   3063  HB3 TYR A 188      46.846 145.040  31.668  0.00  0.00      A    H  
ATOM   3064  HD1 TYR A 188      48.556 142.795  29.345  0.00  0.00      A    H  
ATOM   3065  HD2 TYR A 188      48.458 146.839  30.858  0.00  0.00      A    H  
ATOM   3066  HE1 TYR A 188      49.786 143.581  27.344  0.00  0.00      A    H  
ATOM   3067  HE2 TYR A 188      49.684 147.616  28.862  0.00  0.00      A    H  
ATOM   3068  HH  TYR A 188      50.378 147.071  26.772  0.00  0.00      A    H  
ATOM   3069  N   VAL A 189      48.573 146.119  33.933  0.00  0.00      A    N  
ATOM   3070  CA  VAL A 189      49.209 147.290  34.537  0.00  0.00      A    C  
ATOM   3071  C   VAL A 189      50.227 146.896  35.633  0.00  0.00      A    C  
ATOM   3072  O   VAL A 189      51.342 147.419  35.646  0.00  0.00      A    O  
ATOM   3073  CB  VAL A 189      48.147 148.272  35.119  0.00  0.00      A    C  
ATOM   3074  CG1 VAL A 189      48.700 149.403  36.013  0.00  0.00      A    C  
ATOM   3075  CG2 VAL A 189      47.312 148.902  33.991  0.00  0.00      A    C  
ATOM   3076  H   VAL A 189      47.570 146.017  34.070  0.00  0.00      A    H  
ATOM   3077  HA  VAL A 189      49.760 147.806  33.747  0.00  0.00      A    H  
ATOM   3078  HB  VAL A 189      47.459 147.692  35.738  0.00  0.00      A    H  
ATOM   3079 HG11 VAL A 189      47.910 150.101  36.291  0.00  0.00      A    H  
ATOM   3080 HG12 VAL A 189      49.119 149.026  36.946  0.00  0.00      A    H  
ATOM   3081 HG13 VAL A 189      49.478 149.970  35.500  0.00  0.00      A    H  
ATOM   3082 HG21 VAL A 189      46.534 149.550  34.393  0.00  0.00      A    H  
ATOM   3083 HG22 VAL A 189      47.932 149.504  33.328  0.00  0.00      A    H  
ATOM   3084 HG23 VAL A 189      46.815 148.148  33.380  0.00  0.00      A    H  
ATOM   3085  N   LYS A 190      49.849 145.958  36.514  0.00  0.00      A    N  
ATOM   3086  CA  LYS A 190      50.685 145.503  37.625  0.00  0.00      A    C  
ATOM   3087  C   LYS A 190      51.943 144.766  37.137  0.00  0.00      A    C  
ATOM   3088  O   LYS A 190      53.035 145.038  37.637  0.00  0.00      A    O  
ATOM   3089  CB  LYS A 190      49.833 144.673  38.607  0.00  0.00      A    C  
ATOM   3090  CG  LYS A 190      50.495 144.358  39.965  0.00  0.00      A    C  
ATOM   3091  CD  LYS A 190      51.523 143.209  39.962  0.00  0.00      A    C  
ATOM   3092  CE  LYS A 190      51.486 142.347  41.239  0.00  0.00      A    C  
ATOM   3093  NZ  LYS A 190      50.436 141.314  41.181  0.00  0.00      A    N1+
ATOM   3094  H   LYS A 190      48.946 145.514  36.410  0.00  0.00      A    H  
ATOM   3095  HA  LYS A 190      51.021 146.394  38.158  0.00  0.00      A    H  
ATOM   3096  HB2 LYS A 190      48.939 145.259  38.826  0.00  0.00      A    H  
ATOM   3097  HB3 LYS A 190      49.472 143.758  38.135  0.00  0.00      A    H  
ATOM   3098  HG2 LYS A 190      50.972 145.261  40.351  0.00  0.00      A    H  
ATOM   3099  HG3 LYS A 190      49.711 144.143  40.681  0.00  0.00      A    H  
ATOM   3100  HD2 LYS A 190      51.403 142.582  39.077  0.00  0.00      A    H  
ATOM   3101  HD3 LYS A 190      52.522 143.638  39.880  0.00  0.00      A    H  
ATOM   3102  HE2 LYS A 190      52.443 141.835  41.357  0.00  0.00      A    H  
ATOM   3103  HE3 LYS A 190      51.361 142.969  42.127  0.00  0.00      A    H  
ATOM   3104  HZ1 LYS A 190      50.616 140.691  40.401  0.00  0.00      A    H  
ATOM   3105  HZ2 LYS A 190      50.451 140.748  42.013  0.00  0.00      A    H  
ATOM   3106  HZ3 LYS A 190      49.500 141.702  41.096  0.00  0.00      A    H  
ATOM   3107  N   GLN A 191      51.797 143.891  36.133  0.00  0.00      A    N  
ATOM   3108  CA  GLN A 191      52.920 143.186  35.508  0.00  0.00      A    C  
ATOM   3109  C   GLN A 191      53.790 144.091  34.602  0.00  0.00      A    C  
ATOM   3110  O   GLN A 191      54.864 143.649  34.192  0.00  0.00      A    O  
ATOM   3111  CB  GLN A 191      52.427 141.882  34.846  0.00  0.00      A    C  
ATOM   3112  CG  GLN A 191      51.506 142.050  33.626  0.00  0.00      A    C  
ATOM   3113  CD  GLN A 191      52.225 142.084  32.281  0.00  0.00      A    C  
ATOM   3114  NE2 GLN A 191      51.885 143.040  31.427  0.00  0.00      A    N  
ATOM   3115  OE1 GLN A 191      53.066 141.237  32.000  0.00  0.00      A    O  
ATOM   3116  H   GLN A 191      50.864 143.699  35.770  0.00  0.00      A    H  
ATOM   3117  HA  GLN A 191      53.584 142.870  36.316  0.00  0.00      A    H  
ATOM   3118  HB2 GLN A 191      53.280 141.263  34.581  0.00  0.00      A    H  
ATOM   3119  HB3 GLN A 191      51.893 141.299  35.597  0.00  0.00      A    H  
ATOM   3120  HG2 GLN A 191      50.810 141.213  33.589  0.00  0.00      A    H  
ATOM   3121  HG3 GLN A 191      50.901 142.937  33.754  0.00  0.00      A    H  
ATOM   3122 HE21 GLN A 191      51.245 143.773  31.713  0.00  0.00      A    H  
ATOM   3123 HE22 GLN A 191      52.264 143.093  30.487  0.00  0.00      A    H  
ATOM   3124  N   CYS A 192      53.367 145.343  34.372  0.00  0.00      A    N  
ATOM   3125  CA  CYS A 192      54.168 146.435  33.806  0.00  0.00      A    C  
ATOM   3126  C   CYS A 192      54.784 147.310  34.927  0.00  0.00      A    C  
ATOM   3127  O   CYS A 192      55.235 148.423  34.660  0.00  0.00      A    O  
ATOM   3128  CB  CYS A 192      53.358 147.305  32.819  0.00  0.00      A    C  
ATOM   3129  SG  CYS A 192      52.895 146.351  31.346  0.00  0.00      A    S  
ATOM   3130  H   CYS A 192      52.455 145.618  34.714  0.00  0.00      A    H  
ATOM   3131  HA  CYS A 192      55.014 146.017  33.257  0.00  0.00      A    H  
ATOM   3132  HB2 CYS A 192      52.457 147.702  33.286  0.00  0.00      A    H  
ATOM   3133  HB3 CYS A 192      53.938 148.165  32.484  0.00  0.00      A    H  
ATOM   3134  HG  CYS A 192      51.845 145.755  31.938  0.00  0.00      A    H  
ATOM   3135  N   GLY A 193      54.817 146.814  36.172  0.00  0.00      A    N  
ATOM   3136  CA  GLY A 193      55.462 147.478  37.305  0.00  0.00      A    C  
ATOM   3137  C   GLY A 193      54.508 148.419  38.056  0.00  0.00      A    C  
ATOM   3138  O   GLY A 193      54.955 149.126  38.959  0.00  0.00      A    O  
ATOM   3139  H   GLY A 193      54.348 145.937  36.373  0.00  0.00      A    H  
ATOM   3140  HA2 GLY A 193      55.809 146.712  37.999  0.00  0.00      A    H  
ATOM   3141  HA3 GLY A 193      56.346 148.032  36.985  0.00  0.00      A    H  
ATOM   3142  N   GLY A 194      53.213 148.426  37.723  0.00  0.00      A    N  
ATOM   3143  CA  GLY A 194      52.204 149.288  38.334  0.00  0.00      A    C  
ATOM   3144  C   GLY A 194      52.096 150.607  37.558  0.00  0.00      A    C  
ATOM   3145  O   GLY A 194      52.898 150.888  36.661  0.00  0.00      A    O  
ATOM   3146  H   GLY A 194      52.908 147.891  36.917  0.00  0.00      A    H  
ATOM   3147  HA2 GLY A 194      51.245 148.773  38.298  0.00  0.00      A    H  
ATOM   3148  HA3 GLY A 194      52.424 149.487  39.384  0.00  0.00      A    H  
ATOM   3149  N   THR A 195      51.084 151.410  37.910  0.00  0.00      A    N  
ATOM   3150  CA  THR A 195      50.674 152.635  37.214  0.00  0.00      A    C  
ATOM   3151  C   THR A 195      51.831 153.632  36.975  0.00  0.00      A    C  
ATOM   3152  O   THR A 195      52.067 154.002  35.824  0.00  0.00      A    O  
ATOM   3153  CB  THR A 195      49.522 153.374  37.950  0.00  0.00      A    C  
ATOM   3154  CG2 THR A 195      48.194 152.608  37.935  0.00  0.00      A    C  
ATOM   3155  OG1 THR A 195      49.838 153.710  39.295  0.00  0.00      A    O  
ATOM   3156  H   THR A 195      50.482 151.102  38.687  0.00  0.00      A    H  
ATOM   3157  HA  THR A 195      50.303 152.326  36.236  0.00  0.00      A    H  
ATOM   3158  HB  THR A 195      49.350 154.321  37.434  0.00  0.00      A    H  
ATOM   3159  HG1 THR A 195      49.888 152.901  39.850  0.00  0.00      A    H  
ATOM   3160 HG21 THR A 195      47.417 153.164  38.458  0.00  0.00      A    H  
ATOM   3161 HG22 THR A 195      47.848 152.456  36.912  0.00  0.00      A    H  
ATOM   3162 HG23 THR A 195      48.274 151.629  38.404  0.00  0.00      A    H  
ATOM   3163  N   THR A 196      52.568 153.994  38.032  0.00  0.00      A    N  
ATOM   3164  CA  THR A 196      53.668 154.953  38.005  0.00  0.00      A    C  
ATOM   3165  C   THR A 196      54.790 154.600  37.003  0.00  0.00      A    C  
ATOM   3166  O   THR A 196      55.323 155.498  36.350  0.00  0.00      A    O  
ATOM   3167  CB  THR A 196      54.308 155.094  39.411  0.00  0.00      A    C  
ATOM   3168  CG2 THR A 196      55.224 156.320  39.576  0.00  0.00      A    C  
ATOM   3169  OG1 THR A 196      53.291 155.171  40.399  0.00  0.00      A    O  
ATOM   3170  H   THR A 196      52.267 153.721  38.960  0.00  0.00      A    H  
ATOM   3171  HA  THR A 196      53.249 155.919  37.719  0.00  0.00      A    H  
ATOM   3172  HB  THR A 196      54.896 154.199  39.621  0.00  0.00      A    H  
ATOM   3173  HG1 THR A 196      53.708 155.286  41.262  0.00  0.00      A    H  
ATOM   3174 HG21 THR A 196      55.608 156.401  40.593  0.00  0.00      A    H  
ATOM   3175 HG22 THR A 196      56.089 156.267  38.914  0.00  0.00      A    H  
ATOM   3176 HG23 THR A 196      54.693 157.245  39.346  0.00  0.00      A    H  
ATOM   3177  N   ARG A 197      55.103 153.302  36.871  0.00  0.00      A    N  
ATOM   3178  CA  ARG A 197      56.133 152.808  35.963  0.00  0.00      A    C  
ATOM   3179  C   ARG A 197      55.713 152.961  34.491  0.00  0.00      A    C  
ATOM   3180  O   ARG A 197      56.529 153.400  33.682  0.00  0.00      A    O  
ATOM   3181  CB  ARG A 197      56.502 151.348  36.323  0.00  0.00      A    C  
ATOM   3182  CG  ARG A 197      57.675 150.756  35.511  0.00  0.00      A    C  
ATOM   3183  CD  ARG A 197      59.072 151.184  35.999  0.00  0.00      A    C  
ATOM   3184  NE  ARG A 197      59.434 150.548  37.276  0.00  0.00      A    N1+
ATOM   3185  CZ  ARG A 197      60.356 150.980  38.147  0.00  0.00      A    C  
ATOM   3186  NH1 ARG A 197      61.049 152.099  37.951  0.00  0.00      A    N  
ATOM   3187  NH2 ARG A 197      60.601 150.280  39.251  0.00  0.00      A    N  
ATOM   3188  H   ARG A 197      54.546 152.607  37.350  0.00  0.00      A    H  
ATOM   3189  HA  ARG A 197      57.019 153.427  36.114  0.00  0.00      A    H  
ATOM   3190  HB2 ARG A 197      56.722 151.265  37.388  0.00  0.00      A    H  
ATOM   3191  HB3 ARG A 197      55.624 150.724  36.153  0.00  0.00      A    H  
ATOM   3192  HG2 ARG A 197      57.611 149.680  35.673  0.00  0.00      A    H  
ATOM   3193  HG3 ARG A 197      57.569 150.874  34.432  0.00  0.00      A    H  
ATOM   3194  HD2 ARG A 197      59.845 151.113  35.232  0.00  0.00      A    H  
ATOM   3195  HD3 ARG A 197      59.000 152.238  36.260  0.00  0.00      A    H  
ATOM   3196  HE  ARG A 197      58.996 149.652  37.442  0.00  0.00      A    H  
ATOM   3197 HH11 ARG A 197      60.965 152.682  37.113  0.00  0.00      A    H  
ATOM   3198 HH12 ARG A 197      61.707 152.405  38.661  0.00  0.00      A    H  
ATOM   3199 HH21 ARG A 197      60.134 149.417  39.483  0.00  0.00      A    H  
ATOM   3200 HH22 ARG A 197      61.307 150.624  39.893  0.00  0.00      A    H  
ATOM   3201  N   ILE A 198      54.466 152.605  34.161  0.00  0.00      A    N  
ATOM   3202  CA  ILE A 198      53.981 152.637  32.783  0.00  0.00      A    C  
ATOM   3203  C   ILE A 198      53.612 154.059  32.292  0.00  0.00      A    C  
ATOM   3204  O   ILE A 198      53.777 154.327  31.102  0.00  0.00      A    O  
ATOM   3205  CB  ILE A 198      52.830 151.613  32.539  0.00  0.00      A    C  
ATOM   3206  CG1 ILE A 198      52.446 151.477  31.047  0.00  0.00      A    C  
ATOM   3207  CG2 ILE A 198      51.578 151.846  33.406  0.00  0.00      A    C  
ATOM   3208  CD1 ILE A 198      51.890 150.096  30.670  0.00  0.00      A    C  
ATOM   3209  H   ILE A 198      53.821 152.278  34.871  0.00  0.00      A    H  
ATOM   3210  HA  ILE A 198      54.807 152.307  32.148  0.00  0.00      A    H  
ATOM   3211  HB  ILE A 198      53.234 150.643  32.833  0.00  0.00      A    H  
ATOM   3212 HG12 ILE A 198      51.739 152.257  30.761  0.00  0.00      A    H  
ATOM   3213 HG13 ILE A 198      53.331 151.644  30.430  0.00  0.00      A    H  
ATOM   3214 HG21 ILE A 198      50.802 151.108  33.204  0.00  0.00      A    H  
ATOM   3215 HG22 ILE A 198      51.818 151.763  34.463  0.00  0.00      A    H  
ATOM   3216 HG23 ILE A 198      51.146 152.832  33.240  0.00  0.00      A    H  
ATOM   3217 HD11 ILE A 198      52.700 149.388  30.491  0.00  0.00      A    H  
ATOM   3218 HD12 ILE A 198      51.249 149.678  31.446  0.00  0.00      A    H  
ATOM   3219 HD13 ILE A 198      51.304 150.153  29.753  0.00  0.00      A    H  
ATOM   3220  N   ILE A 199      53.174 154.972  33.177  0.00  0.00      A    N  
ATOM   3221  CA  ILE A 199      52.879 156.355  32.771  0.00  0.00      A    C  
ATOM   3222  C   ILE A 199      54.134 157.245  32.612  0.00  0.00      A    C  
ATOM   3223  O   ILE A 199      54.092 158.190  31.824  0.00  0.00      A    O  
ATOM   3224  CB  ILE A 199      51.863 157.084  33.700  0.00  0.00      A    C  
ATOM   3225  CG1 ILE A 199      52.335 157.347  35.150  0.00  0.00      A    C  
ATOM   3226  CG2 ILE A 199      50.488 156.394  33.669  0.00  0.00      A    C  
ATOM   3227  CD1 ILE A 199      51.463 158.363  35.901  0.00  0.00      A    C  
ATOM   3228  H   ILE A 199      52.980 154.708  34.138  0.00  0.00      A    H  
ATOM   3229  HA  ILE A 199      52.411 156.319  31.784  0.00  0.00      A    H  
ATOM   3230  HB  ILE A 199      51.708 158.067  33.252  0.00  0.00      A    H  
ATOM   3231 HG12 ILE A 199      52.335 156.416  35.704  0.00  0.00      A    H  
ATOM   3232 HG13 ILE A 199      53.364 157.697  35.182  0.00  0.00      A    H  
ATOM   3233 HG21 ILE A 199      49.736 156.976  34.202  0.00  0.00      A    H  
ATOM   3234 HG22 ILE A 199      50.133 156.277  32.645  0.00  0.00      A    H  
ATOM   3235 HG23 ILE A 199      50.520 155.404  34.123  0.00  0.00      A    H  
ATOM   3236 HD11 ILE A 199      52.005 158.791  36.744  0.00  0.00      A    H  
ATOM   3237 HD12 ILE A 199      51.154 159.190  35.260  0.00  0.00      A    H  
ATOM   3238 HD13 ILE A 199      50.562 157.893  36.296  0.00  0.00      A    H  
ATOM   3239  N   SER A 200      55.213 156.958  33.352  0.00  0.00      A    N  
ATOM   3240  CA  SER A 200      56.435 157.763  33.328  0.00  0.00      A    C  
ATOM   3241  C   SER A 200      57.312 157.415  32.111  0.00  0.00      A    C  
ATOM   3242  O   SER A 200      57.356 156.254  31.696  0.00  0.00      A    O  
ATOM   3243  CB  SER A 200      57.238 157.504  34.620  0.00  0.00      A    C  
ATOM   3244  OG  SER A 200      56.499 157.872  35.772  0.00  0.00      A    O  
ATOM   3245  H   SER A 200      55.208 156.149  33.957  0.00  0.00      A    H  
ATOM   3246  HA  SER A 200      56.173 158.822  33.282  0.00  0.00      A    H  
ATOM   3247  HB2 SER A 200      57.520 156.453  34.700  0.00  0.00      A    H  
ATOM   3248  HB3 SER A 200      58.167 158.077  34.607  0.00  0.00      A    H  
ATOM   3249  HG  SER A 200      55.975 157.092  36.032  0.00  0.00      A    H  
ATOM   3250  N   THR A 201      58.064 158.402  31.618  0.00  0.00      A    N  
ATOM   3251  CA  THR A 201      59.249 158.162  30.807  0.00  0.00      A    C  
ATOM   3252  C   THR A 201      60.447 157.957  31.762  0.00  0.00      A    C  
ATOM   3253  O   THR A 201      60.973 156.848  31.783  0.00  0.00      A    O  
ATOM   3254  CB  THR A 201      59.463 159.298  29.759  0.00  0.00      A    C  
ATOM   3255  CG2 THR A 201      60.889 159.611  29.276  0.00  0.00      A    C  
ATOM   3256  OG1 THR A 201      58.694 158.985  28.610  0.00  0.00      A    O  
ATOM   3257  H   THR A 201      57.931 159.371  31.938  0.00  0.00      A    H  
ATOM   3258  HA  THR A 201      59.126 157.225  30.261  0.00  0.00      A    H  
ATOM   3259  HB  THR A 201      59.045 160.221  30.148  0.00  0.00      A    H  
ATOM   3260  HG1 THR A 201      59.072 158.178  28.218  0.00  0.00      A    H  
ATOM   3261 HG21 THR A 201      60.874 160.423  28.549  0.00  0.00      A    H  
ATOM   3262 HG22 THR A 201      61.539 159.938  30.089  0.00  0.00      A    H  
ATOM   3263 HG23 THR A 201      61.357 158.760  28.789  0.00  0.00      A    H  
ATOM   3264  N   THR A 202      60.834 158.944  32.584  0.00  0.00      A    N  
ATOM   3265  CA  THR A 202      61.997 158.858  33.477  0.00  0.00      A    C  
ATOM   3266  C   THR A 202      61.845 157.731  34.521  0.00  0.00      A    C  
ATOM   3267  O   THR A 202      60.888 157.749  35.300  0.00  0.00      A    O  
ATOM   3268  CB  THR A 202      62.263 160.187  34.238  0.00  0.00      A    C  
ATOM   3269  CG2 THR A 202      63.615 160.236  34.972  0.00  0.00      A    C  
ATOM   3270  OG1 THR A 202      62.219 161.282  33.341  0.00  0.00      A    O  
ATOM   3271  H   THR A 202      60.304 159.825  32.645  0.00  0.00      A    H  
ATOM   3272  HA  THR A 202      62.866 158.643  32.853  0.00  0.00      A    H  
ATOM   3273  HB  THR A 202      61.468 160.350  34.968  0.00  0.00      A    H  
ATOM   3274  HG1 THR A 202      61.258 161.402  33.130  0.00  0.00      A    H  
ATOM   3275 HG21 THR A 202      63.772 161.206  35.446  0.00  0.00      A    H  
ATOM   3276 HG22 THR A 202      63.674 159.484  35.760  0.00  0.00      A    H  
ATOM   3277 HG23 THR A 202      64.445 160.061  34.288  0.00  0.00      A    H  
ATOM   3278  N   ASN A 203      62.754 156.747  34.476  0.00  0.00      A    N  
ATOM   3279  CA  ASN A 203      62.736 155.495  35.248  0.00  0.00      A    C  
ATOM   3280  C   ASN A 203      61.475 154.635  34.983  0.00  0.00      A    C  
ATOM   3281  O   ASN A 203      61.130 153.790  35.811  0.00  0.00      A    O  
ATOM   3282  CB  ASN A 203      62.939 155.743  36.771  0.00  0.00      A    C  
ATOM   3283  CG  ASN A 203      64.274 156.391  37.142  0.00  0.00      A    C  
ATOM   3284  ND2 ASN A 203      64.249 157.431  37.968  0.00  0.00      A    N  
ATOM   3285  OD1 ASN A 203      65.337 155.941  36.723  0.00  0.00      A    O  
ATOM   3286  H   ASN A 203      63.543 156.809  33.822  0.00  0.00      A    H  
ATOM   3287  HA  ASN A 203      63.595 154.947  34.868  0.00  0.00      A    H  
ATOM   3288  HB2 ASN A 203      62.110 156.326  37.174  0.00  0.00      A    H  
ATOM   3289  HB3 ASN A 203      62.915 154.791  37.302  0.00  0.00      A    H  
ATOM   3290 HD21 ASN A 203      63.378 157.792  38.331  0.00  0.00      A    H  
ATOM   3291 HD22 ASN A 203      65.107 157.882  38.250  0.00  0.00      A    H  
ATOM   3292  N   GLY A 204      60.787 154.864  33.860  0.00  0.00      A    N  
ATOM   3293  CA  GLY A 204      59.518 154.236  33.520  0.00  0.00      A    C  
ATOM   3294  C   GLY A 204      59.692 153.298  32.323  0.00  0.00      A    C  
ATOM   3295  O   GLY A 204      60.800 153.055  31.852  0.00  0.00      A    O  
ATOM   3296  H   GLY A 204      61.134 155.546  33.191  0.00  0.00      A    H  
ATOM   3297  HA2 GLY A 204      59.093 153.684  34.358  0.00  0.00      A    H  
ATOM   3298  HA3 GLY A 204      58.811 155.021  33.271  0.00  0.00      A    H  
ATOM   3299  N   GLY A 205      58.574 152.750  31.836  0.00  0.00      A    N  
ATOM   3300  CA  GLY A 205      58.535 151.734  30.781  0.00  0.00      A    C  
ATOM   3301  C   GLY A 205      58.895 152.279  29.390  0.00  0.00      A    C  
ATOM   3302  O   GLY A 205      59.240 151.492  28.510  0.00  0.00      A    O  
ATOM   3303  H   GLY A 205      57.692 152.999  32.281  0.00  0.00      A    H  
ATOM   3304  HA2 GLY A 205      59.197 150.905  31.036  0.00  0.00      A    H  
ATOM   3305  HA3 GLY A 205      57.523 151.335  30.721  0.00  0.00      A    H  
ATOM   3306  N   GLN A 206      58.808 153.600  29.189  0.00  0.00      A    N  
ATOM   3307  CA  GLN A 206      59.087 154.283  27.928  0.00  0.00      A    C  
ATOM   3308  C   GLN A 206      60.147 155.365  28.186  0.00  0.00      A    C  
ATOM   3309  O   GLN A 206      59.940 156.529  27.832  0.00  0.00      A    O  
ATOM   3310  CB  GLN A 206      57.788 154.879  27.326  0.00  0.00      A    C  
ATOM   3311  CG  GLN A 206      56.678 153.859  26.986  0.00  0.00      A    C  
ATOM   3312  CD  GLN A 206      55.751 153.572  28.167  0.00  0.00      A    C  
ATOM   3313  NE2 GLN A 206      55.037 154.581  28.645  0.00  0.00      A    N  
ATOM   3314  OE1 GLN A 206      55.684 152.448  28.655  0.00  0.00      A    O  
ATOM   3315  H   GLN A 206      58.539 154.186  29.967  0.00  0.00      A    H  
ATOM   3316  HA  GLN A 206      59.521 153.591  27.204  0.00  0.00      A    H  
ATOM   3317  HB2 GLN A 206      57.401 155.667  27.975  0.00  0.00      A    H  
ATOM   3318  HB3 GLN A 206      58.048 155.391  26.399  0.00  0.00      A    H  
ATOM   3319  HG2 GLN A 206      56.062 154.249  26.174  0.00  0.00      A    H  
ATOM   3320  HG3 GLN A 206      57.112 152.929  26.616  0.00  0.00      A    H  
ATOM   3321 HE21 GLN A 206      55.084 155.501  28.238  0.00  0.00      A    H  
ATOM   3322 HE22 GLN A 206      54.473 154.450  29.488  0.00  0.00      A    H  
ATOM   3323  N   GLU A 207      61.251 154.980  28.837  0.00  0.00      A    N  
ATOM   3324  CA  GLU A 207      62.355 155.883  29.135  0.00  0.00      A    C  
ATOM   3325  C   GLU A 207      63.185 156.214  27.888  0.00  0.00      A    C  
ATOM   3326  O   GLU A 207      63.523 157.376  27.679  0.00  0.00      A    O  
ATOM   3327  CB  GLU A 207      63.246 155.330  30.272  0.00  0.00      A    C  
ATOM   3328  CG  GLU A 207      64.233 156.402  30.774  0.00  0.00      A    C  
ATOM   3329  CD  GLU A 207      65.139 155.945  31.896  0.00  0.00      A    C  
ATOM   3330  OE1 GLU A 207      65.119 156.637  32.938  0.00  0.00      A    O  
ATOM   3331  OE2 GLU A 207      65.981 155.052  31.656  0.00  0.00      A    O1-
ATOM   3332  H   GLU A 207      61.391 154.001  29.050  0.00  0.00      A    H  
ATOM   3333  HA  GLU A 207      61.925 156.815  29.487  0.00  0.00      A    H  
ATOM   3334  HB2 GLU A 207      62.635 154.985  31.106  0.00  0.00      A    H  
ATOM   3335  HB3 GLU A 207      63.800 154.456  29.931  0.00  0.00      A    H  
ATOM   3336  HG2 GLU A 207      64.879 156.755  29.972  0.00  0.00      A    H  
ATOM   3337  HG3 GLU A 207      63.674 157.277  31.106  0.00  0.00      A    H  
ATOM   3338  N   ARG A 208      63.559 155.177  27.138  0.00  0.00      A    N  
ATOM   3339  CA  ARG A 208      64.629 155.198  26.153  0.00  0.00      A    C  
ATOM   3340  C   ARG A 208      64.152 154.621  24.826  0.00  0.00      A    C  
ATOM   3341  O   ARG A 208      63.265 153.772  24.814  0.00  0.00      A    O  
ATOM   3342  CB  ARG A 208      65.795 154.320  26.659  0.00  0.00      A    C  
ATOM   3343  CG  ARG A 208      66.449 154.782  27.966  0.00  0.00      A    C  
ATOM   3344  CD  ARG A 208      67.119 153.644  28.736  0.00  0.00      A    C  
ATOM   3345  NE  ARG A 208      67.765 154.143  29.949  0.00  0.00      A    N1+
ATOM   3346  CZ  ARG A 208      69.070 154.359  30.136  0.00  0.00      A    C  
ATOM   3347  NH1 ARG A 208      69.956 154.168  29.154  0.00  0.00      A    N  
ATOM   3348  NH2 ARG A 208      69.472 154.769  31.337  0.00  0.00      A    N  
ATOM   3349  H   ARG A 208      63.181 154.251  27.346  0.00  0.00      A    H  
ATOM   3350  HA  ARG A 208      64.951 156.220  25.983  0.00  0.00      A    H  
ATOM   3351  HB2 ARG A 208      65.419 153.305  26.795  0.00  0.00      A    H  
ATOM   3352  HB3 ARG A 208      66.566 154.253  25.894  0.00  0.00      A    H  
ATOM   3353  HG2 ARG A 208      67.090 155.653  27.839  0.00  0.00      A    H  
ATOM   3354  HG3 ARG A 208      65.645 155.100  28.620  0.00  0.00      A    H  
ATOM   3355  HD2 ARG A 208      66.315 153.031  29.143  0.00  0.00      A    H  
ATOM   3356  HD3 ARG A 208      67.719 152.966  28.128  0.00  0.00      A    H  
ATOM   3357  HE  ARG A 208      67.076 154.440  30.686  0.00  0.00      A    H  
ATOM   3358 HH11 ARG A 208      69.695 153.815  28.237  0.00  0.00      A    H  
ATOM   3359 HH12 ARG A 208      70.941 154.339  29.285  0.00  0.00      A    H  
ATOM   3360 HH21 ARG A 208      68.801 154.842  32.087  0.00  0.00      A    H  
ATOM   3361 HH22 ARG A 208      70.444 154.908  31.568  0.00  0.00      A    H  
ATOM   3362  N   LYS A 209      64.832 155.027  23.756  0.00  0.00      A    N  
ATOM   3363  CA  LYS A 209      64.818 154.366  22.459  0.00  0.00      A    C  
ATOM   3364  C   LYS A 209      66.200 153.736  22.228  0.00  0.00      A    C  
ATOM   3365  O   LYS A 209      67.187 154.189  22.814  0.00  0.00      A    O  
ATOM   3366  CB  LYS A 209      64.580 155.417  21.363  0.00  0.00      A    C  
ATOM   3367  CG  LYS A 209      63.196 156.083  21.388  0.00  0.00      A    C  
ATOM   3368  CD  LYS A 209      63.115 157.276  20.418  0.00  0.00      A    C  
ATOM   3369  CE  LYS A 209      63.332 156.919  18.935  0.00  0.00      A    C  
ATOM   3370  NZ  LYS A 209      62.206 156.153  18.375  0.00  0.00      A    N1+
ATOM   3371  H   LYS A 209      65.596 155.686  23.892  0.00  0.00      A    H  
ATOM   3372  HA  LYS A 209      64.050 153.592  22.409  0.00  0.00      A    H  
ATOM   3373  HB2 LYS A 209      65.352 156.184  21.436  0.00  0.00      A    H  
ATOM   3374  HB3 LYS A 209      64.719 154.936  20.394  0.00  0.00      A    H  
ATOM   3375  HG2 LYS A 209      62.429 155.344  21.155  0.00  0.00      A    H  
ATOM   3376  HG3 LYS A 209      62.973 156.436  22.394  0.00  0.00      A    H  
ATOM   3377  HD2 LYS A 209      62.162 157.791  20.538  0.00  0.00      A    H  
ATOM   3378  HD3 LYS A 209      63.862 158.012  20.716  0.00  0.00      A    H  
ATOM   3379  HE2 LYS A 209      63.441 157.840  18.362  0.00  0.00      A    H  
ATOM   3380  HE3 LYS A 209      64.263 156.374  18.782  0.00  0.00      A    H  
ATOM   3381  HZ1 LYS A 209      61.371 156.760  18.390  0.00  0.00      A    H  
ATOM   3382  HZ2 LYS A 209      62.386 155.947  17.409  0.00  0.00      A    H  
ATOM   3383  HZ3 LYS A 209      62.031 155.280  18.869  0.00  0.00      A    H  
ATOM   3384  N   PHE A 210      66.253 152.752  21.325  0.00  0.00      A    N  
ATOM   3385  CA  PHE A 210      67.494 152.220  20.765  0.00  0.00      A    C  
ATOM   3386  C   PHE A 210      68.028 153.189  19.695  0.00  0.00      A    C  
ATOM   3387  O   PHE A 210      67.262 153.618  18.827  0.00  0.00      A    O  
ATOM   3388  CB  PHE A 210      67.237 150.833  20.140  0.00  0.00      A    C  
ATOM   3389  CG  PHE A 210      66.743 149.774  21.109  0.00  0.00      A    C  
ATOM   3390  CD1 PHE A 210      67.640 149.169  22.014  0.00  0.00      A    C  
ATOM   3391  CD2 PHE A 210      65.364 149.493  21.218  0.00  0.00      A    C  
ATOM   3392  CE1 PHE A 210      67.168 148.268  22.959  0.00  0.00      A    C  
ATOM   3393  CE2 PHE A 210      64.915 148.575  22.158  0.00  0.00      A    C  
ATOM   3394  CZ  PHE A 210      65.814 147.962  23.021  0.00  0.00      A    C  
ATOM   3395  H   PHE A 210      65.403 152.447  20.876  0.00  0.00      A    H  
ATOM   3396  HA  PHE A 210      68.232 152.112  21.562  0.00  0.00      A    H  
ATOM   3397  HB2 PHE A 210      66.528 150.918  19.316  0.00  0.00      A    H  
ATOM   3398  HB3 PHE A 210      68.164 150.468  19.693  0.00  0.00      A    H  
ATOM   3399  HD1 PHE A 210      68.695 149.406  21.981  0.00  0.00      A    H  
ATOM   3400  HD2 PHE A 210      64.650 149.986  20.574  0.00  0.00      A    H  
ATOM   3401  HE1 PHE A 210      67.852 147.808  23.656  0.00  0.00      A    H  
ATOM   3402  HE2 PHE A 210      63.861 148.348  22.230  0.00  0.00      A    H  
ATOM   3403  HZ  PHE A 210      65.457 147.257  23.757  0.00  0.00      A    H  
ATOM   3404  N   VAL A 211      69.326 153.502  19.751  0.00  0.00      A    N  
ATOM   3405  CA  VAL A 211      70.011 154.321  18.751  0.00  0.00      A    C  
ATOM   3406  C   VAL A 211      70.150 153.509  17.445  0.00  0.00      A    C  
ATOM   3407  O   VAL A 211      70.752 152.433  17.463  0.00  0.00      A    O  
ATOM   3408  CB  VAL A 211      71.427 154.743  19.246  0.00  0.00      A    C  
ATOM   3409  CG1 VAL A 211      72.277 155.489  18.195  0.00  0.00      A    C  
ATOM   3410  CG2 VAL A 211      71.353 155.593  20.528  0.00  0.00      A    C  
ATOM   3411  H   VAL A 211      69.921 153.055  20.446  0.00  0.00      A    H  
ATOM   3412  HA  VAL A 211      69.417 155.219  18.565  0.00  0.00      A    H  
ATOM   3413  HB  VAL A 211      71.968 153.832  19.499  0.00  0.00      A    H  
ATOM   3414 HG11 VAL A 211      73.217 155.838  18.625  0.00  0.00      A    H  
ATOM   3415 HG12 VAL A 211      72.541 154.852  17.350  0.00  0.00      A    H  
ATOM   3416 HG13 VAL A 211      71.752 156.360  17.803  0.00  0.00      A    H  
ATOM   3417 HG21 VAL A 211      72.348 155.816  20.914  0.00  0.00      A    H  
ATOM   3418 HG22 VAL A 211      70.854 156.544  20.343  0.00  0.00      A    H  
ATOM   3419 HG23 VAL A 211      70.811 155.083  21.323  0.00  0.00      A    H  
ATOM   3420  N   GLY A 212      69.582 154.024  16.349  0.00  0.00      A    N  
ATOM   3421  CA  GLY A 212      69.555 153.356  15.045  0.00  0.00      A    C  
ATOM   3422  C   GLY A 212      68.256 152.556  14.842  0.00  0.00      A    C  
ATOM   3423  O   GLY A 212      68.083 151.956  13.780  0.00  0.00      A    O  
ATOM   3424  H   GLY A 212      69.083 154.908  16.412  0.00  0.00      A    H  
ATOM   3425  HA2 GLY A 212      69.622 154.113  14.264  0.00  0.00      A    H  
ATOM   3426  HA3 GLY A 212      70.414 152.696  14.913  0.00  0.00      A    H  
ATOM   3427  N   GLY A 213      67.345 152.559  15.823  0.00  0.00      A    N  
ATOM   3428  CA  GLY A 213      66.032 151.928  15.739  0.00  0.00      A    C  
ATOM   3429  C   GLY A 213      66.036 150.547  16.408  0.00  0.00      A    C  
ATOM   3430  O   GLY A 213      67.087 149.980  16.726  0.00  0.00      A    O  
ATOM   3431  H   GLY A 213      67.560 153.032  16.692  0.00  0.00      A    H  
ATOM   3432  HA2 GLY A 213      65.324 152.575  16.256  0.00  0.00      A    H  
ATOM   3433  HA3 GLY A 213      65.687 151.842  14.710  0.00  0.00      A    H  
ATOM   3434  N   SER A 214      64.833 150.025  16.653  0.00  0.00      A    N  
ATOM   3435  CA  SER A 214      64.568 148.812  17.422  0.00  0.00      A    C  
ATOM   3436  C   SER A 214      64.756 147.506  16.631  0.00  0.00      A    C  
ATOM   3437  O   SER A 214      65.047 146.476  17.244  0.00  0.00      A    O  
ATOM   3438  CB  SER A 214      63.151 148.928  18.015  0.00  0.00      A    C  
ATOM   3439  OG  SER A 214      62.137 148.869  17.024  0.00  0.00      A    O  
ATOM   3440  H   SER A 214      64.009 150.530  16.318  0.00  0.00      A    H  
ATOM   3441  HA  SER A 214      65.272 148.786  18.257  0.00  0.00      A    H  
ATOM   3442  HB2 SER A 214      62.981 148.125  18.735  0.00  0.00      A    H  
ATOM   3443  HB3 SER A 214      63.066 149.864  18.563  0.00  0.00      A    H  
ATOM   3444  HG  SER A 214      61.315 149.226  17.411  0.00  0.00      A    H  
ATOM   3445  N   GLY A 215      64.609 147.551  15.297  0.00  0.00      A    N  
ATOM   3446  CA  GLY A 215      64.648 146.384  14.408  0.00  0.00      A    C  
ATOM   3447  C   GLY A 215      66.007 145.671  14.445  0.00  0.00      A    C  
ATOM   3448  O   GLY A 215      66.076 144.468  14.185  0.00  0.00      A    O  
ATOM   3449  H   GLY A 215      64.367 148.443  14.860  0.00  0.00      A    H  
ATOM   3450  HA2 GLY A 215      63.857 145.687  14.689  0.00  0.00      A    H  
ATOM   3451  HA3 GLY A 215      64.446 146.710  13.387  0.00  0.00      A    H  
ATOM   3452  N   GLN A 216      67.060 146.399  14.848  0.00  0.00      A    N  
ATOM   3453  CA  GLN A 216      68.428 145.933  15.030  0.00  0.00      A    C  
ATOM   3454  C   GLN A 216      68.567 144.702  15.940  0.00  0.00      A    C  
ATOM   3455  O   GLN A 216      69.481 143.916  15.710  0.00  0.00      A    O  
ATOM   3456  CB  GLN A 216      69.302 147.068  15.576  0.00  0.00      A    C  
ATOM   3457  CG  GLN A 216      69.441 148.275  14.638  0.00  0.00      A    C  
ATOM   3458  CD  GLN A 216      70.408 149.283  15.245  0.00  0.00      A    C  
ATOM   3459  NE2 GLN A 216      69.921 150.063  16.198  0.00  0.00      A    N  
ATOM   3460  OE1 GLN A 216      71.586 149.323  14.891  0.00  0.00      A    O  
ATOM   3461  H   GLN A 216      66.887 147.368  15.073  0.00  0.00      A    H  
ATOM   3462  HA  GLN A 216      68.808 145.669  14.045  0.00  0.00      A    H  
ATOM   3463  HB2 GLN A 216      68.923 147.392  16.548  0.00  0.00      A    H  
ATOM   3464  HB3 GLN A 216      70.300 146.669  15.756  0.00  0.00      A    H  
ATOM   3465  HG2 GLN A 216      69.816 147.958  13.664  0.00  0.00      A    H  
ATOM   3466  HG3 GLN A 216      68.477 148.754  14.463  0.00  0.00      A    H  
ATOM   3467 HE21 GLN A 216      68.935 149.996  16.453  0.00  0.00      A    H  
ATOM   3468 HE22 GLN A 216      70.481 150.779  16.656  0.00  0.00      A    H  
ATOM   3469  N   VAL A 217      67.670 144.533  16.926  0.00  0.00      A    N  
ATOM   3470  CA  VAL A 217      67.627 143.359  17.801  0.00  0.00      A    C  
ATOM   3471  C   VAL A 217      67.478 142.062  16.972  0.00  0.00      A    C  
ATOM   3472  O   VAL A 217      68.358 141.204  17.000  0.00  0.00      A    O  
ATOM   3473  CB  VAL A 217      66.476 143.457  18.852  0.00  0.00      A    C  
ATOM   3474  CG1 VAL A 217      66.274 142.182  19.701  0.00  0.00      A    C  
ATOM   3475  CG2 VAL A 217      66.674 144.656  19.798  0.00  0.00      A    C  
ATOM   3476  H   VAL A 217      66.922 145.207  17.035  0.00  0.00      A    H  
ATOM   3477  HA  VAL A 217      68.580 143.315  18.330  0.00  0.00      A    H  
ATOM   3478  HB  VAL A 217      65.542 143.633  18.315  0.00  0.00      A    H  
ATOM   3479 HG11 VAL A 217      65.521 142.338  20.475  0.00  0.00      A    H  
ATOM   3480 HG12 VAL A 217      65.934 141.334  19.106  0.00  0.00      A    H  
ATOM   3481 HG13 VAL A 217      67.202 141.892  20.196  0.00  0.00      A    H  
ATOM   3482 HG21 VAL A 217      65.823 144.771  20.470  0.00  0.00      A    H  
ATOM   3483 HG22 VAL A 217      67.562 144.530  20.416  0.00  0.00      A    H  
ATOM   3484 HG23 VAL A 217      66.776 145.595  19.253  0.00  0.00      A    H  
ATOM   3485  N   SER A 218      66.404 141.976  16.182  0.00  0.00      A    N  
ATOM   3486  CA  SER A 218      66.147 140.838  15.312  0.00  0.00      A    C  
ATOM   3487  C   SER A 218      67.128 140.768  14.123  0.00  0.00      A    C  
ATOM   3488  O   SER A 218      67.547 139.667  13.772  0.00  0.00      A    O  
ATOM   3489  CB  SER A 218      64.680 140.889  14.859  0.00  0.00      A    C  
ATOM   3490  OG  SER A 218      63.817 140.827  15.985  0.00  0.00      A    O  
ATOM   3491  H   SER A 218      65.718 142.716  16.168  0.00  0.00      A    H  
ATOM   3492  HA  SER A 218      66.292 139.925  15.895  0.00  0.00      A    H  
ATOM   3493  HB2 SER A 218      64.474 141.795  14.285  0.00  0.00      A    H  
ATOM   3494  HB3 SER A 218      64.465 140.042  14.208  0.00  0.00      A    H  
ATOM   3495  HG  SER A 218      63.860 139.941  16.360  0.00  0.00      A    H  
ATOM   3496  N   GLU A 219      67.513 141.916  13.542  0.00  0.00      A    N  
ATOM   3497  CA  GLU A 219      68.457 141.974  12.421  0.00  0.00      A    C  
ATOM   3498  C   GLU A 219      69.872 141.480  12.785  0.00  0.00      A    C  
ATOM   3499  O   GLU A 219      70.440 140.697  12.024  0.00  0.00      A    O  
ATOM   3500  CB  GLU A 219      68.501 143.387  11.816  0.00  0.00      A    C  
ATOM   3501  CG  GLU A 219      67.196 143.815  11.111  0.00  0.00      A    C  
ATOM   3502  CD  GLU A 219      67.227 145.267  10.641  0.00  0.00      A    C  
ATOM   3503  OE1 GLU A 219      67.776 146.132  11.354  0.00  0.00      A    O  
ATOM   3504  OE2 GLU A 219      66.688 145.551   9.552  0.00  0.00      A    O1-
ATOM   3505  H   GLU A 219      67.130 142.801  13.865  0.00  0.00      A    H  
ATOM   3506  HA  GLU A 219      68.081 141.299  11.651  0.00  0.00      A    H  
ATOM   3507  HB2 GLU A 219      68.749 144.094  12.603  0.00  0.00      A    H  
ATOM   3508  HB3 GLU A 219      69.320 143.455  11.097  0.00  0.00      A    H  
ATOM   3509  HG2 GLU A 219      67.016 143.165  10.254  0.00  0.00      A    H  
ATOM   3510  HG3 GLU A 219      66.338 143.690  11.769  0.00  0.00      A    H  
ATOM   3511  N   ARG A 220      70.415 141.899  13.937  0.00  0.00      A    N  
ATOM   3512  CA  ARG A 220      71.729 141.445  14.399  0.00  0.00      A    C  
ATOM   3513  C   ARG A 220      71.714 139.966  14.830  0.00  0.00      A    C  
ATOM   3514  O   ARG A 220      72.701 139.276  14.582  0.00  0.00      A    O  
ATOM   3515  CB  ARG A 220      72.291 142.370  15.499  0.00  0.00      A    C  
ATOM   3516  CG  ARG A 220      72.588 143.803  15.009  0.00  0.00      A    C  
ATOM   3517  CD  ARG A 220      73.254 144.673  16.087  0.00  0.00      A    C  
ATOM   3518  NE  ARG A 220      73.320 146.093  15.708  0.00  0.00      A    N1+
ATOM   3519  CZ  ARG A 220      74.131 147.021  16.237  0.00  0.00      A    C  
ATOM   3520  NH1 ARG A 220      75.056 146.703  17.146  0.00  0.00      A    N  
ATOM   3521  NH2 ARG A 220      74.002 148.291  15.855  0.00  0.00      A    N  
ATOM   3522  H   ARG A 220      69.914 142.544  14.546  0.00  0.00      A    H  
ATOM   3523  HA  ARG A 220      72.412 141.511  13.549  0.00  0.00      A    H  
ATOM   3524  HB2 ARG A 220      71.604 142.394  16.347  0.00  0.00      A    H  
ATOM   3525  HB3 ARG A 220      73.220 141.942  15.878  0.00  0.00      A    H  
ATOM   3526  HG2 ARG A 220      73.302 143.693  14.192  0.00  0.00      A    H  
ATOM   3527  HG3 ARG A 220      71.720 144.298  14.575  0.00  0.00      A    H  
ATOM   3528  HD2 ARG A 220      72.846 144.517  17.084  0.00  0.00      A    H  
ATOM   3529  HD3 ARG A 220      74.298 144.360  16.127  0.00  0.00      A    H  
ATOM   3530  HE  ARG A 220      72.634 146.389  15.027  0.00  0.00      A    H  
ATOM   3531 HH11 ARG A 220      75.102 145.777  17.573  0.00  0.00      A    H  
ATOM   3532 HH12 ARG A 220      75.678 147.391  17.540  0.00  0.00      A    H  
ATOM   3533 HH21 ARG A 220      73.192 148.622  15.324  0.00  0.00      A    H  
ATOM   3534 HH22 ARG A 220      74.618 149.014  16.190  0.00  0.00      A    H  
ATOM   3535  N   ILE A 221      70.600 139.471  15.394  0.00  0.00      A    N  
ATOM   3536  CA  ILE A 221      70.423 138.038  15.653  0.00  0.00      A    C  
ATOM   3537  C   ILE A 221      70.298 137.231  14.337  0.00  0.00      A    C  
ATOM   3538  O   ILE A 221      70.874 136.148  14.245  0.00  0.00      A    O  
ATOM   3539  CB  ILE A 221      69.231 137.729  16.611  0.00  0.00      A    C  
ATOM   3540  CG1 ILE A 221      69.481 138.328  18.014  0.00  0.00      A    C  
ATOM   3541  CG2 ILE A 221      68.924 136.221  16.762  0.00  0.00      A    C  
ATOM   3542  CD1 ILE A 221      68.241 138.343  18.924  0.00  0.00      A    C  
ATOM   3543  H   ILE A 221      69.822 140.082  15.613  0.00  0.00      A    H  
ATOM   3544  HA  ILE A 221      71.329 137.686  16.150  0.00  0.00      A    H  
ATOM   3545  HB  ILE A 221      68.345 138.214  16.201  0.00  0.00      A    H  
ATOM   3546 HG12 ILE A 221      70.287 137.782  18.503  0.00  0.00      A    H  
ATOM   3547 HG13 ILE A 221      69.844 139.350  17.928  0.00  0.00      A    H  
ATOM   3548 HG21 ILE A 221      68.145 136.035  17.497  0.00  0.00      A    H  
ATOM   3549 HG22 ILE A 221      68.576 135.777  15.831  0.00  0.00      A    H  
ATOM   3550 HG23 ILE A 221      69.808 135.668  17.080  0.00  0.00      A    H  
ATOM   3551 HD11 ILE A 221      68.328 139.124  19.680  0.00  0.00      A    H  
ATOM   3552 HD12 ILE A 221      67.330 138.543  18.361  0.00  0.00      A    H  
ATOM   3553 HD13 ILE A 221      68.116 137.394  19.447  0.00  0.00      A    H  
ATOM   3554  N   MET A 222      69.631 137.779  13.309  0.00  0.00      A    N  
ATOM   3555  CA  MET A 222      69.580 137.193  11.964  0.00  0.00      A    C  
ATOM   3556  C   MET A 222      70.976 137.063  11.318  0.00  0.00      A    C  
ATOM   3557  O   MET A 222      71.240 136.051  10.672  0.00  0.00      A    O  
ATOM   3558  CB  MET A 222      68.558 137.942  11.076  0.00  0.00      A    C  
ATOM   3559  CG  MET A 222      68.494 137.472   9.610  0.00  0.00      A    C  
ATOM   3560  SD  MET A 222      67.081 138.106   8.661  0.00  0.00      A    S  
ATOM   3561  CE  MET A 222      67.443 139.883   8.647  0.00  0.00      A    C  
ATOM   3562  H   MET A 222      69.122 138.647  13.450  0.00  0.00      A    H  
ATOM   3563  HA  MET A 222      69.209 136.173  12.085  0.00  0.00      A    H  
ATOM   3564  HB2 MET A 222      67.564 137.865  11.514  0.00  0.00      A    H  
ATOM   3565  HB3 MET A 222      68.799 139.003  11.079  0.00  0.00      A    H  
ATOM   3566  HG2 MET A 222      69.405 137.754   9.081  0.00  0.00      A    H  
ATOM   3567  HG3 MET A 222      68.447 136.383   9.577  0.00  0.00      A    H  
ATOM   3568  HE1 MET A 222      66.720 140.409   8.024  0.00  0.00      A    H  
ATOM   3569  HE2 MET A 222      67.384 140.297   9.653  0.00  0.00      A    H  
ATOM   3570  HE3 MET A 222      68.441 140.072   8.250  0.00  0.00      A    H  
ATOM   3571  N   ASP A 223      71.865 138.041  11.549  0.00  0.00      A    N  
ATOM   3572  CA  ASP A 223      73.282 137.972  11.160  0.00  0.00      A    C  
ATOM   3573  C   ASP A 223      74.055 136.849  11.876  0.00  0.00      A    C  
ATOM   3574  O   ASP A 223      74.940 136.254  11.260  0.00  0.00      A    O  
ATOM   3575  CB  ASP A 223      74.069 139.302  11.293  0.00  0.00      A    C  
ATOM   3576  CG  ASP A 223      73.605 140.456  10.406  0.00  0.00      A    C  
ATOM   3577  OD1 ASP A 223      73.093 140.201   9.297  0.00  0.00      A    O  
ATOM   3578  OD2 ASP A 223      73.928 141.609  10.754  0.00  0.00      A    O1-
ATOM   3579  H   ASP A 223      71.556 138.875  12.037  0.00  0.00      A    H  
ATOM   3580  HA  ASP A 223      73.289 137.707  10.101  0.00  0.00      A    H  
ATOM   3581  HB2 ASP A 223      74.010 139.629  12.331  0.00  0.00      A    H  
ATOM   3582  HB3 ASP A 223      75.124 139.128  11.077  0.00  0.00      A    H  
ATOM   3583  N   LEU A 224      73.720 136.564  13.143  0.00  0.00      A    N  
ATOM   3584  CA  LEU A 224      74.292 135.453  13.910  0.00  0.00      A    C  
ATOM   3585  C   LEU A 224      73.759 134.095  13.414  0.00  0.00      A    C  
ATOM   3586  O   LEU A 224      74.560 133.200  13.142  0.00  0.00      A    O  
ATOM   3587  CB  LEU A 224      74.022 135.624  15.424  0.00  0.00      A    C  
ATOM   3588  CG  LEU A 224      74.723 136.835  16.079  0.00  0.00      A    C  
ATOM   3589  CD1 LEU A 224      74.111 137.143  17.464  0.00  0.00      A    C  
ATOM   3590  CD2 LEU A 224      76.257 136.664  16.128  0.00  0.00      A    C  
ATOM   3591  H   LEU A 224      72.986 137.099  13.591  0.00  0.00      A    H  
ATOM   3592  HA  LEU A 224      75.372 135.453  13.752  0.00  0.00      A    H  
ATOM   3593  HB2 LEU A 224      72.948 135.700  15.584  0.00  0.00      A    H  
ATOM   3594  HB3 LEU A 224      74.323 134.718  15.954  0.00  0.00      A    H  
ATOM   3595  HG  LEU A 224      74.525 137.708  15.459  0.00  0.00      A    H  
ATOM   3596 HD11 LEU A 224      74.852 137.195  18.262  0.00  0.00      A    H  
ATOM   3597 HD12 LEU A 224      73.596 138.103  17.442  0.00  0.00      A    H  
ATOM   3598 HD13 LEU A 224      73.375 136.397  17.767  0.00  0.00      A    H  
ATOM   3599 HD21 LEU A 224      76.673 136.811  17.124  0.00  0.00      A    H  
ATOM   3600 HD22 LEU A 224      76.573 135.673  15.801  0.00  0.00      A    H  
ATOM   3601 HD23 LEU A 224      76.745 137.387  15.472  0.00  0.00      A    H  
ATOM   3602  N   LEU A 225      72.429 133.973  13.292  0.00  0.00      A    N  
ATOM   3603  CA  LEU A 225      71.742 132.753  12.861  0.00  0.00      A    C  
ATOM   3604  C   LEU A 225      72.028 132.386  11.392  0.00  0.00      A    C  
ATOM   3605  O   LEU A 225      72.147 131.199  11.082  0.00  0.00      A    O  
ATOM   3606  CB  LEU A 225      70.220 132.889  13.094  0.00  0.00      A    C  
ATOM   3607  CG  LEU A 225      69.773 132.911  14.573  0.00  0.00      A    C  
ATOM   3608  CD1 LEU A 225      68.260 133.165  14.668  0.00  0.00      A    C  
ATOM   3609  CD2 LEU A 225      70.164 131.638  15.347  0.00  0.00      A    C  
ATOM   3610  H   LEU A 225      71.839 134.758  13.564  0.00  0.00      A    H  
ATOM   3611  HA  LEU A 225      72.124 131.929  13.467  0.00  0.00      A    H  
ATOM   3612  HB2 LEU A 225      69.874 133.795  12.594  0.00  0.00      A    H  
ATOM   3613  HB3 LEU A 225      69.703 132.066  12.599  0.00  0.00      A    H  
ATOM   3614  HG  LEU A 225      70.265 133.753  15.060  0.00  0.00      A    H  
ATOM   3615 HD11 LEU A 225      67.986 133.540  15.654  0.00  0.00      A    H  
ATOM   3616 HD12 LEU A 225      67.923 133.899  13.936  0.00  0.00      A    H  
ATOM   3617 HD13 LEU A 225      67.694 132.250  14.496  0.00  0.00      A    H  
ATOM   3618 HD21 LEU A 225      69.354 131.285  15.986  0.00  0.00      A    H  
ATOM   3619 HD22 LEU A 225      70.436 130.816  14.686  0.00  0.00      A    H  
ATOM   3620 HD23 LEU A 225      71.016 131.833  15.999  0.00  0.00      A    H  
ATOM   3621  N   GLY A 226      72.159 133.391  10.518  0.00  0.00      A    N  
ATOM   3622  CA  GLY A 226      72.473 133.221   9.103  0.00  0.00      A    C  
ATOM   3623  C   GLY A 226      71.264 132.645   8.352  0.00  0.00      A    C  
ATOM   3624  O   GLY A 226      70.112 132.979   8.637  0.00  0.00      A    O  
ATOM   3625  H   GLY A 226      71.951 134.341  10.817  0.00  0.00      A    H  
ATOM   3626  HA2 GLY A 226      72.725 134.193   8.677  0.00  0.00      A    H  
ATOM   3627  HA3 GLY A 226      73.347 132.579   8.988  0.00  0.00      A    H  
ATOM   3628  N   ASP A 227      71.535 131.761   7.385  0.00  0.00      A    N  
ATOM   3629  CA  ASP A 227      70.576 131.080   6.505  0.00  0.00      A    C  
ATOM   3630  C   ASP A 227      69.695 130.034   7.227  0.00  0.00      A    C  
ATOM   3631  O   ASP A 227      68.875 129.382   6.577  0.00  0.00      A    O  
ATOM   3632  CB  ASP A 227      71.224 130.468   5.228  0.00  0.00      A    C  
ATOM   3633  CG  ASP A 227      72.491 129.630   5.426  0.00  0.00      A    C  
ATOM   3634  OD1 ASP A 227      73.311 129.964   6.306  0.00  0.00      A    O  
ATOM   3635  OD2 ASP A 227      72.712 128.719   4.603  0.00  0.00      A    O1-
ATOM   3636  H   ASP A 227      72.490 131.430   7.240  0.00  0.00      A    H  
ATOM   3637  HA  ASP A 227      69.880 131.846   6.161  0.00  0.00      A    H  
ATOM   3638  HB2 ASP A 227      70.491 129.855   4.702  0.00  0.00      A    H  
ATOM   3639  HB3 ASP A 227      71.470 131.277   4.539  0.00  0.00      A    H  
ATOM   3640  N   ARG A 228      69.831 129.912   8.554  0.00  0.00      A    N  
ATOM   3641  CA  ARG A 228      68.867 129.258   9.442  0.00  0.00      A    C  
ATOM   3642  C   ARG A 228      67.529 130.023   9.509  0.00  0.00      A    C  
ATOM   3643  O   ARG A 228      66.499 129.400   9.767  0.00  0.00      A    O  
ATOM   3644  CB  ARG A 228      69.475 129.132  10.853  0.00  0.00      A    C  
ATOM   3645  CG  ARG A 228      70.733 128.248  10.909  0.00  0.00      A    C  
ATOM   3646  CD  ARG A 228      71.350 128.191  12.315  0.00  0.00      A    C  
ATOM   3647  NE  ARG A 228      72.629 127.466  12.327  0.00  0.00      A    N1+
ATOM   3648  CZ  ARG A 228      73.827 127.936  11.951  0.00  0.00      A    C  
ATOM   3649  NH1 ARG A 228      73.974 129.181  11.497  0.00  0.00      A    N  
ATOM   3650  NH2 ARG A 228      74.891 127.138  12.029  0.00  0.00      A    N  
ATOM   3651  H   ARG A 228      70.544 130.470   9.003  0.00  0.00      A    H  
ATOM   3652  HA  ARG A 228      68.661 128.258   9.054  0.00  0.00      A    H  
ATOM   3653  HB2 ARG A 228      69.709 130.127  11.229  0.00  0.00      A    H  
ATOM   3654  HB3 ARG A 228      68.730 128.726  11.539  0.00  0.00      A    H  
ATOM   3655  HG2 ARG A 228      70.405 127.243  10.639  0.00  0.00      A    H  
ATOM   3656  HG3 ARG A 228      71.487 128.529  10.174  0.00  0.00      A    H  
ATOM   3657  HD2 ARG A 228      71.383 129.156  12.822  0.00  0.00      A    H  
ATOM   3658  HD3 ARG A 228      70.700 127.560  12.921  0.00  0.00      A    H  
ATOM   3659  HE  ARG A 228      72.554 126.502  12.626  0.00  0.00      A    H  
ATOM   3660 HH11 ARG A 228      73.189 129.829  11.398  0.00  0.00      A    H  
ATOM   3661 HH12 ARG A 228      74.871 129.552  11.229  0.00  0.00      A    H  
ATOM   3662 HH21 ARG A 228      74.834 126.190  12.370  0.00  0.00      A    H  
ATOM   3663 HH22 ARG A 228      75.813 127.449  11.759  0.00  0.00      A    H  
ATOM   3664  N   VAL A 229      67.554 131.342   9.272  0.00  0.00      A    N  
ATOM   3665  CA  VAL A 229      66.352 132.160   9.160  0.00  0.00      A    C  
ATOM   3666  C   VAL A 229      65.795 132.031   7.727  0.00  0.00      A    C  
ATOM   3667  O   VAL A 229      66.472 132.397   6.763  0.00  0.00      A    O  
ATOM   3668  CB  VAL A 229      66.623 133.654   9.495  0.00  0.00      A    C  
ATOM   3669  CG1 VAL A 229      65.364 134.540   9.405  0.00  0.00      A    C  
ATOM   3670  CG2 VAL A 229      67.249 133.807  10.894  0.00  0.00      A    C  
ATOM   3671  H   VAL A 229      68.426 131.803   9.036  0.00  0.00      A    H  
ATOM   3672  HA  VAL A 229      65.606 131.787   9.858  0.00  0.00      A    H  
ATOM   3673  HB  VAL A 229      67.345 134.046   8.775  0.00  0.00      A    H  
ATOM   3674 HG11 VAL A 229      65.586 135.570   9.687  0.00  0.00      A    H  
ATOM   3675 HG12 VAL A 229      64.958 134.573   8.395  0.00  0.00      A    H  
ATOM   3676 HG13 VAL A 229      64.576 134.180  10.068  0.00  0.00      A    H  
ATOM   3677 HG21 VAL A 229      67.400 134.855  11.146  0.00  0.00      A    H  
ATOM   3678 HG22 VAL A 229      66.615 133.370  11.667  0.00  0.00      A    H  
ATOM   3679 HG23 VAL A 229      68.223 133.322  10.947  0.00  0.00      A    H  
ATOM   3680  N   LYS A 230      64.586 131.479   7.624  0.00  0.00      A    N  
ATOM   3681  CA  LYS A 230      63.865 131.222   6.391  0.00  0.00      A    C  
ATOM   3682  C   LYS A 230      62.733 132.256   6.309  0.00  0.00      A    C  
ATOM   3683  O   LYS A 230      61.648 132.045   6.856  0.00  0.00      A    O  
ATOM   3684  CB  LYS A 230      63.318 129.777   6.408  0.00  0.00      A    C  
ATOM   3685  CG  LYS A 230      64.351 128.671   6.681  0.00  0.00      A    C  
ATOM   3686  CD  LYS A 230      65.523 128.644   5.692  0.00  0.00      A    C  
ATOM   3687  CE  LYS A 230      66.367 127.366   5.835  0.00  0.00      A    C  
ATOM   3688  NZ  LYS A 230      67.628 127.458   5.083  0.00  0.00      A    N1+
ATOM   3689  H   LYS A 230      64.082 131.209   8.472  0.00  0.00      A    H  
ATOM   3690  HA  LYS A 230      64.513 131.337   5.519  0.00  0.00      A    H  
ATOM   3691  HB2 LYS A 230      62.539 129.693   7.163  0.00  0.00      A    H  
ATOM   3692  HB3 LYS A 230      62.832 129.569   5.457  0.00  0.00      A    H  
ATOM   3693  HG2 LYS A 230      64.735 128.778   7.695  0.00  0.00      A    H  
ATOM   3694  HG3 LYS A 230      63.836 127.711   6.661  0.00  0.00      A    H  
ATOM   3695  HD2 LYS A 230      65.141 128.723   4.672  0.00  0.00      A    H  
ATOM   3696  HD3 LYS A 230      66.150 129.521   5.860  0.00  0.00      A    H  
ATOM   3697  HE2 LYS A 230      66.609 127.192   6.885  0.00  0.00      A    H  
ATOM   3698  HE3 LYS A 230      65.799 126.502   5.490  0.00  0.00      A    H  
ATOM   3699  HZ1 LYS A 230      68.188 128.206   5.485  0.00  0.00      A    H  
ATOM   3700  HZ2 LYS A 230      68.145 126.599   5.159  0.00  0.00      A    H  
ATOM   3701  HZ3 LYS A 230      67.457 127.648   4.110  0.00  0.00      A    H  
ATOM   3702  N   LEU A 231      63.025 133.377   5.643  0.00  0.00      A    N  
ATOM   3703  CA  LEU A 231      62.040 134.400   5.298  0.00  0.00      A    C  
ATOM   3704  C   LEU A 231      61.142 133.896   4.152  0.00  0.00      A    C  
ATOM   3705  O   LEU A 231      61.599 133.111   3.314  0.00  0.00      A    O  
ATOM   3706  CB  LEU A 231      62.773 135.697   4.888  0.00  0.00      A    C  
ATOM   3707  CG  LEU A 231      63.622 136.346   6.006  0.00  0.00      A    C  
ATOM   3708  CD1 LEU A 231      64.419 137.553   5.468  0.00  0.00      A    C  
ATOM   3709  CD2 LEU A 231      62.781 136.716   7.243  0.00  0.00      A    C  
ATOM   3710  H   LEU A 231      63.938 133.479   5.228  0.00  0.00      A    H  
ATOM   3711  HA  LEU A 231      61.408 134.593   6.168  0.00  0.00      A    H  
ATOM   3712  HB2 LEU A 231      63.404 135.489   4.022  0.00  0.00      A    H  
ATOM   3713  HB3 LEU A 231      62.038 136.424   4.548  0.00  0.00      A    H  
ATOM   3714  HG  LEU A 231      64.364 135.613   6.326  0.00  0.00      A    H  
ATOM   3715 HD11 LEU A 231      65.483 137.438   5.675  0.00  0.00      A    H  
ATOM   3716 HD12 LEU A 231      64.312 137.669   4.389  0.00  0.00      A    H  
ATOM   3717 HD13 LEU A 231      64.107 138.498   5.913  0.00  0.00      A    H  
ATOM   3718 HD21 LEU A 231      63.077 137.670   7.675  0.00  0.00      A    H  
ATOM   3719 HD22 LEU A 231      61.717 136.788   7.016  0.00  0.00      A    H  
ATOM   3720 HD23 LEU A 231      62.895 135.970   8.030  0.00  0.00      A    H  
ATOM   3721  N   GLU A 232      59.895 134.374   4.133  0.00  0.00      A    N  
ATOM   3722  CA  GLU A 232      58.830 134.006   3.198  0.00  0.00      A    C  
ATOM   3723  C   GLU A 232      58.421 132.516   3.294  0.00  0.00      A    C  
ATOM   3724  O   GLU A 232      58.080 131.910   2.277  0.00  0.00      A    O  
ATOM   3725  CB  GLU A 232      59.154 134.458   1.752  0.00  0.00      A    C  
ATOM   3726  CG  GLU A 232      59.505 135.956   1.620  0.00  0.00      A    C  
ATOM   3727  CD  GLU A 232      59.729 136.370   0.169  0.00  0.00      A    C  
ATOM   3728  OE1 GLU A 232      60.898 136.553  -0.223  0.00  0.00      A    O  
ATOM   3729  OE2 GLU A 232      58.732 136.506  -0.569  0.00  0.00      A    O1-
ATOM   3730  H   GLU A 232      59.627 135.051   4.845  0.00  0.00      A    H  
ATOM   3731  HA  GLU A 232      57.954 134.568   3.520  0.00  0.00      A    H  
ATOM   3732  HB2 GLU A 232      59.968 133.857   1.345  0.00  0.00      A    H  
ATOM   3733  HB3 GLU A 232      58.292 134.247   1.116  0.00  0.00      A    H  
ATOM   3734  HG2 GLU A 232      58.706 136.566   2.044  0.00  0.00      A    H  
ATOM   3735  HG3 GLU A 232      60.404 136.185   2.192  0.00  0.00      A    H  
ATOM   3736  N   ARG A 233      58.412 131.958   4.513  0.00  0.00      A    N  
ATOM   3737  CA  ARG A 233      57.908 130.625   4.860  0.00  0.00      A    C  
ATOM   3738  C   ARG A 233      56.756 130.768   5.887  0.00  0.00      A    C  
ATOM   3739  O   ARG A 233      56.996 130.567   7.081  0.00  0.00      A    O  
ATOM   3740  CB  ARG A 233      59.060 129.758   5.452  0.00  0.00      A    C  
ATOM   3741  CG  ARG A 233      59.983 129.053   4.444  0.00  0.00      A    C  
ATOM   3742  CD  ARG A 233      60.820 129.994   3.577  0.00  0.00      A    C  
ATOM   3743  NE  ARG A 233      61.771 129.257   2.744  0.00  0.00      A    N1+
ATOM   3744  CZ  ARG A 233      62.658 129.780   1.893  0.00  0.00      A    C  
ATOM   3745  NH1 ARG A 233      62.856 131.099   1.826  0.00  0.00      A    N  
ATOM   3746  NH2 ARG A 233      63.339 128.960   1.097  0.00  0.00      A    N  
ATOM   3747  H   ARG A 233      58.648 132.545   5.318  0.00  0.00      A    H  
ATOM   3748  HA  ARG A 233      57.511 130.120   3.979  0.00  0.00      A    H  
ATOM   3749  HB2 ARG A 233      59.646 130.335   6.168  0.00  0.00      A    H  
ATOM   3750  HB3 ARG A 233      58.619 128.949   6.037  0.00  0.00      A    H  
ATOM   3751  HG2 ARG A 233      60.634 128.333   4.942  0.00  0.00      A    H  
ATOM   3752  HG3 ARG A 233      59.345 128.457   3.796  0.00  0.00      A    H  
ATOM   3753  HD2 ARG A 233      60.179 130.477   2.845  0.00  0.00      A    H  
ATOM   3754  HD3 ARG A 233      61.288 130.771   4.176  0.00  0.00      A    H  
ATOM   3755  HE  ARG A 233      61.702 128.210   2.795  0.00  0.00      A    H  
ATOM   3756 HH11 ARG A 233      62.333 131.759   2.406  0.00  0.00      A    H  
ATOM   3757 HH12 ARG A 233      63.511 131.510   1.181  0.00  0.00      A    H  
ATOM   3758 HH21 ARG A 233      63.073 127.951   1.037  0.00  0.00      A    H  
ATOM   3759 HH22 ARG A 233      64.032 129.274   0.438  0.00  0.00      A    H  
ATOM   3760  N   PRO A 234      55.518 131.100   5.444  0.00  0.00      A    N  
ATOM   3761  CA  PRO A 234      54.333 130.998   6.315  0.00  0.00      A    C  
ATOM   3762  C   PRO A 234      54.023 129.527   6.628  0.00  0.00      A    C  
ATOM   3763  O   PRO A 234      53.829 128.754   5.688  0.00  0.00      A    O  
ATOM   3764  CB  PRO A 234      53.195 131.664   5.508  0.00  0.00      A    C  
ATOM   3765  CG  PRO A 234      53.869 132.365   4.340  0.00  0.00      A    C  
ATOM   3766  CD  PRO A 234      55.127 131.541   4.108  0.00  0.00      A    C  
ATOM   3767  HA  PRO A 234      54.521 131.559   7.230  0.00  0.00      A    H  
ATOM   3768  HB2 PRO A 234      52.493 130.922   5.122  0.00  0.00      A    H  
ATOM   3769  HB3 PRO A 234      52.613 132.356   6.117  0.00  0.00      A    H  
ATOM   3770  HG2 PRO A 234      53.239 132.452   3.455  0.00  0.00      A    H  
ATOM   3771  HG3 PRO A 234      54.153 133.375   4.641  0.00  0.00      A    H  
ATOM   3772  HD2 PRO A 234      54.936 130.665   3.489  0.00  0.00      A    H  
ATOM   3773  HD3 PRO A 234      55.857 132.159   3.603  0.00  0.00      A    H  
ATOM   3774  N   VAL A 235      54.002 129.156   7.910  0.00  0.00      A    N  
ATOM   3775  CA  VAL A 235      53.625 127.817   8.358  0.00  0.00      A    C  
ATOM   3776  C   VAL A 235      52.094 127.656   8.285  0.00  0.00      A    C  
ATOM   3777  O   VAL A 235      51.376 128.562   8.717  0.00  0.00      A    O  
ATOM   3778  CB  VAL A 235      54.123 127.559   9.807  0.00  0.00      A    C  
ATOM   3779  CG1 VAL A 235      53.591 126.260  10.446  0.00  0.00      A    C  
ATOM   3780  CG2 VAL A 235      55.662 127.566   9.840  0.00  0.00      A    C  
ATOM   3781  H   VAL A 235      54.140 129.855   8.639  0.00  0.00      A    H  
ATOM   3782  HA  VAL A 235      54.093 127.081   7.702  0.00  0.00      A    H  
ATOM   3783  HB  VAL A 235      53.785 128.381  10.441  0.00  0.00      A    H  
ATOM   3784 HG11 VAL A 235      54.112 126.036  11.376  0.00  0.00      A    H  
ATOM   3785 HG12 VAL A 235      52.531 126.328  10.690  0.00  0.00      A    H  
ATOM   3786 HG13 VAL A 235      53.719 125.408   9.777  0.00  0.00      A    H  
ATOM   3787 HG21 VAL A 235      56.041 127.348  10.837  0.00  0.00      A    H  
ATOM   3788 HG22 VAL A 235      56.069 126.817   9.162  0.00  0.00      A    H  
ATOM   3789 HG23 VAL A 235      56.069 128.534   9.546  0.00  0.00      A    H  
ATOM   3790  N   ILE A 236      51.635 126.529   7.722  0.00  0.00      A    N  
ATOM   3791  CA  ILE A 236      50.218 126.270   7.454  0.00  0.00      A    C  
ATOM   3792  C   ILE A 236      49.732 124.892   7.947  0.00  0.00      A    C  
ATOM   3793  O   ILE A 236      48.521 124.706   8.074  0.00  0.00      A    O  
ATOM   3794  CB  ILE A 236      49.902 126.374   5.933  0.00  0.00      A    C  
ATOM   3795  CG1 ILE A 236      50.769 125.440   5.050  0.00  0.00      A    C  
ATOM   3796  CG2 ILE A 236      49.983 127.839   5.461  0.00  0.00      A    C  
ATOM   3797  CD1 ILE A 236      50.208 125.205   3.642  0.00  0.00      A    C  
ATOM   3798  H   ILE A 236      52.294 125.842   7.370  0.00  0.00      A    H  
ATOM   3799  HA  ILE A 236      49.599 126.997   7.984  0.00  0.00      A    H  
ATOM   3800  HB  ILE A 236      48.862 126.070   5.794  0.00  0.00      A    H  
ATOM   3801 HG12 ILE A 236      51.778 125.841   4.982  0.00  0.00      A    H  
ATOM   3802 HG13 ILE A 236      50.882 124.460   5.511  0.00  0.00      A    H  
ATOM   3803 HG21 ILE A 236      49.641 127.955   4.433  0.00  0.00      A    H  
ATOM   3804 HG22 ILE A 236      49.358 128.483   6.080  0.00  0.00      A    H  
ATOM   3805 HG23 ILE A 236      51.002 128.218   5.522  0.00  0.00      A    H  
ATOM   3806 HD11 ILE A 236      50.910 124.624   3.042  0.00  0.00      A    H  
ATOM   3807 HD12 ILE A 236      49.270 124.651   3.680  0.00  0.00      A    H  
ATOM   3808 HD13 ILE A 236      50.023 126.137   3.112  0.00  0.00      A    H  
ATOM   3809  N   TYR A 237      50.639 123.950   8.224  0.00  0.00      A    N  
ATOM   3810  CA  TYR A 237      50.306 122.599   8.668  0.00  0.00      A    C  
ATOM   3811  C   TYR A 237      51.477 122.088   9.510  0.00  0.00      A    C  
ATOM   3812  O   TYR A 237      52.625 122.227   9.083  0.00  0.00      A    O  
ATOM   3813  CB  TYR A 237      49.972 121.708   7.442  0.00  0.00      A    C  
ATOM   3814  CG  TYR A 237      49.738 120.221   7.695  0.00  0.00      A    C  
ATOM   3815  CD1 TYR A 237      48.435 119.739   7.936  0.00  0.00      A    C  
ATOM   3816  CD2 TYR A 237      50.812 119.305   7.649  0.00  0.00      A    C  
ATOM   3817  CE1 TYR A 237      48.207 118.367   8.153  0.00  0.00      A    C  
ATOM   3818  CE2 TYR A 237      50.582 117.928   7.854  0.00  0.00      A    C  
ATOM   3819  CZ  TYR A 237      49.280 117.459   8.123  0.00  0.00      A    C  
ATOM   3820  OH  TYR A 237      49.032 116.133   8.336  0.00  0.00      A    O  
ATOM   3821  H   TYR A 237      51.631 124.128   8.123  0.00  0.00      A    H  
ATOM   3822  HA  TYR A 237      49.428 122.655   9.309  0.00  0.00      A    H  
ATOM   3823  HB2 TYR A 237      49.089 122.106   6.941  0.00  0.00      A    H  
ATOM   3824  HB3 TYR A 237      50.772 121.792   6.710  0.00  0.00      A    H  
ATOM   3825  HD1 TYR A 237      47.595 120.412   7.952  0.00  0.00      A    H  
ATOM   3826  HD2 TYR A 237      51.816 119.652   7.447  0.00  0.00      A    H  
ATOM   3827  HE1 TYR A 237      47.203 118.016   8.344  0.00  0.00      A    H  
ATOM   3828  HE2 TYR A 237      51.411 117.237   7.798  0.00  0.00      A    H  
ATOM   3829  HH  TYR A 237      49.695 115.646   8.889  0.00  0.00      A    H  
ATOM   3830  N   ILE A 238      51.173 121.531  10.686  0.00  0.00      A    N  
ATOM   3831  CA  ILE A 238      52.152 120.929  11.585  0.00  0.00      A    C  
ATOM   3832  C   ILE A 238      51.595 119.557  11.997  0.00  0.00      A    C  
ATOM   3833  O   ILE A 238      50.432 119.473  12.401  0.00  0.00      A    O  
ATOM   3834  CB  ILE A 238      52.427 121.793  12.856  0.00  0.00      A    C  
ATOM   3835  CG1 ILE A 238      52.966 123.194  12.478  0.00  0.00      A    C  
ATOM   3836  CG2 ILE A 238      53.411 121.102  13.828  0.00  0.00      A    C  
ATOM   3837  CD1 ILE A 238      53.162 124.143  13.669  0.00  0.00      A    C  
ATOM   3838  H   ILE A 238      50.203 121.377  10.940  0.00  0.00      A    H  
ATOM   3839  HA  ILE A 238      53.091 120.780  11.056  0.00  0.00      A    H  
ATOM   3840  HB  ILE A 238      51.483 121.933  13.386  0.00  0.00      A    H  
ATOM   3841 HG12 ILE A 238      53.912 123.082  11.950  0.00  0.00      A    H  
ATOM   3842 HG13 ILE A 238      52.295 123.681  11.772  0.00  0.00      A    H  
ATOM   3843 HG21 ILE A 238      53.669 121.734  14.675  0.00  0.00      A    H  
ATOM   3844 HG22 ILE A 238      53.006 120.180  14.245  0.00  0.00      A    H  
ATOM   3845 HG23 ILE A 238      54.341 120.853  13.319  0.00  0.00      A    H  
ATOM   3846 HD11 ILE A 238      53.111 125.184  13.353  0.00  0.00      A    H  
ATOM   3847 HD12 ILE A 238      52.395 123.997  14.429  0.00  0.00      A    H  
ATOM   3848 HD13 ILE A 238      54.135 123.994  14.136  0.00  0.00      A    H  
ATOM   3849  N   ASP A 239      52.417 118.513  11.870  0.00  0.00      A    N  
ATOM   3850  CA  ASP A 239      52.030 117.125  12.103  0.00  0.00      A    C  
ATOM   3851  C   ASP A 239      52.954 116.527  13.165  0.00  0.00      A    C  
ATOM   3852  O   ASP A 239      54.174 116.530  12.986  0.00  0.00      A    O  
ATOM   3853  CB  ASP A 239      52.063 116.301  10.803  0.00  0.00      A    C  
ATOM   3854  CG  ASP A 239      51.309 114.984  10.894  0.00  0.00      A    C  
ATOM   3855  OD1 ASP A 239      51.583 114.181  11.809  0.00  0.00      A    O  
ATOM   3856  OD2 ASP A 239      50.473 114.751   9.994  0.00  0.00      A    O1-
ATOM   3857  H   ASP A 239      53.394 118.673  11.620  0.00  0.00      A    H  
ATOM   3858  HA  ASP A 239      51.010 117.092  12.478  0.00  0.00      A    H  
ATOM   3859  HB2 ASP A 239      51.610 116.899  10.020  0.00  0.00      A    H  
ATOM   3860  HB3 ASP A 239      53.078 116.090  10.475  0.00  0.00      A    H  
ATOM   3861  N   GLN A 240      52.345 116.028  14.242  0.00  0.00      A    N  
ATOM   3862  CA  GLN A 240      53.015 115.414  15.381  0.00  0.00      A    C  
ATOM   3863  C   GLN A 240      52.700 113.907  15.483  0.00  0.00      A    C  
ATOM   3864  O   GLN A 240      52.963 113.319  16.534  0.00  0.00      A    O  
ATOM   3865  CB  GLN A 240      52.588 116.150  16.669  0.00  0.00      A    C  
ATOM   3866  CG  GLN A 240      52.781 117.676  16.625  0.00  0.00      A    C  
ATOM   3867  CD  GLN A 240      52.766 118.271  18.028  0.00  0.00      A    C  
ATOM   3868  NE2 GLN A 240      51.666 118.888  18.434  0.00  0.00      A    N  
ATOM   3869  OE1 GLN A 240      53.749 118.179  18.754  0.00  0.00      A    O  
ATOM   3870  H   GLN A 240      51.328 116.057  14.284  0.00  0.00      A    H  
ATOM   3871  HA  GLN A 240      54.099 115.501  15.283  0.00  0.00      A    H  
ATOM   3872  HB2 GLN A 240      51.547 115.929  16.909  0.00  0.00      A    H  
ATOM   3873  HB3 GLN A 240      53.173 115.750  17.498  0.00  0.00      A    H  
ATOM   3874  HG2 GLN A 240      53.748 117.911  16.184  0.00  0.00      A    H  
ATOM   3875  HG3 GLN A 240      52.029 118.150  15.993  0.00  0.00      A    H  
ATOM   3876 HE21 GLN A 240      50.855 118.978  17.845  0.00  0.00      A    H  
ATOM   3877 HE22 GLN A 240      51.676 119.337  19.349  0.00  0.00      A    H  
ATOM   3878  N   THR A 241      52.134 113.279  14.440  0.00  0.00      A    N  
ATOM   3879  CA  THR A 241      51.808 111.848  14.476  0.00  0.00      A    C  
ATOM   3880  C   THR A 241      53.057 110.945  14.292  0.00  0.00      A    C  
ATOM   3881  O   THR A 241      53.013 109.772  14.672  0.00  0.00      A    O  
ATOM   3882  CB  THR A 241      50.718 111.479  13.432  0.00  0.00      A    C  
ATOM   3883  CG2 THR A 241      49.414 112.270  13.631  0.00  0.00      A    C  
ATOM   3884  OG1 THR A 241      51.149 111.644  12.092  0.00  0.00      A    O  
ATOM   3885  H   THR A 241      51.940 113.765  13.557  0.00  0.00      A    H  
ATOM   3886  HA  THR A 241      51.397 111.613  15.460  0.00  0.00      A    H  
ATOM   3887  HB  THR A 241      50.479 110.421  13.556  0.00  0.00      A    H  
ATOM   3888  HG1 THR A 241      51.290 112.617  11.944  0.00  0.00      A    H  
ATOM   3889 HG21 THR A 241      48.646 111.950  12.926  0.00  0.00      A    H  
ATOM   3890 HG22 THR A 241      49.016 112.119  14.634  0.00  0.00      A    H  
ATOM   3891 HG23 THR A 241      49.559 113.342  13.494  0.00  0.00      A    H  
ATOM   3892  N   ARG A 242      54.159 111.509  13.778  0.00  0.00      A    N  
ATOM   3893  CA  ARG A 242      55.490 110.902  13.771  0.00  0.00      A    C  
ATOM   3894  C   ARG A 242      56.283 111.343  15.020  0.00  0.00      A    C  
ATOM   3895  O   ARG A 242      55.877 112.274  15.720  0.00  0.00      A    O  
ATOM   3896  CB  ARG A 242      56.224 111.287  12.468  0.00  0.00      A    C  
ATOM   3897  CG  ARG A 242      55.523 110.787  11.193  0.00  0.00      A    C  
ATOM   3898  CD  ARG A 242      56.397 110.942   9.938  0.00  0.00      A    C  
ATOM   3899  NE  ARG A 242      55.650 110.616   8.712  0.00  0.00      A    N1+
ATOM   3900  CZ  ARG A 242      55.336 109.397   8.246  0.00  0.00      A    C  
ATOM   3901  NH1 ARG A 242      55.741 108.289   8.872  0.00  0.00      A    N  
ATOM   3902  NH2 ARG A 242      54.608 109.293   7.135  0.00  0.00      A    N  
ATOM   3903  H   ARG A 242      54.117 112.494  13.558  0.00  0.00      A    H  
ATOM   3904  HA  ARG A 242      55.400 109.815  13.806  0.00  0.00      A    H  
ATOM   3905  HB2 ARG A 242      56.342 112.370  12.410  0.00  0.00      A    H  
ATOM   3906  HB3 ARG A 242      57.234 110.875  12.493  0.00  0.00      A    H  
ATOM   3907  HG2 ARG A 242      55.340 109.721  11.336  0.00  0.00      A    H  
ATOM   3908  HG3 ARG A 242      54.541 111.241  11.053  0.00  0.00      A    H  
ATOM   3909  HD2 ARG A 242      56.837 111.938   9.895  0.00  0.00      A    H  
ATOM   3910  HD3 ARG A 242      57.238 110.250   9.981  0.00  0.00      A    H  
ATOM   3911  HE  ARG A 242      55.309 111.430   8.214  0.00  0.00      A    H  
ATOM   3912 HH11 ARG A 242      56.318 108.322   9.697  0.00  0.00      A    H  
ATOM   3913 HH12 ARG A 242      55.512 107.364   8.537  0.00  0.00      A    H  
ATOM   3914 HH21 ARG A 242      54.280 110.100   6.625  0.00  0.00      A    H  
ATOM   3915 HH22 ARG A 242      54.347 108.398   6.746  0.00  0.00      A    H  
ATOM   3916  N   GLU A 243      57.402 110.651  15.287  0.00  0.00      A    N  
ATOM   3917  CA  GLU A 243      58.289 110.895  16.431  0.00  0.00      A    C  
ATOM   3918  C   GLU A 243      58.961 112.285  16.377  0.00  0.00      A    C  
ATOM   3919  O   GLU A 243      58.978 112.995  17.385  0.00  0.00      A    O  
ATOM   3920  CB  GLU A 243      59.298 109.728  16.534  0.00  0.00      A    C  
ATOM   3921  CG  GLU A 243      60.268 109.798  17.736  0.00  0.00      A    C  
ATOM   3922  CD  GLU A 243      61.188 108.585  17.862  0.00  0.00      A    C  
ATOM   3923  OE1 GLU A 243      61.304 107.800  16.900  0.00  0.00      A    O  
ATOM   3924  OE2 GLU A 243      61.797 108.430  18.939  0.00  0.00      A    O1-
ATOM   3925  H   GLU A 243      57.662 109.889  14.679  0.00  0.00      A    H  
ATOM   3926  HA  GLU A 243      57.667 110.876  17.329  0.00  0.00      A    H  
ATOM   3927  HB2 GLU A 243      58.743 108.790  16.591  0.00  0.00      A    H  
ATOM   3928  HB3 GLU A 243      59.882 109.678  15.613  0.00  0.00      A    H  
ATOM   3929  HG2 GLU A 243      60.896 110.687  17.665  0.00  0.00      A    H  
ATOM   3930  HG3 GLU A 243      59.694 109.897  18.659  0.00  0.00      A    H  
ATOM   3931  N   ASN A 244      59.438 112.669  15.187  0.00  0.00      A    N  
ATOM   3932  CA  ASN A 244      59.821 114.048  14.870  0.00  0.00      A    C  
ATOM   3933  C   ASN A 244      58.569 114.769  14.358  0.00  0.00      A    C  
ATOM   3934  O   ASN A 244      57.778 114.176  13.623  0.00  0.00      A    O  
ATOM   3935  CB  ASN A 244      60.926 114.074  13.789  0.00  0.00      A    C  
ATOM   3936  CG  ASN A 244      62.320 113.658  14.264  0.00  0.00      A    C  
ATOM   3937  ND2 ASN A 244      63.199 113.312  13.332  0.00  0.00      A    N  
ATOM   3938  OD1 ASN A 244      62.628 113.660  15.454  0.00  0.00      A    O  
ATOM   3939  H   ASN A 244      59.302 112.055  14.399  0.00  0.00      A    H  
ATOM   3940  HA  ASN A 244      60.196 114.530  15.777  0.00  0.00      A    H  
ATOM   3941  HB2 ASN A 244      60.629 113.483  12.921  0.00  0.00      A    H  
ATOM   3942  HB3 ASN A 244      61.034 115.100  13.434  0.00  0.00      A    H  
ATOM   3943 HD21 ASN A 244      62.943 113.335  12.326  0.00  0.00      A    H  
ATOM   3944 HD22 ASN A 244      64.134 113.024  13.575  0.00  0.00      A    H  
ATOM   3945  N   VAL A 245      58.425 116.039  14.735  0.00  0.00      A    N  
ATOM   3946  CA  VAL A 245      57.347 116.909  14.290  0.00  0.00      A    C  
ATOM   3947  C   VAL A 245      57.681 117.424  12.875  0.00  0.00      A    C  
ATOM   3948  O   VAL A 245      58.777 117.949  12.661  0.00  0.00      A    O  
ATOM   3949  CB  VAL A 245      57.171 118.120  15.251  0.00  0.00      A    C  
ATOM   3950  CG1 VAL A 245      56.089 119.116  14.788  0.00  0.00      A    C  
ATOM   3951  CG2 VAL A 245      56.873 117.664  16.692  0.00  0.00      A    C  
ATOM   3952  H   VAL A 245      59.214 116.509  15.172  0.00  0.00      A    H  
ATOM   3953  HA  VAL A 245      56.418 116.336  14.271  0.00  0.00      A    H  
ATOM   3954  HB  VAL A 245      58.112 118.673  15.287  0.00  0.00      A    H  
ATOM   3955 HG11 VAL A 245      55.843 119.837  15.567  0.00  0.00      A    H  
ATOM   3956 HG12 VAL A 245      56.414 119.684  13.916  0.00  0.00      A    H  
ATOM   3957 HG13 VAL A 245      55.168 118.602  14.516  0.00  0.00      A    H  
ATOM   3958 HG21 VAL A 245      56.711 118.518  17.350  0.00  0.00      A    H  
ATOM   3959 HG22 VAL A 245      55.982 117.037  16.738  0.00  0.00      A    H  
ATOM   3960 HG23 VAL A 245      57.700 117.092  17.113  0.00  0.00      A    H  
ATOM   3961  N   LEU A 246      56.739 117.258  11.946  0.00  0.00      A    N  
ATOM   3962  CA  LEU A 246      56.820 117.772  10.583  0.00  0.00      A    C  
ATOM   3963  C   LEU A 246      56.099 119.126  10.539  0.00  0.00      A    C  
ATOM   3964  O   LEU A 246      55.027 119.251  11.131  0.00  0.00      A    O  
ATOM   3965  CB  LEU A 246      56.118 116.790   9.621  0.00  0.00      A    C  
ATOM   3966  CG  LEU A 246      56.764 115.395   9.485  0.00  0.00      A    C  
ATOM   3967  CD1 LEU A 246      55.806 114.433   8.752  0.00  0.00      A    C  
ATOM   3968  CD2 LEU A 246      58.156 115.459   8.818  0.00  0.00      A    C  
ATOM   3969  H   LEU A 246      55.826 116.910  12.234  0.00  0.00      A    H  
ATOM   3970  HA  LEU A 246      57.860 117.898  10.286  0.00  0.00      A    H  
ATOM   3971  HB2 LEU A 246      55.090 116.671   9.955  0.00  0.00      A    H  
ATOM   3972  HB3 LEU A 246      56.045 117.243   8.632  0.00  0.00      A    H  
ATOM   3973  HG  LEU A 246      56.906 114.991  10.489  0.00  0.00      A    H  
ATOM   3974 HD11 LEU A 246      56.314 113.794   8.029  0.00  0.00      A    H  
ATOM   3975 HD12 LEU A 246      55.304 113.777   9.464  0.00  0.00      A    H  
ATOM   3976 HD13 LEU A 246      55.024 114.968   8.211  0.00  0.00      A    H  
ATOM   3977 HD21 LEU A 246      58.202 114.910   7.877  0.00  0.00      A    H  
ATOM   3978 HD22 LEU A 246      58.462 116.480   8.590  0.00  0.00      A    H  
ATOM   3979 HD23 LEU A 246      58.916 115.033   9.471  0.00  0.00      A    H  
ATOM   3980  N   VAL A 247      56.667 120.094   9.818  0.00  0.00      A    N  
ATOM   3981  CA  VAL A 247      56.113 121.428   9.618  0.00  0.00      A    C  
ATOM   3982  C   VAL A 247      56.145 121.719   8.104  0.00  0.00      A    C  
ATOM   3983  O   VAL A 247      57.223 121.678   7.504  0.00  0.00      A    O  
ATOM   3984  CB  VAL A 247      56.956 122.504  10.367  0.00  0.00      A    C  
ATOM   3985  CG1 VAL A 247      56.441 123.938  10.141  0.00  0.00      A    C  
ATOM   3986  CG2 VAL A 247      57.047 122.220  11.881  0.00  0.00      A    C  
ATOM   3987  H   VAL A 247      57.556 119.918   9.349  0.00  0.00      A    H  
ATOM   3988  HA  VAL A 247      55.081 121.478   9.967  0.00  0.00      A    H  
ATOM   3989  HB  VAL A 247      57.978 122.471   9.987  0.00  0.00      A    H  
ATOM   3990 HG11 VAL A 247      56.967 124.658  10.766  0.00  0.00      A    H  
ATOM   3991 HG12 VAL A 247      56.565 124.263   9.108  0.00  0.00      A    H  
ATOM   3992 HG13 VAL A 247      55.384 124.007  10.388  0.00  0.00      A    H  
ATOM   3993 HG21 VAL A 247      57.607 122.995  12.402  0.00  0.00      A    H  
ATOM   3994 HG22 VAL A 247      56.058 122.167  12.335  0.00  0.00      A    H  
ATOM   3995 HG23 VAL A 247      57.554 121.276  12.084  0.00  0.00      A    H  
ATOM   3996  N   GLU A 248      54.976 121.998   7.513  0.00  0.00      A    N  
ATOM   3997  CA  GLU A 248      54.820 122.323   6.098  0.00  0.00      A    C  
ATOM   3998  C   GLU A 248      54.432 123.804   5.956  0.00  0.00      A    C  
ATOM   3999  O   GLU A 248      53.602 124.314   6.720  0.00  0.00      A    O  
ATOM   4000  CB  GLU A 248      53.782 121.375   5.462  0.00  0.00      A    C  
ATOM   4001  CG  GLU A 248      53.659 121.514   3.928  0.00  0.00      A    C  
ATOM   4002  CD  GLU A 248      52.706 120.494   3.312  0.00  0.00      A    C  
ATOM   4003  OE1 GLU A 248      51.482 120.626   3.509  0.00  0.00      A    O  
ATOM   4004  OE2 GLU A 248      53.193 119.581   2.615  0.00  0.00      A    O1-
ATOM   4005  H   GLU A 248      54.135 122.097   8.081  0.00  0.00      A    H  
ATOM   4006  HA  GLU A 248      55.766 122.160   5.582  0.00  0.00      A    H  
ATOM   4007  HB2 GLU A 248      54.035 120.345   5.709  0.00  0.00      A    H  
ATOM   4008  HB3 GLU A 248      52.808 121.556   5.910  0.00  0.00      A    H  
ATOM   4009  HG2 GLU A 248      53.308 122.512   3.661  0.00  0.00      A    H  
ATOM   4010  HG3 GLU A 248      54.643 121.404   3.469  0.00  0.00      A    H  
ATOM   4011  N   THR A 249      55.048 124.464   4.973  0.00  0.00      A    N  
ATOM   4012  CA  THR A 249      54.910 125.887   4.712  0.00  0.00      A    C  
ATOM   4013  C   THR A 249      54.086 126.140   3.426  0.00  0.00      A    C  
ATOM   4014  O   THR A 249      53.945 125.252   2.580  0.00  0.00      A    O  
ATOM   4015  CB  THR A 249      56.326 126.498   4.534  0.00  0.00      A    C  
ATOM   4016  CG2 THR A 249      57.243 126.279   5.750  0.00  0.00      A    C  
ATOM   4017  OG1 THR A 249      56.988 125.984   3.391  0.00  0.00      A    O  
ATOM   4018  H   THR A 249      55.727 123.995   4.381  0.00  0.00      A    H  
ATOM   4019  HA  THR A 249      54.411 126.369   5.549  0.00  0.00      A    H  
ATOM   4020  HB  THR A 249      56.221 127.576   4.393  0.00  0.00      A    H  
ATOM   4021  HG1 THR A 249      57.370 126.753   2.921  0.00  0.00      A    H  
ATOM   4022 HG21 THR A 249      58.227 126.717   5.589  0.00  0.00      A    H  
ATOM   4023 HG22 THR A 249      56.820 126.736   6.645  0.00  0.00      A    H  
ATOM   4024 HG23 THR A 249      57.399 125.221   5.961  0.00  0.00      A    H  
ATOM   4025  N   LEU A 250      53.556 127.365   3.293  0.00  0.00      A    N  
ATOM   4026  CA  LEU A 250      52.746 127.831   2.160  0.00  0.00      A    C  
ATOM   4027  C   LEU A 250      53.518 127.860   0.821  0.00  0.00      A    C  
ATOM   4028  O   LEU A 250      52.905 127.704  -0.234  0.00  0.00      A    O  
ATOM   4029  CB  LEU A 250      52.139 129.210   2.526  0.00  0.00      A    C  
ATOM   4030  CG  LEU A 250      51.153 129.836   1.510  0.00  0.00      A    C  
ATOM   4031  CD1 LEU A 250      49.955 128.912   1.200  0.00  0.00      A    C  
ATOM   4032  CD2 LEU A 250      50.695 131.233   1.984  0.00  0.00      A    C  
ATOM   4033  H   LEU A 250      53.654 128.013   4.074  0.00  0.00      A    H  
ATOM   4034  HA  LEU A 250      51.935 127.113   2.039  0.00  0.00      A    H  
ATOM   4035  HB2 LEU A 250      51.633 129.128   3.486  0.00  0.00      A    H  
ATOM   4036  HB3 LEU A 250      52.955 129.914   2.683  0.00  0.00      A    H  
ATOM   4037  HG  LEU A 250      51.686 129.996   0.572  0.00  0.00      A    H  
ATOM   4038 HD11 LEU A 250      49.015 129.454   1.096  0.00  0.00      A    H  
ATOM   4039 HD12 LEU A 250      50.114 128.379   0.262  0.00  0.00      A    H  
ATOM   4040 HD13 LEU A 250      49.804 128.165   1.977  0.00  0.00      A    H  
ATOM   4041 HD21 LEU A 250      49.614 131.312   2.096  0.00  0.00      A    H  
ATOM   4042 HD22 LEU A 250      51.124 131.500   2.949  0.00  0.00      A    H  
ATOM   4043 HD23 LEU A 250      51.000 132.003   1.274  0.00  0.00      A    H  
ATOM   4044  N   ASN A 251      54.847 128.018   0.877  0.00  0.00      A    N  
ATOM   4045  CA  ASN A 251      55.753 127.896  -0.275  0.00  0.00      A    C  
ATOM   4046  C   ASN A 251      56.172 126.433  -0.559  0.00  0.00      A    C  
ATOM   4047  O   ASN A 251      56.969 126.208  -1.470  0.00  0.00      A    O  
ATOM   4048  CB  ASN A 251      56.964 128.861  -0.149  0.00  0.00      A    C  
ATOM   4049  CG  ASN A 251      57.956 128.526   0.968  0.00  0.00      A    C  
ATOM   4050  ND2 ASN A 251      59.254 128.587   0.699  0.00  0.00      A    N  
ATOM   4051  OD1 ASN A 251      57.547 128.234   2.087  0.00  0.00      A    O  
ATOM   4052  H   ASN A 251      55.296 128.124   1.777  0.00  0.00      A    H  
ATOM   4053  HA  ASN A 251      55.221 128.203  -1.177  0.00  0.00      A    H  
ATOM   4054  HB2 ASN A 251      57.498 128.883  -1.100  0.00  0.00      A    H  
ATOM   4055  HB3 ASN A 251      56.607 129.878   0.014  0.00  0.00      A    H  
ATOM   4056 HD21 ASN A 251      59.591 128.843  -0.217  0.00  0.00      A    H  
ATOM   4057 HD22 ASN A 251      59.941 128.386   1.416  0.00  0.00      A    H  
ATOM   4058  N   HIS A 252      55.602 125.468   0.179  0.00  0.00      A    N  
ATOM   4059  CA  HIS A 252      55.697 124.018  -0.019  0.00  0.00      A    C  
ATOM   4060  C   HIS A 252      57.097 123.442   0.265  0.00  0.00      A    C  
ATOM   4061  O   HIS A 252      57.538 122.523  -0.429  0.00  0.00      A    O  
ATOM   4062  CB  HIS A 252      55.124 123.577  -1.394  0.00  0.00      A    C  
ATOM   4063  CG  HIS A 252      53.662 123.882  -1.645  0.00  0.00      A    C  
ATOM   4064  CD2 HIS A 252      52.652 124.338  -0.824  0.00  0.00      A    C  
ATOM   4065  ND1 HIS A 252      53.067 123.696  -2.884  0.00  0.00      A    N  
ATOM   4066  CE1 HIS A 252      51.780 124.032  -2.774  0.00  0.00      A    C  
ATOM   4067  NE2 HIS A 252      51.458 124.427  -1.547  0.00  0.00      A    N  
ATOM   4068  H   HIS A 252      54.986 125.738   0.939  0.00  0.00      A    H  
ATOM   4069  HA  HIS A 252      55.060 123.572   0.745  0.00  0.00      A    H  
ATOM   4070  HB2 HIS A 252      55.715 124.004  -2.204  0.00  0.00      A    H  
ATOM   4071  HB3 HIS A 252      55.226 122.496  -1.495  0.00  0.00      A    H  
ATOM   4072  HD1 HIS A 252      53.509 123.362  -3.735  0.00  0.00      A    H  
ATOM   4073  HD2 HIS A 252      52.692 124.603   0.224  0.00  0.00      A    H  
ATOM   4074  HE1 HIS A 252      51.076 123.982  -3.595  0.00  0.00      A    H  
ATOM   4075  N   GLU A 253      57.758 123.950   1.311  0.00  0.00      A    N  
ATOM   4076  CA  GLU A 253      58.904 123.296   1.938  0.00  0.00      A    C  
ATOM   4077  C   GLU A 253      58.391 122.451   3.122  0.00  0.00      A    C  
ATOM   4078  O   GLU A 253      57.324 122.740   3.671  0.00  0.00      A    O  
ATOM   4079  CB  GLU A 253      59.935 124.355   2.370  0.00  0.00      A    C  
ATOM   4080  CG  GLU A 253      60.578 125.105   1.183  0.00  0.00      A    C  
ATOM   4081  CD  GLU A 253      61.621 126.135   1.603  0.00  0.00      A    C  
ATOM   4082  OE1 GLU A 253      61.548 126.662   2.733  0.00  0.00      A    O  
ATOM   4083  OE2 GLU A 253      62.498 126.471   0.781  0.00  0.00      A    O1-
ATOM   4084  H   GLU A 253      57.313 124.657   1.892  0.00  0.00      A    H  
ATOM   4085  HA  GLU A 253      59.393 122.620   1.233  0.00  0.00      A    H  
ATOM   4086  HB2 GLU A 253      59.455 125.074   3.032  0.00  0.00      A    H  
ATOM   4087  HB3 GLU A 253      60.723 123.880   2.957  0.00  0.00      A    H  
ATOM   4088  HG2 GLU A 253      61.047 124.389   0.507  0.00  0.00      A    H  
ATOM   4089  HG3 GLU A 253      59.811 125.622   0.606  0.00  0.00      A    H  
ATOM   4090  N   MET A 254      59.140 121.398   3.465  0.00  0.00      A    N  
ATOM   4091  CA  MET A 254      58.794 120.428   4.501  0.00  0.00      A    C  
ATOM   4092  C   MET A 254      59.981 120.326   5.465  0.00  0.00      A    C  
ATOM   4093  O   MET A 254      61.003 119.728   5.115  0.00  0.00      A    O  
ATOM   4094  CB  MET A 254      58.435 119.077   3.832  0.00  0.00      A    C  
ATOM   4095  CG  MET A 254      58.254 117.884   4.791  0.00  0.00      A    C  
ATOM   4096  SD  MET A 254      57.022 118.112   6.103  0.00  0.00      A    S  
ATOM   4097  CE  MET A 254      55.492 117.967   5.142  0.00  0.00      A    C  
ATOM   4098  H   MET A 254      60.032 121.250   3.014  0.00  0.00      A    H  
ATOM   4099  HA  MET A 254      57.924 120.761   5.069  0.00  0.00      A    H  
ATOM   4100  HB2 MET A 254      57.528 119.202   3.241  0.00  0.00      A    H  
ATOM   4101  HB3 MET A 254      59.214 118.813   3.116  0.00  0.00      A    H  
ATOM   4102  HG2 MET A 254      57.981 116.998   4.217  0.00  0.00      A    H  
ATOM   4103  HG3 MET A 254      59.202 117.637   5.267  0.00  0.00      A    H  
ATOM   4104  HE1 MET A 254      54.626 118.024   5.801  0.00  0.00      A    H  
ATOM   4105  HE2 MET A 254      55.418 118.769   4.406  0.00  0.00      A    H  
ATOM   4106  HE3 MET A 254      55.455 117.013   4.616  0.00  0.00      A    H  
ATOM   4107  N   TYR A 255      59.830 120.921   6.647  0.00  0.00      A    N  
ATOM   4108  CA  TYR A 255      60.821 120.915   7.717  0.00  0.00      A    C  
ATOM   4109  C   TYR A 255      60.450 119.839   8.740  0.00  0.00      A    C  
ATOM   4110  O   TYR A 255      59.266 119.576   8.950  0.00  0.00      A    O  
ATOM   4111  CB  TYR A 255      60.899 122.316   8.355  0.00  0.00      A    C  
ATOM   4112  CG  TYR A 255      61.488 123.356   7.420  0.00  0.00      A    C  
ATOM   4113  CD1 TYR A 255      60.662 124.039   6.503  0.00  0.00      A    C  
ATOM   4114  CD2 TYR A 255      62.876 123.609   7.433  0.00  0.00      A    C  
ATOM   4115  CE1 TYR A 255      61.227 124.942   5.583  0.00  0.00      A    C  
ATOM   4116  CE2 TYR A 255      63.438 124.511   6.509  0.00  0.00      A    C  
ATOM   4117  CZ  TYR A 255      62.616 125.163   5.570  0.00  0.00      A    C  
ATOM   4118  OH  TYR A 255      63.174 125.980   4.634  0.00  0.00      A    O  
ATOM   4119  H   TYR A 255      58.917 121.296   6.904  0.00  0.00      A    H  
ATOM   4120  HA  TYR A 255      61.799 120.671   7.310  0.00  0.00      A    H  
ATOM   4121  HB2 TYR A 255      59.915 122.643   8.692  0.00  0.00      A    H  
ATOM   4122  HB3 TYR A 255      61.522 122.276   9.250  0.00  0.00      A    H  
ATOM   4123  HD1 TYR A 255      59.596 123.861   6.489  0.00  0.00      A    H  
ATOM   4124  HD2 TYR A 255      63.518 123.094   8.134  0.00  0.00      A    H  
ATOM   4125  HE1 TYR A 255      60.588 125.465   4.887  0.00  0.00      A    H  
ATOM   4126  HE2 TYR A 255      64.504 124.682   6.514  0.00  0.00      A    H  
ATOM   4127  HH  TYR A 255      62.530 126.271   3.939  0.00  0.00      A    H  
ATOM   4128  N   GLU A 256      61.468 119.229   9.348  0.00  0.00      A    N  
ATOM   4129  CA  GLU A 256      61.322 118.187  10.353  0.00  0.00      A    C  
ATOM   4130  C   GLU A 256      62.190 118.572  11.557  0.00  0.00      A    C  
ATOM   4131  O   GLU A 256      63.379 118.841  11.374  0.00  0.00      A    O  
ATOM   4132  CB  GLU A 256      61.718 116.842   9.720  0.00  0.00      A    C  
ATOM   4133  CG  GLU A 256      61.629 115.637  10.674  0.00  0.00      A    C  
ATOM   4134  CD  GLU A 256      62.065 114.340  10.016  0.00  0.00      A    C  
ATOM   4135  OE1 GLU A 256      62.575 113.455  10.731  0.00  0.00      A    O  
ATOM   4136  OE2 GLU A 256      62.015 114.230   8.771  0.00  0.00      A    O1-
ATOM   4137  H   GLU A 256      62.426 119.506   9.144  0.00  0.00      A    H  
ATOM   4138  HA  GLU A 256      60.285 118.116  10.677  0.00  0.00      A    H  
ATOM   4139  HB2 GLU A 256      61.068 116.658   8.864  0.00  0.00      A    H  
ATOM   4140  HB3 GLU A 256      62.731 116.909   9.321  0.00  0.00      A    H  
ATOM   4141  HG2 GLU A 256      62.266 115.798  11.543  0.00  0.00      A    H  
ATOM   4142  HG3 GLU A 256      60.610 115.521  11.044  0.00  0.00      A    H  
ATOM   4143  N   ALA A 257      61.584 118.598  12.748  0.00  0.00      A    N  
ATOM   4144  CA  ALA A 257      62.206 119.017  13.998  0.00  0.00      A    C  
ATOM   4145  C   ALA A 257      61.875 118.028  15.123  0.00  0.00      A    C  
ATOM   4146  O   ALA A 257      60.910 117.270  15.022  0.00  0.00      A    O  
ATOM   4147  CB  ALA A 257      61.681 120.413  14.349  0.00  0.00      A    C  
ATOM   4148  H   ALA A 257      60.608 118.311  12.823  0.00  0.00      A    H  
ATOM   4149  HA  ALA A 257      63.290 119.061  13.890  0.00  0.00      A    H  
ATOM   4150  HB1 ALA A 257      62.209 120.811  15.212  0.00  0.00      A    H  
ATOM   4151  HB2 ALA A 257      61.837 121.108  13.529  0.00  0.00      A    H  
ATOM   4152  HB3 ALA A 257      60.615 120.402  14.583  0.00  0.00      A    H  
ATOM   4153  N   LYS A 258      62.661 118.069  16.201  0.00  0.00      A    N  
ATOM   4154  CA  LYS A 258      62.425 117.287  17.414  0.00  0.00      A    C  
ATOM   4155  C   LYS A 258      61.321 117.935  18.274  0.00  0.00      A    C  
ATOM   4156  O   LYS A 258      60.494 117.222  18.842  0.00  0.00      A    O  
ATOM   4157  CB  LYS A 258      63.746 117.160  18.205  0.00  0.00      A    C  
ATOM   4158  CG  LYS A 258      64.872 116.453  17.422  0.00  0.00      A    C  
ATOM   4159  CD  LYS A 258      66.204 116.422  18.194  0.00  0.00      A    C  
ATOM   4160  CE  LYS A 258      67.302 115.572  17.523  0.00  0.00      A    C  
ATOM   4161  NZ  LYS A 258      67.727 116.100  16.215  0.00  0.00      A    N1+
ATOM   4162  H   LYS A 258      63.395 118.771  16.266  0.00  0.00      A    H  
ATOM   4163  HA  LYS A 258      62.094 116.284  17.135  0.00  0.00      A    H  
ATOM   4164  HB2 LYS A 258      64.084 118.149  18.519  0.00  0.00      A    H  
ATOM   4165  HB3 LYS A 258      63.555 116.609  19.128  0.00  0.00      A    H  
ATOM   4166  HG2 LYS A 258      64.555 115.435  17.191  0.00  0.00      A    H  
ATOM   4167  HG3 LYS A 258      65.025 116.950  16.464  0.00  0.00      A    H  
ATOM   4168  HD2 LYS A 258      66.569 117.441  18.333  0.00  0.00      A    H  
ATOM   4169  HD3 LYS A 258      66.029 116.035  19.199  0.00  0.00      A    H  
ATOM   4170  HE2 LYS A 258      68.177 115.528  18.172  0.00  0.00      A    H  
ATOM   4171  HE3 LYS A 258      66.955 114.545  17.399  0.00  0.00      A    H  
ATOM   4172  HZ1 LYS A 258      68.158 117.039  16.319  0.00  0.00      A    H  
ATOM   4173  HZ2 LYS A 258      68.433 115.506  15.818  0.00  0.00      A    H  
ATOM   4174  HZ3 LYS A 258      66.962 116.170  15.570  0.00  0.00      A    H  
ATOM   4175  N   TYR A 259      61.324 119.271  18.323  0.00  0.00      A    N  
ATOM   4176  CA  TYR A 259      60.376 120.118  19.044  0.00  0.00      A    C  
ATOM   4177  C   TYR A 259      60.089 121.350  18.171  0.00  0.00      A    C  
ATOM   4178  O   TYR A 259      60.874 121.645  17.267  0.00  0.00      A    O  
ATOM   4179  CB  TYR A 259      60.984 120.563  20.395  0.00  0.00      A    C  
ATOM   4180  CG  TYR A 259      61.489 119.456  21.309  0.00  0.00      A    C  
ATOM   4181  CD1 TYR A 259      62.871 119.182  21.387  0.00  0.00      A    C  
ATOM   4182  CD2 TYR A 259      60.584 118.702  22.084  0.00  0.00      A    C  
ATOM   4183  CE1 TYR A 259      63.345 118.162  22.233  0.00  0.00      A    C  
ATOM   4184  CE2 TYR A 259      61.058 117.682  22.933  0.00  0.00      A    C  
ATOM   4185  CZ  TYR A 259      62.440 117.411  23.008  0.00  0.00      A    C  
ATOM   4186  OH  TYR A 259      62.910 116.420  23.820  0.00  0.00      A    O  
ATOM   4187  H   TYR A 259      61.993 119.785  17.763  0.00  0.00      A    H  
ATOM   4188  HA  TYR A 259      59.441 119.584  19.210  0.00  0.00      A    H  
ATOM   4189  HB2 TYR A 259      61.816 121.242  20.205  0.00  0.00      A    H  
ATOM   4190  HB3 TYR A 259      60.248 121.151  20.945  0.00  0.00      A    H  
ATOM   4191  HD1 TYR A 259      63.575 119.752  20.797  0.00  0.00      A    H  
ATOM   4192  HD2 TYR A 259      59.524 118.900  22.023  0.00  0.00      A    H  
ATOM   4193  HE1 TYR A 259      64.405 117.960  22.282  0.00  0.00      A    H  
ATOM   4194  HE2 TYR A 259      60.352 117.110  23.518  0.00  0.00      A    H  
ATOM   4195  HH  TYR A 259      62.210 115.949  24.291  0.00  0.00      A    H  
ATOM   4196  N   VAL A 260      59.001 122.068  18.455  0.00  0.00      A    N  
ATOM   4197  CA  VAL A 260      58.657 123.317  17.778  0.00  0.00      A    C  
ATOM   4198  C   VAL A 260      58.402 124.407  18.837  0.00  0.00      A    C  
ATOM   4199  O   VAL A 260      57.829 124.110  19.888  0.00  0.00      A    O  
ATOM   4200  CB  VAL A 260      57.394 123.139  16.879  0.00  0.00      A    C  
ATOM   4201  CG1 VAL A 260      56.813 124.443  16.289  0.00  0.00      A    C  
ATOM   4202  CG2 VAL A 260      57.661 122.147  15.733  0.00  0.00      A    C  
ATOM   4203  H   VAL A 260      58.387 121.801  19.222  0.00  0.00      A    H  
ATOM   4204  HA  VAL A 260      59.485 123.642  17.153  0.00  0.00      A    H  
ATOM   4205  HB  VAL A 260      56.610 122.698  17.492  0.00  0.00      A    H  
ATOM   4206 HG11 VAL A 260      55.993 124.235  15.603  0.00  0.00      A    H  
ATOM   4207 HG12 VAL A 260      56.412 125.102  17.058  0.00  0.00      A    H  
ATOM   4208 HG13 VAL A 260      57.573 124.996  15.735  0.00  0.00      A    H  
ATOM   4209 HG21 VAL A 260      56.789 122.042  15.086  0.00  0.00      A    H  
ATOM   4210 HG22 VAL A 260      58.494 122.473  15.113  0.00  0.00      A    H  
ATOM   4211 HG23 VAL A 260      57.903 121.154  16.112  0.00  0.00      A    H  
ATOM   4212  N   ILE A 261      58.809 125.646  18.537  0.00  0.00      A    N  
ATOM   4213  CA  ILE A 261      58.433 126.838  19.291  0.00  0.00      A    C  
ATOM   4214  C   ILE A 261      57.555 127.704  18.372  0.00  0.00      A    C  
ATOM   4215  O   ILE A 261      58.003 128.115  17.304  0.00  0.00      A    O  
ATOM   4216  CB  ILE A 261      59.661 127.670  19.771  0.00  0.00      A    C  
ATOM   4217  CG1 ILE A 261      60.510 126.832  20.753  0.00  0.00      A    C  
ATOM   4218  CG2 ILE A 261      59.272 129.025  20.418  0.00  0.00      A    C  
ATOM   4219  CD1 ILE A 261      61.768 127.542  21.263  0.00  0.00      A    C  
ATOM   4220  H   ILE A 261      59.262 125.811  17.639  0.00  0.00      A    H  
ATOM   4221  HA  ILE A 261      57.865 126.563  20.177  0.00  0.00      A    H  
ATOM   4222  HB  ILE A 261      60.280 127.891  18.900  0.00  0.00      A    H  
ATOM   4223 HG12 ILE A 261      59.898 126.542  21.609  0.00  0.00      A    H  
ATOM   4224 HG13 ILE A 261      60.814 125.902  20.274  0.00  0.00      A    H  
ATOM   4225 HG21 ILE A 261      60.146 129.586  20.749  0.00  0.00      A    H  
ATOM   4226 HG22 ILE A 261      58.746 129.685  19.728  0.00  0.00      A    H  
ATOM   4227 HG23 ILE A 261      58.630 128.873  21.286  0.00  0.00      A    H  
ATOM   4228 HD11 ILE A 261      62.494 126.828  21.644  0.00  0.00      A    H  
ATOM   4229 HD12 ILE A 261      62.251 128.110  20.469  0.00  0.00      A    H  
ATOM   4230 HD13 ILE A 261      61.531 128.218  22.085  0.00  0.00      A    H  
ATOM   4231  N   SER A 262      56.326 127.980  18.800  0.00  0.00      A    N  
ATOM   4232  CA  SER A 262      55.406 128.875  18.118  0.00  0.00      A    C  
ATOM   4233  C   SER A 262      55.467 130.236  18.835  0.00  0.00      A    C  
ATOM   4234  O   SER A 262      54.957 130.351  19.948  0.00  0.00      A    O  
ATOM   4235  CB  SER A 262      54.014 128.209  18.124  0.00  0.00      A    C  
ATOM   4236  OG  SER A 262      53.086 128.916  17.325  0.00  0.00      A    O  
ATOM   4237  H   SER A 262      56.007 127.591  19.688  0.00  0.00      A    H  
ATOM   4238  HA  SER A 262      55.706 129.008  17.082  0.00  0.00      A    H  
ATOM   4239  HB2 SER A 262      54.083 127.193  17.731  0.00  0.00      A    H  
ATOM   4240  HB3 SER A 262      53.630 128.120  19.140  0.00  0.00      A    H  
ATOM   4241  HG  SER A 262      52.233 128.476  17.417  0.00  0.00      A    H  
ATOM   4242  N   ALA A 263      56.141 131.227  18.234  0.00  0.00      A    N  
ATOM   4243  CA  ALA A 263      56.348 132.555  18.823  0.00  0.00      A    C  
ATOM   4244  C   ALA A 263      55.320 133.598  18.341  0.00  0.00      A    C  
ATOM   4245  O   ALA A 263      55.444 134.776  18.678  0.00  0.00      A    O  
ATOM   4246  CB  ALA A 263      57.787 133.007  18.526  0.00  0.00      A    C  
ATOM   4247  H   ALA A 263      56.536 131.096  17.305  0.00  0.00      A    H  
ATOM   4248  HA  ALA A 263      56.242 132.501  19.907  0.00  0.00      A    H  
ATOM   4249  HB1 ALA A 263      57.999 133.965  18.998  0.00  0.00      A    H  
ATOM   4250  HB2 ALA A 263      58.513 132.289  18.909  0.00  0.00      A    H  
ATOM   4251  HB3 ALA A 263      57.964 133.126  17.456  0.00  0.00      A    H  
ATOM   4252  N   ILE A 264      54.339 133.170  17.540  0.00  0.00      A    N  
ATOM   4253  CA  ILE A 264      53.279 134.013  16.986  0.00  0.00      A    C  
ATOM   4254  C   ILE A 264      52.270 134.475  18.079  0.00  0.00      A    C  
ATOM   4255  O   ILE A 264      52.116 133.771  19.081  0.00  0.00      A    O  
ATOM   4256  CB  ILE A 264      52.514 133.238  15.864  0.00  0.00      A    C  
ATOM   4257  CG1 ILE A 264      51.611 132.080  16.367  0.00  0.00      A    C  
ATOM   4258  CG2 ILE A 264      53.502 132.753  14.782  0.00  0.00      A    C  
ATOM   4259  CD1 ILE A 264      50.947 131.262  15.252  0.00  0.00      A    C  
ATOM   4260  H   ILE A 264      54.279 132.183  17.336  0.00  0.00      A    H  
ATOM   4261  HA  ILE A 264      53.774 134.875  16.542  0.00  0.00      A    H  
ATOM   4262  HB  ILE A 264      51.853 133.955  15.375  0.00  0.00      A    H  
ATOM   4263 HG12 ILE A 264      52.202 131.407  16.989  0.00  0.00      A    H  
ATOM   4264 HG13 ILE A 264      50.819 132.458  17.014  0.00  0.00      A    H  
ATOM   4265 HG21 ILE A 264      52.985 132.423  13.881  0.00  0.00      A    H  
ATOM   4266 HG22 ILE A 264      54.183 133.548  14.483  0.00  0.00      A    H  
ATOM   4267 HG23 ILE A 264      54.110 131.919  15.133  0.00  0.00      A    H  
ATOM   4268 HD11 ILE A 264      50.098 130.699  15.639  0.00  0.00      A    H  
ATOM   4269 HD12 ILE A 264      50.585 131.895  14.442  0.00  0.00      A    H  
ATOM   4270 HD13 ILE A 264      51.648 130.542  14.831  0.00  0.00      A    H  
ATOM   4271  N   PRO A 265      51.547 135.599  17.841  0.00  0.00      A    N  
ATOM   4272  CA  PRO A 265      50.279 135.931  18.537  0.00  0.00      A    C  
ATOM   4273  C   PRO A 265      49.285 134.739  18.515  0.00  0.00      A    C  
ATOM   4274  O   PRO A 265      48.847 134.390  17.417  0.00  0.00      A    O  
ATOM   4275  CB  PRO A 265      49.743 137.132  17.726  0.00  0.00      A    C  
ATOM   4276  CG  PRO A 265      50.971 137.784  17.125  0.00  0.00      A    C  
ATOM   4277  CD  PRO A 265      51.881 136.605  16.833  0.00  0.00      A    C  
ATOM   4278  HA  PRO A 265      50.530 136.282  19.537  0.00  0.00      A    H  
ATOM   4279  HB2 PRO A 265      49.081 136.820  16.918  0.00  0.00      A    H  
ATOM   4280  HB3 PRO A 265      49.178 137.828  18.347  0.00  0.00      A    H  
ATOM   4281  HG2 PRO A 265      50.764 138.389  16.244  0.00  0.00      A    H  
ATOM   4282  HG3 PRO A 265      51.430 138.435  17.866  0.00  0.00      A    H  
ATOM   4283  HD2 PRO A 265      51.687 136.212  15.835  0.00  0.00      A    H  
ATOM   4284  HD3 PRO A 265      52.921 136.917  16.897  0.00  0.00      A    H  
ATOM   4285  N   PRO A 266      49.025 134.070  19.667  0.00  0.00      A    N  
ATOM   4286  CA  PRO A 266      48.315 132.770  19.739  0.00  0.00      A    C  
ATOM   4287  C   PRO A 266      47.058 132.565  18.869  0.00  0.00      A    C  
ATOM   4288  O   PRO A 266      46.880 131.471  18.335  0.00  0.00      A    O  
ATOM   4289  CB  PRO A 266      48.007 132.604  21.235  0.00  0.00      A    C  
ATOM   4290  CG  PRO A 266      49.165 133.305  21.922  0.00  0.00      A    C  
ATOM   4291  CD  PRO A 266      49.450 134.490  21.006  0.00  0.00      A    C  
ATOM   4292  HA  PRO A 266      49.049 132.017  19.445  0.00  0.00      A    H  
ATOM   4293  HB2 PRO A 266      47.069 133.100  21.494  0.00  0.00      A    H  
ATOM   4294  HB3 PRO A 266      47.917 131.558  21.532  0.00  0.00      A    H  
ATOM   4295  HG2 PRO A 266      48.957 133.598  22.952  0.00  0.00      A    H  
ATOM   4296  HG3 PRO A 266      50.032 132.642  21.935  0.00  0.00      A    H  
ATOM   4297  HD2 PRO A 266      48.851 135.354  21.293  0.00  0.00      A    H  
ATOM   4298  HD3 PRO A 266      50.505 134.763  21.069  0.00  0.00      A    H  
ATOM   4299  N   THR A 267      46.239 133.612  18.691  0.00  0.00      A    N  
ATOM   4300  CA  THR A 267      45.067 133.618  17.811  0.00  0.00      A    C  
ATOM   4301  C   THR A 267      45.380 133.258  16.334  0.00  0.00      A    C  
ATOM   4302  O   THR A 267      44.556 132.622  15.673  0.00  0.00      A    O  
ATOM   4303  CB  THR A 267      44.313 134.980  17.909  0.00  0.00      A    C  
ATOM   4304  CG2 THR A 267      45.166 136.207  17.537  0.00  0.00      A    C  
ATOM   4305  OG1 THR A 267      43.154 135.040  17.096  0.00  0.00      A    O  
ATOM   4306  H   THR A 267      46.452 134.487  19.145  0.00  0.00      A    H  
ATOM   4307  HA  THR A 267      44.404 132.842  18.192  0.00  0.00      A    H  
ATOM   4308  HB  THR A 267      43.975 135.090  18.938  0.00  0.00      A    H  
ATOM   4309  HG1 THR A 267      42.558 134.322  17.387  0.00  0.00      A    H  
ATOM   4310 HG21 THR A 267      44.594 137.126  17.669  0.00  0.00      A    H  
ATOM   4311 HG22 THR A 267      46.049 136.290  18.171  0.00  0.00      A    H  
ATOM   4312 HG23 THR A 267      45.504 136.176  16.501  0.00  0.00      A    H  
ATOM   4313  N   LEU A 268      46.597 133.570  15.861  0.00  0.00      A    N  
ATOM   4314  CA  LEU A 268      47.079 133.232  14.520  0.00  0.00      A    C  
ATOM   4315  C   LEU A 268      47.361 131.729  14.332  0.00  0.00      A    C  
ATOM   4316  O   LEU A 268      47.585 131.305  13.199  0.00  0.00      A    O  
ATOM   4317  CB  LEU A 268      48.304 134.097  14.152  0.00  0.00      A    C  
ATOM   4318  CG  LEU A 268      48.041 135.620  14.170  0.00  0.00      A    C  
ATOM   4319  CD1 LEU A 268      49.319 136.397  13.812  0.00  0.00      A    C  
ATOM   4320  CD2 LEU A 268      46.859 136.038  13.273  0.00  0.00      A    C  
ATOM   4321  H   LEU A 268      47.284 134.000  16.477  0.00  0.00      A    H  
ATOM   4322  HA  LEU A 268      46.277 133.461  13.817  0.00  0.00      A    H  
ATOM   4323  HB2 LEU A 268      49.128 133.859  14.827  0.00  0.00      A    H  
ATOM   4324  HB3 LEU A 268      48.652 133.815  13.156  0.00  0.00      A    H  
ATOM   4325  HG  LEU A 268      47.784 135.900  15.192  0.00  0.00      A    H  
ATOM   4326 HD11 LEU A 268      49.266 136.824  12.811  0.00  0.00      A    H  
ATOM   4327 HD12 LEU A 268      49.485 137.222  14.506  0.00  0.00      A    H  
ATOM   4328 HD13 LEU A 268      50.208 135.767  13.840  0.00  0.00      A    H  
ATOM   4329 HD21 LEU A 268      46.998 137.031  12.847  0.00  0.00      A    H  
ATOM   4330 HD22 LEU A 268      46.710 135.347  12.443  0.00  0.00      A    H  
ATOM   4331 HD23 LEU A 268      45.932 136.071  13.847  0.00  0.00      A    H  
ATOM   4332  N   GLY A 269      47.238 130.923  15.399  0.00  0.00      A    N  
ATOM   4333  CA  GLY A 269      47.171 129.461  15.341  0.00  0.00      A    C  
ATOM   4334  C   GLY A 269      45.974 128.977  14.499  0.00  0.00      A    C  
ATOM   4335  O   GLY A 269      46.014 127.866  13.982  0.00  0.00      A    O  
ATOM   4336  H   GLY A 269      47.062 131.341  16.308  0.00  0.00      A    H  
ATOM   4337  HA2 GLY A 269      48.099 129.067  14.922  0.00  0.00      A    H  
ATOM   4338  HA3 GLY A 269      47.079 129.066  16.354  0.00  0.00      A    H  
ATOM   4339  N   MET A 270      44.952 129.823  14.278  0.00  0.00      A    N  
ATOM   4340  CA  MET A 270      43.864 129.610  13.316  0.00  0.00      A    C  
ATOM   4341  C   MET A 270      44.339 129.414  11.860  0.00  0.00      A    C  
ATOM   4342  O   MET A 270      43.615 128.801  11.075  0.00  0.00      A    O  
ATOM   4343  CB  MET A 270      42.879 130.800  13.380  0.00  0.00      A    C  
ATOM   4344  CG  MET A 270      41.958 130.790  14.609  0.00  0.00      A    C  
ATOM   4345  SD  MET A 270      40.715 129.463  14.610  0.00  0.00      A    S  
ATOM   4346  CE  MET A 270      39.590 130.043  13.309  0.00  0.00      A    C  
ATOM   4347  H   MET A 270      44.964 130.724  14.742  0.00  0.00      A    H  
ATOM   4348  HA  MET A 270      43.343 128.693  13.599  0.00  0.00      A    H  
ATOM   4349  HB2 MET A 270      43.430 131.741  13.343  0.00  0.00      A    H  
ATOM   4350  HB3 MET A 270      42.253 130.811  12.488  0.00  0.00      A    H  
ATOM   4351  HG2 MET A 270      42.554 130.703  15.517  0.00  0.00      A    H  
ATOM   4352  HG3 MET A 270      41.440 131.746  14.688  0.00  0.00      A    H  
ATOM   4353  HE1 MET A 270      38.714 129.396  13.255  0.00  0.00      A    H  
ATOM   4354  HE2 MET A 270      39.251 131.059  13.516  0.00  0.00      A    H  
ATOM   4355  HE3 MET A 270      40.077 130.031  12.334  0.00  0.00      A    H  
ATOM   4356  N   LYS A 271      45.525 129.934  11.511  0.00  0.00      A    N  
ATOM   4357  CA  LYS A 271      46.126 129.780  10.187  0.00  0.00      A    C  
ATOM   4358  C   LYS A 271      46.831 128.419  10.007  0.00  0.00      A    C  
ATOM   4359  O   LYS A 271      47.134 128.059   8.869  0.00  0.00      A    O  
ATOM   4360  CB  LYS A 271      47.117 130.940   9.929  0.00  0.00      A    C  
ATOM   4361  CG  LYS A 271      46.469 132.341   9.991  0.00  0.00      A    C  
ATOM   4362  CD  LYS A 271      47.444 133.509   9.731  0.00  0.00      A    C  
ATOM   4363  CE  LYS A 271      48.094 133.554   8.330  0.00  0.00      A    C  
ATOM   4364  NZ  LYS A 271      47.107 133.635   7.235  0.00  0.00      A    N1+
ATOM   4365  H   LYS A 271      46.097 130.404  12.207  0.00  0.00      A    H  
ATOM   4366  HA  LYS A 271      45.340 129.836   9.432  0.00  0.00      A    H  
ATOM   4367  HB2 LYS A 271      47.941 130.885  10.642  0.00  0.00      A    H  
ATOM   4368  HB3 LYS A 271      47.569 130.793   8.948  0.00  0.00      A    H  
ATOM   4369  HG2 LYS A 271      45.625 132.389   9.302  0.00  0.00      A    H  
ATOM   4370  HG3 LYS A 271      46.037 132.490  10.982  0.00  0.00      A    H  
ATOM   4371  HD2 LYS A 271      46.928 134.452   9.919  0.00  0.00      A    H  
ATOM   4372  HD3 LYS A 271      48.238 133.472  10.480  0.00  0.00      A    H  
ATOM   4373  HE2 LYS A 271      48.751 134.423   8.270  0.00  0.00      A    H  
ATOM   4374  HE3 LYS A 271      48.732 132.682   8.177  0.00  0.00      A    H  
ATOM   4375  HZ1 LYS A 271      46.519 134.445   7.332  0.00  0.00      A    H  
ATOM   4376  HZ2 LYS A 271      47.583 133.703   6.350  0.00  0.00      A    H  
ATOM   4377  HZ3 LYS A 271      46.525 132.816   7.205  0.00  0.00      A    H  
ATOM   4378  N   ILE A 272      47.098 127.701  11.105  0.00  0.00      A    N  
ATOM   4379  CA  ILE A 272      47.854 126.455  11.109  0.00  0.00      A    C  
ATOM   4380  C   ILE A 272      46.881 125.278  11.314  0.00  0.00      A    C  
ATOM   4381  O   ILE A 272      46.038 125.302  12.212  0.00  0.00      A    O  
ATOM   4382  CB  ILE A 272      48.936 126.442  12.232  0.00  0.00      A    C  
ATOM   4383  CG1 ILE A 272      49.908 127.638  12.073  0.00  0.00      A    C  
ATOM   4384  CG2 ILE A 272      49.731 125.115  12.288  0.00  0.00      A    C  
ATOM   4385  CD1 ILE A 272      50.922 127.793  13.215  0.00  0.00      A    C  
ATOM   4386  H   ILE A 272      46.727 127.985  12.006  0.00  0.00      A    H  
ATOM   4387  HA  ILE A 272      48.370 126.330  10.157  0.00  0.00      A    H  
ATOM   4388  HB  ILE A 272      48.426 126.555  13.190  0.00  0.00      A    H  
ATOM   4389 HG12 ILE A 272      50.445 127.543  11.128  0.00  0.00      A    H  
ATOM   4390 HG13 ILE A 272      49.354 128.574  12.000  0.00  0.00      A    H  
ATOM   4391 HG21 ILE A 272      50.488 125.138  13.071  0.00  0.00      A    H  
ATOM   4392 HG22 ILE A 272      49.097 124.259  12.519  0.00  0.00      A    H  
ATOM   4393 HG23 ILE A 272      50.237 124.915  11.343  0.00  0.00      A    H  
ATOM   4394 HD11 ILE A 272      51.272 128.822  13.279  0.00  0.00      A    H  
ATOM   4395 HD12 ILE A 272      50.489 127.527  14.180  0.00  0.00      A    H  
ATOM   4396 HD13 ILE A 272      51.798 127.165  13.054  0.00  0.00      A    H  
ATOM   4397  N   HIS A 273      47.018 124.259  10.465  0.00  0.00      A    N  
ATOM   4398  CA  HIS A 273      46.262 123.015  10.525  0.00  0.00      A    C  
ATOM   4399  C   HIS A 273      47.082 121.997  11.334  0.00  0.00      A    C  
ATOM   4400  O   HIS A 273      47.915 121.289  10.769  0.00  0.00      A    O  
ATOM   4401  CB  HIS A 273      45.977 122.524   9.089  0.00  0.00      A    C  
ATOM   4402  CG  HIS A 273      45.174 123.470   8.226  0.00  0.00      A    C  
ATOM   4403  CD2 HIS A 273      43.835 123.516   7.906  0.00  0.00      A    C  
ATOM   4404  ND1 HIS A 273      45.754 124.517   7.531  0.00  0.00      A    N  
ATOM   4405  CE1 HIS A 273      44.789 125.150   6.864  0.00  0.00      A    C  
ATOM   4406  NE2 HIS A 273      43.595 124.591   7.043  0.00  0.00      A    N  
ATOM   4407  H   HIS A 273      47.687 124.332   9.705  0.00  0.00      A    H  
ATOM   4408  HA  HIS A 273      45.302 123.170  11.021  0.00  0.00      A    H  
ATOM   4409  HB2 HIS A 273      46.918 122.348   8.572  0.00  0.00      A    H  
ATOM   4410  HB3 HIS A 273      45.459 121.564   9.123  0.00  0.00      A    H  
ATOM   4411  HD1 HIS A 273      46.746 124.768   7.547  0.00  0.00      A    H  
ATOM   4412  HD2 HIS A 273      43.035 122.865   8.231  0.00  0.00      A    H  
ATOM   4413  HE1 HIS A 273      44.963 126.019   6.242  0.00  0.00      A    H  
ATOM   4414  N   PHE A 274      46.879 121.975  12.655  0.00  0.00      A    N  
ATOM   4415  CA  PHE A 274      47.527 121.026  13.562  0.00  0.00      A    C  
ATOM   4416  C   PHE A 274      46.972 119.604  13.345  0.00  0.00      A    C  
ATOM   4417  O   PHE A 274      45.749 119.437  13.315  0.00  0.00      A    O  
ATOM   4418  CB  PHE A 274      47.290 121.453  15.027  0.00  0.00      A    C  
ATOM   4419  CG  PHE A 274      47.795 122.837  15.400  0.00  0.00      A    C  
ATOM   4420  CD1 PHE A 274      49.169 123.056  15.632  0.00  0.00      A    C  
ATOM   4421  CD2 PHE A 274      46.917 123.942  15.394  0.00  0.00      A    C  
ATOM   4422  CE1 PHE A 274      49.629 124.335  15.920  0.00  0.00      A    C  
ATOM   4423  CE2 PHE A 274      47.397 125.210  15.688  0.00  0.00      A    C  
ATOM   4424  CZ  PHE A 274      48.746 125.407  15.953  0.00  0.00      A    C  
ATOM   4425  H   PHE A 274      46.238 122.633  13.075  0.00  0.00      A    H  
ATOM   4426  HA  PHE A 274      48.600 121.038  13.368  0.00  0.00      A    H  
ATOM   4427  HB2 PHE A 274      46.228 121.389  15.274  0.00  0.00      A    H  
ATOM   4428  HB3 PHE A 274      47.782 120.735  15.686  0.00  0.00      A    H  
ATOM   4429  HD1 PHE A 274      49.866 122.232  15.595  0.00  0.00      A    H  
ATOM   4430  HD2 PHE A 274      45.867 123.811  15.179  0.00  0.00      A    H  
ATOM   4431  HE1 PHE A 274      50.678 124.502  16.114  0.00  0.00      A    H  
ATOM   4432  HE2 PHE A 274      46.717 126.049  15.702  0.00  0.00      A    H  
ATOM   4433  HZ  PHE A 274      49.112 126.399  16.172  0.00  0.00      A    H  
ATOM   4434  N   ASN A 275      47.856 118.605  13.238  0.00  0.00      A    N  
ATOM   4435  CA  ASN A 275      47.501 117.183  13.240  0.00  0.00      A    C  
ATOM   4436  C   ASN A 275      48.278 116.491  14.387  0.00  0.00      A    C  
ATOM   4437  O   ASN A 275      49.508 116.453  14.314  0.00  0.00      A    O  
ATOM   4438  CB  ASN A 275      47.857 116.552  11.870  0.00  0.00      A    C  
ATOM   4439  CG  ASN A 275      47.297 115.131  11.711  0.00  0.00      A    C  
ATOM   4440  ND2 ASN A 275      47.999 114.246  11.018  0.00  0.00      A    N  
ATOM   4441  OD1 ASN A 275      46.214 114.824  12.205  0.00  0.00      A    O  
ATOM   4442  H   ASN A 275      48.851 118.821  13.186  0.00  0.00      A    H  
ATOM   4443  HA  ASN A 275      46.430 117.065  13.377  0.00  0.00      A    H  
ATOM   4444  HB2 ASN A 275      47.417 117.151  11.071  0.00  0.00      A    H  
ATOM   4445  HB3 ASN A 275      48.932 116.562  11.695  0.00  0.00      A    H  
ATOM   4446 HD21 ASN A 275      48.928 114.471  10.622  0.00  0.00      A    H  
ATOM   4447 HD22 ASN A 275      47.659 113.307  10.883  0.00  0.00      A    H  
ATOM   4448  N   PRO A 276      47.601 115.956  15.432  0.00  0.00      A    N  
ATOM   4449  CA  PRO A 276      46.145 116.011  15.675  0.00  0.00      A    C  
ATOM   4450  C   PRO A 276      45.642 117.433  16.036  0.00  0.00      A    C  
ATOM   4451  O   PRO A 276      46.467 118.295  16.351  0.00  0.00      A    O  
ATOM   4452  CB  PRO A 276      45.951 115.021  16.840  0.00  0.00      A    C  
ATOM   4453  CG  PRO A 276      47.262 115.062  17.609  0.00  0.00      A    C  
ATOM   4454  CD  PRO A 276      48.296 115.240  16.505  0.00  0.00      A    C  
ATOM   4455  HA  PRO A 276      45.628 115.625  14.799  0.00  0.00      A    H  
ATOM   4456  HB2 PRO A 276      45.097 115.252  17.479  0.00  0.00      A    H  
ATOM   4457  HB3 PRO A 276      45.791 114.019  16.439  0.00  0.00      A    H  
ATOM   4458  HG2 PRO A 276      47.272 115.937  18.262  0.00  0.00      A    H  
ATOM   4459  HG3 PRO A 276      47.435 114.181  18.228  0.00  0.00      A    H  
ATOM   4460  HD2 PRO A 276      49.173 115.778  16.868  0.00  0.00      A    H  
ATOM   4461  HD3 PRO A 276      48.627 114.273  16.122  0.00  0.00      A    H  
ATOM   4462  N   PRO A 277      44.304 117.648  16.011  0.00  0.00      A    N  
ATOM   4463  CA  PRO A 277      43.676 118.903  16.479  0.00  0.00      A    C  
ATOM   4464  C   PRO A 277      44.028 119.310  17.924  0.00  0.00      A    C  
ATOM   4465  O   PRO A 277      44.336 118.452  18.754  0.00  0.00      A    O  
ATOM   4466  CB  PRO A 277      42.167 118.631  16.340  0.00  0.00      A    C  
ATOM   4467  CG  PRO A 277      42.061 117.579  15.252  0.00  0.00      A    C  
ATOM   4468  CD  PRO A 277      43.294 116.719  15.491  0.00  0.00      A    C  
ATOM   4469  HA  PRO A 277      43.981 119.689  15.785  0.00  0.00      A    H  
ATOM   4470  HB2 PRO A 277      41.761 118.227  17.271  0.00  0.00      A    H  
ATOM   4471  HB3 PRO A 277      41.600 119.532  16.103  0.00  0.00      A    H  
ATOM   4472  HG2 PRO A 277      41.126 117.016  15.278  0.00  0.00      A    H  
ATOM   4473  HG3 PRO A 277      42.135 118.059  14.275  0.00  0.00      A    H  
ATOM   4474  HD2 PRO A 277      43.092 115.955  16.243  0.00  0.00      A    H  
ATOM   4475  HD3 PRO A 277      43.582 116.225  14.564  0.00  0.00      A    H  
ATOM   4476  N   LEU A 278      43.935 120.617  18.198  0.00  0.00      A    N  
ATOM   4477  CA  LEU A 278      44.144 121.217  19.521  0.00  0.00      A    C  
ATOM   4478  C   LEU A 278      43.142 120.690  20.580  0.00  0.00      A    C  
ATOM   4479  O   LEU A 278      42.023 120.321  20.206  0.00  0.00      A    O  
ATOM   4480  CB  LEU A 278      43.993 122.755  19.409  0.00  0.00      A    C  
ATOM   4481  CG  LEU A 278      45.032 123.466  18.514  0.00  0.00      A    C  
ATOM   4482  CD1 LEU A 278      44.701 124.967  18.382  0.00  0.00      A    C  
ATOM   4483  CD2 LEU A 278      46.478 123.231  18.990  0.00  0.00      A    C  
ATOM   4484  H   LEU A 278      43.639 121.253  17.472  0.00  0.00      A    H  
ATOM   4485  HA  LEU A 278      45.162 120.957  19.806  0.00  0.00      A    H  
ATOM   4486  HB2 LEU A 278      42.992 122.982  19.040  0.00  0.00      A    H  
ATOM   4487  HB3 LEU A 278      44.039 123.200  20.405  0.00  0.00      A    H  
ATOM   4488  HG  LEU A 278      44.951 123.044  17.512  0.00  0.00      A    H  
ATOM   4489 HD11 LEU A 278      45.475 125.614  18.793  0.00  0.00      A    H  
ATOM   4490 HD12 LEU A 278      44.579 125.241  17.333  0.00  0.00      A    H  
ATOM   4491 HD13 LEU A 278      43.773 125.231  18.891  0.00  0.00      A    H  
ATOM   4492 HD21 LEU A 278      47.080 124.140  18.994  0.00  0.00      A    H  
ATOM   4493 HD22 LEU A 278      46.514 122.816  19.996  0.00  0.00      A    H  
ATOM   4494 HD23 LEU A 278      46.988 122.529  18.328  0.00  0.00      A    H  
ATOM   4495  N   PRO A 279      43.520 120.737  21.884  0.00  0.00      A    N  
ATOM   4496  CA  PRO A 279      42.565 120.613  23.009  0.00  0.00      A    C  
ATOM   4497  C   PRO A 279      41.350 121.551  22.881  0.00  0.00      A    C  
ATOM   4498  O   PRO A 279      41.526 122.688  22.444  0.00  0.00      A    O  
ATOM   4499  CB  PRO A 279      43.414 120.967  24.245  0.00  0.00      A    C  
ATOM   4500  CG  PRO A 279      44.838 120.616  23.849  0.00  0.00      A    C  
ATOM   4501  CD  PRO A 279      44.880 120.986  22.374  0.00  0.00      A    C  
ATOM   4502  HA  PRO A 279      42.243 119.571  23.055  0.00  0.00      A    H  
ATOM   4503  HB2 PRO A 279      43.360 122.036  24.464  0.00  0.00      A    H  
ATOM   4504  HB3 PRO A 279      43.092 120.436  25.142  0.00  0.00      A    H  
ATOM   4505  HG2 PRO A 279      45.595 121.127  24.445  0.00  0.00      A    H  
ATOM   4506  HG3 PRO A 279      44.992 119.542  23.962  0.00  0.00      A    H  
ATOM   4507  HD2 PRO A 279      45.123 122.042  22.249  0.00  0.00      A    H  
ATOM   4508  HD3 PRO A 279      45.639 120.394  21.860  0.00  0.00      A    H  
ATOM   4509  N   MET A 280      40.152 121.066  23.240  0.00  0.00      A    N  
ATOM   4510  CA  MET A 280      38.861 121.733  23.015  0.00  0.00      A    C  
ATOM   4511  C   MET A 280      38.797 123.198  23.496  0.00  0.00      A    C  
ATOM   4512  O   MET A 280      38.320 124.055  22.754  0.00  0.00      A    O  
ATOM   4513  CB  MET A 280      37.724 120.868  23.608  0.00  0.00      A    C  
ATOM   4514  CG  MET A 280      36.305 121.450  23.450  0.00  0.00      A    C  
ATOM   4515  SD  MET A 280      34.968 120.360  24.020  0.00  0.00      A    S  
ATOM   4516  CE  MET A 280      34.956 119.118  22.695  0.00  0.00      A    C  
ATOM   4517  H   MET A 280      40.103 120.125  23.603  0.00  0.00      A    H  
ATOM   4518  HA  MET A 280      38.718 121.761  21.933  0.00  0.00      A    H  
ATOM   4519  HB2 MET A 280      37.759 119.881  23.148  0.00  0.00      A    H  
ATOM   4520  HB3 MET A 280      37.912 120.708  24.671  0.00  0.00      A    H  
ATOM   4521  HG2 MET A 280      36.215 122.377  24.018  0.00  0.00      A    H  
ATOM   4522  HG3 MET A 280      36.120 121.713  22.408  0.00  0.00      A    H  
ATOM   4523  HE1 MET A 280      34.143 118.408  22.852  0.00  0.00      A    H  
ATOM   4524  HE2 MET A 280      34.811 119.591  21.723  0.00  0.00      A    H  
ATOM   4525  HE3 MET A 280      35.891 118.559  22.671  0.00  0.00      A    H  
ATOM   4526  N   MET A 281      39.322 123.462  24.700  0.00  0.00      A    N  
ATOM   4527  CA  MET A 281      39.402 124.812  25.264  0.00  0.00      A    C  
ATOM   4528  C   MET A 281      40.364 125.714  24.474  0.00  0.00      A    C  
ATOM   4529  O   MET A 281      40.028 126.866  24.216  0.00  0.00      A    O  
ATOM   4530  CB  MET A 281      39.796 124.763  26.756  0.00  0.00      A    C  
ATOM   4531  CG  MET A 281      38.782 124.044  27.664  0.00  0.00      A    C  
ATOM   4532  SD  MET A 281      37.109 124.758  27.707  0.00  0.00      A    S  
ATOM   4533  CE  MET A 281      37.424 126.300  28.612  0.00  0.00      A    C  
ATOM   4534  H   MET A 281      39.717 122.705  25.238  0.00  0.00      A    H  
ATOM   4535  HA  MET A 281      38.412 125.267  25.184  0.00  0.00      A    H  
ATOM   4536  HB2 MET A 281      40.769 124.283  26.864  0.00  0.00      A    H  
ATOM   4537  HB3 MET A 281      39.938 125.780  27.125  0.00  0.00      A    H  
ATOM   4538  HG2 MET A 281      38.690 123.001  27.358  0.00  0.00      A    H  
ATOM   4539  HG3 MET A 281      39.166 124.018  28.684  0.00  0.00      A    H  
ATOM   4540  HE1 MET A 281      36.502 126.871  28.723  0.00  0.00      A    H  
ATOM   4541  HE2 MET A 281      37.818 126.091  29.606  0.00  0.00      A    H  
ATOM   4542  HE3 MET A 281      38.144 126.926  28.085  0.00  0.00      A    H  
ATOM   4543  N   ARG A 282      41.519 125.173  24.065  0.00  0.00      A    N  
ATOM   4544  CA  ARG A 282      42.513 125.883  23.258  0.00  0.00      A    C  
ATOM   4545  C   ARG A 282      42.002 126.173  21.831  0.00  0.00      A    C  
ATOM   4546  O   ARG A 282      42.213 127.272  21.321  0.00  0.00      A    O  
ATOM   4547  CB  ARG A 282      43.852 125.115  23.285  0.00  0.00      A    C  
ATOM   4548  CG  ARG A 282      44.963 125.804  22.479  0.00  0.00      A    C  
ATOM   4549  CD  ARG A 282      46.356 125.206  22.703  0.00  0.00      A    C  
ATOM   4550  NE  ARG A 282      47.377 126.099  22.145  0.00  0.00      A    N1+
ATOM   4551  CZ  ARG A 282      47.765 127.262  22.681  0.00  0.00      A    C  
ATOM   4552  NH1 ARG A 282      47.316 127.676  23.862  0.00  0.00      A    N  
ATOM   4553  NH2 ARG A 282      48.605 128.051  22.027  0.00  0.00      A    N  
ATOM   4554  H   ARG A 282      41.684 124.189  24.221  0.00  0.00      A    H  
ATOM   4555  HA  ARG A 282      42.689 126.843  23.744  0.00  0.00      A    H  
ATOM   4556  HB2 ARG A 282      44.170 125.041  24.325  0.00  0.00      A    H  
ATOM   4557  HB3 ARG A 282      43.728 124.094  22.926  0.00  0.00      A    H  
ATOM   4558  HG2 ARG A 282      44.715 125.688  21.424  0.00  0.00      A    H  
ATOM   4559  HG3 ARG A 282      44.984 126.877  22.666  0.00  0.00      A    H  
ATOM   4560  HD2 ARG A 282      46.548 124.896  23.730  0.00  0.00      A    H  
ATOM   4561  HD3 ARG A 282      46.424 124.306  22.093  0.00  0.00      A    H  
ATOM   4562  HE  ARG A 282      47.764 125.814  21.255  0.00  0.00      A    H  
ATOM   4563 HH11 ARG A 282      46.711 127.130  24.461  0.00  0.00      A    H  
ATOM   4564 HH12 ARG A 282      47.663 128.546  24.274  0.00  0.00      A    H  
ATOM   4565 HH21 ARG A 282      49.117 127.735  21.209  0.00  0.00      A    H  
ATOM   4566 HH22 ARG A 282      48.895 128.934  22.413  0.00  0.00      A    H  
ATOM   4567  N   ASN A 283      41.303 125.194  21.244  0.00  0.00      A    N  
ATOM   4568  CA  ASN A 283      40.638 125.284  19.940  0.00  0.00      A    C  
ATOM   4569  C   ASN A 283      39.558 126.386  19.909  0.00  0.00      A    C  
ATOM   4570  O   ASN A 283      39.401 127.062  18.893  0.00  0.00      A    O  
ATOM   4571  CB  ASN A 283      40.018 123.912  19.581  0.00  0.00      A    C  
ATOM   4572  CG  ASN A 283      39.703 123.755  18.091  0.00  0.00      A    C  
ATOM   4573  ND2 ASN A 283      38.478 123.367  17.753  0.00  0.00      A    N  
ATOM   4574  OD1 ASN A 283      40.566 123.947  17.239  0.00  0.00      A    O  
ATOM   4575  H   ASN A 283      41.227 124.305  21.735  0.00  0.00      A    H  
ATOM   4576  HA  ASN A 283      41.369 125.570  19.181  0.00  0.00      A    H  
ATOM   4577  HB2 ASN A 283      40.727 123.119  19.819  0.00  0.00      A    H  
ATOM   4578  HB3 ASN A 283      39.135 123.714  20.189  0.00  0.00      A    H  
ATOM   4579 HD21 ASN A 283      37.767 123.189  18.448  0.00  0.00      A    H  
ATOM   4580 HD22 ASN A 283      38.233 123.237  16.782  0.00  0.00      A    H  
ATOM   4581  N   GLN A 284      38.850 126.565  21.033  0.00  0.00      A    N  
ATOM   4582  CA  GLN A 284      37.930 127.677  21.252  0.00  0.00      A    C  
ATOM   4583  C   GLN A 284      38.670 129.005  21.497  0.00  0.00      A    C  
ATOM   4584  O   GLN A 284      38.357 129.986  20.821  0.00  0.00      A    O  
ATOM   4585  CB  GLN A 284      36.949 127.332  22.389  0.00  0.00      A    C  
ATOM   4586  CG  GLN A 284      35.892 126.289  21.972  0.00  0.00      A    C  
ATOM   4587  CD  GLN A 284      35.001 125.827  23.127  0.00  0.00      A    C  
ATOM   4588  NE2 GLN A 284      34.377 124.665  22.984  0.00  0.00      A    N  
ATOM   4589  OE1 GLN A 284      34.839 126.515  24.132  0.00  0.00      A    O  
ATOM   4590  H   GLN A 284      38.999 125.936  21.812  0.00  0.00      A    H  
ATOM   4591  HA  GLN A 284      37.340 127.813  20.343  0.00  0.00      A    H  
ATOM   4592  HB2 GLN A 284      37.508 126.963  23.248  0.00  0.00      A    H  
ATOM   4593  HB3 GLN A 284      36.438 128.237  22.722  0.00  0.00      A    H  
ATOM   4594  HG2 GLN A 284      35.255 126.704  21.190  0.00  0.00      A    H  
ATOM   4595  HG3 GLN A 284      36.384 125.417  21.541  0.00  0.00      A    H  
ATOM   4596 HE21 GLN A 284      34.488 124.113  22.146  0.00  0.00      A    H  
ATOM   4597 HE22 GLN A 284      33.765 124.321  23.709  0.00  0.00      A    H  
ATOM   4598  N   MET A 285      39.639 129.015  22.428  0.00  0.00      A    N  
ATOM   4599  CA  MET A 285      40.416 130.177  22.893  0.00  0.00      A    C  
ATOM   4600  C   MET A 285      40.922 131.089  21.765  0.00  0.00      A    C  
ATOM   4601  O   MET A 285      40.661 132.291  21.800  0.00  0.00      A    O  
ATOM   4602  CB  MET A 285      41.571 129.705  23.812  0.00  0.00      A    C  
ATOM   4603  CG  MET A 285      42.506 130.797  24.382  0.00  0.00      A    C  
ATOM   4604  SD  MET A 285      43.916 131.329  23.362  0.00  0.00      A    S  
ATOM   4605  CE  MET A 285      44.869 129.792  23.253  0.00  0.00      A    C  
ATOM   4606  H   MET A 285      39.810 128.153  22.943  0.00  0.00      A    H  
ATOM   4607  HA  MET A 285      39.736 130.775  23.502  0.00  0.00      A    H  
ATOM   4608  HB2 MET A 285      41.163 129.139  24.647  0.00  0.00      A    H  
ATOM   4609  HB3 MET A 285      42.178 128.996  23.258  0.00  0.00      A    H  
ATOM   4610  HG2 MET A 285      41.925 131.683  24.641  0.00  0.00      A    H  
ATOM   4611  HG3 MET A 285      42.927 130.437  25.320  0.00  0.00      A    H  
ATOM   4612  HE1 MET A 285      45.856 129.989  22.833  0.00  0.00      A    H  
ATOM   4613  HE2 MET A 285      44.995 129.340  24.236  0.00  0.00      A    H  
ATOM   4614  HE3 MET A 285      44.365 129.078  22.606  0.00  0.00      A    H  
ATOM   4615  N   ILE A 286      41.577 130.493  20.761  0.00  0.00      A    N  
ATOM   4616  CA  ILE A 286      42.197 131.197  19.638  0.00  0.00      A    C  
ATOM   4617  C   ILE A 286      41.226 132.023  18.758  0.00  0.00      A    C  
ATOM   4618  O   ILE A 286      41.680 132.937  18.069  0.00  0.00      A    O  
ATOM   4619  CB  ILE A 286      43.006 130.221  18.737  0.00  0.00      A    C  
ATOM   4620  CG1 ILE A 286      42.162 129.061  18.158  0.00  0.00      A    C  
ATOM   4621  CG2 ILE A 286      44.247 129.697  19.486  0.00  0.00      A    C  
ATOM   4622  CD1 ILE A 286      42.939 128.149  17.200  0.00  0.00      A    C  
ATOM   4623  H   ILE A 286      41.739 129.494  20.808  0.00  0.00      A    H  
ATOM   4624  HA  ILE A 286      42.894 131.917  20.074  0.00  0.00      A    H  
ATOM   4625  HB  ILE A 286      43.379 130.792  17.885  0.00  0.00      A    H  
ATOM   4626 HG12 ILE A 286      41.772 128.448  18.970  0.00  0.00      A    H  
ATOM   4627 HG13 ILE A 286      41.287 129.447  17.635  0.00  0.00      A    H  
ATOM   4628 HG21 ILE A 286      44.931 129.176  18.817  0.00  0.00      A    H  
ATOM   4629 HG22 ILE A 286      44.810 130.512  19.941  0.00  0.00      A    H  
ATOM   4630 HG23 ILE A 286      43.972 129.005  20.280  0.00  0.00      A    H  
ATOM   4631 HD11 ILE A 286      42.257 127.547  16.598  0.00  0.00      A    H  
ATOM   4632 HD12 ILE A 286      43.567 128.721  16.518  0.00  0.00      A    H  
ATOM   4633 HD13 ILE A 286      43.582 127.464  17.750  0.00  0.00      A    H  
ATOM   4634  N   THR A 287      39.918 131.740  18.823  0.00  0.00      A    N  
ATOM   4635  CA  THR A 287      38.884 132.519  18.138  0.00  0.00      A    C  
ATOM   4636  C   THR A 287      38.384 133.714  18.988  0.00  0.00      A    C  
ATOM   4637  O   THR A 287      37.751 134.617  18.438  0.00  0.00      A    O  
ATOM   4638  CB  THR A 287      37.662 131.619  17.783  0.00  0.00      A    C  
ATOM   4639  CG2 THR A 287      38.031 130.383  16.954  0.00  0.00      A    C  
ATOM   4640  OG1 THR A 287      36.923 131.180  18.912  0.00  0.00      A    O  
ATOM   4641  H   THR A 287      39.602 131.001  19.438  0.00  0.00      A    H  
ATOM   4642  HA  THR A 287      39.285 132.923  17.205  0.00  0.00      A    H  
ATOM   4643  HB  THR A 287      36.976 132.217  17.180  0.00  0.00      A    H  
ATOM   4644  HG1 THR A 287      37.515 130.643  19.473  0.00  0.00      A    H  
ATOM   4645 HG21 THR A 287      37.145 129.809  16.681  0.00  0.00      A    H  
ATOM   4646 HG22 THR A 287      38.517 130.685  16.027  0.00  0.00      A    H  
ATOM   4647 HG23 THR A 287      38.709 129.713  17.483  0.00  0.00      A    H  
ATOM   4648  N   ARG A 288      38.651 133.703  20.303  0.00  0.00      A    N  
ATOM   4649  CA  ARG A 288      38.016 134.583  21.287  0.00  0.00      A    C  
ATOM   4650  C   ARG A 288      38.923 135.742  21.734  0.00  0.00      A    C  
ATOM   4651  O   ARG A 288      38.422 136.640  22.407  0.00  0.00      A    O  
ATOM   4652  CB  ARG A 288      37.586 133.739  22.511  0.00  0.00      A    C  
ATOM   4653  CG  ARG A 288      36.518 132.670  22.206  0.00  0.00      A    C  
ATOM   4654  CD  ARG A 288      36.410 131.620  23.321  0.00  0.00      A    C  
ATOM   4655  NE  ARG A 288      35.226 130.740  23.261  0.00  0.00      A    N1+
ATOM   4656  CZ  ARG A 288      34.581 130.169  22.233  0.00  0.00      A    C  
ATOM   4657  NH1 ARG A 288      34.938 130.350  20.961  0.00  0.00      A    N  
ATOM   4658  NH2 ARG A 288      33.545 129.378  22.502  0.00  0.00      A    N  
ATOM   4659  H   ARG A 288      39.266 132.990  20.686  0.00  0.00      A    H  
ATOM   4660  HA  ARG A 288      37.116 135.033  20.860  0.00  0.00      A    H  
ATOM   4661  HB2 ARG A 288      38.468 133.266  22.944  0.00  0.00      A    H  
ATOM   4662  HB3 ARG A 288      37.193 134.394  23.291  0.00  0.00      A    H  
ATOM   4663  HG2 ARG A 288      35.553 133.095  21.929  0.00  0.00      A    H  
ATOM   4664  HG3 ARG A 288      36.882 132.138  21.333  0.00  0.00      A    H  
ATOM   4665  HD2 ARG A 288      37.227 130.917  23.165  0.00  0.00      A    H  
ATOM   4666  HD3 ARG A 288      36.581 132.042  24.310  0.00  0.00      A    H  
ATOM   4667  HE  ARG A 288      34.951 130.420  24.189  0.00  0.00      A    H  
ATOM   4668 HH11 ARG A 288      35.714 130.934  20.680  0.00  0.00      A    H  
ATOM   4669 HH12 ARG A 288      34.428 129.935  20.196  0.00  0.00      A    H  
ATOM   4670 HH21 ARG A 288      33.246 129.197  23.450  0.00  0.00      A    H  
ATOM   4671 HH22 ARG A 288      33.002 128.934  21.777  0.00  0.00      A    H  
ATOM   4672  N   VAL A 289      40.215 135.717  21.386  0.00  0.00      A    N  
ATOM   4673  CA  VAL A 289      41.216 136.666  21.881  0.00  0.00      A    C  
ATOM   4674  C   VAL A 289      41.839 137.485  20.713  0.00  0.00      A    C  
ATOM   4675  O   VAL A 289      42.814 137.047  20.105  0.00  0.00      A    O  
ATOM   4676  CB  VAL A 289      42.291 135.916  22.733  0.00  0.00      A    C  
ATOM   4677  CG1 VAL A 289      41.664 135.337  24.014  0.00  0.00      A    C  
ATOM   4678  CG2 VAL A 289      43.111 134.814  22.022  0.00  0.00      A    C  
ATOM   4679  H   VAL A 289      40.562 134.946  20.836  0.00  0.00      A    H  
ATOM   4680  HA  VAL A 289      40.764 137.376  22.572  0.00  0.00      A    H  
ATOM   4681  HB  VAL A 289      43.002 136.666  23.078  0.00  0.00      A    H  
ATOM   4682 HG11 VAL A 289      42.426 134.890  24.651  0.00  0.00      A    H  
ATOM   4683 HG12 VAL A 289      41.167 136.113  24.599  0.00  0.00      A    H  
ATOM   4684 HG13 VAL A 289      40.930 134.562  23.792  0.00  0.00      A    H  
ATOM   4685 HG21 VAL A 289      43.689 134.237  22.743  0.00  0.00      A    H  
ATOM   4686 HG22 VAL A 289      42.476 134.115  21.482  0.00  0.00      A    H  
ATOM   4687 HG23 VAL A 289      43.838 135.216  21.321  0.00  0.00      A    H  
ATOM   4688  N   PRO A 290      41.231 138.636  20.341  0.00  0.00      A    N  
ATOM   4689  CA  PRO A 290      41.802 139.518  19.302  0.00  0.00      A    C  
ATOM   4690  C   PRO A 290      42.965 140.392  19.822  0.00  0.00      A    C  
ATOM   4691  O   PRO A 290      43.152 140.524  21.032  0.00  0.00      A    O  
ATOM   4692  CB  PRO A 290      40.591 140.364  18.874  0.00  0.00      A    C  
ATOM   4693  CG  PRO A 290      39.755 140.486  20.136  0.00  0.00      A    C  
ATOM   4694  CD  PRO A 290      39.939 139.138  20.818  0.00  0.00      A    C  
ATOM   4695  HA  PRO A 290      42.160 138.934  18.451  0.00  0.00      A    H  
ATOM   4696  HB2 PRO A 290      40.861 141.339  18.463  0.00  0.00      A    H  
ATOM   4697  HB3 PRO A 290      40.029 139.831  18.106  0.00  0.00      A    H  
ATOM   4698  HG2 PRO A 290      40.189 141.258  20.769  0.00  0.00      A    H  
ATOM   4699  HG3 PRO A 290      38.712 140.749  19.955  0.00  0.00      A    H  
ATOM   4700  HD2 PRO A 290      39.894 139.252  21.901  0.00  0.00      A    H  
ATOM   4701  HD3 PRO A 290      39.155 138.448  20.506  0.00  0.00      A    H  
ATOM   4702  N   LEU A 291      43.711 141.007  18.893  0.00  0.00      A    N  
ATOM   4703  CA  LEU A 291      44.681 142.058  19.212  0.00  0.00      A    C  
ATOM   4704  C   LEU A 291      44.017 143.441  19.215  0.00  0.00      A    C  
ATOM   4705  O   LEU A 291      42.972 143.639  18.589  0.00  0.00      A    O  
ATOM   4706  CB  LEU A 291      45.883 142.035  18.239  0.00  0.00      A    C  
ATOM   4707  CG  LEU A 291      46.863 140.865  18.469  0.00  0.00      A    C  
ATOM   4708  CD1 LEU A 291      46.473 139.598  17.683  0.00  0.00      A    C  
ATOM   4709  CD2 LEU A 291      48.320 141.286  18.215  0.00  0.00      A    C  
ATOM   4710  H   LEU A 291      43.479 140.905  17.917  0.00  0.00      A    H  
ATOM   4711  HA  LEU A 291      45.055 141.919  20.219  0.00  0.00      A    H  
ATOM   4712  HB2 LEU A 291      45.550 142.083  17.205  0.00  0.00      A    H  
ATOM   4713  HB3 LEU A 291      46.446 142.957  18.395  0.00  0.00      A    H  
ATOM   4714  HG  LEU A 291      46.830 140.600  19.521  0.00  0.00      A    H  
ATOM   4715 HD11 LEU A 291      47.256 139.279  16.995  0.00  0.00      A    H  
ATOM   4716 HD12 LEU A 291      46.296 138.771  18.371  0.00  0.00      A    H  
ATOM   4717 HD13 LEU A 291      45.565 139.732  17.096  0.00  0.00      A    H  
ATOM   4718 HD21 LEU A 291      48.965 140.427  18.028  0.00  0.00      A    H  
ATOM   4719 HD22 LEU A 291      48.407 141.955  17.360  0.00  0.00      A    H  
ATOM   4720 HD23 LEU A 291      48.734 141.800  19.084  0.00  0.00      A    H  
ATOM   4721  N   GLY A 292      44.671 144.376  19.914  0.00  0.00      A    N  
ATOM   4722  CA  GLY A 292      44.314 145.791  19.965  0.00  0.00      A    C  
ATOM   4723  C   GLY A 292      44.545 146.494  18.615  0.00  0.00      A    C  
ATOM   4724  O   GLY A 292      45.086 145.923  17.662  0.00  0.00      A    O  
ATOM   4725  H   GLY A 292      45.505 144.100  20.419  0.00  0.00      A    H  
ATOM   4726  HA2 GLY A 292      43.270 145.899  20.264  0.00  0.00      A    H  
ATOM   4727  HA3 GLY A 292      44.918 146.273  20.730  0.00  0.00      A    H  
ATOM   4728  N   SER A 293      44.129 147.757  18.548  0.00  0.00      A    N  
ATOM   4729  CA  SER A 293      44.141 148.588  17.353  0.00  0.00      A    C  
ATOM   4730  C   SER A 293      44.947 149.865  17.649  0.00  0.00      A    C  
ATOM   4731  O   SER A 293      44.714 150.517  18.672  0.00  0.00      A    O  
ATOM   4732  CB  SER A 293      42.678 148.932  17.005  0.00  0.00      A    C  
ATOM   4733  OG  SER A 293      41.855 147.774  16.931  0.00  0.00      A    O  
ATOM   4734  H   SER A 293      43.785 148.211  19.393  0.00  0.00      A    H  
ATOM   4735  HA  SER A 293      44.598 148.063  16.513  0.00  0.00      A    H  
ATOM   4736  HB2 SER A 293      42.259 149.597  17.759  0.00  0.00      A    H  
ATOM   4737  HB3 SER A 293      42.631 149.459  16.051  0.00  0.00      A    H  
ATOM   4738  HG  SER A 293      42.297 147.135  16.355  0.00  0.00      A    H  
ATOM   4739  N   VAL A 294      45.852 150.226  16.733  0.00  0.00      A    N  
ATOM   4740  CA  VAL A 294      46.673 151.427  16.816  0.00  0.00      A    C  
ATOM   4741  C   VAL A 294      47.182 151.797  15.408  0.00  0.00      A    C  
ATOM   4742  O   VAL A 294      47.530 150.904  14.625  0.00  0.00      A    O  
ATOM   4743  CB  VAL A 294      47.863 151.257  17.816  0.00  0.00      A    C  
ATOM   4744  CG1 VAL A 294      48.802 150.082  17.483  0.00  0.00      A    C  
ATOM   4745  CG2 VAL A 294      48.698 152.538  18.010  0.00  0.00      A    C  
ATOM   4746  H   VAL A 294      46.010 149.674  15.900  0.00  0.00      A    H  
ATOM   4747  HA  VAL A 294      46.033 152.233  17.174  0.00  0.00      A    H  
ATOM   4748  HB  VAL A 294      47.420 151.039  18.788  0.00  0.00      A    H  
ATOM   4749 HG11 VAL A 294      49.539 149.943  18.274  0.00  0.00      A    H  
ATOM   4750 HG12 VAL A 294      48.247 149.149  17.389  0.00  0.00      A    H  
ATOM   4751 HG13 VAL A 294      49.342 150.241  16.550  0.00  0.00      A    H  
ATOM   4752 HG21 VAL A 294      49.394 152.429  18.843  0.00  0.00      A    H  
ATOM   4753 HG22 VAL A 294      49.290 152.781  17.128  0.00  0.00      A    H  
ATOM   4754 HG23 VAL A 294      48.062 153.396  18.229  0.00  0.00      A    H  
ATOM   4755  N   ILE A 295      47.224 153.102  15.128  0.00  0.00      A    N  
ATOM   4756  CA  ILE A 295      47.988 153.684  14.033  0.00  0.00      A    C  
ATOM   4757  C   ILE A 295      49.046 154.571  14.713  0.00  0.00      A    C  
ATOM   4758  O   ILE A 295      48.695 155.463  15.493  0.00  0.00      A    O  
ATOM   4759  CB  ILE A 295      47.145 154.574  13.063  0.00  0.00      A    C  
ATOM   4760  CG1 ILE A 295      45.827 153.895  12.628  0.00  0.00      A    C  
ATOM   4761  CG2 ILE A 295      47.959 155.003  11.823  0.00  0.00      A    C  
ATOM   4762  CD1 ILE A 295      44.914 154.772  11.755  0.00  0.00      A    C  
ATOM   4763  H   ILE A 295      46.913 153.770  15.834  0.00  0.00      A    H  
ATOM   4764  HA  ILE A 295      48.490 152.903  13.466  0.00  0.00      A    H  
ATOM   4765  HB  ILE A 295      46.883 155.494  13.577  0.00  0.00      A    H  
ATOM   4766 HG12 ILE A 295      46.053 152.970  12.103  0.00  0.00      A    H  
ATOM   4767 HG13 ILE A 295      45.263 153.598  13.509  0.00  0.00      A    H  
ATOM   4768 HG21 ILE A 295      47.429 155.752  11.234  0.00  0.00      A    H  
ATOM   4769 HG22 ILE A 295      48.919 155.446  12.090  0.00  0.00      A    H  
ATOM   4770 HG23 ILE A 295      48.164 154.158  11.170  0.00  0.00      A    H  
ATOM   4771 HD11 ILE A 295      43.900 154.374  11.729  0.00  0.00      A    H  
ATOM   4772 HD12 ILE A 295      44.856 155.792  12.134  0.00  0.00      A    H  
ATOM   4773 HD13 ILE A 295      45.269 154.814  10.725  0.00  0.00      A    H  
ATOM   4774  N   LYS A 296      50.319 154.283  14.434  0.00  0.00      A    N  
ATOM   4775  CA  LYS A 296      51.440 155.105  14.860  0.00  0.00      A    C  
ATOM   4776  C   LYS A 296      51.734 156.079  13.712  0.00  0.00      A    C  
ATOM   4777  O   LYS A 296      51.885 155.635  12.573  0.00  0.00      A    O  
ATOM   4778  CB  LYS A 296      52.648 154.201  15.182  0.00  0.00      A    C  
ATOM   4779  CG  LYS A 296      53.786 154.964  15.878  0.00  0.00      A    C  
ATOM   4780  CD  LYS A 296      55.005 154.086  16.190  0.00  0.00      A    C  
ATOM   4781  CE  LYS A 296      56.001 154.809  17.106  0.00  0.00      A    C  
ATOM   4782  NZ  LYS A 296      57.240 154.048  17.313  0.00  0.00      A    N1+
ATOM   4783  H   LYS A 296      50.521 153.606  13.701  0.00  0.00      A    H  
ATOM   4784  HA  LYS A 296      51.181 155.669  15.759  0.00  0.00      A    H  
ATOM   4785  HB2 LYS A 296      52.324 153.396  15.844  0.00  0.00      A    H  
ATOM   4786  HB3 LYS A 296      53.015 153.719  14.274  0.00  0.00      A    H  
ATOM   4787  HG2 LYS A 296      54.104 155.806  15.263  0.00  0.00      A    H  
ATOM   4788  HG3 LYS A 296      53.401 155.399  16.801  0.00  0.00      A    H  
ATOM   4789  HD2 LYS A 296      54.689 153.143  16.638  0.00  0.00      A    H  
ATOM   4790  HD3 LYS A 296      55.497 153.836  15.250  0.00  0.00      A    H  
ATOM   4791  HE2 LYS A 296      56.280 155.763  16.660  0.00  0.00      A    H  
ATOM   4792  HE3 LYS A 296      55.541 155.019  18.073  0.00  0.00      A    H  
ATOM   4793  HZ1 LYS A 296      57.724 153.971  16.417  0.00  0.00      A    H  
ATOM   4794  HZ2 LYS A 296      57.821 154.566  17.965  0.00  0.00      A    H  
ATOM   4795  HZ3 LYS A 296      57.056 153.105  17.637  0.00  0.00      A    H  
ATOM   4796  N   CYS A 297      51.783 157.372  14.023  0.00  0.00      A    N  
ATOM   4797  CA  CYS A 297      51.945 158.462  13.067  0.00  0.00      A    C  
ATOM   4798  C   CYS A 297      53.155 159.283  13.539  0.00  0.00      A    C  
ATOM   4799  O   CYS A 297      53.230 159.573  14.732  0.00  0.00      A    O  
ATOM   4800  CB  CYS A 297      50.683 159.345  13.064  0.00  0.00      A    C  
ATOM   4801  SG  CYS A 297      49.189 158.398  12.639  0.00  0.00      A    S  
ATOM   4802  H   CYS A 297      51.644 157.681  14.983  0.00  0.00      A    H  
ATOM   4803  HA  CYS A 297      52.131 158.093  12.059  0.00  0.00      A    H  
ATOM   4804  HB2 CYS A 297      50.530 159.819  14.034  0.00  0.00      A    H  
ATOM   4805  HB3 CYS A 297      50.796 160.139  12.333  0.00  0.00      A    H  
ATOM   4806  HG  CYS A 297      49.197 157.641  13.741  0.00  0.00      A    H  
ATOM   4807  N   ILE A 298      54.092 159.635  12.651  0.00  0.00      A    N  
ATOM   4808  CA  ILE A 298      55.317 160.342  13.025  0.00  0.00      A    C  
ATOM   4809  C   ILE A 298      55.533 161.505  12.036  0.00  0.00      A    C  
ATOM   4810  O   ILE A 298      55.819 161.273  10.859  0.00  0.00      A    O  
ATOM   4811  CB  ILE A 298      56.584 159.423  13.033  0.00  0.00      A    C  
ATOM   4812  CG1 ILE A 298      56.363 158.061  13.742  0.00  0.00      A    C  
ATOM   4813  CG2 ILE A 298      57.762 160.150  13.715  0.00  0.00      A    C  
ATOM   4814  CD1 ILE A 298      55.776 156.949  12.852  0.00  0.00      A    C  
ATOM   4815  H   ILE A 298      54.019 159.385  11.663  0.00  0.00      A    H  
ATOM   4816  HA  ILE A 298      55.215 160.780  14.017  0.00  0.00      A    H  
ATOM   4817  HB  ILE A 298      56.891 159.221  12.005  0.00  0.00      A    H  
ATOM   4818 HG12 ILE A 298      57.310 157.691  14.136  0.00  0.00      A    H  
ATOM   4819 HG13 ILE A 298      55.728 158.208  14.613  0.00  0.00      A    H  
ATOM   4820 HG21 ILE A 298      58.669 159.545  13.700  0.00  0.00      A    H  
ATOM   4821 HG22 ILE A 298      58.001 161.087  13.213  0.00  0.00      A    H  
ATOM   4822 HG23 ILE A 298      57.538 160.383  14.757  0.00  0.00      A    H  
ATOM   4823 HD11 ILE A 298      56.262 155.995  13.054  0.00  0.00      A    H  
ATOM   4824 HD12 ILE A 298      54.711 156.812  13.036  0.00  0.00      A    H  
ATOM   4825 HD13 ILE A 298      55.900 157.161  11.790  0.00  0.00      A    H  
ATOM   4826  N   VAL A 299      55.377 162.736  12.533  0.00  0.00      A    N  
ATOM   4827  CA  VAL A 299      55.589 163.969  11.781  0.00  0.00      A    C  
ATOM   4828  C   VAL A 299      57.008 164.473  12.117  0.00  0.00      A    C  
ATOM   4829  O   VAL A 299      57.323 164.624  13.300  0.00  0.00      A    O  
ATOM   4830  CB  VAL A 299      54.568 165.073  12.194  0.00  0.00      A    C  
ATOM   4831  CG1 VAL A 299      54.710 166.343  11.339  0.00  0.00      A    C  
ATOM   4832  CG2 VAL A 299      53.100 164.609  12.133  0.00  0.00      A    C  
ATOM   4833  H   VAL A 299      55.248 162.858  13.535  0.00  0.00      A    H  
ATOM   4834  HA  VAL A 299      55.513 163.792  10.707  0.00  0.00      A    H  
ATOM   4835  HB  VAL A 299      54.763 165.355  13.231  0.00  0.00      A    H  
ATOM   4836 HG11 VAL A 299      53.974 167.096  11.624  0.00  0.00      A    H  
ATOM   4837 HG12 VAL A 299      55.693 166.801  11.447  0.00  0.00      A    H  
ATOM   4838 HG13 VAL A 299      54.561 166.122  10.281  0.00  0.00      A    H  
ATOM   4839 HG21 VAL A 299      52.432 165.384  12.508  0.00  0.00      A    H  
ATOM   4840 HG22 VAL A 299      52.786 164.401  11.112  0.00  0.00      A    H  
ATOM   4841 HG23 VAL A 299      52.925 163.716  12.733  0.00  0.00      A    H  
ATOM   4842  N   TYR A 300      57.830 164.710  11.089  0.00  0.00      A    N  
ATOM   4843  CA  TYR A 300      59.209 165.181  11.217  0.00  0.00      A    C  
ATOM   4844  C   TYR A 300      59.287 166.690  10.948  0.00  0.00      A    C  
ATOM   4845  O   TYR A 300      58.604 167.202  10.057  0.00  0.00      A    O  
ATOM   4846  CB  TYR A 300      60.121 164.409  10.237  0.00  0.00      A    C  
ATOM   4847  CG  TYR A 300      60.567 163.042  10.732  0.00  0.00      A    C  
ATOM   4848  CD1 TYR A 300      59.670 161.953  10.746  0.00  0.00      A    C  
ATOM   4849  CD2 TYR A 300      61.883 162.867  11.211  0.00  0.00      A    C  
ATOM   4850  CE1 TYR A 300      60.080 160.709  11.265  0.00  0.00      A    C  
ATOM   4851  CE2 TYR A 300      62.293 161.621  11.722  0.00  0.00      A    C  
ATOM   4852  CZ  TYR A 300      61.387 160.546  11.764  0.00  0.00      A    C  
ATOM   4853  OH  TYR A 300      61.762 159.356  12.313  0.00  0.00      A    O  
ATOM   4854  H   TYR A 300      57.479 164.666  10.135  0.00  0.00      A    H  
ATOM   4855  HA  TYR A 300      59.565 164.988  12.228  0.00  0.00      A    H  
ATOM   4856  HB2 TYR A 300      59.656 164.319   9.256  0.00  0.00      A    H  
ATOM   4857  HB3 TYR A 300      61.030 164.988  10.065  0.00  0.00      A    H  
ATOM   4858  HD1 TYR A 300      58.658 162.069  10.385  0.00  0.00      A    H  
ATOM   4859  HD2 TYR A 300      62.579 163.694  11.212  0.00  0.00      A    H  
ATOM   4860  HE1 TYR A 300      59.385 159.883  11.288  0.00  0.00      A    H  
ATOM   4861  HE2 TYR A 300      63.299 161.500  12.096  0.00  0.00      A    H  
ATOM   4862  HH  TYR A 300      62.514 158.932  11.855  0.00  0.00      A    H  
ATOM   4863  N   TYR A 301      60.191 167.356  11.673  0.00  0.00      A    N  
ATOM   4864  CA  TYR A 301      60.496 168.781  11.587  0.00  0.00      A    C  
ATOM   4865  C   TYR A 301      62.023 168.977  11.567  0.00  0.00      A    C  
ATOM   4866  O   TYR A 301      62.774 168.095  11.991  0.00  0.00      A    O  
ATOM   4867  CB  TYR A 301      59.869 169.506  12.799  0.00  0.00      A    C  
ATOM   4868  CG  TYR A 301      58.348 169.512  12.827  0.00  0.00      A    C  
ATOM   4869  CD1 TYR A 301      57.634 170.483  12.095  0.00  0.00      A    C  
ATOM   4870  CD2 TYR A 301      57.640 168.553  13.583  0.00  0.00      A    C  
ATOM   4871  CE1 TYR A 301      56.227 170.496  12.118  0.00  0.00      A    C  
ATOM   4872  CE2 TYR A 301      56.232 168.577  13.620  0.00  0.00      A    C  
ATOM   4873  CZ  TYR A 301      55.522 169.546  12.884  0.00  0.00      A    C  
ATOM   4874  OH  TYR A 301      54.159 169.556  12.916  0.00  0.00      A    O  
ATOM   4875  H   TYR A 301      60.787 166.837  12.322  0.00  0.00      A    H  
ATOM   4876  HA  TYR A 301      60.088 169.198  10.665  0.00  0.00      A    H  
ATOM   4877  HB2 TYR A 301      60.246 169.078  13.728  0.00  0.00      A    H  
ATOM   4878  HB3 TYR A 301      60.194 170.548  12.813  0.00  0.00      A    H  
ATOM   4879  HD1 TYR A 301      58.159 171.222  11.507  0.00  0.00      A    H  
ATOM   4880  HD2 TYR A 301      58.170 167.796  14.142  0.00  0.00      A    H  
ATOM   4881  HE1 TYR A 301      55.700 171.242  11.542  0.00  0.00      A    H  
ATOM   4882  HE2 TYR A 301      55.699 167.842  14.205  0.00  0.00      A    H  
ATOM   4883  HH  TYR A 301      53.760 170.223  12.327  0.00  0.00      A    H  
ATOM   4884  N   LYS A 302      62.471 170.144  11.086  0.00  0.00      A    N  
ATOM   4885  CA  LYS A 302      63.883 170.536  11.094  0.00  0.00      A    C  
ATOM   4886  C   LYS A 302      64.364 170.859  12.524  0.00  0.00      A    C  
ATOM   4887  O   LYS A 302      65.399 170.352  12.957  0.00  0.00      A    O  
ATOM   4888  CB  LYS A 302      64.084 171.728  10.125  0.00  0.00      A    C  
ATOM   4889  CG  LYS A 302      65.527 172.268  10.033  0.00  0.00      A    C  
ATOM   4890  CD  LYS A 302      65.652 173.446   9.049  0.00  0.00      A    C  
ATOM   4891  CE  LYS A 302      67.014 174.170   9.095  0.00  0.00      A    C  
ATOM   4892  NZ  LYS A 302      68.142 173.311   8.691  0.00  0.00      A    N1+
ATOM   4893  H   LYS A 302      61.815 170.825  10.733  0.00  0.00      A    H  
ATOM   4894  HA  LYS A 302      64.475 169.697  10.722  0.00  0.00      A    H  
ATOM   4895  HB2 LYS A 302      63.763 171.432   9.127  0.00  0.00      A    H  
ATOM   4896  HB3 LYS A 302      63.426 172.547  10.422  0.00  0.00      A    H  
ATOM   4897  HG2 LYS A 302      65.867 172.598  11.016  0.00  0.00      A    H  
ATOM   4898  HG3 LYS A 302      66.192 171.457   9.736  0.00  0.00      A    H  
ATOM   4899  HD2 LYS A 302      65.455 173.099   8.034  0.00  0.00      A    H  
ATOM   4900  HD3 LYS A 302      64.870 174.176   9.263  0.00  0.00      A    H  
ATOM   4901  HE2 LYS A 302      66.986 175.034   8.430  0.00  0.00      A    H  
ATOM   4902  HE3 LYS A 302      67.200 174.558  10.098  0.00  0.00      A    H  
ATOM   4903  HZ1 LYS A 302      68.256 172.538   9.322  0.00  0.00      A    H  
ATOM   4904  HZ2 LYS A 302      68.013 172.961   7.759  0.00  0.00      A    H  
ATOM   4905  HZ3 LYS A 302      68.993 173.847   8.705  0.00  0.00      A    H  
ATOM   4906  N   GLU A 303      63.592 171.706  13.210  0.00  0.00      A    N  
ATOM   4907  CA  GLU A 303      63.891 172.258  14.528  0.00  0.00      A    C  
ATOM   4908  C   GLU A 303      62.887 171.681  15.547  0.00  0.00      A    C  
ATOM   4909  O   GLU A 303      61.688 171.703  15.250  0.00  0.00      A    O  
ATOM   4910  CB  GLU A 303      63.689 173.790  14.433  0.00  0.00      A    C  
ATOM   4911  CG  GLU A 303      64.695 174.525  13.516  0.00  0.00      A    C  
ATOM   4912  CD  GLU A 303      66.131 174.487  14.031  0.00  0.00      A    C  
ATOM   4913  OE1 GLU A 303      66.310 174.646  15.258  0.00  0.00      A    O  
ATOM   4914  OE2 GLU A 303      67.054 174.355  13.204  0.00  0.00      A    O1-
ATOM   4915  H   GLU A 303      62.719 172.010  12.806  0.00  0.00      A    H  
ATOM   4916  HA  GLU A 303      64.922 172.039  14.801  0.00  0.00      A    H  
ATOM   4917  HB2 GLU A 303      62.680 174.009  14.082  0.00  0.00      A    H  
ATOM   4918  HB3 GLU A 303      63.735 174.222  15.433  0.00  0.00      A    H  
ATOM   4919  HG2 GLU A 303      64.659 174.117  12.505  0.00  0.00      A    H  
ATOM   4920  HG3 GLU A 303      64.403 175.571  13.427  0.00  0.00      A    H  
ATOM   4921  N   PRO A 304      63.352 171.219  16.731  0.00  0.00      A    N  
ATOM   4922  CA  PRO A 304      62.450 170.861  17.839  0.00  0.00      A    C  
ATOM   4923  C   PRO A 304      61.899 172.120  18.545  0.00  0.00      A    C  
ATOM   4924  O   PRO A 304      62.293 172.419  19.673  0.00  0.00      A    O  
ATOM   4925  CB  PRO A 304      63.342 169.978  18.730  0.00  0.00      A    C  
ATOM   4926  CG  PRO A 304      64.740 170.555  18.561  0.00  0.00      A    C  
ATOM   4927  CD  PRO A 304      64.759 171.033  17.109  0.00  0.00      A    C  
ATOM   4928  HA  PRO A 304      61.603 170.275  17.484  0.00  0.00      A    H  
ATOM   4929  HB2 PRO A 304      63.022 169.939  19.772  0.00  0.00      A    H  
ATOM   4930  HB3 PRO A 304      63.319 168.952  18.362  0.00  0.00      A    H  
ATOM   4931  HG2 PRO A 304      64.858 171.411  19.228  0.00  0.00      A    H  
ATOM   4932  HG3 PRO A 304      65.532 169.843  18.793  0.00  0.00      A    H  
ATOM   4933  HD2 PRO A 304      65.344 171.949  17.011  0.00  0.00      A    H  
ATOM   4934  HD3 PRO A 304      65.203 170.274  16.464  0.00  0.00      A    H  
ATOM   4935  N   PHE A 305      61.031 172.879  17.858  0.00  0.00      A    N  
ATOM   4936  CA  PHE A 305      60.515 174.177  18.315  0.00  0.00      A    C  
ATOM   4937  C   PHE A 305      59.711 174.103  19.626  0.00  0.00      A    C  
ATOM   4938  O   PHE A 305      59.687 175.077  20.375  0.00  0.00      A    O
[truncated: 256,825 more chars]
