# Supplementary material for: Resveratrol-Based MTDLs to Stimulate Defensive and Regenerative Pathways and Block Early Events in Neurodegenerative Cascades
Source: J Med Chem. 2022 Mar 4;65(6):4727–51. doi: 10.1021/acs.jmedchem.1c01883 (PMC8958504; doi:10.1021/acs.jmedchem.1c01883)
Supplement: Supplementary file 4 — jm1c01883_si_004.zip [file jm1c01883_si_004.zip › PDBs/Fig 3A (PDB-ID 4QOH).pdb]

HEADER    OXIDOREDUCTASE                          20-JUN-14   4QOH              
TITLE     CRYSTAL STRUCTURE OF FAD QUINONE REDUCTASE 2 IN COMPLEX WITH          
TITLE    2 RESVERATROL AT 1.6A                                                  
COMPND    MOL_ID: 1;                                                            
COMPND   2 MOLECULE: RIBOSYLDIHYDRONICOTINAMIDE DEHYDROGENASE [QUINONE];        
COMPND   3 CHAIN: A, B;                                                         
COMPND   4 SYNONYM: NRH DEHYDROGENASE [QUINONE] 2, NRH:QUINONE OXIDOREDUCTASE 2,
COMPND   5 QUINONE REDUCTASE 2, QR2;                                            
COMPND   6 EC: 1.10.99.2;                                                       
COMPND   7 ENGINEERED: YES                                                      
SOURCE    MOL_ID: 1;                                                            
SOURCE   2 ORGANISM_SCIENTIFIC: HOMO SAPIENS;                                   
SOURCE   3 ORGANISM_COMMON: HUMAN;                                              
SOURCE   4 ORGANISM_TAXID: 9606;                                                
SOURCE   5 GENE: NQO2, NMOR2;                                                   
SOURCE   6 EXPRESSION_SYSTEM: ESCHERICHIA COLI;                                 
SOURCE   7 EXPRESSION_SYSTEM_TAXID: 562                                         
KEYWDS    OXIDOREDUCTASE FLAVOPROTEIN, FAD RESVERATROL, OXIDOREDUCTASE          
EXPDTA    X-RAY DIFFRACTION                                                     
AUTHOR    J.SERRIERE,J.A.BOUTIN,T.ISABET,M.ANTOINE,G.FERRY                      
REVDAT   1   01-JUL-15 4QOH    0                                                
JRNL        AUTH   J.SERRIERE,J.A.BOUTIN,T.ISABET,M.ANTOINE,G.FERRY             
JRNL        TITL   CRYSTAL STRUCTURE OF FAD QUINONE REDUCTASE 2 IN COMPLEX WITH 
JRNL        TITL 2 RESVERATROL AT 1.6A                                          
JRNL        REF    TO BE PUBLISHED                                              
JRNL        REFN                                                                
REMARK   2                                                                      
REMARK   2 RESOLUTION.    1.60 ANGSTROMS.                                       
REMARK   3                                                                      
REMARK   3 REFINEMENT.                                                          
REMARK   3   PROGRAM     : REFMAC 5.7.0029                                      
REMARK   3   AUTHORS     : MURSHUDOV,VAGIN,DODSON                               
REMARK   3                                                                      
REMARK   3    REFINEMENT TARGET : MAXIMUM LIKELIHOOD                            
REMARK   3                                                                      
REMARK   3  DATA USED IN REFINEMENT.                                            
REMARK   3   RESOLUTION RANGE HIGH (ANGSTROMS) : 1.60                           
REMARK   3   RESOLUTION RANGE LOW  (ANGSTROMS) : 46.68                          
REMARK   3   DATA CUTOFF            (SIGMA(F)) : NULL                           
REMARK   3   COMPLETENESS FOR RANGE        (%) : 97.4                           
REMARK   3   NUMBER OF REFLECTIONS             : 61722                          
REMARK   3                                                                      
REMARK   3  FIT TO DATA USED IN REFINEMENT.                                     
REMARK   3   CROSS-VALIDATION METHOD          : THROUGHOUT                      
REMARK   3   FREE R VALUE TEST SET SELECTION  : RANDOM                          
REMARK   3   R VALUE     (WORKING + TEST SET) : 0.204                           
REMARK   3   R VALUE            (WORKING SET) : 0.202                           
REMARK   3   FREE R VALUE                     : 0.238                           
REMARK   3   FREE R VALUE TEST SET SIZE   (%) : 5.000                           
REMARK   3   FREE R VALUE TEST SET COUNT      : 3249                            
REMARK   3                                                                      
REMARK   3  FIT IN THE HIGHEST RESOLUTION BIN.                                  
REMARK   3   TOTAL NUMBER OF BINS USED           : 20                           
REMARK   3   BIN RESOLUTION RANGE HIGH       (A) : 1.60                         
REMARK   3   BIN RESOLUTION RANGE LOW        (A) : 1.64                         
REMARK   3   REFLECTION IN BIN     (WORKING SET) : 4213                         
REMARK   3   BIN COMPLETENESS (WORKING+TEST) (%) : 91.07                        
REMARK   3   BIN R VALUE           (WORKING SET) : 0.3990                       
REMARK   3   BIN FREE R VALUE SET COUNT          : 222                          
REMARK   3   BIN FREE R VALUE                    : 0.4060                       
REMARK   3                                                                      
REMARK   3  NUMBER OF NON-HYDROGEN ATOMS USED IN REFINEMENT.                    
REMARK   3   PROTEIN ATOMS            : 3628                                    
REMARK   3   NUCLEIC ACID ATOMS       : 0                                       
REMARK   3   HETEROGEN ATOMS          : 148                                     
REMARK   3   SOLVENT ATOMS            : 197                                     
REMARK   3                                                                      
REMARK   3  B VALUES.                                                           
REMARK   3   FROM WILSON PLOT           (A**2) : NULL                           
REMARK   3   MEAN B VALUE      (OVERALL, A**2) : 28.66                          
REMARK   3   OVERALL ANISOTROPIC B VALUE.                                       
REMARK   3    B11 (A**2) : -0.01000                                             
REMARK   3    B22 (A**2) : -0.01000                                             
REMARK   3    B33 (A**2) : 0.02000                                              
REMARK   3    B12 (A**2) : 0.00000                                              
REMARK   3    B13 (A**2) : 0.00000                                              
REMARK   3    B23 (A**2) : 0.00000                                              
REMARK   3                                                                      
REMARK   3  ESTIMATED OVERALL COORDINATE ERROR.                                 
REMARK   3   ESU BASED ON R VALUE                            (A): 0.099         
REMARK   3   ESU BASED ON FREE R VALUE                       (A): 0.100         
REMARK   3   ESU BASED ON MAXIMUM LIKELIHOOD                 (A): 0.091         
REMARK   3   ESU FOR B VALUES BASED ON MAXIMUM LIKELIHOOD (A**2): 2.728         
REMARK   3                                                                      
REMARK   3 CORRELATION COEFFICIENTS.                                            
REMARK   3   CORRELATION COEFFICIENT FO-FC      : 0.965                         
REMARK   3   CORRELATION COEFFICIENT FO-FC FREE : 0.953                         
REMARK   3                                                                      
REMARK   3  RMS DEVIATIONS FROM IDEAL VALUES        COUNT    RMS    WEIGHT      
REMARK   3   BOND LENGTHS REFINED ATOMS        (A):  3990 ; 0.022 ; 0.019       
REMARK   3   BOND LENGTHS OTHERS               (A):  3644 ; 0.001 ; 0.020       
REMARK   3   BOND ANGLES REFINED ATOMS   (DEGREES):  5449 ; 2.337 ; 1.934       
REMARK   3   BOND ANGLES OTHERS          (DEGREES):  8408 ; 0.989 ; 3.000       
REMARK   3   TORSION ANGLES, PERIOD 1    (DEGREES):   479 ; 6.681 ; 5.000       
REMARK   3   TORSION ANGLES, PERIOD 2    (DEGREES):   174 ;36.209 ;24.253       
REMARK   3   TORSION ANGLES, PERIOD 3    (DEGREES):   635 ;13.998 ;15.000       
REMARK   3   TORSION ANGLES, PERIOD 4    (DEGREES):    16 ;17.762 ;15.000       
REMARK   3   CHIRAL-CENTER RESTRAINTS       (A**3):   572 ; 0.125 ; 0.200       
REMARK   3   GENERAL PLANES REFINED ATOMS      (A):  4999 ; 0.011 ; 0.021       
REMARK   3   GENERAL PLANES OTHERS             (A):   953 ; 0.002 ; 0.020       
REMARK   3   NON-BONDED CONTACTS REFINED ATOMS (A):  NULL ;  NULL ;  NULL       
REMARK   3   NON-BONDED CONTACTS OTHERS        (A):  NULL ;  NULL ;  NULL       
REMARK   3   NON-BONDED TORSION REFINED ATOMS  (A):  NULL ;  NULL ;  NULL       
REMARK   3   NON-BONDED TORSION OTHERS         (A):  NULL ;  NULL ;  NULL       
REMARK   3   H-BOND (X...Y) REFINED ATOMS      (A):  NULL ;  NULL ;  NULL       
REMARK   3   H-BOND (X...Y) OTHERS             (A):  NULL ;  NULL ;  NULL       
REMARK   3   POTENTIAL METAL-ION REFINED ATOMS (A):  NULL ;  NULL ;  NULL       
REMARK   3   POTENTIAL METAL-ION OTHERS        (A):  NULL ;  NULL ;  NULL       
REMARK   3   SYMMETRY VDW REFINED ATOMS        (A):  NULL ;  NULL ;  NULL       
REMARK   3   SYMMETRY VDW OTHERS               (A):  NULL ;  NULL ;  NULL       
REMARK   3   SYMMETRY H-BOND REFINED ATOMS     (A):  NULL ;  NULL ;  NULL       
REMARK   3   SYMMETRY H-BOND OTHERS            (A):  NULL ;  NULL ;  NULL       
REMARK   3   SYMMETRY METAL-ION REFINED ATOMS  (A):  NULL ;  NULL ;  NULL       
REMARK   3   SYMMETRY METAL-ION OTHERS         (A):  NULL ;  NULL ;  NULL       
REMARK   3                                                                      
REMARK   3  ISOTROPIC THERMAL FACTOR RESTRAINTS.     COUNT   RMS    WEIGHT      
REMARK   3   MAIN-CHAIN BOND REFINED ATOMS  (A**2):  NULL ;  NULL ;  NULL       
REMARK   3   MAIN-CHAIN BOND OTHER ATOMS    (A**2):  NULL ;  NULL ;  NULL       
REMARK   3   MAIN-CHAIN ANGLE REFINED ATOMS (A**2):  NULL ;  NULL ;  NULL       
REMARK   3   MAIN-CHAIN ANGLE OTHER ATOMS   (A**2):  NULL ;  NULL ;  NULL       
REMARK   3   SIDE-CHAIN BOND REFINED ATOMS  (A**2):  NULL ;  NULL ;  NULL       
REMARK   3   SIDE-CHAIN BOND OTHER ATOMS    (A**2):  NULL ;  NULL ;  NULL       
REMARK   3   SIDE-CHAIN ANGLE REFINED ATOMS (A**2):  NULL ;  NULL ;  NULL       
REMARK   3   SIDE-CHAIN ANGLE OTHER ATOMS   (A**2):  NULL ;  NULL ;  NULL       
REMARK   3   LONG RANGE B REFINED ATOMS     (A**2):  NULL ;  NULL ;  NULL       
REMARK   3   LONG RANGE B OTHER ATOMS       (A**2):  NULL ;  NULL ;  NULL       
REMARK   3                                                                      
REMARK   3 ANISOTROPIC THERMAL FACTOR RESTRAINTS.    COUNT   RMS   WEIGHT       
REMARK   3   RIGID-BOND RESTRAINTS          (A**2):  NULL ;  NULL ;  NULL       
REMARK   3   SPHERICITY; FREE ATOMS         (A**2):  NULL ;  NULL ;  NULL       
REMARK   3   SPHERICITY; BONDED ATOMS       (A**2):  NULL ;  NULL ;  NULL       
REMARK   3                                                                      
REMARK   3  NCS RESTRAINTS STATISTICS                                           
REMARK   3   NUMBER OF DIFFERENT NCS GROUPS : NULL                              
REMARK   3                                                                      
REMARK   3  TLS DETAILS                                                         
REMARK   3   NUMBER OF TLS GROUPS  : NULL                                       
REMARK   3                                                                      
REMARK   3  BULK SOLVENT MODELLING.                                             
REMARK   3   METHOD USED : MASK                                                 
REMARK   3   PARAMETERS FOR MASK CALCULATION                                    
REMARK   3   VDW PROBE RADIUS   : 1.20                                          
REMARK   3   ION PROBE RADIUS   : 0.80                                          
REMARK   3   SHRINKAGE RADIUS   : 0.80                                          
REMARK   3                                                                      
REMARK   3  OTHER REFINEMENT REMARKS: HYDROGENS HAVE BEEN ADDED IN THE RIDING   
REMARK   3  POSITIONS                                                           
REMARK   4                                                                      
REMARK   4 4QOH COMPLIES WITH FORMAT V. 3.30, 13-JUL-11                         
REMARK 100                                                                      
REMARK 100 THIS ENTRY HAS BEEN PROCESSED BY RCSB ON 23-JUN-14.                  
REMARK 100 THE RCSB ID CODE IS RCSB086312.                                      
REMARK 200                                                                      
REMARK 200 EXPERIMENTAL DETAILS                                                 
REMARK 200  EXPERIMENT TYPE                : X-RAY DIFFRACTION                  
REMARK 200  DATE OF DATA COLLECTION        : 22-MAR-13                          
REMARK 200  TEMPERATURE           (KELVIN) : 298                                
REMARK 200  PH                             : 7                                  
REMARK 200  NUMBER OF CRYSTALS USED        : 1                                  
REMARK 200                                                                      
REMARK 200  SYNCHROTRON              (Y/N) : Y                                  
REMARK 200  RADIATION SOURCE               : SOLEIL                             
REMARK 200  BEAMLINE                       : PROXIMA 1                          
REMARK 200  X-RAY GENERATOR MODEL          : NULL                               
REMARK 200  MONOCHROMATIC OR LAUE    (M/L) : M                                  
REMARK 200  WAVELENGTH OR RANGE        (A) : 0.9997                             
REMARK 200  MONOCHROMATOR                  : NULL                               
REMARK 200  OPTICS                         : NULL                               
REMARK 200                                                                      
REMARK 200  DETECTOR TYPE                  : PIXEL                              
REMARK 200  DETECTOR MANUFACTURER          : PSI PILATUS 6M                     
REMARK 200  INTENSITY-INTEGRATION SOFTWARE : XDS                                
REMARK 200  DATA SCALING SOFTWARE          : XDS                                
REMARK 200                                                                      
REMARK 200  NUMBER OF UNIQUE REFLECTIONS   : 61722                              
REMARK 200  RESOLUTION RANGE HIGH      (A) : 1.600                              
REMARK 200  RESOLUTION RANGE LOW       (A) : 46.680                             
REMARK 200  REJECTION CRITERIA  (SIGMA(I)) : NULL                               
REMARK 200                                                                      
REMARK 200 OVERALL.                                                             
REMARK 200  COMPLETENESS FOR RANGE     (%) : 97.4                               
REMARK 200  DATA REDUNDANCY                : NULL                               
REMARK 200  R MERGE                    (I) : NULL                               
REMARK 200  R SYM                      (I) : NULL                               
REMARK 200  <I/SIGMA(I)> FOR THE DATA SET  : NULL                               
REMARK 200                                                                      
REMARK 200 IN THE HIGHEST RESOLUTION SHELL.                                     
REMARK 200  HIGHEST RESOLUTION SHELL, RANGE HIGH (A) : 1.60                     
REMARK 200  HIGHEST RESOLUTION SHELL, RANGE LOW  (A) : 1.69                     
REMARK 200  COMPLETENESS FOR SHELL     (%) : 93.5                               
REMARK 200  DATA REDUNDANCY IN SHELL       : NULL                               
REMARK 200  R MERGE FOR SHELL          (I) : NULL                               
REMARK 200  R SYM FOR SHELL            (I) : NULL                               
REMARK 200  <I/SIGMA(I)> FOR SHELL         : 1.630                              
REMARK 200                                                                      
REMARK 200 DIFFRACTION PROTOCOL: SINGLE WAVELENGTH                              
REMARK 200 METHOD USED TO DETERMINE THE STRUCTURE: MOLECULAR REPLACEMENT        
REMARK 200 SOFTWARE USED: MOLREP                                                
REMARK 200 STARTING MODEL: PDB ENTRY 2QWX                                       
REMARK 200                                                                      
REMARK 200 REMARK: NULL                                                         
REMARK 280                                                                      
REMARK 280 CRYSTAL                                                              
REMARK 280 SOLVENT CONTENT, VS   (%): 48.35                                     
REMARK 280 MATTHEWS COEFFICIENT, VM (ANGSTROMS**3/DA): 2.38                     
REMARK 280                                                                      
REMARK 280 CRYSTALLIZATION CONDITIONS: 0.1M HEPES PH7, 1.4M AMSO4, VAPOR        
REMARK 280  DIFFUSION, HANGING DROP, TEMPERATURE 298K                           
REMARK 290                                                                      
REMARK 290 CRYSTALLOGRAPHIC SYMMETRY                                            
REMARK 290 SYMMETRY OPERATORS FOR SPACE GROUP: P 21 21 21                       
REMARK 290                                                                      
REMARK 290      SYMOP   SYMMETRY                                                
REMARK 290     NNNMMM   OPERATOR                                                
REMARK 290       1555   X,Y,Z                                                   
REMARK 290       2555   -X+1/2,-Y,Z+1/2                                         
REMARK 290       3555   -X,Y+1/2,-Z+1/2                                         
REMARK 290       4555   X+1/2,-Y+1/2,-Z                                         
REMARK 290                                                                      
REMARK 290     WHERE NNN -> OPERATOR NUMBER                                     
REMARK 290           MMM -> TRANSLATION VECTOR                                  
REMARK 290                                                                      
REMARK 290 CRYSTALLOGRAPHIC SYMMETRY TRANSFORMATIONS                            
REMARK 290 THE FOLLOWING TRANSFORMATIONS OPERATE ON THE ATOM/HETATM             
REMARK 290 RECORDS IN THIS ENTRY TO PRODUCE CRYSTALLOGRAPHICALLY                
REMARK 290 RELATED MOLECULES.                                                   
REMARK 290   SMTRY1   1  1.000000  0.000000  0.000000        0.00000            
REMARK 290   SMTRY2   1  0.000000  1.000000  0.000000        0.00000            
REMARK 290   SMTRY3   1  0.000000  0.000000  1.000000        0.00000            
REMARK 290   SMTRY1   2 -1.000000  0.000000  0.000000       28.34500            
REMARK 290   SMTRY2   2  0.000000 -1.000000  0.000000        0.00000            
REMARK 290   SMTRY3   2  0.000000  0.000000  1.000000       53.06500            
REMARK 290   SMTRY1   3 -1.000000  0.000000  0.000000        0.00000            
REMARK 290   SMTRY2   3  0.000000  1.000000  0.000000       41.13500            
REMARK 290   SMTRY3   3  0.000000  0.000000 -1.000000       53.06500            
REMARK 290   SMTRY1   4  1.000000  0.000000  0.000000       28.34500            
REMARK 290   SMTRY2   4  0.000000 -1.000000  0.000000       41.13500            
REMARK 290   SMTRY3   4  0.000000  0.000000 -1.000000        0.00000            
REMARK 290                                                                      
REMARK 290 REMARK: NULL                                                         
REMARK 300                                                                      
REMARK 300 BIOMOLECULE: 1                                                       
REMARK 300 SEE REMARK 350 FOR THE AUTHOR PROVIDED AND/OR PROGRAM                
REMARK 300 GENERATED ASSEMBLY INFORMATION FOR THE STRUCTURE IN                  
REMARK 300 THIS ENTRY. THE REMARK MAY ALSO PROVIDE INFORMATION ON               
REMARK 300 BURIED SURFACE AREA.                                                 
REMARK 350                                                                      
REMARK 350 COORDINATES FOR A COMPLETE MULTIMER REPRESENTING THE KNOWN           
REMARK 350 BIOLOGICALLY SIGNIFICANT OLIGOMERIZATION STATE OF THE                
REMARK 350 MOLECULE CAN BE GENERATED BY APPLYING BIOMT TRANSFORMATIONS          
REMARK 350 GIVEN BELOW.  BOTH NON-CRYSTALLOGRAPHIC AND                          
REMARK 350 CRYSTALLOGRAPHIC OPERATIONS ARE GIVEN.                               
REMARK 350                                                                      
REMARK 350 BIOMOLECULE: 1                                                       
REMARK 350 AUTHOR DETERMINED BIOLOGICAL UNIT: DIMERIC                           
REMARK 350 SOFTWARE DETERMINED QUATERNARY STRUCTURE: DIMERIC                    
REMARK 350 SOFTWARE USED: PISA                                                  
REMARK 350 TOTAL BURIED SURFACE AREA: 8180 ANGSTROM**2                          
REMARK 350 SURFACE AREA OF THE COMPLEX: 17780 ANGSTROM**2                       
REMARK 350 CHANGE IN SOLVENT FREE ENERGY: -22.0 KCAL/MOL                        
REMARK 350 APPLY THE FOLLOWING TO CHAINS: A, B                                  
REMARK 350   BIOMT1   1  1.000000  0.000000  0.000000        0.00000            
REMARK 350   BIOMT2   1  0.000000  1.000000  0.000000        0.00000            
REMARK 350   BIOMT3   1  0.000000  0.000000  1.000000        0.00000            
REMARK 465                                                                      
REMARK 465 MISSING RESIDUES                                                     
REMARK 465 THE FOLLOWING RESIDUES WERE NOT LOCATED IN THE                       
REMARK 465 EXPERIMENT. (M=MODEL NUMBER; RES=RESIDUE NAME; C=CHAIN               
REMARK 465 IDENTIFIER; SSSEQ=SEQUENCE NUMBER; I=INSERTION CODE.)                
REMARK 465                                                                      
REMARK 465   M RES C SSSEQI                                                     
REMARK 465     MET A     0                                                      
REMARK 465     ALA A     1                                                      
REMARK 465     MET B     0                                                      
REMARK 465     ALA B     1                                                      
REMARK 465     GLN B   230                                                      
REMARK 500                                                                      
REMARK 500 GEOMETRY AND STEREOCHEMISTRY                                         
REMARK 500 SUBTOPIC: CLOSE CONTACTS IN SAME ASYMMETRIC UNIT                     
REMARK 500                                                                      
REMARK 500 THE FOLLOWING ATOMS ARE IN CLOSE CONTACT.                            
REMARK 500                                                                      
REMARK 500  ATM1  RES C  SSEQI   ATM2  RES C  SSEQI           DISTANCE          
REMARK 500   NZ   LYS A     4     O    HOH A   475              2.00            
REMARK 500   CG   LYS B   157     O    HOH B   491              2.03            
REMARK 500   O    HOH A   455     O    HOH A   502              2.08            
REMARK 500   O    GLU B   199     O    HOH B   455              2.18            
REMARK 500                                                                      
REMARK 500 REMARK: NULL                                                         
REMARK 500                                                                      
REMARK 500 GEOMETRY AND STEREOCHEMISTRY                                         
REMARK 500 SUBTOPIC: TORSION ANGLES                                             
REMARK 500                                                                      
REMARK 500 TORSION ANGLES OUTSIDE THE EXPECTED RAMACHANDRAN REGIONS:            
REMARK 500 (M=MODEL NUMBER; RES=RESIDUE NAME; C=CHAIN IDENTIFIER;               
REMARK 500 SSEQ=SEQUENCE NUMBER; I=INSERTION CODE).                             
REMARK 500                                                                      
REMARK 500 STANDARD TABLE:                                                      
REMARK 500 FORMAT:(10X,I3,1X,A3,1X,A1,I4,A1,4X,F7.2,3X,F7.2)                    
REMARK 500                                                                      
REMARK 500 EXPECTED VALUES: GJ KLEYWEGT AND TA JONES (1996). PHI/PSI-           
REMARK 500 CHOLOGY: RAMACHANDRAN REVISITED. STRUCTURE 4, 1395 - 1400            
REMARK 500                                                                      
REMARK 500  M RES CSSEQI        PSI       PHI                                   
REMARK 500    TYR A 132     -125.74     50.92                                   
REMARK 500    TYR A 155       49.90    -85.75                                   
REMARK 500    THR A 175      -68.11   -108.56                                   
REMARK 500    TYR B 132     -129.47     49.34                                   
REMARK 500                                                                      
REMARK 500 REMARK: NULL                                                         
REMARK 620                                                                      
REMARK 620 METAL COORDINATION                                                   
REMARK 620 (M=MODEL NUMBER; RES=RESIDUE NAME; C=CHAIN IDENTIFIER;               
REMARK 620 SSEQ=SEQUENCE NUMBER; I=INSERTION CODE):                             
REMARK 620                                                                      
REMARK 620 COORDINATION ANGLES FOR:  M RES CSSEQI METAL                         
REMARK 620                              ZN B 304  ZN                            
REMARK 620 N RES CSSEQI ATOM                                                    
REMARK 620 1 HIS B 177   ND1                                                    
REMARK 620 2 HIS B 173   ND1 104.0                                              
REMARK 620 3 CYS B 222   O    99.8 106.6                                        
REMARK 620 4 CYS B 222   SG  116.7 127.1  98.6                                  
REMARK 620 N                    1     2     3                                   
REMARK 620                                                                      
REMARK 620 COORDINATION ANGLES FOR:  M RES CSSEQI METAL                         
REMARK 620                              ZN A 303  ZN                            
REMARK 620 N RES CSSEQI ATOM                                                    
REMARK 620 1 HIS A 177   ND1                                                    
REMARK 620 2 CYS A 222   O    92.2                                              
REMARK 620 3 CYS A 222   SG  116.8 100.9                                        
REMARK 620 4 HIS A 173   ND1 110.5 102.1 125.8                                  
REMARK 620 N                    1     2     3                                   
REMARK 800                                                                      
REMARK 800 SITE                                                                 
REMARK 800 SITE_IDENTIFIER: AC1                                                 
REMARK 800 EVIDENCE_CODE: SOFTWARE                                              
REMARK 800 SITE_DESCRIPTION: BINDING SITE FOR RESIDUE FAD A 301                 
REMARK 800                                                                      
REMARK 800 SITE_IDENTIFIER: AC2                                                 
REMARK 800 EVIDENCE_CODE: SOFTWARE                                              
REMARK 800 SITE_DESCRIPTION: BINDING SITE FOR RESIDUE STL A 302                 
REMARK 800                                                                      
REMARK 800 SITE_IDENTIFIER: AC3                                                 
REMARK 800 EVIDENCE_CODE: SOFTWARE                                              
REMARK 800 SITE_DESCRIPTION: BINDING SITE FOR RESIDUE ZN A 303                  
REMARK 800                                                                      
REMARK 800 SITE_IDENTIFIER: AC4                                                 
REMARK 800 EVIDENCE_CODE: SOFTWARE                                              
REMARK 800 SITE_DESCRIPTION: BINDING SITE FOR RESIDUE FAD B 301                 
REMARK 800                                                                      
REMARK 800 SITE_IDENTIFIER: AC5                                                 
REMARK 800 EVIDENCE_CODE: SOFTWARE                                              
REMARK 800 SITE_DESCRIPTION: BINDING SITE FOR RESIDUE STL B 302                 
REMARK 800                                                                      
REMARK 800 SITE_IDENTIFIER: AC6                                                 
REMARK 800 EVIDENCE_CODE: SOFTWARE                                              
REMARK 800 SITE_DESCRIPTION: BINDING SITE FOR RESIDUE GOL B 303                 
REMARK 800                                                                      
REMARK 800 SITE_IDENTIFIER: AC7                                                 
REMARK 800 EVIDENCE_CODE: SOFTWARE                                              
REMARK 800 SITE_DESCRIPTION: BINDING SITE FOR RESIDUE ZN B 304                  
REMARK 900                                                                      
REMARK 900 RELATED ENTRIES                                                      
REMARK 900 RELATED ID: 4QOD   RELATED DB: PDB                                   
REMARK 900 RELATED ID: 4QOE   RELATED DB: PDB                                   
REMARK 900 RELATED ID: 4QOF   RELATED DB: PDB                                   
REMARK 900 RELATED ID: 4QOG   RELATED DB: PDB                                   
REMARK 900 RELATED ID: 4QOI   RELATED DB: PDB                                   
REMARK 900 RELATED ID: 4QOJ   RELATED DB: PDB                                   
DBREF  4QOH A    0   230  UNP    P16083   NQO2_HUMAN       1    231             
DBREF  4QOH B    0   230  UNP    P16083   NQO2_HUMAN       1    231             
SEQADV 4QOH PHE A   46  UNP  P16083    LEU    47 VARIANT                        
SEQADV 4QOH PHE B   46  UNP  P16083    LEU    47 VARIANT                        
SEQRES   1 A  231  MET ALA GLY LYS LYS VAL LEU ILE VAL TYR ALA HIS GLN          
SEQRES   2 A  231  GLU PRO LYS SER PHE ASN GLY SER LEU LYS ASN VAL ALA          
SEQRES   3 A  231  VAL ASP GLU LEU SER ARG GLN GLY CYS THR VAL THR VAL          
SEQRES   4 A  231  SER ASP LEU TYR ALA MET ASN PHE GLU PRO ARG ALA THR          
SEQRES   5 A  231  ASP LYS ASP ILE THR GLY THR LEU SER ASN PRO GLU VAL          
SEQRES   6 A  231  PHE ASN TYR GLY VAL GLU THR HIS GLU ALA TYR LYS GLN          
SEQRES   7 A  231  ARG SER LEU ALA SER ASP ILE THR ASP GLU GLN LYS LYS          
SEQRES   8 A  231  VAL ARG GLU ALA ASP LEU VAL ILE PHE GLN PHE PRO LEU          
SEQRES   9 A  231  TYR TRP PHE SER VAL PRO ALA ILE LEU LYS GLY TRP MET          
SEQRES  10 A  231  ASP ARG VAL LEU CYS GLN GLY PHE ALA PHE ASP ILE PRO          
SEQRES  11 A  231  GLY PHE TYR ASP SER GLY LEU LEU GLN GLY LYS LEU ALA          
SEQRES  12 A  231  LEU LEU SER VAL THR THR GLY GLY THR ALA GLU MET TYR          
SEQRES  13 A  231  THR LYS THR GLY VAL ASN GLY ASP SER ARG TYR PHE LEU          
SEQRES  14 A  231  TRP PRO LEU GLN HIS GLY THR LEU HIS PHE CYS GLY PHE          
SEQRES  15 A  231  LYS VAL LEU ALA PRO GLN ILE SER PHE ALA PRO GLU ILE          
SEQRES  16 A  231  ALA SER GLU GLU GLU ARG LYS GLY MET VAL ALA ALA TRP          
SEQRES  17 A  231  SER GLN ARG LEU GLN THR ILE TRP LYS GLU GLU PRO ILE          
SEQRES  18 A  231  PRO CYS THR ALA HIS TRP HIS PHE GLY GLN                      
SEQRES   1 B  231  MET ALA GLY LYS LYS VAL LEU ILE VAL TYR ALA HIS GLN          
SEQRES   2 B  231  GLU PRO LYS SER PHE ASN GLY SER LEU LYS ASN VAL ALA          
SEQRES   3 B  231  VAL ASP GLU LEU SER ARG GLN GLY CYS THR VAL THR VAL          
SEQRES   4 B  231  SER ASP LEU TYR ALA MET ASN PHE GLU PRO ARG ALA THR          
SEQRES   5 B  231  ASP LYS ASP ILE THR GLY THR LEU SER ASN PRO GLU VAL          
SEQRES   6 B  231  PHE ASN TYR GLY VAL GLU THR HIS GLU ALA TYR LYS GLN          
SEQRES   7 B  231  ARG SER LEU ALA SER ASP ILE THR ASP GLU GLN LYS LYS          
SEQRES   8 B  231  VAL ARG GLU ALA ASP LEU VAL ILE PHE GLN PHE PRO LEU          
SEQRES   9 B  231  TYR TRP PHE SER VAL PRO ALA ILE LEU LYS GLY TRP MET          
SEQRES  10 B  231  ASP ARG VAL LEU CYS GLN GLY PHE ALA PHE ASP ILE PRO          
SEQRES  11 B  231  GLY PHE TYR ASP SER GLY LEU LEU GLN GLY LYS LEU ALA          
SEQRES  12 B  231  LEU LEU SER VAL THR THR GLY GLY THR ALA GLU MET TYR          
SEQRES  13 B  231  THR LYS THR GLY VAL ASN GLY ASP SER ARG TYR PHE LEU          
SEQRES  14 B  231  TRP PRO LEU GLN HIS GLY THR LEU HIS PHE CYS GLY PHE          
SEQRES  15 B  231  LYS VAL LEU ALA PRO GLN ILE SER PHE ALA PRO GLU ILE          
SEQRES  16 B  231  ALA SER GLU GLU GLU ARG LYS GLY MET VAL ALA ALA TRP          
SEQRES  17 B  231  SER GLN ARG LEU GLN THR ILE TRP LYS GLU GLU PRO ILE          
SEQRES  18 B  231  PRO CYS THR ALA HIS TRP HIS PHE GLY GLN                      
HET    FAD  A 301      53                                                       
HET    STL  A 302      17                                                       
HET     ZN  A 303       1                                                       
HET    FAD  B 301      53                                                       
HET    STL  B 302      17                                                       
HET    GOL  B 303       6                                                       
HET     ZN  B 304       1                                                       
HETNAM     FAD FLAVIN-ADENINE DINUCLEOTIDE                                      
HETNAM     STL RESVERATROL                                                      
HETNAM      ZN ZINC ION                                                         
HETNAM     GOL GLYCEROL                                                         
HETSYN     GOL GLYCERIN; PROPANE-1,2,3-TRIOL                                    
FORMUL   3  FAD    2(C27 H33 N9 O15 P2)                                         
FORMUL   4  STL    2(C14 H12 O3)                                                
FORMUL   5   ZN    2(ZN 2+)                                                     
FORMUL   8  GOL    C3 H8 O3                                                     
FORMUL  10  HOH   *197(H2 O)                                                    
HELIX    1   1 SER A   16  GLN A   32  1                                  17    
HELIX    2   2 THR A   51  ILE A   55  5                                   5    
HELIX    3   3 ASN A   66  GLN A   77  1                                  12    
HELIX    4   4 ALA A   81  ALA A   94  1                                  14    
HELIX    5   5 PRO A  109  LEU A  120  1                                  12    
HELIX    6   6 PHE A  131  GLY A  135  5                                   5    
HELIX    7   7 ASP A  163  HIS A  173  1                                  11    
HELIX    8   8 SER A  196  THR A  213  1                                  18    
HELIX    9   9 ILE A  214  GLU A  217  5                                   4    
HELIX   10  10 THR A  223  GLY A  229  1                                   7    
HELIX   11  11 SER B   16  GLN B   32  1                                  17    
HELIX   12  12 THR B   51  ILE B   55  5                                   5    
HELIX   13  13 ASN B   66  GLN B   77  1                                  12    
HELIX   14  14 ALA B   81  ALA B   94  1                                  14    
HELIX   15  15 PRO B  109  LEU B  120  1                                  12    
HELIX   16  16 PHE B  131  GLY B  135  5                                   5    
HELIX   17  17 ASP B  163  HIS B  173  1                                  11    
HELIX   18  18 SER B  196  THR B  213  1                                  18    
HELIX   19  19 ILE B  214  GLU B  217  5                                   4    
HELIX   20  20 THR B  223  GLY B  229  1                                   7    
SHEET    1   A 5 THR A  35  ASP A  40  0                                        
SHEET    2   A 5 LYS A   4  TYR A   9  1  N  VAL A   5   O  THR A  35           
SHEET    3   A 5 LEU A  96  PRO A 102  1  O  LEU A  96   N  LEU A   6           
SHEET    4   A 5 LEU A 141  THR A 147  1  O  SER A 145   N  PHE A  99           
SHEET    5   A 5 LYS A 182  VAL A 183  1  O  LYS A 182   N  ALA A 142           
SHEET    1   B 5 THR A  35  ASP A  40  0                                        
SHEET    2   B 5 LYS A   4  TYR A   9  1  N  VAL A   5   O  THR A  35           
SHEET    3   B 5 LEU A  96  PRO A 102  1  O  LEU A  96   N  LEU A   6           
SHEET    4   B 5 LEU A 141  THR A 147  1  O  SER A 145   N  PHE A  99           
SHEET    5   B 5 GLN A 187  SER A 189  1  O  SER A 189   N  VAL A 146           
SHEET    1   C 5 THR B  35  ASP B  40  0                                        
SHEET    2   C 5 LYS B   4  TYR B   9  1  N  VAL B   5   O  THR B  35           
SHEET    3   C 5 LEU B  96  PRO B 102  1  O  ILE B  98   N  VAL B   8           
SHEET    4   C 5 LEU B 141  THR B 147  1  O  SER B 145   N  PHE B  99           
SHEET    5   C 5 LYS B 182  VAL B 183  1  O  LYS B 182   N  ALA B 142           
SHEET    1   D 5 THR B  35  ASP B  40  0                                        
SHEET    2   D 5 LYS B   4  TYR B   9  1  N  VAL B   5   O  THR B  35           
SHEET    3   D 5 LEU B  96  PRO B 102  1  O  ILE B  98   N  VAL B   8           
SHEET    4   D 5 LEU B 141  THR B 147  1  O  SER B 145   N  PHE B  99           
SHEET    5   D 5 GLN B 187  SER B 189  1  O  GLN B 187   N  LEU B 144           
LINK         ND1 HIS B 177                ZN    ZN B 304     1555   1555  1.88  
LINK         ND1 HIS A 177                ZN    ZN A 303     1555   1555  2.06  
LINK         ND1 HIS B 173                ZN    ZN B 304     1555   1555  2.07  
LINK         O   CYS A 222                ZN    ZN A 303     1555   1555  2.13  
LINK         SG  CYS A 222                ZN    ZN A 303     1555   1555  2.15  
LINK         ND1 HIS A 173                ZN    ZN A 303     1555   1555  2.23  
LINK         O   CYS B 222                ZN    ZN B 304     1555   1555  2.23  
LINK         SG  CYS B 222                ZN    ZN B 304     1555   1555  2.23  
CISPEP   1 ILE A  128    PRO A  129          0        -1.97                     
CISPEP   2 ILE B  128    PRO B  129          0        23.35                     
SITE     1 AC1 26 HIS A  11  LYS A  15  SER A  16  PHE A  17                    
SITE     2 AC1 26 ASN A  18  SER A  20  PRO A 102  LEU A 103                    
SITE     3 AC1 26 TYR A 104  TRP A 105  PHE A 106  THR A 147                    
SITE     4 AC1 26 THR A 148  GLY A 149  GLY A 150  TYR A 155                    
SITE     5 AC1 26 GLU A 193  GLU A 197  ARG A 200  LYS A 201                    
SITE     6 AC1 26 HOH A 431  HOH A 448  HOH A 476  HOH A 501                    
SITE     7 AC1 26 ASP B 117  STL B 302                                          
SITE     1 AC2  9 PHE A 126  GLY A 174  PHE A 178  HOH A 412                    
SITE     2 AC2  9 HOH A 449  TRP B 105  PHE B 106  ASN B 161                    
SITE     3 AC2  9 FAD B 301                                                     
SITE     1 AC3  3 HIS A 173  HIS A 177  CYS A 222                               
SITE     1 AC4 23 ASP A 117  STL A 302  HIS B  11  LYS B  15                    
SITE     2 AC4 23 SER B  16  PHE B  17  ASN B  18  SER B  20                    
SITE     3 AC4 23 PRO B 102  LEU B 103  TYR B 104  TRP B 105                    
SITE     4 AC4 23 PHE B 106  THR B 147  THR B 148  GLY B 149                    
SITE     5 AC4 23 GLY B 150  TYR B 155  GLU B 193  GLU B 197                    
SITE     6 AC4 23 ARG B 200  LYS B 201  HOH B 454                               
SITE     1 AC5 10 TRP A 105  PHE A 106  GLY A 150  ASN A 161                    
SITE     2 AC5 10 FAD A 301  PHE B 126  GLY B 174  PHE B 178                    
SITE     3 AC5 10 HOH B 410  HOH B 438                                          
SITE     1 AC6  3 GLU A  47  ARG A  49  ARG B  49                               
SITE     1 AC7  3 HIS B 173  HIS B 177  CYS B 222                               
CRYST1   56.690   82.270  106.130  90.00  90.00  90.00 P 21 21 21    8          
ORIGX1      1.000000  0.000000  0.000000        0.00000                         
ORIGX2      0.000000  1.000000  0.000000        0.00000                         
ORIGX3      0.000000  0.000000  1.000000        0.00000                         
SCALE1      0.017640  0.000000  0.000000        0.00000                         
SCALE2      0.000000  0.012155  0.000000        0.00000                         
SCALE3      0.000000  0.000000  0.009422        0.00000                         
ATOM      1  N   GLY A   2       3.999   6.076  48.243  1.00 43.86           N  
ATOM      2  CA  GLY A   2       5.202   5.538  47.565  1.00 40.53           C  
ATOM      3  C   GLY A   2       5.101   5.590  46.035  1.00 39.07           C  
ATOM      4  O   GLY A   2       4.295   4.896  45.445  1.00 38.15           O  
ATOM      5  N   LYS A   3       6.000   6.313  45.387  1.00 26.91           N  
ATOM      6  CA  LYS A   3       5.993   6.441  43.944  1.00 24.57           C  
ATOM      7  C   LYS A   3       6.791   5.338  43.211  1.00 26.99           C  
ATOM      8  O   LYS A   3       7.831   4.801  43.730  1.00 30.65           O  
ATOM      9  CB  LYS A   3       6.558   7.797  43.556  1.00 27.55           C  
ATOM     10  CG  LYS A   3       5.942   9.038  44.225  1.00 26.84           C  
ATOM     11  CD  LYS A   3       4.463   9.089  43.934  1.00 32.43           C  
ATOM     12  CE  LYS A   3       3.803  10.395  44.375  1.00 33.04           C  
ATOM     13  NZ  LYS A   3       2.667  10.520  43.466  1.00 36.25           N  
ATOM     14  N  ALYS A   4       6.319   4.981  42.021  0.50 24.18           N  
ATOM     16  CA ALYS A   4       6.980   3.972  41.151  0.50 21.25           C  
ATOM     18  C  ALYS A   4       7.405   4.617  39.810  0.50 20.81           C  
ATOM     20  O  ALYS A   4       6.602   5.166  39.097  0.50 18.81           O  
ATOM     22  CB ALYS A   4       6.058   2.763  40.933  0.50 22.73           C  
ATOM     24  CG ALYS A   4       5.592   2.019  42.194  0.50 22.69           C  
ATOM     26  CD ALYS A   4       4.214   1.385  42.006  0.50 25.71           C  
ATOM     28  CE ALYS A   4       3.963   0.277  43.043  0.50 28.83           C  
ATOM     30  NZ ALYS A   4       4.684  -0.982  42.663  0.50 31.52           N  
ATOM     32  N   VAL A   5       8.704   4.574  39.453  1.00 19.58           N  
ATOM     33  CA  VAL A   5       9.220   5.139  38.204  1.00 19.68           C  
ATOM     34  C   VAL A   5       9.687   4.064  37.286  1.00 18.90           C  
ATOM     35  O   VAL A   5      10.451   3.109  37.740  1.00 18.35           O  
ATOM     36  CB  VAL A   5      10.432   6.080  38.556  1.00 19.34           C  
ATOM     37  CG1 VAL A   5      11.021   6.790  37.336  1.00 22.99           C  
ATOM     38  CG2 VAL A   5       9.998   7.102  39.578  1.00 20.52           C  
ATOM     39  N   LEU A   6       9.433   4.238  35.996  1.00 18.21           N  
ATOM     40  CA  LEU A   6      10.058   3.439  34.926  1.00 18.38           C  
ATOM     41  C   LEU A   6      10.925   4.373  34.122  1.00 18.17           C  
ATOM     42  O   LEU A   6      10.521   5.470  33.694  1.00 19.22           O  
ATOM     43  CB  LEU A   6       9.057   2.803  34.002  1.00 19.55           C  
ATOM     44  CG  LEU A   6       9.554   2.163  32.760  1.00 16.87           C  
ATOM     45  CD1 LEU A   6      10.410   0.926  32.948  1.00 15.72           C  
ATOM     46  CD2 LEU A   6       8.386   1.879  31.777  1.00 18.74           C  
ATOM     47  N   ILE A   7      12.200   3.981  33.932  1.00 15.50           N  
ATOM     48  CA  ILE A   7      13.013   4.673  33.042  1.00 18.59           C  
ATOM     49  C   ILE A   7      13.226   3.801  31.835  1.00 20.07           C  
ATOM     50  O   ILE A   7      13.861   2.692  31.963  1.00 15.56           O  
ATOM     51  CB  ILE A   7      14.379   4.933  33.708  1.00 17.12           C  
ATOM     52  CG1 ILE A   7      14.261   5.794  34.967  1.00 16.62           C  
ATOM     53  CG2 ILE A   7      15.358   5.537  32.718  1.00 20.40           C  
ATOM     54  CD1 ILE A   7      15.540   5.939  35.767  1.00 20.52           C  
ATOM     55  N   VAL A   8      12.847   4.296  30.683  1.00 15.17           N  
ATOM     56  CA  VAL A   8      13.043   3.679  29.401  1.00 16.63           C  
ATOM     57  C   VAL A   8      14.348   4.266  28.831  1.00 16.17           C  
ATOM     58  O   VAL A   8      14.325   5.431  28.485  1.00 14.97           O  
ATOM     59  CB  VAL A   8      11.912   3.761  28.441  1.00 18.11           C  
ATOM     60  CG1 VAL A   8      12.078   2.910  27.193  1.00 17.97           C  
ATOM     61  CG2 VAL A   8      10.657   3.341  29.212  1.00 16.37           C  
ATOM     62  N   TYR A   9      15.416   3.495  28.733  1.00 18.70           N  
ATOM     63  CA  TYR A   9      16.751   3.994  28.498  1.00 18.81           C  
ATOM     64  C   TYR A   9      17.335   3.462  27.200  1.00 16.16           C  
ATOM     65  O   TYR A   9      17.340   2.314  27.004  1.00 19.17           O  
ATOM     66  CB  TYR A   9      17.631   3.541  29.666  1.00 17.52           C  
ATOM     67  CG  TYR A   9      19.113   3.688  29.464  1.00 14.33           C  
ATOM     68  CD1 TYR A   9      19.662   4.911  29.411  1.00 16.89           C  
ATOM     69  CD2 TYR A   9      19.942   2.585  29.385  1.00 15.69           C  
ATOM     70  CE1 TYR A   9      21.017   5.060  29.264  1.00 17.47           C  
ATOM     71  CE2 TYR A   9      21.280   2.721  29.230  1.00 21.10           C  
ATOM     72  CZ  TYR A   9      21.794   3.951  29.165  1.00 18.65           C  
ATOM     73  OH  TYR A   9      23.140   4.029  29.001  1.00 18.94           O  
ATOM     74  N   ALA A  10      17.869   4.339  26.363  1.00 17.05           N  
ATOM     75  CA  ALA A  10      18.309   3.982  25.031  1.00 17.01           C  
ATOM     76  C   ALA A  10      19.726   4.462  24.672  1.00 17.69           C  
ATOM     77  O   ALA A  10      19.858   5.367  23.872  1.00 17.58           O  
ATOM     78  CB  ALA A  10      17.377   4.479  23.963  1.00 18.28           C  
ATOM     79  N   HIS A  11      20.742   3.707  25.156  1.00 16.67           N  
ATOM     80  CA  HIS A  11      22.132   4.080  24.826  1.00 18.05           C  
ATOM     81  C   HIS A  11      22.975   2.814  24.949  1.00 18.14           C  
ATOM     82  O   HIS A  11      22.811   2.043  25.896  1.00 20.73           O  
ATOM     83  CB  HIS A  11      22.647   5.146  25.684  1.00 18.21           C  
ATOM     84  CG  HIS A  11      23.848   5.838  25.059  1.00 20.99           C  
ATOM     85  ND1 HIS A  11      25.078   5.213  24.928  1.00 24.96           N  
ATOM     86  CD2 HIS A  11      24.019   7.088  24.594  1.00 20.57           C  
ATOM     87  CE1 HIS A  11      25.925   6.017  24.327  1.00 22.46           C  
ATOM     88  NE2 HIS A  11      25.350   7.193  24.184  1.00 22.62           N  
ATOM     89  N   GLN A  12      23.922   2.676  24.008  1.00 20.82           N  
ATOM     90  CA  GLN A  12      24.662   1.426  23.877  1.00 21.59           C  
ATOM     91  C   GLN A  12      25.749   1.261  24.925  1.00 26.47           C  
ATOM     92  O   GLN A  12      26.254   0.160  25.115  1.00 25.52           O  
ATOM     93  CB  GLN A  12      25.277   1.331  22.515  1.00 21.06           C  
ATOM     94  CG  GLN A  12      24.338   1.563  21.292  1.00 21.89           C  
ATOM     95  CD  GLN A  12      24.207   3.023  20.886  1.00 16.47           C  
ATOM     96  OE1 GLN A  12      24.527   3.923  21.609  1.00 20.69           O  
ATOM     97  NE2 GLN A  12      23.743   3.232  19.692  1.00 17.02           N  
ATOM     98  N   GLU A  13      26.131   2.358  25.548  1.00 26.47           N  
ATOM     99  CA  GLU A  13      27.347   2.440  26.349  1.00 26.06           C  
ATOM    100  C   GLU A  13      27.069   2.921  27.758  1.00 24.36           C  
ATOM    101  O   GLU A  13      26.664   4.057  27.991  1.00 21.81           O  
ATOM    102  CB  GLU A  13      28.361   3.342  25.608  1.00 26.90           C  
ATOM    103  CG  GLU A  13      29.620   3.706  26.375  1.00 26.78           C  
ATOM    104  CD  GLU A  13      30.315   2.442  26.897  1.00 25.73           C  
ATOM    105  OE1 GLU A  13      30.649   1.582  26.051  1.00 28.47           O  
ATOM    106  OE2 GLU A  13      30.478   2.264  28.136  1.00 27.65           O  
ATOM    107  N   PRO A  14      27.325   2.054  28.754  1.00 25.05           N  
ATOM    108  CA  PRO A  14      27.113   2.396  30.144  1.00 26.68           C  
ATOM    109  C   PRO A  14      27.885   3.624  30.640  1.00 26.76           C  
ATOM    110  O   PRO A  14      27.350   4.462  31.377  1.00 27.83           O  
ATOM    111  CB  PRO A  14      27.598   1.175  30.896  1.00 28.07           C  
ATOM    112  CG  PRO A  14      27.504   0.065  29.943  1.00 30.63           C  
ATOM    113  CD  PRO A  14      27.620   0.645  28.549  1.00 28.81           C  
ATOM    114  N   LYS A  15      29.089   3.773  30.145  1.00 27.31           N  
ATOM    115  CA  LYS A  15      29.923   4.933  30.554  1.00 29.73           C  
ATOM    116  C   LYS A  15      29.562   6.251  29.852  1.00 27.11           C  
ATOM    117  O   LYS A  15      30.167   7.281  30.081  1.00 29.83           O  
ATOM    118  CB  LYS A  15      31.431   4.633  30.346  1.00 31.23           C  
ATOM    119  CG  LYS A  15      31.878   3.423  31.124  1.00 35.70           C  
ATOM    120  CD  LYS A  15      33.323   3.092  30.799  1.00 41.56           C  
ATOM    121  CE  LYS A  15      33.973   2.165  31.840  1.00 45.34           C  
ATOM    122  NZ  LYS A  15      33.934   0.737  31.376  1.00 46.07           N  
ATOM    123  N   SER A  16      28.577   6.203  28.956  1.00 25.46           N  
ATOM    124  CA  SER A  16      28.163   7.401  28.236  1.00 26.83           C  
ATOM    125  C   SER A  16      27.551   8.470  29.123  1.00 24.39           C  
ATOM    126  O   SER A  16      27.223   8.231  30.269  1.00 24.22           O  
ATOM    127  CB  SER A  16      27.166   6.962  27.132  1.00 26.15           C  
ATOM    128  OG  SER A  16      25.857   6.678  27.706  1.00 22.34           O  
ATOM    129  N   PHE A  17      27.375   9.653  28.583  1.00 26.65           N  
ATOM    130  CA  PHE A  17      26.682  10.719  29.282  1.00 24.37           C  
ATOM    131  C   PHE A  17      25.198  10.345  29.528  1.00 21.76           C  
ATOM    132  O   PHE A  17      24.706  10.602  30.633  1.00 19.25           O  
ATOM    133  CB  PHE A  17      26.713  11.994  28.458  1.00 24.77           C  
ATOM    134  CG  PHE A  17      26.335  13.216  29.203  1.00 26.49           C  
ATOM    135  CD1 PHE A  17      27.229  13.798  30.102  1.00 28.55           C  
ATOM    136  CD2 PHE A  17      25.118  13.821  29.006  1.00 27.66           C  
ATOM    137  CE1 PHE A  17      26.907  14.923  30.788  1.00 30.32           C  
ATOM    138  CE2 PHE A  17      24.766  14.947  29.704  1.00 29.03           C  
ATOM    139  CZ  PHE A  17      25.668  15.521  30.580  1.00 28.45           C  
ATOM    140  N   ASN A  18      24.546   9.723  28.537  1.00 24.38           N  
ATOM    141  CA  ASN A  18      23.218   9.098  28.787  1.00 23.41           C  
ATOM    142  C   ASN A  18      23.256   8.106  29.943  1.00 22.49           C  
ATOM    143  O   ASN A  18      22.423   8.141  30.804  1.00 20.31           O  
ATOM    144  CB  ASN A  18      22.616   8.474  27.528  1.00 18.95           C  
ATOM    145  CG  ASN A  18      21.918   9.489  26.688  1.00 20.10           C  
ATOM    146  OD1 ASN A  18      20.662   9.614  26.782  1.00 18.06           O  
ATOM    147  ND2 ASN A  18      22.626  10.236  25.910  1.00 21.09           N  
ATOM    148  N   GLY A  19      24.248   7.222  29.990  1.00 20.67           N  
ATOM    149  CA  GLY A  19      24.331   6.288  31.093  1.00 20.77           C  
ATOM    150  C   GLY A  19      24.454   6.964  32.431  1.00 19.13           C  
ATOM    151  O   GLY A  19      23.885   6.522  33.424  1.00 21.97           O  
ATOM    152  N   SER A  20      25.183   8.078  32.504  1.00 21.62           N  
ATOM    153  CA  SER A  20      25.361   8.792  33.775  1.00 22.26           C  
ATOM    154  C   SER A  20      24.055   9.485  34.246  1.00 20.19           C  
ATOM    155  O   SER A  20      23.800   9.634  35.447  1.00 21.90           O  
ATOM    156  CB  SER A  20      26.434   9.877  33.593  1.00 26.97           C  
ATOM    157  OG  SER A  20      27.666   9.269  33.318  1.00 29.98           O  
ATOM    158  N   LEU A  21      23.315   9.968  33.259  1.00 21.27           N  
ATOM    159  CA  LEU A  21      22.000  10.540  33.536  1.00 20.80           C  
ATOM    160  C   LEU A  21      21.058   9.498  33.995  1.00 18.13           C  
ATOM    161  O   LEU A  21      20.307   9.783  34.971  1.00 18.64           O  
ATOM    162  CB  LEU A  21      21.462  11.253  32.337  1.00 19.92           C  
ATOM    163  CG  LEU A  21      22.139  12.555  31.851  1.00 21.14           C  
ATOM    164  CD1 LEU A  21      21.587  13.014  30.517  1.00 18.32           C  
ATOM    165  CD2 LEU A  21      22.155  13.640  32.901  1.00 21.93           C  
ATOM    166  N   LYS A  22      21.023   8.366  33.313  1.00 18.24           N  
ATOM    167  CA  LYS A  22      20.211   7.244  33.763  1.00 18.84           C  
ATOM    168  C   LYS A  22      20.617   6.858  35.210  1.00 19.92           C  
ATOM    169  O   LYS A  22      19.811   6.687  36.102  1.00 20.98           O  
ATOM    170  CB  LYS A  22      20.375   6.051  32.786  1.00 19.54           C  
ATOM    171  CG  LYS A  22      19.489   4.865  33.165  1.00 20.33           C  
ATOM    172  CD  LYS A  22      20.196   3.880  34.014  1.00 20.86           C  
ATOM    173  CE  LYS A  22      21.200   3.069  33.191  1.00 24.02           C  
ATOM    174  NZ  LYS A  22      21.904   2.128  34.074  1.00 24.48           N  
ATOM    175  N   ASN A  23      21.921   6.653  35.466  1.00 19.91           N  
ATOM    176  CA  ASN A  23      22.315   6.226  36.768  1.00 22.76           C  
ATOM    177  C   ASN A  23      22.091   7.255  37.909  1.00 21.33           C  
ATOM    178  O   ASN A  23      21.864   6.844  39.025  1.00 21.36           O  
ATOM    179  CB  ASN A  23      23.805   5.906  36.741  1.00 23.54           C  
ATOM    180  CG  ASN A  23      24.116   4.681  35.980  1.00 24.43           C  
ATOM    181  OD1 ASN A  23      23.305   3.754  35.770  1.00 24.75           O  
ATOM    182  ND2 ASN A  23      25.376   4.598  35.632  1.00 26.34           N  
ATOM    183  N   VAL A  24      22.254   8.574  37.659  1.00 23.09           N  
ATOM    184  CA  VAL A  24      21.963   9.592  38.698  1.00 21.33           C  
ATOM    185  C   VAL A  24      20.438   9.584  38.998  1.00 19.91           C  
ATOM    186  O   VAL A  24      20.034   9.766  40.168  1.00 23.39           O  
ATOM    187  CB  VAL A  24      22.419  11.010  38.401  1.00 25.48           C  
ATOM    188  CG1 VAL A  24      23.940  11.053  38.306  1.00 29.90           C  
ATOM    189  CG2 VAL A  24      21.785  11.597  37.194  1.00 27.18           C  
ATOM    190  N   ALA A  25      19.673   9.253  37.995  1.00 20.45           N  
ATOM    191  CA  ALA A  25      18.244   9.198  38.168  1.00 19.40           C  
ATOM    192  C   ALA A  25      17.884   8.039  39.057  1.00 22.69           C  
ATOM    193  O   ALA A  25      17.151   8.179  39.951  1.00 20.88           O  
ATOM    194  CB  ALA A  25      17.539   9.083  36.850  1.00 22.55           C  
ATOM    195  N   VAL A  26      18.444   6.885  38.771  1.00 19.16           N  
ATOM    196  CA  VAL A  26      18.271   5.732  39.636  1.00 20.91           C  
ATOM    197  C   VAL A  26      18.727   6.032  41.049  1.00 20.16           C  
ATOM    198  O   VAL A  26      18.038   5.809  41.952  1.00 20.43           O  
ATOM    199  CB  VAL A  26      19.011   4.504  39.105  1.00 20.69           C  
ATOM    200  CG1 VAL A  26      18.914   3.349  40.069  1.00 25.60           C  
ATOM    201  CG2 VAL A  26      18.494   4.097  37.742  1.00 22.14           C  
ATOM    202  N   ASP A  27      19.940   6.539  41.184  1.00 18.88           N  
ATOM    203  CA  ASP A  27      20.480   6.834  42.487  1.00 22.99           C  
ATOM    204  C   ASP A  27      19.527   7.725  43.278  1.00 18.59           C  
ATOM    205  O   ASP A  27      19.275   7.481  44.379  1.00 19.55           O  
ATOM    206  CB  ASP A  27      21.794   7.597  42.413  1.00 26.18           C  
ATOM    207  CG  ASP A  27      22.970   6.795  41.879  1.00 32.36           C  
ATOM    208  OD1 ASP A  27      23.004   5.589  41.884  1.00 34.11           O  
ATOM    209  OD2 ASP A  27      23.906   7.452  41.444  1.00 38.51           O  
ATOM    210  N   GLU A  28      19.105   8.817  42.689  1.00 21.42           N  
ATOM    211  CA  GLU A  28      18.368   9.838  43.413  1.00 21.74           C  
ATOM    212  C   GLU A  28      16.966   9.407  43.741  1.00 22.36           C  
ATOM    213  O   GLU A  28      16.489   9.676  44.778  1.00 22.04           O  
ATOM    214  CB  GLU A  28      18.336  11.155  42.647  1.00 23.26           C  
ATOM    215  CG  GLU A  28      17.352  12.186  43.171  1.00 23.75           C  
ATOM    216  CD  GLU A  28      17.585  12.591  44.624  1.00 27.31           C  
ATOM    217  OE1 GLU A  28      18.688  12.427  45.136  1.00 27.98           O  
ATOM    218  OE2 GLU A  28      16.626  13.064  45.248  1.00 28.39           O  
ATOM    219  N   LEU A  29      16.335   8.758  42.793  1.00 23.57           N  
ATOM    220  CA  LEU A  29      15.016   8.256  42.998  1.00 22.97           C  
ATOM    221  C   LEU A  29      15.062   7.115  43.971  1.00 21.26           C  
ATOM    222  O   LEU A  29      14.259   7.073  44.818  1.00 23.55           O  
ATOM    223  CB  LEU A  29      14.378   7.846  41.674  1.00 24.17           C  
ATOM    224  CG  LEU A  29      14.053   9.050  40.768  1.00 25.63           C  
ATOM    225  CD1 LEU A  29      13.674   8.618  39.378  1.00 24.87           C  
ATOM    226  CD2 LEU A  29      12.998   9.950  41.341  1.00 25.37           C  
ATOM    227  N  ASER A  30      16.047   6.231  43.923  0.50 21.19           N  
ATOM    229  CA ASER A  30      16.211   5.178  44.947  0.50 20.17           C  
ATOM    231  C  ASER A  30      16.477   5.791  46.348  0.50 18.98           C  
ATOM    233  O  ASER A  30      16.030   5.308  47.391  0.50 18.83           O  
ATOM    235  CB ASER A  30      17.356   4.234  44.538  0.50 19.47           C  
ATOM    237  OG ASER A  30      17.512   3.108  45.396  0.50 18.56           O  
ATOM    239  N   ARG A  31      17.228   6.887  46.401  1.00 20.58           N  
ATOM    240  CA  ARG A  31      17.490   7.525  47.667  1.00 21.58           C  
ATOM    241  C   ARG A  31      16.204   8.055  48.271  1.00 22.73           C  
ATOM    242  O   ARG A  31      16.049   7.993  49.480  1.00 22.12           O  
ATOM    243  CB  ARG A  31      18.530   8.673  47.470  1.00 24.27           C  
ATOM    244  CG  ARG A  31      18.954   9.406  48.741  1.00 26.58           C  
ATOM    245  CD  ARG A  31      19.588  10.762  48.433  1.00 26.19           C  
ATOM    246  NE  ARG A  31      18.524  11.709  47.983  1.00 31.74           N  
ATOM    247  CZ  ARG A  31      17.537  12.165  48.742  1.00 30.62           C  
ATOM    248  NH1 ARG A  31      17.479  11.869  50.047  1.00 31.11           N  
ATOM    249  NH2 ARG A  31      16.579  12.968  48.204  1.00 30.40           N  
ATOM    250  N   GLN A  32      15.299   8.583  47.442  1.00 23.44           N  
ATOM    251  CA  GLN A  32      14.028   9.090  47.933  1.00 22.93           C  
ATOM    252  C   GLN A  32      13.115   7.999  48.426  1.00 25.08           C  
ATOM    253  O   GLN A  32      12.041   8.246  48.978  1.00 29.89           O  
ATOM    254  CB  GLN A  32      13.263   9.805  46.832  1.00 25.20           C  
ATOM    255  CG  GLN A  32      13.794  11.135  46.440  1.00 27.44           C  
ATOM    256  CD  GLN A  32      13.069  11.641  45.179  1.00 27.90           C  
ATOM    257  OE1 GLN A  32      11.871  11.339  44.969  1.00 36.21           O  
ATOM    258  NE2 GLN A  32      13.796  12.385  44.329  1.00 28.70           N  
ATOM    259  N   GLY A  33      13.456   6.777  48.101  1.00 21.82           N  
ATOM    260  CA  GLY A  33      12.614   5.652  48.482  1.00 21.81           C  
ATOM    261  C   GLY A  33      11.586   5.272  47.425  1.00 20.61           C  
ATOM    262  O   GLY A  33      10.822   4.350  47.665  1.00 21.33           O  
ATOM    263  N   CYS A  34      11.698   5.812  46.209  1.00 20.99           N  
ATOM    264  CA  CYS A  34      10.861   5.383  45.112  1.00 22.14           C  
ATOM    265  C   CYS A  34      11.159   4.001  44.660  1.00 20.97           C  
ATOM    266  O   CYS A  34      12.267   3.472  44.850  1.00 19.46           O  
ATOM    267  CB  CYS A  34      11.050   6.257  43.877  1.00 22.99           C  
ATOM    268  SG  CYS A  34      10.671   7.938  44.246  1.00 28.87           S  
ATOM    269  N   THR A  35      10.216   3.353  44.020  1.00 19.03           N  
ATOM    270  CA  THR A  35      10.465   2.077  43.431  1.00 19.55           C  
ATOM    271  C   THR A  35      10.870   2.307  41.993  1.00 21.89           C  
ATOM    272  O   THR A  35      10.172   3.035  41.274  1.00 25.60           O  
ATOM    273  CB  THR A  35       9.112   1.307  43.445  1.00 18.39           C  
ATOM    274  OG1 THR A  35       8.771   1.076  44.799  1.00 19.67           O  
ATOM    275  CG2 THR A  35       9.255   0.046  42.571  1.00 21.81           C  
ATOM    276  N   VAL A  36      12.003   1.752  41.551  1.00 19.10           N  
ATOM    277  CA  VAL A  36      12.506   2.117  40.260  1.00 19.34           C  
ATOM    278  C   VAL A  36      12.790   0.910  39.401  1.00 18.40           C  
ATOM    279  O   VAL A  36      13.466  -0.060  39.879  1.00 18.94           O  
ATOM    280  CB  VAL A  36      13.835   2.936  40.384  1.00 18.95           C  
ATOM    281  CG1 VAL A  36      14.350   3.379  39.031  1.00 22.18           C  
ATOM    282  CG2 VAL A  36      13.651   4.186  41.260  1.00 20.87           C  
ATOM    283  N   THR A  37      12.430   1.024  38.123  1.00 19.59           N  
ATOM    284  CA  THR A  37      12.666  -0.016  37.086  1.00 17.49           C  
ATOM    285  C   THR A  37      13.235   0.652  35.840  1.00 18.34           C  
ATOM    286  O   THR A  37      12.753   1.736  35.456  1.00 18.22           O  
ATOM    287  CB  THR A  37      11.332  -0.688  36.689  1.00 19.19           C  
ATOM    288  OG1 THR A  37      10.783  -1.119  37.867  1.00 18.99           O  
ATOM    289  CG2 THR A  37      11.551  -1.777  35.706  1.00 23.87           C  
ATOM    290  N   VAL A  38      14.308   0.066  35.263  1.00 19.70           N  
ATOM    291  CA  VAL A  38      14.892   0.553  34.044  1.00 19.67           C  
ATOM    292  C   VAL A  38      14.736  -0.524  32.951  1.00 23.35           C  
ATOM    293  O   VAL A  38      15.167  -1.715  33.117  1.00 18.27           O  
ATOM    294  CB  VAL A  38      16.386   0.737  34.255  1.00 17.41           C  
ATOM    295  CG1 VAL A  38      17.087   1.199  32.985  1.00 21.23           C  
ATOM    296  CG2 VAL A  38      16.655   1.659  35.376  1.00 19.37           C  
ATOM    297  N   SER A  39      14.195  -0.105  31.821  1.00 17.11           N  
ATOM    298  CA  SER A  39      14.270  -0.882  30.607  1.00 17.88           C  
ATOM    299  C   SER A  39      15.469  -0.419  29.783  1.00 17.64           C  
ATOM    300  O   SER A  39      15.358   0.524  29.124  1.00 18.06           O  
ATOM    301  CB  SER A  39      13.026  -0.723  29.780  1.00 22.05           C  
ATOM    302  OG  SER A  39      12.002  -1.373  30.410  1.00 18.41           O  
ATOM    303  N   ASP A  40      16.570  -1.156  29.841  1.00 18.95           N  
ATOM    304  CA  ASP A  40      17.786  -0.887  29.098  1.00 22.35           C  
ATOM    305  C   ASP A  40      17.697  -1.541  27.732  1.00 18.65           C  
ATOM    306  O   ASP A  40      18.095  -2.610  27.541  1.00 17.92           O  
ATOM    307  CB  ASP A  40      19.002  -1.410  29.887  1.00 19.14           C  
ATOM    308  CG  ASP A  40      20.341  -1.106  29.238  1.00 23.08           C  
ATOM    309  OD1 ASP A  40      20.398  -0.769  28.076  1.00 20.85           O  
ATOM    310  OD2 ASP A  40      21.320  -1.263  29.960  1.00 20.84           O  
ATOM    311  N   LEU A  41      17.097  -0.834  26.816  1.00 16.56           N  
ATOM    312  CA  LEU A  41      16.706  -1.378  25.574  1.00 17.53           C  
ATOM    313  C   LEU A  41      17.781  -2.098  24.781  1.00 15.75           C  
ATOM    314  O   LEU A  41      17.524  -3.127  24.269  1.00 20.74           O  
ATOM    315  CB  LEU A  41      16.010  -0.320  24.736  1.00 17.53           C  
ATOM    316  CG  LEU A  41      14.702   0.307  25.277  1.00 17.56           C  
ATOM    317  CD1 LEU A  41      14.107   1.132  24.188  1.00 19.60           C  
ATOM    318  CD2 LEU A  41      13.643  -0.654  25.739  1.00 20.01           C  
ATOM    319  N   TYR A  42      18.950  -1.508  24.647  1.00 17.94           N  
ATOM    320  CA  TYR A  42      19.995  -2.148  23.862  1.00 17.62           C  
ATOM    321  C   TYR A  42      20.453  -3.457  24.573  1.00 18.16           C  
ATOM    322  O   TYR A  42      20.707  -4.427  23.927  1.00 18.19           O  
ATOM    323  CB  TYR A  42      21.150  -1.203  23.635  1.00 18.63           C  
ATOM    324  CG  TYR A  42      20.943  -0.128  22.603  1.00 17.48           C  
ATOM    325  CD1 TYR A  42      20.969  -0.406  21.256  1.00 18.00           C  
ATOM    326  CD2 TYR A  42      20.726   1.174  22.978  1.00 18.33           C  
ATOM    327  CE1 TYR A  42      20.783   0.606  20.323  1.00 19.54           C  
ATOM    328  CE2 TYR A  42      20.540   2.163  22.055  1.00 15.80           C  
ATOM    329  CZ  TYR A  42      20.555   1.890  20.743  1.00 13.25           C  
ATOM    330  OH  TYR A  42      20.409   2.894  19.881  1.00 16.50           O  
ATOM    331  N   ALA A  43      20.559  -3.401  25.895  1.00 20.30           N  
ATOM    332  CA  ALA A  43      20.968  -4.569  26.734  1.00 18.39           C  
ATOM    333  C   ALA A  43      19.968  -5.683  26.548  1.00 21.30           C  
ATOM    334  O   ALA A  43      20.344  -6.832  26.469  1.00 25.48           O  
ATOM    335  CB  ALA A  43      21.158  -4.241  28.185  1.00 17.77           C  
ATOM    336  N   MET A  44      18.714  -5.312  26.445  1.00 19.09           N  
ATOM    337  CA  MET A  44      17.647  -6.266  26.273  1.00 20.22           C  
ATOM    338  C   MET A  44      17.497  -6.772  24.826  1.00 19.17           C  
ATOM    339  O   MET A  44      16.684  -7.660  24.568  1.00 23.81           O  
ATOM    340  CB  MET A  44      16.304  -5.599  26.648  1.00 22.32           C  
ATOM    341  CG  MET A  44      16.181  -5.220  28.136  1.00 20.06           C  
ATOM    342  SD  MET A  44      14.859  -3.973  28.311  1.00 24.58           S  
ATOM    343  CE  MET A  44      13.451  -5.050  28.150  1.00 24.78           C  
ATOM    344  N  AASN A  45      18.226  -6.202  23.877  0.50 22.51           N  
ATOM    346  CA AASN A  45      18.108  -6.604  22.475  0.50 22.63           C  
ATOM    348  C  AASN A  45      16.632  -6.403  22.122  0.50 20.07           C  
ATOM    350  O  AASN A  45      15.963  -7.242  21.515  0.50 21.99           O  
ATOM    352  CB AASN A  45      18.562  -8.066  22.303  0.50 25.12           C  
ATOM    354  CG AASN A  45      20.042  -8.260  22.607  0.50 28.07           C  
ATOM    356  OD1AASN A  45      20.785  -7.302  22.772  0.50 28.49           O  
ATOM    358  ND2AASN A  45      20.470  -9.521  22.707  0.50 29.75           N  
ATOM    360  N   PHE A  46      16.126  -5.252  22.582  1.00 19.51           N  
ATOM    361  CA  PHE A  46      14.761  -4.973  22.346  1.00 18.57           C  
ATOM    362  C   PHE A  46      14.378  -4.894  20.884  1.00 21.78           C  
ATOM    363  O   PHE A  46      15.014  -4.233  20.110  1.00 19.62           O  
ATOM    364  CB  PHE A  46      14.376  -3.670  22.981  1.00 17.95           C  
ATOM    365  CG  PHE A  46      12.896  -3.430  23.004  1.00 16.82           C  
ATOM    366  CD1 PHE A  46      12.082  -4.049  23.982  1.00 21.61           C  
ATOM    367  CD2 PHE A  46      12.312  -2.687  22.065  1.00 20.77           C  
ATOM    368  CE1 PHE A  46      10.680  -3.917  23.959  1.00 20.63           C  
ATOM    369  CE2 PHE A  46      10.913  -2.500  22.071  1.00 17.93           C  
ATOM    370  CZ  PHE A  46      10.129  -3.127  23.020  1.00 21.95           C  
ATOM    371  N   GLU A  47      13.269  -5.543  20.540  1.00 18.41           N  
ATOM    372  CA  GLU A  47      12.876  -5.736  19.129  1.00 20.55           C  
ATOM    373  C   GLU A  47      12.160  -4.477  18.660  1.00 21.80           C  
ATOM    374  O   GLU A  47      11.180  -4.181  19.238  1.00 19.06           O  
ATOM    375  CB  GLU A  47      11.866  -6.871  18.997  1.00 22.25           C  
ATOM    376  CG  GLU A  47      11.254  -6.981  17.616  1.00 25.01           C  
ATOM    377  CD  GLU A  47      12.287  -7.168  16.503  1.00 28.43           C  
ATOM    378  OE1 GLU A  47      13.067  -8.204  16.488  1.00 29.77           O  
ATOM    379  OE2 GLU A  47      12.415  -6.249  15.667  1.00 20.85           O  
ATOM    380  N   PRO A  48      12.680  -3.763  17.656  1.00 17.86           N  
ATOM    381  CA  PRO A  48      11.983  -2.472  17.301  1.00 17.79           C  
ATOM    382  C   PRO A  48      10.867  -2.644  16.245  1.00 19.54           C  
ATOM    383  O   PRO A  48       9.980  -1.763  16.104  1.00 19.91           O  
ATOM    384  CB  PRO A  48      13.122  -1.568  16.760  1.00 17.42           C  
ATOM    385  CG  PRO A  48      14.406  -2.375  17.073  1.00 17.23           C  
ATOM    386  CD  PRO A  48      14.041  -3.826  17.122  1.00 20.45           C  
ATOM    387  N   ARG A  49      10.907  -3.706  15.462  1.00 20.17           N  
ATOM    388  CA  ARG A  49      10.145  -3.827  14.237  1.00 20.88           C  
ATOM    389  C   ARG A  49       8.727  -4.309  14.552  1.00 18.79           C  
ATOM    390  O   ARG A  49       8.560  -5.245  15.392  1.00 18.77           O  
ATOM    391  CB  ARG A  49      10.807  -4.857  13.289  1.00 20.20           C  
ATOM    392  CG  ARG A  49      12.312  -4.654  12.896  1.00 20.75           C  
ATOM    393  CD  ARG A  49      12.730  -5.865  12.124  1.00 19.97           C  
ATOM    394  NE  ARG A  49      14.142  -6.111  11.822  1.00 27.93           N  
ATOM    395  CZ  ARG A  49      15.008  -6.709  12.603  1.00 24.83           C  
ATOM    396  NH1 ARG A  49      14.680  -7.131  13.798  1.00 23.13           N  
ATOM    397  NH2 ARG A  49      16.232  -6.832  12.166  1.00 25.16           N  
ATOM    398  N   ALA A  50       7.759  -3.556  14.010  1.00 18.32           N  
ATOM    399  CA  ALA A  50       6.327  -3.897  14.082  1.00 17.75           C  
ATOM    400  C   ALA A  50       5.936  -4.971  13.077  1.00 15.76           C  
ATOM    401  O   ALA A  50       5.768  -4.694  11.919  1.00 17.32           O  
ATOM    402  CB  ALA A  50       5.495  -2.658  13.866  1.00 18.10           C  
ATOM    403  N   THR A  51       5.844  -6.199  13.552  1.00 23.07           N  
ATOM    404  CA  THR A  51       5.627  -7.328  12.688  1.00 23.08           C  
ATOM    405  C   THR A  51       4.568  -8.255  13.223  1.00 22.69           C  
ATOM    406  O   THR A  51       4.181  -8.208  14.332  1.00 21.38           O  
ATOM    407  CB  THR A  51       6.865  -8.209  12.441  1.00 23.36           C  
ATOM    408  OG1 THR A  51       7.147  -8.988  13.568  1.00 25.04           O  
ATOM    409  CG2 THR A  51       8.087  -7.408  12.101  1.00 26.74           C  
ATOM    410  N   ASP A  52       4.152  -9.128  12.344  1.00 28.30           N  
ATOM    411  CA  ASP A  52       3.230 -10.161  12.676  1.00 26.70           C  
ATOM    412  C   ASP A  52       3.707 -11.109  13.772  1.00 29.67           C  
ATOM    413  O   ASP A  52       2.905 -11.783  14.358  1.00 33.12           O  
ATOM    414  CB  ASP A  52       2.784 -10.873  11.389  1.00 29.67           C  
ATOM    415  CG  ASP A  52       3.859 -11.721  10.746  1.00 31.08           C  
ATOM    416  OD1 ASP A  52       4.990 -11.810  11.173  1.00 33.55           O  
ATOM    417  OD2 ASP A  52       3.552 -12.332   9.752  1.00 40.55           O  
ATOM    418  N   LYS A  53       4.998 -11.136  14.070  1.00 26.63           N  
ATOM    419  CA  LYS A  53       5.462 -11.908  15.205  1.00 29.08           C  
ATOM    420  C   LYS A  53       4.971 -11.372  16.527  1.00 27.22           C  
ATOM    421  O   LYS A  53       5.197 -11.970  17.509  1.00 27.24           O  
ATOM    422  CB  LYS A  53       6.969 -12.063  15.248  1.00 30.92           C  
ATOM    423  CG  LYS A  53       7.623 -12.271  13.921  1.00 39.91           C  
ATOM    424  CD  LYS A  53       7.768 -13.721  13.548  1.00 44.72           C  
ATOM    425  CE  LYS A  53       6.409 -14.340  13.286  1.00 52.73           C  
ATOM    426  NZ  LYS A  53       6.517 -15.495  12.355  1.00 57.02           N  
ATOM    427  N   ASP A  54       4.327 -10.224  16.540  1.00 29.70           N  
ATOM    428  CA  ASP A  54       3.913  -9.611  17.794  1.00 27.43           C  
ATOM    429  C   ASP A  54       2.559 -10.133  18.284  1.00 29.02           C  
ATOM    430  O   ASP A  54       2.080  -9.767  19.290  1.00 28.93           O  
ATOM    431  CB  ASP A  54       3.863  -8.085  17.674  1.00 25.84           C  
ATOM    432  CG  ASP A  54       5.222  -7.470  17.456  1.00 23.29           C  
ATOM    433  OD1 ASP A  54       6.225  -8.154  17.606  1.00 27.31           O  
ATOM    434  OD2 ASP A  54       5.255  -6.326  17.088  1.00 22.12           O  
ATOM    435  N   ILE A  55       1.951 -10.988  17.504  1.00 32.75           N  
ATOM    436  CA  ILE A  55       0.662 -11.601  17.900  1.00 35.81           C  
ATOM    437  C   ILE A  55       0.827 -13.106  17.865  1.00 35.94           C  
ATOM    438  O   ILE A  55       1.322 -13.638  16.877  1.00 37.74           O  
ATOM    439  CB  ILE A  55      -0.442 -11.275  16.918  1.00 36.58           C  
ATOM    440  CG1 ILE A  55      -0.530  -9.758  16.787  1.00 38.05           C  
ATOM    441  CG2 ILE A  55      -1.724 -11.978  17.370  1.00 40.71           C  
ATOM    442  CD1 ILE A  55       0.292  -9.217  15.629  1.00 33.75           C  
ATOM    443  N   THR A  56       0.458 -13.795  18.938  1.00 37.29           N  
ATOM    444  CA  THR A  56       0.783 -15.244  18.983  1.00 41.04           C  
ATOM    445  C   THR A  56      -0.329 -16.138  18.337  1.00 45.17           C  
ATOM    446  O   THR A  56      -0.039 -17.210  17.776  1.00 48.40           O  
ATOM    447  CB  THR A  56       1.192 -15.687  20.421  1.00 38.87           C  
ATOM    448  OG1 THR A  56       0.296 -15.140  21.335  1.00 45.37           O  
ATOM    449  CG2 THR A  56       2.537 -15.136  20.799  1.00 38.50           C  
ATOM    450  N   GLY A  57      -1.568 -15.662  18.310  1.00 41.82           N  
ATOM    451  CA  GLY A  57      -2.708 -16.511  17.936  1.00 37.94           C  
ATOM    452  C   GLY A  57      -3.286 -16.225  16.565  1.00 37.87           C  
ATOM    453  O   GLY A  57      -2.645 -15.549  15.749  1.00 35.26           O  
ATOM    454  N   THR A  58      -4.499 -16.744  16.330  1.00 35.18           N  
ATOM    455  CA  THR A  58      -5.190 -16.608  15.072  1.00 31.72           C  
ATOM    456  C   THR A  58      -5.505 -15.145  14.794  1.00 35.93           C  
ATOM    457  O   THR A  58      -6.261 -14.496  15.544  1.00 35.73           O  
ATOM    458  CB  THR A  58      -6.528 -17.421  15.074  1.00 34.70           C  
ATOM    459  OG1 THR A  58      -6.248 -18.751  15.556  1.00 35.48           O  
ATOM    460  CG2 THR A  58      -7.105 -17.488  13.665  1.00 33.49           C  
ATOM    461  N   LEU A  59      -4.959 -14.646  13.674  1.00 34.60           N  
ATOM    462  CA  LEU A  59      -5.174 -13.260  13.225  1.00 38.90           C  
ATOM    463  C   LEU A  59      -6.597 -13.087  12.778  1.00 37.35           C  
ATOM    464  O   LEU A  59      -7.205 -14.000  12.198  1.00 47.99           O  
ATOM    465  CB  LEU A  59      -4.235 -12.909  12.080  1.00 38.16           C  
ATOM    466  CG  LEU A  59      -2.762 -13.101  12.431  1.00 42.27           C  
ATOM    467  CD1 LEU A  59      -1.847 -12.863  11.235  1.00 42.51           C  
ATOM    468  CD2 LEU A  59      -2.439 -12.132  13.548  1.00 43.58           C  
ATOM    469  N   SER A  60      -7.134 -11.939  13.092  1.00 37.00           N  
ATOM    470  CA  SER A  60      -8.457 -11.515  12.629  1.00 36.73           C  
ATOM    471  C   SER A  60      -8.600 -11.550  11.087  1.00 39.89           C  
ATOM    472  O   SER A  60      -9.585 -12.057  10.557  1.00 38.97           O  
ATOM    473  CB  SER A  60      -8.750 -10.132  13.224  1.00 39.88           C  
ATOM    474  OG  SER A  60      -9.747  -9.447  12.499  1.00 47.42           O  
ATOM    475  N   ASN A  61      -7.604 -11.072  10.350  1.00 39.19           N  
ATOM    476  CA  ASN A  61      -7.567 -11.239   8.893  1.00 41.01           C  
ATOM    477  C   ASN A  61      -6.192 -11.619   8.435  1.00 42.28           C  
ATOM    478  O   ASN A  61      -5.363 -10.741   8.168  1.00 48.25           O  
ATOM    479  CB  ASN A  61      -7.960  -9.970   8.144  1.00 43.13           C  
ATOM    480  CG  ASN A  61      -7.957 -10.171   6.634  1.00 43.56           C  
ATOM    481  OD1 ASN A  61      -7.331 -11.110   6.071  1.00 45.31           O  
ATOM    482  ND2 ASN A  61      -8.694  -9.330   5.969  1.00 44.03           N  
ATOM    483  N   PRO A  62      -5.950 -12.912   8.296  1.00 40.31           N  
ATOM    484  CA  PRO A  62      -4.600 -13.368   7.976  1.00 42.89           C  
ATOM    485  C   PRO A  62      -4.237 -13.231   6.503  1.00 44.52           C  
ATOM    486  O   PRO A  62      -3.092 -13.498   6.160  1.00 50.86           O  
ATOM    487  CB  PRO A  62      -4.596 -14.822   8.408  1.00 43.60           C  
ATOM    488  CG  PRO A  62      -6.049 -15.254   8.362  1.00 42.70           C  
ATOM    489  CD  PRO A  62      -6.922 -14.021   8.340  1.00 42.80           C  
ATOM    490  N   GLU A  63      -5.200 -12.828   5.667  1.00 41.84           N  
ATOM    491  CA  GLU A  63      -4.959 -12.544   4.249  1.00 45.88           C  
ATOM    492  C   GLU A  63      -4.275 -11.182   4.037  1.00 43.92           C  
ATOM    493  O   GLU A  63      -3.485 -10.997   3.110  1.00 39.25           O  
ATOM    494  CB  GLU A  63      -6.289 -12.563   3.478  1.00 55.04           C  
ATOM    495  CG  GLU A  63      -7.010 -13.901   3.538  1.00 63.11           C  
ATOM    496  CD  GLU A  63      -6.139 -15.006   2.965  1.00 70.74           C  
ATOM    497  OE1 GLU A  63      -5.191 -15.472   3.665  1.00 70.09           O  
ATOM    498  OE2 GLU A  63      -6.393 -15.374   1.796  1.00 72.73           O  
ATOM    499  N   VAL A  64      -4.619 -10.224   4.879  1.00 41.62           N  
ATOM    500  CA  VAL A  64      -4.110  -8.880   4.728  1.00 37.36           C  
ATOM    501  C   VAL A  64      -3.749  -8.388   6.122  1.00 36.08           C  
ATOM    502  O   VAL A  64      -4.597  -7.983   6.867  1.00 38.00           O  
ATOM    503  CB  VAL A  64      -5.175  -7.955   4.074  1.00 40.62           C  
ATOM    504  CG1 VAL A  64      -4.581  -6.609   3.718  1.00 38.72           C  
ATOM    505  CG2 VAL A  64      -5.789  -8.638   2.840  1.00 42.31           C  
ATOM    506  N   PHE A  65      -2.457  -8.442   6.444  1.00 33.04           N  
ATOM    507  CA  PHE A  65      -1.985  -8.096   7.762  1.00 28.96           C  
ATOM    508  C   PHE A  65      -2.039  -6.586   8.050  1.00 30.40           C  
ATOM    509  O   PHE A  65      -1.364  -5.794   7.389  1.00 27.94           O  
ATOM    510  CB  PHE A  65      -0.542  -8.607   7.927  1.00 31.33           C  
ATOM    511  CG  PHE A  65       0.011  -8.349   9.302  1.00 29.03           C  
ATOM    512  CD1 PHE A  65      -0.599  -8.873  10.400  1.00 27.89           C  
ATOM    513  CD2 PHE A  65       1.105  -7.495   9.489  1.00 27.71           C  
ATOM    514  CE1 PHE A  65      -0.174  -8.590  11.680  1.00 26.43           C  
ATOM    515  CE2 PHE A  65       1.544  -7.220  10.740  1.00 26.67           C  
ATOM    516  CZ  PHE A  65       0.920  -7.741  11.847  1.00 29.93           C  
ATOM    517  N   ASN A  66      -2.858  -6.208   9.018  1.00 30.20           N  
ATOM    518  CA  ASN A  66      -2.964  -4.870   9.473  1.00 30.99           C  
ATOM    519  C   ASN A  66      -2.464  -4.796  10.909  1.00 27.81           C  
ATOM    520  O   ASN A  66      -3.154  -5.195  11.875  1.00 26.12           O  
ATOM    521  CB  ASN A  66      -4.394  -4.440   9.392  1.00 30.00           C  
ATOM    522  CG  ASN A  66      -4.633  -2.999   9.813  1.00 35.95           C  
ATOM    523  OD1 ASN A  66      -4.089  -2.452  10.801  1.00 30.26           O  
ATOM    524  ND2 ASN A  66      -5.510  -2.360   9.062  1.00 37.83           N  
ATOM    525  N   TYR A  67      -1.255  -4.270  11.085  1.00 25.80           N  
ATOM    526  CA  TYR A  67      -0.646  -4.290  12.385  1.00 25.72           C  
ATOM    527  C   TYR A  67      -1.452  -3.680  13.527  1.00 23.42           C  
ATOM    528  O   TYR A  67      -1.446  -4.207  14.654  1.00 22.85           O  
ATOM    529  CB  TYR A  67       0.736  -3.602  12.316  1.00 24.76           C  
ATOM    530  CG  TYR A  67       1.512  -3.733  13.612  1.00 24.10           C  
ATOM    531  CD1 TYR A  67       2.244  -4.907  13.894  1.00 20.40           C  
ATOM    532  CD2 TYR A  67       1.543  -2.682  14.557  1.00 23.89           C  
ATOM    533  CE1 TYR A  67       2.913  -5.029  15.128  1.00 21.25           C  
ATOM    534  CE2 TYR A  67       2.211  -2.814  15.793  1.00 22.83           C  
ATOM    535  CZ  TYR A  67       2.933  -3.966  16.069  1.00 20.19           C  
ATOM    536  OH  TYR A  67       3.687  -4.273  17.230  1.00 22.54           O  
ATOM    537  N   GLY A  68      -2.150  -2.573  13.243  1.00 23.49           N  
ATOM    538  CA  GLY A  68      -2.861  -1.796  14.234  1.00 26.65           C  
ATOM    539  C   GLY A  68      -4.037  -2.678  14.715  1.00 28.47           C  
ATOM    540  O   GLY A  68      -4.191  -2.980  15.895  1.00 26.88           O  
ATOM    541  N   VAL A  69      -4.823  -3.108  13.738  1.00 30.50           N  
ATOM    542  CA  VAL A  69      -5.981  -3.999  14.008  1.00 31.83           C  
ATOM    543  C   VAL A  69      -5.595  -5.281  14.767  1.00 27.43           C  
ATOM    544  O   VAL A  69      -6.173  -5.542  15.832  1.00 30.89           O  
ATOM    545  CB  VAL A  69      -6.710  -4.365  12.690  1.00 35.09           C  
ATOM    546  CG1 VAL A  69      -7.645  -5.549  12.923  1.00 36.26           C  
ATOM    547  CG2 VAL A  69      -7.465  -3.161  12.167  1.00 33.59           C  
ATOM    548  N   GLU A  70      -4.617  -6.034  14.251  1.00 27.59           N  
ATOM    549  CA  GLU A  70      -4.156  -7.283  14.833  1.00 28.69           C  
ATOM    550  C   GLU A  70      -3.574  -7.088  16.247  1.00 28.09           C  
ATOM    551  O   GLU A  70      -3.886  -7.838  17.169  1.00 26.59           O  
ATOM    552  CB  GLU A  70      -3.168  -8.045  13.943  1.00 27.18           C  
ATOM    553  CG  GLU A  70      -3.661  -8.535  12.561  1.00 26.38           C  
ATOM    554  CD  GLU A  70      -4.941  -9.432  12.575  1.00 31.18           C  
ATOM    555  OE1 GLU A  70      -5.364  -9.919  13.653  1.00 32.84           O  
ATOM    556  OE2 GLU A  70      -5.482  -9.667  11.468  1.00 29.10           O  
ATOM    557  N   THR A  71      -2.762  -6.042  16.486  1.00 27.35           N  
ATOM    558  CA  THR A  71      -2.336  -5.869  17.878  1.00 27.40           C  
ATOM    559  C   THR A  71      -3.420  -5.442  18.915  1.00 25.62           C  
ATOM    560  O   THR A  71      -3.370  -5.844  20.079  1.00 26.04           O  
ATOM    561  CB  THR A  71      -1.178  -4.869  17.955  1.00 26.62           C  
ATOM    562  OG1 THR A  71      -1.562  -3.659  17.341  1.00 25.55           O  
ATOM    563  CG2 THR A  71      -0.061  -5.446  17.273  1.00 25.62           C  
ATOM    564  N   HIS A  72      -4.362  -4.606  18.498  1.00 26.95           N  
ATOM    565  CA  HIS A  72      -5.465  -4.194  19.306  1.00 29.20           C  
ATOM    566  C   HIS A  72      -6.173  -5.474  19.730  1.00 27.84           C  
ATOM    567  O   HIS A  72      -6.455  -5.678  20.926  1.00 27.76           O  
ATOM    568  CB  HIS A  72      -6.408  -3.370  18.444  1.00 29.46           C  
ATOM    569  CG  HIS A  72      -7.561  -2.761  19.180  1.00 34.17           C  
ATOM    570  ND1 HIS A  72      -8.627  -2.171  18.535  1.00 35.40           N  
ATOM    571  CD2 HIS A  72      -7.831  -2.676  20.505  1.00 38.50           C  
ATOM    572  CE1 HIS A  72      -9.493  -1.730  19.433  1.00 36.68           C  
ATOM    573  NE2 HIS A  72      -9.033  -2.032  20.636  1.00 35.87           N  
ATOM    574  N   GLU A  73      -6.519  -6.300  18.746  1.00 31.30           N  
ATOM    575  CA  GLU A  73      -7.256  -7.518  19.096  1.00 36.42           C  
ATOM    576  C   GLU A  73      -6.410  -8.462  19.990  1.00 41.04           C  
ATOM    577  O   GLU A  73      -6.937  -9.091  20.946  1.00 42.85           O  
ATOM    578  CB  GLU A  73      -7.758  -8.240  17.822  1.00 38.07           C  
ATOM    579  CG  GLU A  73      -8.566  -9.504  18.113  1.00 45.43           C  
ATOM    580  CD  GLU A  73      -9.906  -9.227  18.806  1.00 43.51           C  
ATOM    581  OE1 GLU A  73     -10.529 -10.211  19.228  1.00 46.12           O  
ATOM    582  OE2 GLU A  73     -10.344  -8.049  18.911  1.00 45.06           O  
ATOM    583  N   ALA A  74      -5.124  -8.574  19.665  1.00 31.29           N  
ATOM    584  CA  ALA A  74      -4.196  -9.354  20.487  1.00 32.78           C  
ATOM    585  C   ALA A  74      -4.144  -8.851  21.953  1.00 27.83           C  
ATOM    586  O   ALA A  74      -4.088  -9.627  22.897  1.00 36.50           O  
ATOM    587  CB  ALA A  74      -2.805  -9.375  19.873  1.00 35.35           C  
ATOM    588  N   TYR A  75      -4.098  -7.551  22.152  1.00 28.04           N  
ATOM    589  CA  TYR A  75      -4.130  -6.942  23.467  1.00 29.79           C  
ATOM    590  C   TYR A  75      -5.379  -7.375  24.259  1.00 34.23           C  
ATOM    591  O   TYR A  75      -5.285  -7.723  25.413  1.00 31.72           O  
ATOM    592  CB  TYR A  75      -4.140  -5.417  23.413  1.00 29.85           C  
ATOM    593  CG  TYR A  75      -4.216  -4.826  24.809  1.00 29.97           C  
ATOM    594  CD1 TYR A  75      -3.110  -4.846  25.669  1.00 28.59           C  
ATOM    595  CD2 TYR A  75      -5.395  -4.300  25.304  1.00 30.59           C  
ATOM    596  CE1 TYR A  75      -3.214  -4.417  26.967  1.00 28.21           C  
ATOM    597  CE2 TYR A  75      -5.491  -3.835  26.576  1.00 32.93           C  
ATOM    598  CZ  TYR A  75      -4.421  -3.888  27.416  1.00 29.88           C  
ATOM    599  OH  TYR A  75      -4.519  -3.409  28.680  1.00 31.34           O  
ATOM    600  N   LYS A  76      -6.518  -7.300  23.597  1.00 33.57           N  
ATOM    601  CA  LYS A  76      -7.803  -7.689  24.176  1.00 40.10           C  
ATOM    602  C   LYS A  76      -7.923  -9.168  24.451  1.00 38.39           C  
ATOM    603  O   LYS A  76      -8.643  -9.525  25.352  1.00 50.99           O  
ATOM    604  CB  LYS A  76      -8.965  -7.219  23.291  1.00 40.13           C  
ATOM    605  CG  LYS A  76      -9.249  -5.733  23.476  1.00 43.58           C  
ATOM    606  CD  LYS A  76     -10.612  -5.303  22.961  1.00 49.22           C  
ATOM    607  CE  LYS A  76     -10.640  -5.274  21.449  1.00 54.07           C  
ATOM    608  NZ  LYS A  76     -11.736  -4.373  20.985  1.00 61.94           N  
ATOM    609  N   GLN A  77      -7.197 -10.014  23.735  1.00 36.42           N  
ATOM    610  CA  GLN A  77      -7.191 -11.443  23.933  1.00 35.30           C  
ATOM    611  C   GLN A  77      -6.000 -11.951  24.740  1.00 39.82           C  
ATOM    612  O   GLN A  77      -5.825 -13.152  24.918  1.00 39.38           O  
ATOM    613  CB  GLN A  77      -7.194 -12.119  22.567  1.00 34.06           C  
ATOM    614  CG  GLN A  77      -8.384 -11.689  21.723  1.00 38.95           C  
ATOM    615  CD  GLN A  77      -9.625 -12.477  22.062  1.00 46.89           C  
ATOM    616  OE1 GLN A  77      -9.559 -13.558  22.661  1.00 49.45           O  
ATOM    617  NE2 GLN A  77     -10.774 -11.941  21.689  1.00 49.10           N  
ATOM    618  N   ARG A  78      -5.167 -11.034  25.203  1.00 36.23           N  
ATOM    619  CA  ARG A  78      -3.946 -11.374  25.887  1.00 35.59           C  
ATOM    620  C   ARG A  78      -3.106 -12.326  25.101  1.00 33.30           C  
ATOM    621  O   ARG A  78      -2.555 -13.273  25.630  1.00 37.70           O  
ATOM    622  CB  ARG A  78      -4.258 -11.900  27.276  1.00 35.03           C  
ATOM    623  CG  ARG A  78      -5.075 -10.929  28.084  1.00 39.93           C  
ATOM    624  CD  ARG A  78      -4.981 -11.207  29.576  1.00 43.85           C  
ATOM    625  NE  ARG A  78      -6.337 -11.109  30.119  1.00 51.97           N  
ATOM    626  CZ  ARG A  78      -7.022 -12.093  30.693  1.00 50.30           C  
ATOM    627  NH1 ARG A  78      -6.504 -13.289  30.897  1.00 59.06           N  
ATOM    628  NH2 ARG A  78      -8.250 -11.865  31.086  1.00 60.16           N  
ATOM    629  N   SER A  79      -2.993 -12.051  23.812  1.00 34.70           N  
ATOM    630  CA  SER A  79      -2.144 -12.777  22.909  1.00 31.36           C  
ATOM    631  C   SER A  79      -0.950 -11.966  22.317  1.00 31.77           C  
ATOM    632  O   SER A  79      -0.400 -12.399  21.333  1.00 27.96           O  
ATOM    633  CB  SER A  79      -2.973 -13.285  21.746  1.00 37.79           C  
ATOM    634  OG  SER A  79      -3.994 -12.355  21.382  1.00 40.35           O  
ATOM    635  N   LEU A  80      -0.595 -10.805  22.876  1.00 33.93           N  
ATOM    636  CA  LEU A  80       0.618 -10.112  22.394  1.00 30.01           C  
ATOM    637  C   LEU A  80       1.865 -10.863  22.753  1.00 30.46           C  
ATOM    638  O   LEU A  80       1.879 -11.705  23.670  1.00 31.90           O  
ATOM    639  CB  LEU A  80       0.654  -8.689  22.957  1.00 30.45           C  
ATOM    640  CG  LEU A  80      -0.345  -7.756  22.283  1.00 31.88           C  
ATOM    641  CD1 LEU A  80      -0.626  -6.495  23.097  1.00 31.93           C  
ATOM    642  CD2 LEU A  80       0.190  -7.399  20.886  1.00 28.90           C  
ATOM    643  N   ALA A  81       2.913 -10.656  21.979  1.00 27.94           N  
ATOM    644  CA  ALA A  81       4.254 -11.147  22.332  1.00 34.18           C  
ATOM    645  C   ALA A  81       4.566 -10.749  23.773  1.00 29.63           C  
ATOM    646  O   ALA A  81       4.159  -9.655  24.229  1.00 27.58           O  
ATOM    647  CB  ALA A  81       5.265 -10.532  21.402  1.00 31.96           C  
ATOM    648  N   SER A  82       5.306 -11.607  24.493  1.00 25.55           N  
ATOM    649  CA  SER A  82       5.491 -11.376  25.919  1.00 25.49           C  
ATOM    650  C   SER A  82       6.486 -10.160  26.166  1.00 26.18           C  
ATOM    651  O   SER A  82       6.419  -9.461  27.197  1.00 25.38           O  
ATOM    652  CB  SER A  82       5.948 -12.658  26.640  1.00 30.93           C  
ATOM    653  OG  SER A  82       7.161 -13.058  26.077  1.00 37.19           O  
ATOM    654  N   ASP A  83       7.408  -9.925  25.226  1.00 23.27           N  
ATOM    655  CA  ASP A  83       8.206  -8.698  25.385  1.00 26.59           C  
ATOM    656  C   ASP A  83       7.397  -7.390  25.488  1.00 23.79           C  
ATOM    657  O   ASP A  83       7.774  -6.491  26.270  1.00 26.27           O  
ATOM    658  CB  ASP A  83       9.348  -8.611  24.363  1.00 27.97           C  
ATOM    659  CG  ASP A  83       8.860  -8.344  22.921  1.00 33.30           C  
ATOM    660  OD1 ASP A  83       7.681  -8.613  22.556  1.00 31.16           O  
ATOM    661  OD2 ASP A  83       9.679  -7.884  22.124  1.00 28.46           O  
ATOM    662  N   ILE A  84       6.273  -7.301  24.763  1.00 21.73           N  
ATOM    663  CA  ILE A  84       5.363  -6.188  24.785  1.00 24.93           C  
ATOM    664  C   ILE A  84       4.614  -6.092  26.097  1.00 21.96           C  
ATOM    665  O   ILE A  84       4.592  -5.064  26.800  1.00 19.73           O  
ATOM    666  CB  ILE A  84       4.398  -6.291  23.591  1.00 21.24           C  
ATOM    667  CG1 ILE A  84       5.124  -5.911  22.248  1.00 25.26           C  
ATOM    668  CG2 ILE A  84       3.167  -5.385  23.689  1.00 20.56           C  
ATOM    669  CD1 ILE A  84       4.343  -6.187  20.950  1.00 26.93           C  
ATOM    670  N  ATHR A  85       3.937  -7.193  26.428  0.50 22.97           N  
ATOM    672  CA ATHR A  85       3.295  -7.365  27.736  0.50 21.95           C  
ATOM    674  C  ATHR A  85       4.158  -6.990  28.916  0.50 22.07           C  
ATOM    676  O  ATHR A  85       3.703  -6.319  29.820  0.50 23.27           O  
ATOM    678  CB ATHR A  85       2.884  -8.840  27.845  0.50 21.97           C  
ATOM    680  OG1ATHR A  85       2.107  -9.131  26.702  0.50 22.69           O  
ATOM    682  CG2ATHR A  85       2.177  -9.154  29.097  0.50 24.93           C  
ATOM    684  N   ASP A  86       5.415  -7.403  28.879  1.00 24.57           N  
ATOM    685  CA  ASP A  86       6.357  -7.066  29.966  1.00 22.22           C  
ATOM    686  C   ASP A  86       6.556  -5.563  30.168  1.00 22.19           C  
ATOM    687  O   ASP A  86       6.486  -5.065  31.317  1.00 23.14           O  
ATOM    688  CB  ASP A  86       7.729  -7.691  29.787  1.00 26.15           C  
ATOM    689  CG  ASP A  86       7.745  -9.182  29.924  1.00 28.60           C  
ATOM    690  OD1 ASP A  86       6.758  -9.779  30.417  1.00 34.02           O  
ATOM    691  OD2 ASP A  86       8.756  -9.773  29.478  1.00 33.55           O  
ATOM    692  N   GLU A  87       6.721  -4.847  29.040  1.00 20.18           N  
ATOM    693  CA  GLU A  87       6.829  -3.401  29.069  1.00 22.07           C  
ATOM    694  C   GLU A  87       5.512  -2.779  29.505  1.00 18.01           C  
ATOM    695  O   GLU A  87       5.492  -1.826  30.279  1.00 22.04           O  
ATOM    696  CB  GLU A  87       7.206  -2.892  27.677  1.00 21.88           C  
ATOM    697  CG  GLU A  87       8.628  -3.317  27.260  1.00 22.71           C  
ATOM    698  CD  GLU A  87       9.654  -3.058  28.364  1.00 22.22           C  
ATOM    699  OE1 GLU A  87       9.945  -1.896  28.661  1.00 23.39           O  
ATOM    700  OE2 GLU A  87      10.290  -4.044  28.889  1.00 21.70           O  
ATOM    701  N   GLN A  88       4.442  -3.320  29.053  1.00 22.46           N  
ATOM    702  CA  GLN A  88       3.190  -2.747  29.444  1.00 20.08           C  
ATOM    703  C   GLN A  88       2.932  -2.819  30.930  1.00 21.62           C  
ATOM    704  O   GLN A  88       2.334  -1.962  31.502  1.00 23.33           O  
ATOM    705  CB  GLN A  88       1.967  -3.398  28.693  1.00 23.11           C  
ATOM    706  CG  GLN A  88       1.918  -3.007  27.209  1.00 23.62           C  
ATOM    707  CD  GLN A  88       0.836  -3.713  26.426  1.00 26.66           C  
ATOM    708  OE1 GLN A  88       0.348  -4.790  26.851  1.00 27.14           O  
ATOM    709  NE2 GLN A  88       0.479  -3.152  25.253  1.00 26.79           N  
ATOM    710  N   LYS A  89       3.355  -3.878  31.566  1.00 23.50           N  
ATOM    711  CA  LYS A  89       3.157  -3.992  32.996  1.00 27.16           C  
ATOM    712  C   LYS A  89       3.984  -2.950  33.705  1.00 24.71           C  
ATOM    713  O   LYS A  89       3.520  -2.290  34.559  1.00 23.83           O  
ATOM    714  CB  LYS A  89       3.604  -5.354  33.474  1.00 30.39           C  
ATOM    715  CG  LYS A  89       3.666  -5.443  34.980  1.00 34.65           C  
ATOM    716  CD  LYS A  89       3.777  -6.910  35.431  1.00 34.84           C  
ATOM    717  CE  LYS A  89       3.545  -6.953  36.929  1.00 40.57           C  
ATOM    718  NZ  LYS A  89       4.382  -8.010  37.544  1.00 45.61           N  
ATOM    719  N   LYS A  90       5.247  -2.796  33.293  1.00 25.15           N  
ATOM    720  CA  LYS A  90       6.050  -1.732  33.825  1.00 22.92           C  
ATOM    721  C   LYS A  90       5.415  -0.333  33.746  1.00 21.03           C  
ATOM    722  O   LYS A  90       5.486   0.463  34.684  1.00 22.52           O  
ATOM    723  CB  LYS A  90       7.385  -1.730  33.059  1.00 24.32           C  
ATOM    724  CG  LYS A  90       8.329  -2.872  33.390  1.00 24.31           C  
ATOM    725  CD  LYS A  90       9.576  -2.861  32.461  1.00 24.55           C  
ATOM    726  CE  LYS A  90      10.080  -4.278  32.220  1.00 23.70           C  
ATOM    727  NZ  LYS A  90      11.361  -4.292  31.452  1.00 23.14           N  
ATOM    728  N   VAL A  91       4.885  -0.018  32.563  1.00 20.04           N  
ATOM    729  CA  VAL A  91       4.218   1.250  32.306  1.00 22.48           C  
ATOM    730  C   VAL A  91       2.999   1.388  33.210  1.00 23.88           C  
ATOM    731  O   VAL A  91       2.828   2.440  33.827  1.00 24.67           O  
ATOM    732  CB  VAL A  91       3.833   1.381  30.812  1.00 21.78           C  
ATOM    733  CG1 VAL A  91       2.912   2.591  30.625  1.00 20.18           C  
ATOM    734  CG2 VAL A  91       5.098   1.440  29.934  1.00 22.06           C  
ATOM    735  N   ARG A  92       2.180   0.335  33.229  1.00 22.99           N  
ATOM    736  CA  ARG A  92       0.927   0.318  34.024  1.00 27.92           C  
ATOM    737  C   ARG A  92       1.145   0.624  35.507  1.00 26.72           C  
ATOM    738  O   ARG A  92       0.441   1.390  36.081  1.00 29.60           O  
ATOM    739  CB  ARG A  92       0.203  -1.025  33.876  1.00 31.46           C  
ATOM    740  CG  ARG A  92      -1.035  -1.126  34.766  1.00 34.15           C  
ATOM    741  CD  ARG A  92      -1.613  -2.523  34.633  1.00 42.44           C  
ATOM    742  NE  ARG A  92      -2.161  -2.684  33.267  1.00 50.38           N  
ATOM    743  CZ  ARG A  92      -1.737  -3.528  32.309  1.00 52.85           C  
ATOM    744  NH1 ARG A  92      -2.371  -3.541  31.120  1.00 56.80           N  
ATOM    745  NH2 ARG A  92      -0.711  -4.363  32.512  1.00 50.93           N  
ATOM    746  N   GLU A  93       2.256   0.131  36.054  1.00 25.93           N  
ATOM    747  CA  GLU A  93       2.572   0.315  37.446  1.00 26.83           C  
ATOM    748  C   GLU A  93       3.276   1.614  37.776  1.00 23.96           C  
ATOM    749  O   GLU A  93       3.261   2.041  38.917  1.00 25.29           O  
ATOM    750  CB  GLU A  93       3.402  -0.880  37.875  1.00 28.84           C  
ATOM    751  CG  GLU A  93       2.576  -2.177  37.694  1.00 32.03           C  
ATOM    752  CD  GLU A  93       3.214  -3.361  38.353  1.00 40.00           C  
ATOM    753  OE1 GLU A  93       4.428  -3.359  38.608  1.00 40.05           O  
ATOM    754  OE2 GLU A  93       2.481  -4.321  38.595  1.00 49.69           O  
ATOM    755  N   ALA A  94       3.965   2.210  36.794  1.00 22.64           N  
ATOM    756  CA  ALA A  94       4.683   3.447  37.021  1.00 23.37           C  
ATOM    757  C   ALA A  94       3.748   4.632  37.198  1.00 23.60           C  
ATOM    758  O   ALA A  94       2.732   4.735  36.480  1.00 29.01           O  
ATOM    759  CB  ALA A  94       5.565   3.738  35.835  1.00 23.03           C  
ATOM    760  N   ASP A  95       4.112   5.528  38.098  1.00 22.76           N  
ATOM    761  CA  ASP A  95       3.514   6.841  38.257  1.00 23.54           C  
ATOM    762  C   ASP A  95       4.196   7.818  37.299  1.00 24.23           C  
ATOM    763  O   ASP A  95       3.600   8.798  36.883  1.00 26.17           O  
ATOM    764  CB  ASP A  95       3.649   7.355  39.695  1.00 24.35           C  
ATOM    765  CG  ASP A  95       3.010   6.432  40.666  1.00 28.59           C  
ATOM    766  OD1 ASP A  95       1.796   6.118  40.500  1.00 27.99           O  
ATOM    767  OD2 ASP A  95       3.709   5.889  41.514  1.00 27.97           O  
ATOM    768  N   LEU A  96       5.491   7.555  37.003  1.00 23.93           N  
ATOM    769  CA  LEU A  96       6.266   8.402  36.155  1.00 21.82           C  
ATOM    770  C   LEU A  96       7.130   7.560  35.176  1.00 19.86           C  
ATOM    771  O   LEU A  96       7.728   6.548  35.623  1.00 19.72           O  
ATOM    772  CB  LEU A  96       7.216   9.236  36.975  1.00 24.05           C  
ATOM    773  CG  LEU A  96       8.231  10.013  36.223  1.00 24.26           C  
ATOM    774  CD1 LEU A  96       7.581  11.120  35.367  1.00 20.67           C  
ATOM    775  CD2 LEU A  96       9.244  10.633  37.139  1.00 22.97           C  
ATOM    776  N   VAL A  97       7.159   7.955  33.906  1.00 18.45           N  
ATOM    777  CA  VAL A  97       7.923   7.256  32.901  1.00 19.18           C  
ATOM    778  C   VAL A  97       8.858   8.341  32.405  1.00 18.91           C  
ATOM    779  O   VAL A  97       8.457   9.319  31.790  1.00 19.55           O  
ATOM    780  CB  VAL A  97       7.145   6.615  31.762  1.00 21.21           C  
ATOM    781  CG1 VAL A  97       8.056   5.842  30.837  1.00 20.38           C  
ATOM    782  CG2 VAL A  97       6.003   5.681  32.170  1.00 20.39           C  
ATOM    783  N   ILE A  98      10.156   8.123  32.578  1.00 18.10           N  
ATOM    784  CA  ILE A  98      11.241   8.907  32.048  1.00 23.14           C  
ATOM    785  C   ILE A  98      11.862   8.175  30.868  1.00 19.33           C  
ATOM    786  O   ILE A  98      12.247   6.999  30.981  1.00 18.88           O  
ATOM    787  CB  ILE A  98      12.329   9.058  33.105  1.00 17.40           C  
ATOM    788  CG1 ILE A  98      11.836   9.806  34.365  1.00 21.03           C  
ATOM    789  CG2 ILE A  98      13.647   9.704  32.591  1.00 17.13           C  
ATOM    790  CD1 ILE A  98      12.839   9.821  35.501  1.00 21.74           C  
ATOM    791  N   PHE A  99      12.041   8.903  29.783  1.00 16.82           N  
ATOM    792  CA  PHE A  99      12.715   8.394  28.603  1.00 15.57           C  
ATOM    793  C   PHE A  99      14.081   9.049  28.594  1.00 16.52           C  
ATOM    794  O   PHE A  99      14.154  10.231  28.584  1.00 16.88           O  
ATOM    795  CB  PHE A  99      11.921   8.724  27.316  1.00 19.36           C  
ATOM    796  CG  PHE A  99      10.516   8.095  27.318  1.00 18.49           C  
ATOM    797  CD1 PHE A  99       9.443   8.752  27.876  1.00 23.16           C  
ATOM    798  CD2 PHE A  99      10.339   6.918  26.765  1.00 18.23           C  
ATOM    799  CE1 PHE A  99       8.212   8.135  27.901  1.00 20.60           C  
ATOM    800  CE2 PHE A  99       9.076   6.266  26.768  1.00 20.68           C  
ATOM    801  CZ  PHE A  99       8.021   6.930  27.336  1.00 21.14           C  
ATOM    802  N   GLN A 100      15.124   8.246  28.598  1.00 13.76           N  
ATOM    803  CA  GLN A 100      16.507   8.746  28.607  1.00 14.67           C  
ATOM    804  C   GLN A 100      17.097   8.349  27.263  1.00 14.27           C  
ATOM    805  O   GLN A 100      17.339   7.129  26.964  1.00 16.06           O  
ATOM    806  CB  GLN A 100      17.286   8.154  29.770  1.00 17.03           C  
ATOM    807  CG  GLN A 100      18.736   8.684  29.750  1.00 18.43           C  
ATOM    808  CD  GLN A 100      18.800  10.189  29.994  1.00 17.65           C  
ATOM    809  OE1 GLN A 100      18.275  10.714  31.005  1.00 19.85           O  
ATOM    810  NE2 GLN A 100      19.385  10.925  29.020  1.00 18.93           N  
ATOM    811  N   PHE A 101      17.450   9.355  26.448  1.00 15.77           N  
ATOM    812  CA  PHE A 101      18.034   9.015  25.133  1.00 17.26           C  
ATOM    813  C   PHE A 101      18.823  10.167  24.458  1.00 16.39           C  
ATOM    814  O   PHE A 101      18.590  11.398  24.766  1.00 14.78           O  
ATOM    815  CB  PHE A 101      16.905   8.601  24.167  1.00 16.15           C  
ATOM    816  CG  PHE A 101      15.872   9.704  23.925  1.00 15.88           C  
ATOM    817  CD1 PHE A 101      14.907   9.947  24.863  1.00 17.73           C  
ATOM    818  CD2 PHE A 101      15.955  10.465  22.798  1.00 16.08           C  
ATOM    819  CE1 PHE A 101      13.938  10.944  24.648  1.00 17.12           C  
ATOM    820  CE2 PHE A 101      15.067  11.545  22.624  1.00 20.29           C  
ATOM    821  CZ  PHE A 101      14.031  11.709  23.530  1.00 15.78           C  
ATOM    822  N   PRO A 102      19.815   9.780  23.614  1.00 19.15           N  
ATOM    823  CA  PRO A 102      20.395  10.761  22.737  1.00 19.57           C  
ATOM    824  C   PRO A 102      19.388  11.076  21.587  1.00 17.18           C  
ATOM    825  O   PRO A 102      18.807  10.137  21.063  1.00 16.41           O  
ATOM    826  CB  PRO A 102      21.647  10.049  22.220  1.00 21.13           C  
ATOM    827  CG  PRO A 102      21.246   8.587  22.208  1.00 19.66           C  
ATOM    828  CD  PRO A 102      20.368   8.435  23.392  1.00 18.59           C  
ATOM    829  N   LEU A 103      19.228  12.352  21.244  1.00 15.38           N  
ATOM    830  CA  LEU A 103      18.560  12.700  20.016  1.00 17.33           C  
ATOM    831  C   LEU A 103      19.210  12.099  18.793  1.00 19.64           C  
ATOM    832  O   LEU A 103      20.406  12.300  18.531  1.00 16.57           O  
ATOM    833  CB  LEU A 103      18.458  14.217  19.884  1.00 21.02           C  
ATOM    834  CG  LEU A 103      17.377  14.844  19.049  1.00 20.86           C  
ATOM    835  CD1 LEU A 103      15.987  14.544  19.634  1.00 20.36           C  
ATOM    836  CD2 LEU A 103      17.751  16.335  18.839  1.00 21.47           C  
ATOM    837  N   TYR A 104      18.517  11.314  18.048  1.00 15.62           N  
ATOM    838  CA  TYR A 104      18.844  10.834  16.693  1.00 16.06           C  
ATOM    839  C   TYR A 104      17.914  11.384  15.670  1.00 18.78           C  
ATOM    840  O   TYR A 104      16.654  11.072  15.766  1.00 13.96           O  
ATOM    841  CB  TYR A 104      18.721   9.297  16.665  1.00 18.70           C  
ATOM    842  CG  TYR A 104      19.850   8.458  17.244  1.00 18.06           C  
ATOM    843  CD1 TYR A 104      20.787   9.002  18.119  1.00 19.49           C  
ATOM    844  CD2 TYR A 104      19.957   7.121  16.919  1.00 19.38           C  
ATOM    845  CE1 TYR A 104      21.800   8.191  18.637  1.00 19.61           C  
ATOM    846  CE2 TYR A 104      21.009   6.326  17.402  1.00 18.81           C  
ATOM    847  CZ  TYR A 104      21.890   6.877  18.305  1.00 21.11           C  
ATOM    848  OH  TYR A 104      22.883   6.028  18.767  1.00 21.09           O  
ATOM    849  N   TRP A 105      18.336  12.224  14.760  1.00 18.42           N  
ATOM    850  CA  TRP A 105      17.521  12.797  13.709  1.00 16.77           C  
ATOM    851  C   TRP A 105      16.226  13.491  14.223  1.00 14.63           C  
ATOM    852  O   TRP A 105      15.117  13.097  13.802  1.00 17.04           O  
ATOM    853  CB  TRP A 105      17.174  11.726  12.627  1.00 17.66           C  
ATOM    854  CG  TRP A 105      18.432  11.129  11.960  1.00 17.94           C  
ATOM    855  CD1 TRP A 105      18.777   9.847  11.829  1.00 21.98           C  
ATOM    856  CD2 TRP A 105      19.430  11.896  11.349  1.00 21.29           C  
ATOM    857  NE1 TRP A 105      20.034   9.749  11.239  1.00 20.79           N  
ATOM    858  CE2 TRP A 105      20.399  11.001  10.838  1.00 21.43           C  
ATOM    859  CE3 TRP A 105      19.563  13.276  11.099  1.00 21.84           C  
ATOM    860  CZ2 TRP A 105      21.530  11.454  10.177  1.00 21.27           C  
ATOM    861  CZ3 TRP A 105      20.706  13.738  10.453  1.00 21.64           C  
ATOM    862  CH2 TRP A 105      21.660  12.828   9.993  1.00 23.73           C  
ATOM    863  N   PHE A 106      16.392  14.353  15.209  1.00 16.55           N  
ATOM    864  CA  PHE A 106      15.344  15.132  15.825  1.00 15.81           C  
ATOM    865  C   PHE A 106      14.287  14.263  16.471  1.00 17.97           C  
ATOM    866  O   PHE A 106      13.197  14.677  16.605  1.00 18.12           O  
ATOM    867  CB  PHE A 106      14.690  16.081  14.830  1.00 17.38           C  
ATOM    868  CG  PHE A 106      15.433  17.372  14.562  1.00 20.00           C  
ATOM    869  CD1 PHE A 106      16.774  17.472  14.698  1.00 20.95           C  
ATOM    870  CD2 PHE A 106      14.736  18.478  14.122  1.00 22.19           C  
ATOM    871  CE1 PHE A 106      17.429  18.651  14.403  1.00 20.79           C  
ATOM    872  CE2 PHE A 106      15.383  19.657  13.845  1.00 20.39           C  
ATOM    873  CZ  PHE A 106      16.736  19.736  13.974  1.00 18.67           C  
ATOM    874  N   SER A 107      14.672  13.067  16.902  1.00 15.66           N  
ATOM    875  CA  SER A 107      13.719  12.105  17.408  1.00 14.81           C  
ATOM    876  C   SER A 107      14.401  11.086  18.318  1.00 17.34           C  
ATOM    877  O   SER A 107      15.470  11.276  18.719  1.00 16.97           O  
ATOM    878  CB  SER A 107      13.075  11.426  16.236  1.00 15.40           C  
ATOM    879  OG  SER A 107      12.012  10.609  16.598  1.00 16.80           O  
ATOM    880  N   VAL A 108      13.707  10.028  18.645  1.00 13.36           N  
ATOM    881  CA  VAL A 108      14.295   8.955  19.444  1.00 17.27           C  
ATOM    882  C   VAL A 108      15.087   7.957  18.573  1.00 13.38           C  
ATOM    883  O   VAL A 108      14.771   7.763  17.476  1.00 13.89           O  
ATOM    884  CB  VAL A 108      13.207   8.207  20.224  1.00 16.71           C  
ATOM    885  CG1 VAL A 108      12.640   9.099  21.282  1.00 17.03           C  
ATOM    886  CG2 VAL A 108      12.107   7.703  19.330  1.00 16.17           C  
ATOM    887  N   PRO A 109      16.101   7.330  19.143  1.00 15.69           N  
ATOM    888  CA  PRO A 109      16.768   6.284  18.491  1.00 15.62           C  
ATOM    889  C   PRO A 109      15.764   5.162  18.087  1.00 13.62           C  
ATOM    890  O   PRO A 109      14.830   5.001  18.817  1.00 16.36           O  
ATOM    891  CB  PRO A 109      17.609   5.717  19.576  1.00 17.46           C  
ATOM    892  CG  PRO A 109      18.012   6.883  20.401  1.00 16.35           C  
ATOM    893  CD  PRO A 109      16.680   7.630  20.460  1.00 18.93           C  
ATOM    894  N   ALA A 110      15.958   4.584  16.938  1.00 12.07           N  
ATOM    895  CA  ALA A 110      15.032   3.547  16.371  1.00 12.18           C  
ATOM    896  C   ALA A 110      14.668   2.557  17.413  1.00 13.02           C  
ATOM    897  O   ALA A 110      13.474   2.063  17.461  1.00 13.74           O  
ATOM    898  CB  ALA A 110      15.447   2.978  15.077  1.00 13.63           C  
ATOM    899  N   ILE A 111      15.568   2.107  18.248  1.00 12.40           N  
ATOM    900  CA  ILE A 111      15.203   1.078  19.218  1.00 15.33           C  
ATOM    901  C   ILE A 111      14.078   1.552  20.180  1.00 15.33           C  
ATOM    902  O   ILE A 111      13.253   0.794  20.572  1.00 15.49           O  
ATOM    903  CB  ILE A 111      16.465   0.465  19.952  1.00 15.26           C  
ATOM    904  CG1 ILE A 111      16.147  -0.855  20.669  1.00 17.45           C  
ATOM    905  CG2 ILE A 111      17.029   1.453  20.916  1.00 13.82           C  
ATOM    906  CD1 ILE A 111      17.356  -1.556  21.229  1.00 18.47           C  
ATOM    907  N   LEU A 112      14.132   2.816  20.542  1.00 13.94           N  
ATOM    908  CA  LEU A 112      13.164   3.411  21.424  1.00 16.39           C  
ATOM    909  C   LEU A 112      11.879   3.718  20.642  1.00 14.32           C  
ATOM    910  O   LEU A 112      10.761   3.569  21.153  1.00 13.39           O  
ATOM    911  CB  LEU A 112      13.755   4.647  22.088  1.00 15.11           C  
ATOM    912  CG  LEU A 112      12.838   5.525  22.947  1.00 16.28           C  
ATOM    913  CD1 LEU A 112      12.032   4.692  23.930  1.00 17.89           C  
ATOM    914  CD2 LEU A 112      13.619   6.598  23.648  1.00 15.75           C  
ATOM    915  N   LYS A 113      12.039   4.137  19.404  1.00 15.37           N  
ATOM    916  CA  LYS A 113      10.867   4.334  18.544  1.00 13.34           C  
ATOM    917  C   LYS A 113      10.100   3.046  18.498  1.00 16.61           C  
ATOM    918  O   LYS A 113       8.903   3.051  18.547  1.00 15.20           O  
ATOM    919  CB  LYS A 113      11.202   4.746  17.121  1.00 14.95           C  
ATOM    920  CG  LYS A 113      10.015   5.103  16.243  1.00 16.53           C  
ATOM    921  CD  LYS A 113       9.177   6.187  16.883  1.00 15.92           C  
ATOM    922  CE  LYS A 113       8.166   6.766  15.905  1.00 16.02           C  
ATOM    923  NZ  LYS A 113       7.352   5.795  15.159  1.00 15.45           N  
ATOM    924  N   GLY A 114      10.811   1.934  18.377  1.00 16.97           N  
ATOM    925  CA  GLY A 114      10.078   0.659  18.303  1.00 14.52           C  
ATOM    926  C   GLY A 114       9.410   0.312  19.602  1.00 15.23           C  
ATOM    927  O   GLY A 114       8.301  -0.363  19.583  1.00 17.06           O  
ATOM    928  N   TRP A 115       9.941   0.662  20.732  1.00 17.54           N  
ATOM    929  CA  TRP A 115       9.311   0.474  22.049  1.00 18.41           C  
ATOM    930  C   TRP A 115       8.011   1.290  21.984  1.00 16.76           C  
ATOM    931  O   TRP A 115       6.913   0.730  22.300  1.00 20.05           O  
ATOM    932  CB  TRP A 115      10.171   0.975  23.158  1.00 16.37           C  
ATOM    933  CG  TRP A 115       9.661   0.762  24.570  1.00 16.12           C  
ATOM    934  CD1 TRP A 115      10.013  -0.214  25.449  1.00 15.36           C  
ATOM    935  CD2 TRP A 115       8.669   1.568  25.277  1.00 14.33           C  
ATOM    936  NE1 TRP A 115       9.387  -0.036  26.642  1.00 17.60           N  
ATOM    937  CE2 TRP A 115       8.548   1.043  26.573  1.00 16.42           C  
ATOM    938  CE3 TRP A 115       7.914   2.728  24.944  1.00 15.72           C  
ATOM    939  CZ2 TRP A 115       7.672   1.587  27.529  1.00 19.65           C  
ATOM    940  CZ3 TRP A 115       7.115   3.270  25.901  1.00 18.30           C  
ATOM    941  CH2 TRP A 115       6.964   2.681  27.160  1.00 17.83           C  
ATOM    942  N  AMET A 116       8.086   2.539  21.521  0.50 21.80           N  
ATOM    944  CA AMET A 116       6.849   3.333  21.384  0.50 19.48           C  
ATOM    946  C  AMET A 116       5.859   2.561  20.502  0.50 20.25           C  
ATOM    948  O  AMET A 116       4.719   2.300  20.942  0.50 20.35           O  
ATOM    950  CB AMET A 116       7.066   4.723  20.752  0.50 22.34           C  
ATOM    952  CG AMET A 116       7.999   5.676  21.441  0.50 24.49           C  
ATOM    954  SD AMET A 116       7.527   6.172  23.127  0.50 30.18           S  
ATOM    956  CE AMET A 116       8.238   7.816  23.165  0.50 32.04           C  
ATOM    958  N   ASP A 117       6.277   2.230  19.263  1.00 17.54           N  
ATOM    959  CA  ASP A 117       5.397   1.635  18.225  1.00 18.33           C  
ATOM    960  C   ASP A 117       4.636   0.382  18.709  1.00 17.18           C  
ATOM    961  O   ASP A 117       3.369   0.281  18.503  1.00 24.23           O  
ATOM    962  CB  ASP A 117       6.249   1.276  17.017  1.00 18.60           C  
ATOM    963  CG  ASP A 117       6.779   2.481  16.257  1.00 16.92           C  
ATOM    964  OD1 ASP A 117       6.318   3.670  16.498  1.00 16.02           O  
ATOM    965  OD2 ASP A 117       7.617   2.180  15.363  1.00 17.83           O  
ATOM    966  N   ARG A 118       5.377  -0.475  19.392  1.00 20.32           N  
ATOM    967  CA  ARG A 118       4.936  -1.780  19.793  1.00 17.63           C  
ATOM    968  C   ARG A 118       4.261  -1.825  21.154  1.00 20.50           C  
ATOM    969  O   ARG A 118       3.373  -2.573  21.337  1.00 19.45           O  
ATOM    970  CB  ARG A 118       6.113  -2.773  19.744  1.00 19.23           C  
ATOM    971  CG  ARG A 118       6.660  -3.053  18.368  1.00 19.24           C  
ATOM    972  CD  ARG A 118       7.928  -3.879  18.448  1.00 21.20           C  
ATOM    973  NE  ARG A 118       7.599  -5.227  18.802  1.00 20.88           N  
ATOM    974  CZ  ARG A 118       8.078  -5.907  19.829  1.00 23.08           C  
ATOM    975  NH1 ARG A 118       8.965  -5.396  20.632  1.00 24.20           N  
ATOM    976  NH2 ARG A 118       7.678  -7.129  20.042  1.00 22.63           N  
ATOM    977  N   VAL A 119       4.716  -1.010  22.086  1.00 20.08           N  
ATOM    978  CA  VAL A 119       4.218  -1.056  23.443  1.00 19.95           C  
ATOM    979  C   VAL A 119       2.934  -0.297  23.615  1.00 19.40           C  
ATOM    980  O   VAL A 119       2.054  -0.727  24.294  1.00 24.61           O  
ATOM    981  CB  VAL A 119       5.253  -0.540  24.438  1.00 16.72           C  
ATOM    982  CG1 VAL A 119       4.716  -0.476  25.835  1.00 19.90           C  
ATOM    983  CG2 VAL A 119       6.411  -1.478  24.435  1.00 16.03           C  
ATOM    984  N   LEU A 120       2.848   0.825  22.956  1.00 22.04           N  
ATOM    985  CA  LEU A 120       1.694   1.681  23.137  1.00 21.35           C  
ATOM    986  C   LEU A 120       0.519   1.387  22.233  1.00 26.92           C  
ATOM    987  O   LEU A 120       0.018   2.244  21.588  1.00 23.64           O  
ATOM    988  CB  LEU A 120       2.106   3.120  23.066  1.00 22.49           C  
ATOM    989  CG  LEU A 120       3.257   3.608  23.950  1.00 20.43           C  
ATOM    990  CD1 LEU A 120       3.738   4.967  23.538  1.00 21.70           C  
ATOM    991  CD2 LEU A 120       3.010   3.573  25.419  1.00 21.08           C  
ATOM    992  N   CYS A 121       0.046   0.163  22.264  1.00 24.25           N  
ATOM    993  CA  CYS A 121      -0.994  -0.258  21.364  1.00 25.38           C  
ATOM    994  C   CYS A 121      -2.398   0.185  21.770  1.00 25.22           C  
ATOM    995  O   CYS A 121      -2.627   0.553  22.846  1.00 29.89           O  
ATOM    996  CB  CYS A 121      -0.904  -1.764  21.198  1.00 29.03           C  
ATOM    997  SG  CYS A 121      -1.556  -2.738  22.553  1.00 27.62           S  
ATOM    998  N   GLN A 122      -3.318   0.165  20.844  1.00 27.25           N  
ATOM    999  CA  GLN A 122      -4.696   0.545  21.161  1.00 26.07           C  
ATOM   1000  C   GLN A 122      -5.289  -0.504  22.126  1.00 26.95           C  
ATOM   1001  O   GLN A 122      -4.948  -1.681  22.097  1.00 25.29           O  
ATOM   1002  CB  GLN A 122      -5.458   0.663  19.852  1.00 29.87           C  
ATOM   1003  CG  GLN A 122      -6.911   1.107  19.991  1.00 33.90           C  
ATOM   1004  CD  GLN A 122      -7.531   1.437  18.640  1.00 35.22           C  
ATOM   1005  OE1 GLN A 122      -6.883   1.290  17.603  1.00 36.44           O  
ATOM   1006  NE2 GLN A 122      -8.810   1.844  18.638  1.00 39.64           N  
ATOM   1007  N   GLY A 123      -6.182  -0.044  22.982  1.00 32.96           N  
ATOM   1008  CA  GLY A 123      -6.613  -0.889  24.098  1.00 35.05           C  
ATOM   1009  C   GLY A 123      -5.755  -0.716  25.334  1.00 35.81           C  
ATOM   1010  O   GLY A 123      -6.277  -0.777  26.420  1.00 35.66           O  
ATOM   1011  N   PHE A 124      -4.431  -0.515  25.193  1.00 30.57           N  
ATOM   1012  CA  PHE A 124      -3.563  -0.402  26.339  1.00 28.26           C  
ATOM   1013  C   PHE A 124      -3.379   1.044  26.648  1.00 29.75           C  
ATOM   1014  O   PHE A 124      -3.717   1.516  27.730  1.00 31.19           O  
ATOM   1015  CB  PHE A 124      -2.187  -1.062  26.088  1.00 29.19           C  
ATOM   1016  CG  PHE A 124      -1.230  -0.784  27.169  1.00 26.67           C  
ATOM   1017  CD1 PHE A 124      -1.493  -1.235  28.478  1.00 27.86           C  
ATOM   1018  CD2 PHE A 124      -0.120   0.029  26.948  1.00 25.23           C  
ATOM   1019  CE1 PHE A 124      -0.630  -0.917  29.532  1.00 27.87           C  
ATOM   1020  CE2 PHE A 124       0.733   0.348  27.976  1.00 24.24           C  
ATOM   1021  CZ  PHE A 124       0.508  -0.132  29.266  1.00 26.92           C  
ATOM   1022  N   ALA A 125      -2.905   1.786  25.667  1.00 26.39           N  
ATOM   1023  CA  ALA A 125      -2.467   3.162  25.870  1.00 25.68           C  
ATOM   1024  C   ALA A 125      -3.554   4.205  25.496  1.00 25.49           C  
ATOM   1025  O   ALA A 125      -3.565   5.348  25.986  1.00 27.74           O  
ATOM   1026  CB  ALA A 125      -1.168   3.403  25.090  1.00 26.19           C  
ATOM   1027  N   PHE A 126      -4.457   3.765  24.630  1.00 28.87           N  
ATOM   1028  CA  PHE A 126      -5.574   4.529  24.094  1.00 30.00           C  
ATOM   1029  C   PHE A 126      -6.674   3.611  23.488  1.00 30.48           C  
ATOM   1030  O   PHE A 126      -6.435   2.507  23.207  1.00 29.36           O  
ATOM   1031  CB  PHE A 126      -5.059   5.517  23.049  1.00 30.41           C  
ATOM   1032  CG  PHE A 126      -4.635   4.869  21.773  1.00 31.90           C  
ATOM   1033  CD1 PHE A 126      -3.418   4.243  21.656  1.00 33.15           C  
ATOM   1034  CD2 PHE A 126      -5.467   4.848  20.714  1.00 31.51           C  
ATOM   1035  CE1 PHE A 126      -3.064   3.627  20.499  1.00 28.26           C  
ATOM   1036  CE2 PHE A 126      -5.131   4.223  19.568  1.00 30.28           C  
ATOM   1037  CZ  PHE A 126      -3.933   3.615  19.457  1.00 34.08           C  
ATOM   1038  N   ASP A 127      -7.895   4.118  23.361  1.00 32.87           N  
ATOM   1039  CA  ASP A 127      -8.988   3.652  22.554  1.00 34.44           C  
ATOM   1040  C   ASP A 127      -9.442   4.787  21.728  1.00 28.60           C  
ATOM   1041  O   ASP A 127      -8.993   5.868  21.911  1.00 34.47           O  
ATOM   1042  CB  ASP A 127     -10.134   3.103  23.372  1.00 36.52           C  
ATOM   1043  CG  ASP A 127      -9.803   1.827  23.997  1.00 40.55           C  
ATOM   1044  OD1 ASP A 127      -8.788   1.198  23.585  1.00 50.37           O  
ATOM   1045  OD2 ASP A 127     -10.578   1.461  24.866  1.00 47.03           O  
ATOM   1046  N   ILE A 128     -10.211   4.348  20.816  1.00 42.16           N  
ATOM   1047  CA  ILE A 128     -11.032   5.265  19.976  1.00 42.06           C  
ATOM   1048  C   ILE A 128     -12.506   4.922  20.219  1.00 43.63           C  
ATOM   1049  O   ILE A 128     -12.968   3.860  19.808  1.00 48.88           O  
ATOM   1050  CB  ILE A 128     -10.783   5.194  18.444  1.00 42.06           C  
ATOM   1051  CG1 ILE A 128      -9.305   4.960  18.126  1.00 40.56           C  
ATOM   1052  CG2 ILE A 128     -11.307   6.466  17.790  1.00 42.59           C  
ATOM   1053  CD1 ILE A 128      -8.505   6.213  18.112  1.00 40.77           C  
ATOM   1054  N   PRO A 129     -13.216   5.798  20.949  1.00 49.74           N  
ATOM   1055  CA  PRO A 129     -12.603   7.008  21.528  1.00 45.43           C  
ATOM   1056  C   PRO A 129     -11.834   6.688  22.847  1.00 37.34           C  
ATOM   1057  O   PRO A 129     -12.012   5.634  23.428  1.00 36.64           O  
ATOM   1058  CB  PRO A 129     -13.810   7.912  21.796  1.00 48.12           C  
ATOM   1059  CG  PRO A 129     -15.010   6.972  21.828  1.00 51.02           C  
ATOM   1060  CD  PRO A 129     -14.561   5.564  21.508  1.00 50.68           C  
ATOM   1061  N   GLY A 130     -11.046   7.639  23.311  1.00 37.94           N  
ATOM   1062  CA  GLY A 130     -10.259   7.497  24.539  1.00 39.22           C  
ATOM   1063  C   GLY A 130      -8.787   7.826  24.260  1.00 34.46           C  
ATOM   1064  O   GLY A 130      -7.904   6.958  24.362  1.00 34.67           O  
ATOM   1065  N   PHE A 131      -8.559   9.067  23.910  1.00 33.74           N  
ATOM   1066  CA  PHE A 131      -7.257   9.524  23.519  1.00 29.66           C  
ATOM   1067  C   PHE A 131      -7.079  10.968  23.840  1.00 32.01           C  
ATOM   1068  O   PHE A 131      -7.997  11.621  24.214  1.00 33.73           O  
ATOM   1069  CB  PHE A 131      -6.982   9.257  22.052  1.00 30.50           C  
ATOM   1070  CG  PHE A 131      -7.940   9.923  21.122  1.00 30.35           C  
ATOM   1071  CD1 PHE A 131      -7.760  11.207  20.738  1.00 35.72           C  
ATOM   1072  CD2 PHE A 131      -8.982   9.238  20.617  1.00 35.12           C  
ATOM   1073  CE1 PHE A 131      -8.641  11.836  19.893  1.00 31.66           C  
ATOM   1074  CE2 PHE A 131      -9.873   9.844  19.777  1.00 35.05           C  
ATOM   1075  CZ  PHE A 131      -9.683  11.143  19.409  1.00 34.10           C  
ATOM   1076  N   TYR A 132      -5.853  11.450  23.706  1.00 28.15           N  
ATOM   1077  CA  TYR A 132      -5.448  12.717  24.236  1.00 27.87           C  
ATOM   1078  C   TYR A 132      -5.852  12.783  25.720  1.00 33.53           C  
ATOM   1079  O   TYR A 132      -5.517  11.902  26.468  1.00 29.23           O  
ATOM   1080  CB  TYR A 132      -5.943  13.886  23.357  1.00 29.33           C  
ATOM   1081  CG  TYR A 132      -5.120  14.060  22.089  1.00 29.65           C  
ATOM   1082  CD1 TYR A 132      -3.764  14.265  22.152  1.00 28.69           C  
ATOM   1083  CD2 TYR A 132      -5.699  14.027  20.826  1.00 31.97           C  
ATOM   1084  CE1 TYR A 132      -3.019  14.391  21.018  1.00 29.09           C  
ATOM   1085  CE2 TYR A 132      -4.938  14.186  19.688  1.00 29.99           C  
ATOM   1086  CZ  TYR A 132      -3.596  14.349  19.796  1.00 29.86           C  
ATOM   1087  OH  TYR A 132      -2.814  14.466  18.694  1.00 29.19           O  
ATOM   1088  N   ASP A 133      -6.587  13.799  26.133  1.00 30.32           N  
ATOM   1089  CA  ASP A 133      -6.975  13.898  27.539  1.00 33.07           C  
ATOM   1090  C   ASP A 133      -7.712  12.659  28.045  1.00 35.27           C  
ATOM   1091  O   ASP A 133      -7.678  12.378  29.186  1.00 44.46           O  
ATOM   1092  CB  ASP A 133      -7.759  15.173  27.830  1.00 34.72           C  
ATOM   1093  CG  ASP A 133      -6.914  16.407  27.778  1.00 40.76           C  
ATOM   1094  OD1 ASP A 133      -5.725  16.315  27.586  1.00 35.33           O  
ATOM   1095  OD2 ASP A 133      -7.455  17.499  27.938  1.00 43.62           O  
ATOM   1096  N   SER A 134      -8.399  11.940  27.199  1.00 34.13           N  
ATOM   1097  CA  SER A 134      -9.074  10.694  27.578  1.00 30.48           C  
ATOM   1098  C   SER A 134      -8.284   9.452  27.235  1.00 33.11           C  
ATOM   1099  O   SER A 134      -8.812   8.327  27.239  1.00 35.30           O  
ATOM   1100  CB  SER A 134     -10.471  10.633  26.939  1.00 38.60           C  
ATOM   1101  OG  SER A 134     -11.077  11.890  27.110  1.00 37.69           O  
ATOM   1102  N   GLY A 135      -7.001   9.626  26.945  1.00 31.62           N  
ATOM   1103  CA  GLY A 135      -6.169   8.425  26.708  1.00 29.78           C  
ATOM   1104  C   GLY A 135      -6.186   7.601  27.972  1.00 30.93           C  
ATOM   1105  O   GLY A 135      -6.480   8.128  29.069  1.00 31.87           O  
ATOM   1106  N   LEU A 136      -5.841   6.340  27.839  1.00 33.76           N  
ATOM   1107  CA  LEU A 136      -5.964   5.404  28.921  1.00 32.62           C  
ATOM   1108  C   LEU A 136      -4.841   5.467  29.935  1.00 36.27           C  
ATOM   1109  O   LEU A 136      -4.901   4.788  30.996  1.00 31.92           O  
ATOM   1110  CB  LEU A 136      -5.997   4.026  28.372  1.00 32.58           C  
ATOM   1111  CG  LEU A 136      -7.119   3.805  27.385  1.00 34.23           C  
ATOM   1112  CD1 LEU A 136      -7.149   2.342  27.033  1.00 35.41           C  
ATOM   1113  CD2 LEU A 136      -8.464   4.312  27.922  1.00 35.68           C  
ATOM   1114  N   LEU A 137      -3.777   6.189  29.606  1.00 27.76           N  
ATOM   1115  CA  LEU A 137      -2.655   6.362  30.585  1.00 32.04           C  
ATOM   1116  C   LEU A 137      -2.790   7.657  31.340  1.00 35.01           C  
ATOM   1117  O   LEU A 137      -1.859   8.134  32.011  1.00 28.99           O  
ATOM   1118  CB  LEU A 137      -1.231   6.197  29.946  1.00 27.71           C  
ATOM   1119  CG  LEU A 137      -1.104   4.876  29.215  1.00 26.95           C  
ATOM   1120  CD1 LEU A 137       0.180   4.778  28.448  1.00 23.75           C  
ATOM   1121  CD2 LEU A 137      -1.251   3.633  30.080  1.00 28.89           C  
ATOM   1122  N   GLN A 138      -4.005   8.213  31.332  1.00 33.91           N  
ATOM   1123  CA  GLN A 138      -4.235   9.373  32.161  1.00 33.66           C  
ATOM   1124  C   GLN A 138      -3.896   9.140  33.649  1.00 27.46           C  
ATOM   1125  O   GLN A 138      -3.919   8.027  34.121  1.00 29.48           O  
ATOM   1126  CB  GLN A 138      -5.670   9.922  31.992  1.00 36.55           C  
ATOM   1127  CG  GLN A 138      -6.754   8.942  32.271  1.00 36.44           C  
ATOM   1128  CD  GLN A 138      -8.062   9.528  31.715  1.00 40.55           C  
ATOM   1129  OE1 GLN A 138      -8.496  10.586  32.161  1.00 42.13           O  
ATOM   1130  NE2 GLN A 138      -8.636   8.880  30.692  1.00 34.54           N  
ATOM   1131  N   GLY A 139      -3.499  10.238  34.282  1.00 33.23           N  
ATOM   1132  CA  GLY A 139      -2.957  10.288  35.639  1.00 35.01           C  
ATOM   1133  C   GLY A 139      -1.548   9.723  35.807  1.00 35.74           C  
ATOM   1134  O   GLY A 139      -1.120   9.515  36.919  1.00 36.06           O  
ATOM   1135  N   LYS A 140      -0.847   9.454  34.713  1.00 31.88           N  
ATOM   1136  CA  LYS A 140       0.572   9.155  34.753  1.00 27.77           C  
ATOM   1137  C   LYS A 140       1.297  10.286  34.205  1.00 26.71           C  
ATOM   1138  O   LYS A 140       0.769  11.068  33.386  1.00 25.75           O  
ATOM   1139  CB  LYS A 140       0.895   7.984  33.857  1.00 31.13           C  
ATOM   1140  CG  LYS A 140       0.631   6.622  34.415  1.00 32.30           C  
ATOM   1141  CD  LYS A 140       1.079   5.582  33.426  1.00 29.80           C  
ATOM   1142  CE  LYS A 140       0.278   4.330  33.644  1.00 32.02           C  
ATOM   1143  NZ  LYS A 140       0.481   3.866  35.026  1.00 31.04           N  
ATOM   1144  N   LEU A 141       2.583  10.356  34.570  1.00 22.91           N  
ATOM   1145  CA  LEU A 141       3.459  11.424  34.136  1.00 24.61           C  
ATOM   1146  C   LEU A 141       4.535  10.884  33.193  1.00 25.24           C  
ATOM   1147  O   LEU A 141       4.933   9.731  33.356  1.00 24.80           O  
ATOM   1148  CB  LEU A 141       4.125  12.042  35.284  1.00 25.79           C  
ATOM   1149  CG  LEU A 141       3.183  12.781  36.244  1.00 30.44           C  
ATOM   1150  CD1 LEU A 141       3.864  13.112  37.536  1.00 32.15           C  
ATOM   1151  CD2 LEU A 141       2.701  14.063  35.606  1.00 33.59           C  
ATOM   1152  N   ALA A 142       4.966  11.728  32.273  1.00 23.74           N  
ATOM   1153  CA  ALA A 142       6.021  11.363  31.331  1.00 22.32           C  
ATOM   1154  C   ALA A 142       7.002  12.489  31.245  1.00 22.35           C  
ATOM   1155  O   ALA A 142       6.687  13.656  31.394  1.00 23.89           O  
ATOM   1156  CB  ALA A 142       5.495  10.953  29.955  1.00 19.69           C  
ATOM   1157  N   LEU A 143       8.262  12.138  31.057  1.00 18.75           N  
ATOM   1158  CA  LEU A 143       9.308  13.095  30.950  1.00 20.20           C  
ATOM   1159  C   LEU A 143      10.381  12.671  29.969  1.00 24.06           C  
ATOM   1160  O   LEU A 143      10.851  11.559  30.067  1.00 20.41           O  
ATOM   1161  CB  LEU A 143       9.921  13.327  32.305  1.00 21.58           C  
ATOM   1162  CG  LEU A 143      10.897  14.480  32.415  1.00 22.12           C  
ATOM   1163  CD1 LEU A 143      11.016  14.822  33.871  1.00 26.77           C  
ATOM   1164  CD2 LEU A 143      12.293  14.283  31.831  1.00 27.53           C  
ATOM   1165  N   LEU A 144      10.764  13.551  29.025  1.00 22.19           N  
ATOM   1166  CA  LEU A 144      11.783  13.258  28.061  1.00 19.59           C  
ATOM   1167  C   LEU A 144      13.068  13.828  28.582  1.00 17.94           C  
ATOM   1168  O   LEU A 144      13.088  15.036  28.841  1.00 20.50           O  
ATOM   1169  CB  LEU A 144      11.508  13.951  26.705  1.00 18.21           C  
ATOM   1170  CG  LEU A 144      10.231  13.523  26.010  1.00 18.61           C  
ATOM   1171  CD1 LEU A 144      10.074  14.312  24.697  1.00 19.65           C  
ATOM   1172  CD2 LEU A 144      10.276  12.027  25.736  1.00 18.30           C  
ATOM   1173  N   SER A 145      14.132  12.999  28.788  1.00 20.36           N  
ATOM   1174  CA  SER A 145      15.420  13.497  29.169  1.00 21.05           C  
ATOM   1175  C   SER A 145      16.314  13.198  27.989  1.00 20.35           C  
ATOM   1176  O   SER A 145      16.622  12.021  27.686  1.00 23.25           O  
ATOM   1177  CB  SER A 145      15.974  12.923  30.498  1.00 19.68           C  
ATOM   1178  OG  SER A 145      17.417  13.228  30.718  1.00 21.65           O  
ATOM   1179  N   VAL A 146      16.714  14.250  27.289  1.00 21.10           N  
ATOM   1180  CA  VAL A 146      17.271  14.148  25.953  1.00 19.82           C  
ATOM   1181  C   VAL A 146      18.642  14.756  25.987  1.00 21.28           C  
ATOM   1182  O   VAL A 146      18.818  15.748  26.634  1.00 20.76           O  
ATOM   1183  CB  VAL A 146      16.559  15.049  24.940  1.00 24.84           C  
ATOM   1184  CG1 VAL A 146      16.973  14.728  23.522  1.00 23.55           C  
ATOM   1185  CG2 VAL A 146      15.118  14.883  25.053  1.00 25.67           C  
ATOM   1186  N   THR A 147      19.549  14.154  25.299  1.00 20.10           N  
ATOM   1187  CA  THR A 147      20.874  14.737  25.040  1.00 18.72           C  
ATOM   1188  C   THR A 147      21.036  15.038  23.575  1.00 21.09           C  
ATOM   1189  O   THR A 147      20.475  14.386  22.721  1.00 19.49           O  
ATOM   1190  CB  THR A 147      22.023  13.807  25.503  1.00 18.32           C  
ATOM   1191  OG1 THR A 147      22.132  12.673  24.693  1.00 19.48           O  
ATOM   1192  CG2 THR A 147      21.848  13.378  26.992  1.00 18.34           C  
ATOM   1193  N   THR A 148      21.864  16.062  23.226  1.00 22.57           N  
ATOM   1194  CA  THR A 148      21.926  16.475  21.839  1.00 23.25           C  
ATOM   1195  C   THR A 148      23.366  16.643  21.392  1.00 25.63           C  
ATOM   1196  O   THR A 148      24.206  16.904  22.201  1.00 27.04           O  
ATOM   1197  CB  THR A 148      21.164  17.799  21.546  1.00 20.44           C  
ATOM   1198  OG1 THR A 148      21.834  18.943  22.172  1.00 25.44           O  
ATOM   1199  CG2 THR A 148      19.655  17.741  21.945  1.00 22.39           C  
ATOM   1200  N   GLY A 149      23.613  16.555  20.090  1.00 26.31           N  
ATOM   1201  CA  GLY A 149      24.902  16.977  19.505  1.00 29.07           C  
ATOM   1202  C   GLY A 149      24.946  18.498  19.340  1.00 30.06           C  
ATOM   1203  O   GLY A 149      25.960  19.132  19.604  1.00 29.55           O  
ATOM   1204  N   GLY A 150      23.821  19.077  18.912  1.00 26.57           N  
ATOM   1205  CA  GLY A 150      23.642  20.489  18.670  1.00 28.99           C  
ATOM   1206  C   GLY A 150      23.540  21.327  19.941  1.00 31.34           C  
ATOM   1207  O   GLY A 150      23.079  20.863  20.973  1.00 25.04           O  
ATOM   1208  N   THR A 151      24.064  22.566  19.871  1.00 33.02           N  
ATOM   1209  CA  THR A 151      24.105  23.433  21.039  1.00 28.38           C  
ATOM   1210  C   THR A 151      22.806  24.088  21.243  1.00 29.97           C  
ATOM   1211  O   THR A 151      22.011  24.183  20.313  1.00 29.97           O  
ATOM   1212  CB  THR A 151      25.128  24.581  20.880  1.00 31.49           C  
ATOM   1213  OG1 THR A 151      24.818  25.313  19.707  1.00 33.34           O  
ATOM   1214  CG2 THR A 151      26.479  24.018  20.794  1.00 30.32           C  
ATOM   1215  N   ALA A 152      22.597  24.605  22.465  1.00 31.42           N  
ATOM   1216  CA  ALA A 152      21.320  25.287  22.807  1.00 31.88           C  
ATOM   1217  C   ALA A 152      20.950  26.393  21.846  1.00 31.47           C  
ATOM   1218  O   ALA A 152      19.747  26.643  21.548  1.00 32.99           O  
ATOM   1219  CB  ALA A 152      21.349  25.817  24.248  1.00 34.74           C  
ATOM   1220  N   GLU A 153      21.993  27.075  21.413  1.00 33.88           N  
ATOM   1221  CA  GLU A 153      21.879  28.197  20.515  1.00 38.17           C  
ATOM   1222  C   GLU A 153      21.390  27.737  19.155  1.00 38.81           C  
ATOM   1223  O   GLU A 153      20.434  28.303  18.632  1.00 39.13           O  
ATOM   1224  CB  GLU A 153      23.210  28.905  20.374  1.00 45.56           C  
ATOM   1225  CG  GLU A 153      23.110  30.253  19.721  1.00 57.21           C  
ATOM   1226  CD  GLU A 153      24.388  30.674  19.055  1.00 70.03           C  
ATOM   1227  OE1 GLU A 153      25.496  30.300  19.519  1.00 81.35           O  
ATOM   1228  OE2 GLU A 153      24.289  31.401  18.049  1.00 80.36           O  
ATOM   1229  N   MET A 154      22.016  26.705  18.623  1.00 35.39           N  
ATOM   1230  CA  MET A 154      21.537  26.003  17.427  1.00 36.26           C  
ATOM   1231  C   MET A 154      20.077  25.702  17.555  1.00 33.94           C  
ATOM   1232  O   MET A 154      19.344  25.882  16.641  1.00 33.04           O  
ATOM   1233  CB  MET A 154      22.295  24.710  17.174  1.00 35.77           C  
ATOM   1234  CG  MET A 154      23.643  24.862  16.511  1.00 33.72           C  
ATOM   1235  SD  MET A 154      25.001  23.683  16.557  1.00 43.04           S  
ATOM   1236  CE  MET A 154      26.360  24.643  15.910  1.00 49.87           C  
ATOM   1237  N   TYR A 155      19.685  25.217  18.713  1.00 30.44           N  
ATOM   1238  CA  TYR A 155      18.301  24.974  18.989  1.00 32.73           C  
ATOM   1239  C   TYR A 155      17.531  26.171  19.510  1.00 31.53           C  
ATOM   1240  O   TYR A 155      16.808  26.084  20.425  1.00 32.21           O  
ATOM   1241  CB  TYR A 155      18.085  23.750  19.886  1.00 28.82           C  
ATOM   1242  CG  TYR A 155      18.425  22.463  19.220  1.00 27.69           C  
ATOM   1243  CD1 TYR A 155      17.532  21.838  18.373  1.00 25.60           C  
ATOM   1244  CD2 TYR A 155      19.614  21.851  19.464  1.00 24.31           C  
ATOM   1245  CE1 TYR A 155      17.858  20.663  17.789  1.00 24.52           C  
ATOM   1246  CE2 TYR A 155      19.931  20.677  18.880  1.00 25.50           C  
ATOM   1247  CZ  TYR A 155      19.050  20.098  18.049  1.00 22.94           C  
ATOM   1248  OH  TYR A 155      19.400  18.956  17.468  1.00 27.95           O  
ATOM   1249  N   THR A 156      17.650  27.283  18.834  1.00 37.91           N  
ATOM   1250  CA  THR A 156      16.693  28.305  18.979  1.00 38.92           C  
ATOM   1251  C   THR A 156      16.067  28.572  17.680  1.00 40.47           C  
ATOM   1252  O   THR A 156      16.481  28.244  16.616  1.00 40.90           O  
ATOM   1253  CB  THR A 156      17.275  29.653  19.386  1.00 38.76           C  
ATOM   1254  OG1 THR A 156      18.467  29.853  18.654  1.00 37.72           O  
ATOM   1255  CG2 THR A 156      17.538  29.666  20.790  1.00 39.84           C  
ATOM   1256  N   LYS A 157      15.047  29.289  17.897  1.00 44.74           N  
ATOM   1257  CA  LYS A 157      14.053  29.744  16.916  1.00 50.20           C  
ATOM   1258  C   LYS A 157      14.745  30.455  15.775  1.00 43.41           C  
ATOM   1259  O   LYS A 157      14.262  30.379  14.661  1.00 46.90           O  
ATOM   1260  CB  LYS A 157      12.924  30.632  17.517  1.00 51.47           C  
ATOM   1261  CG  LYS A 157      11.863  31.028  16.478  1.00 53.14           C  
ATOM   1262  CD  LYS A 157      10.857  32.085  16.921  1.00 60.03           C  
ATOM   1263  CE  LYS A 157       9.785  32.394  15.891  1.00 64.09           C  
ATOM   1264  NZ  LYS A 157       8.864  31.235  15.732  1.00 67.75           N  
ATOM   1265  N   THR A 158      15.826  31.119  16.029  1.00 40.74           N  
ATOM   1266  CA  THR A 158      16.453  31.788  14.953  1.00 45.27           C  
ATOM   1267  C   THR A 158      17.742  31.143  14.567  1.00 46.08           C  
ATOM   1268  O   THR A 158      18.401  31.634  13.715  1.00 54.81           O  
ATOM   1269  CB  THR A 158      16.601  33.275  15.260  1.00 44.25           C  
ATOM   1270  OG1 THR A 158      17.201  33.454  16.535  1.00 40.36           O  
ATOM   1271  CG2 THR A 158      15.238  33.877  15.269  1.00 43.95           C  
ATOM   1272  N   GLY A 159      18.079  30.019  15.199  1.00 43.88           N  
ATOM   1273  CA  GLY A 159      19.279  29.239  14.863  1.00 38.96           C  
ATOM   1274  C   GLY A 159      19.000  28.113  13.834  1.00 34.44           C  
ATOM   1275  O   GLY A 159      17.824  27.878  13.489  1.00 38.02           O  
ATOM   1276  N   VAL A 160      20.062  27.467  13.363  1.00 37.03           N  
ATOM   1277  CA  VAL A 160      19.992  26.442  12.242  1.00 38.61           C  
ATOM   1278  C   VAL A 160      19.016  25.278  12.507  1.00 42.82           C  
ATOM   1279  O   VAL A 160      18.269  24.868  11.589  1.00 40.16           O  
ATOM   1280  CB  VAL A 160      21.359  25.833  11.832  1.00 43.25           C  
ATOM   1281  CG1 VAL A 160      22.207  26.786  10.989  1.00 47.15           C  
ATOM   1282  CG2 VAL A 160      22.153  25.299  13.020  1.00 44.29           C  
ATOM   1283  N   ASN A 161      18.949  24.802  13.762  1.00 34.05           N  
ATOM   1284  CA  ASN A 161      18.052  23.674  14.104  1.00 31.47           C  
ATOM   1285  C   ASN A 161      16.623  24.049  14.488  1.00 29.18           C  
ATOM   1286  O   ASN A 161      15.663  23.184  14.652  1.00 27.60           O  
ATOM   1287  CB  ASN A 161      18.746  22.866  15.177  1.00 28.00           C  
ATOM   1288  CG  ASN A 161      20.002  22.206  14.713  1.00 27.22           C  
ATOM   1289  OD1 ASN A 161      20.337  22.142  13.524  1.00 29.70           O  
ATOM   1290  ND2 ASN A 161      20.691  21.636  15.654  1.00 25.97           N  
ATOM   1291  N   GLY A 162      16.381  25.362  14.664  1.00 30.08           N  
ATOM   1292  CA  GLY A 162      15.072  25.775  15.067  1.00 29.77           C  
ATOM   1293  C   GLY A 162      14.955  25.517  16.568  1.00 30.10           C  
ATOM   1294  O   GLY A 162      15.882  24.986  17.194  1.00 29.79           O  
ATOM   1295  N   ASP A 163      13.830  25.895  17.145  1.00 30.17           N  
ATOM   1296  CA  ASP A 163      13.714  25.792  18.569  1.00 33.37           C  
ATOM   1297  C   ASP A 163      13.635  24.325  19.047  1.00 31.40           C  
ATOM   1298  O   ASP A 163      12.943  23.529  18.433  1.00 26.42           O  
ATOM   1299  CB  ASP A 163      12.498  26.537  19.106  1.00 33.57           C  
ATOM   1300  CG  ASP A 163      12.563  26.693  20.607  1.00 32.72           C  
ATOM   1301  OD1 ASP A 163      13.566  27.271  21.059  1.00 39.02           O  
ATOM   1302  OD2 ASP A 163      11.684  26.205  21.328  1.00 31.82           O  
ATOM   1303  N   SER A 164      14.318  24.031  20.175  1.00 32.11           N  
ATOM   1304  CA  SER A 164      14.164  22.719  20.871  1.00 29.53           C  
ATOM   1305  C   SER A 164      12.750  22.235  20.953  1.00 27.39           C  
ATOM   1306  O   SER A 164      12.464  21.077  20.734  1.00 27.50           O  
ATOM   1307  CB  SER A 164      14.761  22.755  22.272  1.00 28.25           C  
ATOM   1308  OG  SER A 164      14.369  23.892  22.961  1.00 32.25           O  
ATOM   1309  N   ARG A 165      11.805  23.115  21.229  1.00 24.54           N  
ATOM   1310  CA  ARG A 165      10.483  22.625  21.388  1.00 26.58           C  
ATOM   1311  C   ARG A 165       9.850  21.991  20.115  1.00 23.60           C  
ATOM   1312  O   ARG A 165       8.833  21.207  20.179  1.00 23.22           O  
ATOM   1313  CB  ARG A 165       9.615  23.772  21.949  1.00 29.19           C  
ATOM   1314  CG  ARG A 165      10.006  24.249  23.344  1.00 29.39           C  
ATOM   1315  CD  ARG A 165       8.796  25.028  23.960  1.00 30.28           C  
ATOM   1316  NE  ARG A 165       9.118  25.489  25.308  1.00 29.90           N  
ATOM   1317  CZ  ARG A 165       8.328  26.231  26.094  1.00 32.22           C  
ATOM   1318  NH1 ARG A 165       7.068  26.516  25.751  1.00 27.84           N  
ATOM   1319  NH2 ARG A 165       8.783  26.593  27.279  1.00 31.96           N  
ATOM   1320  N   TYR A 166      10.340  22.412  18.973  1.00 25.97           N  
ATOM   1321  CA  TYR A 166       9.742  21.962  17.734  1.00 26.04           C  
ATOM   1322  C   TYR A 166       9.888  20.446  17.602  1.00 25.07           C  
ATOM   1323  O   TYR A 166       9.002  19.734  17.166  1.00 23.96           O  
ATOM   1324  CB  TYR A 166      10.358  22.609  16.531  1.00 25.66           C  
ATOM   1325  CG  TYR A 166      10.246  24.163  16.415  1.00 29.23           C  
ATOM   1326  CD1 TYR A 166       9.228  24.883  17.065  1.00 30.21           C  
ATOM   1327  CD2 TYR A 166      11.163  24.874  15.607  1.00 29.93           C  
ATOM   1328  CE1 TYR A 166       9.133  26.300  16.915  1.00 34.51           C  
ATOM   1329  CE2 TYR A 166      11.088  26.257  15.469  1.00 34.74           C  
ATOM   1330  CZ  TYR A 166      10.075  26.970  16.119  1.00 35.42           C  
ATOM   1331  OH  TYR A 166      10.093  28.373  15.944  1.00 31.54           O  
ATOM   1332  N   PHE A 167      11.056  19.946  17.898  1.00 24.66           N  
ATOM   1333  CA  PHE A 167      11.258  18.490  17.745  1.00 23.55           C  
ATOM   1334  C   PHE A 167      10.530  17.668  18.832  1.00 24.91           C  
ATOM   1335  O   PHE A 167      10.328  16.433  18.683  1.00 23.83           O  
ATOM   1336  CB  PHE A 167      12.793  18.170  17.588  1.00 21.78           C  
ATOM   1337  CG  PHE A 167      13.641  18.303  18.824  1.00 21.65           C  
ATOM   1338  CD1 PHE A 167      13.508  17.468  19.935  1.00 23.67           C  
ATOM   1339  CD2 PHE A 167      14.725  19.210  18.848  1.00 20.63           C  
ATOM   1340  CE1 PHE A 167      14.315  17.597  21.046  1.00 25.38           C  
ATOM   1341  CE2 PHE A 167      15.537  19.334  19.961  1.00 23.41           C  
ATOM   1342  CZ  PHE A 167      15.356  18.517  21.064  1.00 22.46           C  
ATOM   1343  N   LEU A 168      10.014  18.316  19.906  1.00 22.61           N  
ATOM   1344  CA  LEU A 168       9.297  17.572  20.959  1.00 20.60           C  
ATOM   1345  C   LEU A 168       7.933  17.201  20.551  1.00 21.65           C  
ATOM   1346  O   LEU A 168       7.400  16.222  21.071  1.00 19.60           O  
ATOM   1347  CB  LEU A 168       9.252  18.314  22.297  1.00 25.03           C  
ATOM   1348  CG  LEU A 168      10.605  18.759  22.841  1.00 24.88           C  
ATOM   1349  CD1 LEU A 168      10.378  19.597  24.086  1.00 26.49           C  
ATOM   1350  CD2 LEU A 168      11.502  17.573  23.234  1.00 26.14           C  
ATOM   1351  N   TRP A 169       7.434  17.895  19.526  1.00 21.47           N  
ATOM   1352  CA  TRP A 169       5.997  17.795  19.217  1.00 20.86           C  
ATOM   1353  C   TRP A 169       5.528  16.350  18.992  1.00 17.74           C  
ATOM   1354  O   TRP A 169       4.551  15.880  19.586  1.00 22.27           O  
ATOM   1355  CB  TRP A 169       5.631  18.755  18.001  1.00 20.64           C  
ATOM   1356  CG  TRP A 169       4.213  18.659  17.461  1.00 24.25           C  
ATOM   1357  CD1 TRP A 169       3.862  18.183  16.258  1.00 21.00           C  
ATOM   1358  CD2 TRP A 169       3.011  19.162  18.067  1.00 24.69           C  
ATOM   1359  NE1 TRP A 169       2.494  18.252  16.088  1.00 26.33           N  
ATOM   1360  CE2 TRP A 169       1.964  18.888  17.189  1.00 24.88           C  
ATOM   1361  CE3 TRP A 169       2.740  19.817  19.270  1.00 27.30           C  
ATOM   1362  CZ2 TRP A 169       0.633  19.195  17.497  1.00 25.45           C  
ATOM   1363  CZ3 TRP A 169       1.451  20.136  19.555  1.00 26.02           C  
ATOM   1364  CH2 TRP A 169       0.401  19.800  18.686  1.00 23.76           C  
ATOM   1365  N   PRO A 170       6.196  15.568  18.079  1.00 19.16           N  
ATOM   1366  CA  PRO A 170       5.738  14.199  17.802  1.00 17.64           C  
ATOM   1367  C   PRO A 170       5.784  13.315  19.055  1.00 16.82           C  
ATOM   1368  O   PRO A 170       4.987  12.420  19.236  1.00 20.33           O  
ATOM   1369  CB  PRO A 170       6.719  13.719  16.700  1.00 20.60           C  
ATOM   1370  CG  PRO A 170       7.298  15.015  16.085  1.00 21.89           C  
ATOM   1371  CD  PRO A 170       7.419  15.901  17.312  1.00 19.96           C  
ATOM   1372  N   LEU A 171       6.786  13.538  19.907  1.00 19.21           N  
ATOM   1373  CA  LEU A 171       6.996  12.759  21.117  1.00 19.35           C  
ATOM   1374  C   LEU A 171       6.002  13.153  22.236  1.00 20.75           C  
ATOM   1375  O   LEU A 171       5.287  12.295  22.763  1.00 21.45           O  
ATOM   1376  CB  LEU A 171       8.452  12.893  21.535  1.00 22.67           C  
ATOM   1377  CG  LEU A 171       9.386  12.427  20.481  1.00 24.13           C  
ATOM   1378  CD1 LEU A 171      10.750  12.890  20.956  1.00 21.82           C  
ATOM   1379  CD2 LEU A 171       9.473  10.958  20.311  1.00 26.87           C  
ATOM   1380  N   GLN A 172       5.970  14.451  22.583  1.00 22.04           N  
ATOM   1381  CA  GLN A 172       5.097  14.998  23.678  1.00 20.42           C  
ATOM   1382  C   GLN A 172       3.634  14.974  23.318  1.00 23.19           C  
ATOM   1383  O   GLN A 172       2.852  14.350  24.038  1.00 25.83           O  
ATOM   1384  CB  GLN A 172       5.553  16.375  24.064  1.00 20.67           C  
ATOM   1385  CG  GLN A 172       7.011  16.321  24.596  1.00 20.79           C  
ATOM   1386  CD  GLN A 172       7.385  17.540  25.354  1.00 24.87           C  
ATOM   1387  OE1 GLN A 172       8.171  17.487  26.293  1.00 23.63           O  
ATOM   1388  NE2 GLN A 172       6.824  18.680  24.962  1.00 21.52           N  
ATOM   1389  N   HIS A 173       3.315  15.516  22.123  1.00 22.94           N  
ATOM   1390  CA  HIS A 173       1.927  15.622  21.725  1.00 25.67           C  
ATOM   1391  C   HIS A 173       1.463  14.378  20.987  1.00 22.69           C  
ATOM   1392  O   HIS A 173       0.498  13.685  21.426  1.00 22.76           O  
ATOM   1393  CB  HIS A 173       1.695  16.888  20.923  1.00 26.72           C  
ATOM   1394  CG  HIS A 173       0.258  17.064  20.540  1.00 30.00           C  
ATOM   1395  ND1 HIS A 173      -0.611  17.742  21.345  1.00 29.35           N  
ATOM   1396  CD2 HIS A 173      -0.465  16.642  19.470  1.00 30.17           C  
ATOM   1397  CE1 HIS A 173      -1.818  17.700  20.821  1.00 31.02           C  
ATOM   1398  NE2 HIS A 173      -1.758  17.068  19.666  1.00 30.45           N  
ATOM   1399  N   GLY A 174       2.117  14.026  19.897  1.00 20.50           N  
ATOM   1400  CA  GLY A 174       1.628  12.956  19.069  1.00 22.32           C  
ATOM   1401  C   GLY A 174       1.586  11.577  19.662  1.00 20.86           C  
ATOM   1402  O   GLY A 174       0.814  10.773  19.256  1.00 22.59           O  
ATOM   1403  N   THR A 175       2.456  11.341  20.623  1.00 22.16           N  
ATOM   1404  CA  THR A 175       2.603  10.078  21.292  1.00 18.21           C  
ATOM   1405  C   THR A 175       2.090  10.100  22.732  1.00 17.86           C  
ATOM   1406  O   THR A 175       1.113   9.505  23.066  1.00 20.39           O  
ATOM   1407  CB  THR A 175       4.092   9.668  21.284  1.00 16.91           C  
ATOM   1408  OG1 THR A 175       4.561   9.742  19.969  1.00 19.91           O  
ATOM   1409  CG2 THR A 175       4.231   8.255  21.781  1.00 22.40           C  
ATOM   1410  N   LEU A 176       2.781  10.830  23.563  1.00 17.91           N  
ATOM   1411  CA  LEU A 176       2.567  10.800  24.975  1.00 18.79           C  
ATOM   1412  C   LEU A 176       1.233  11.430  25.375  1.00 18.14           C  
ATOM   1413  O   LEU A 176       0.475  10.839  26.041  1.00 23.75           O  
ATOM   1414  CB  LEU A 176       3.711  11.500  25.698  1.00 21.33           C  
ATOM   1415  CG  LEU A 176       5.049  10.796  25.506  1.00 23.36           C  
ATOM   1416  CD1 LEU A 176       6.144  11.577  26.170  1.00 24.53           C  
ATOM   1417  CD2 LEU A 176       5.011   9.391  26.049  1.00 25.77           C  
ATOM   1418  N   HIS A 177       1.012  12.641  24.924  1.00 22.75           N  
ATOM   1419  CA  HIS A 177      -0.336  13.323  25.192  1.00 20.40           C  
ATOM   1420  C   HIS A 177      -1.412  12.503  24.556  1.00 23.78           C  
ATOM   1421  O   HIS A 177      -2.439  12.268  25.214  1.00 25.05           O  
ATOM   1422  CB  HIS A 177      -0.338  14.721  24.705  1.00 21.62           C  
ATOM   1423  CG  HIS A 177      -1.574  15.514  25.050  1.00 28.66           C  
ATOM   1424  ND1 HIS A 177      -1.778  16.764  24.527  1.00 36.56           N  
ATOM   1425  CD2 HIS A 177      -2.679  15.215  25.766  1.00 30.70           C  
ATOM   1426  CE1 HIS A 177      -2.938  17.234  24.958  1.00 32.86           C  
ATOM   1427  NE2 HIS A 177      -3.505  16.309  25.699  1.00 29.49           N  
ATOM   1428  N   PHE A 178      -1.196  11.951  23.335  1.00 21.53           N  
ATOM   1429  CA  PHE A 178      -2.213  11.089  22.727  1.00 21.13           C  
ATOM   1430  C   PHE A 178      -2.646  10.008  23.672  1.00 19.97           C  
ATOM   1431  O   PHE A 178      -3.866   9.677  23.715  1.00 27.49           O  
ATOM   1432  CB  PHE A 178      -1.801  10.572  21.322  1.00 22.34           C  
ATOM   1433  CG  PHE A 178      -2.871   9.822  20.586  1.00 23.56           C  
ATOM   1434  CD1 PHE A 178      -3.770  10.480  19.757  1.00 23.97           C  
ATOM   1435  CD2 PHE A 178      -2.949   8.498  20.674  1.00 22.49           C  
ATOM   1436  CE1 PHE A 178      -4.718   9.746  19.062  1.00 25.28           C  
ATOM   1437  CE2 PHE A 178      -3.861   7.743  19.998  1.00 23.86           C  
ATOM   1438  CZ  PHE A 178      -4.786   8.387  19.182  1.00 24.30           C  
ATOM   1439  N   CYS A 179      -1.698   9.354  24.381  1.00 24.03           N  
ATOM   1440  CA  CYS A 179      -1.965   8.229  25.278  1.00 20.89           C  
ATOM   1441  C   CYS A 179      -2.541   8.586  26.672  1.00 19.66           C  
ATOM   1442  O   CYS A 179      -2.740   7.719  27.494  1.00 25.05           O  
ATOM   1443  CB  CYS A 179      -0.713   7.375  25.381  1.00 25.54           C  
ATOM   1444  SG  CYS A 179      -0.259   6.560  23.869  1.00 24.53           S  
ATOM   1445  N   GLY A 180      -2.814   9.866  26.911  1.00 21.95           N  
ATOM   1446  CA  GLY A 180      -3.288  10.348  28.204  1.00 23.85           C  
ATOM   1447  C   GLY A 180      -2.269  10.886  29.169  1.00 27.32           C  
ATOM   1448  O   GLY A 180      -2.606  11.388  30.223  1.00 26.82           O  
ATOM   1449  N   PHE A 181      -0.967  10.743  28.873  1.00 25.90           N  
ATOM   1450  CA  PHE A 181      -0.008  11.215  29.776  1.00 23.17           C  
ATOM   1451  C   PHE A 181      -0.091  12.715  29.977  1.00 27.97           C  
ATOM   1452  O   PHE A 181      -0.349  13.504  29.045  1.00 26.83           O  
ATOM   1453  CB  PHE A 181       1.457  10.946  29.316  1.00 24.19           C  
ATOM   1454  CG  PHE A 181       1.942   9.532  29.458  1.00 20.91           C  
ATOM   1455  CD1 PHE A 181       2.498   9.095  30.661  1.00 24.63           C  
ATOM   1456  CD2 PHE A 181       1.971   8.685  28.335  1.00 24.59           C  
ATOM   1457  CE1 PHE A 181       3.021   7.811  30.747  1.00 22.05           C  
ATOM   1458  CE2 PHE A 181       2.512   7.427  28.410  1.00 22.03           C  
ATOM   1459  CZ  PHE A 181       3.004   6.992  29.625  1.00 23.73           C  
ATOM   1460  N   LYS A 182       0.225  13.123  31.201  1.00 27.20           N  
ATOM   1461  CA  LYS A 182       0.530  14.478  31.440  1.00 28.11           C  
ATOM   1462  C   LYS A 182       2.033  14.528  31.265  1.00 23.61           C  
ATOM   1463  O   LYS A 182       2.749  13.651  31.750  1.00 26.60           O  
ATOM   1464  CB  LYS A 182       0.135  14.936  32.834  1.00 32.63           C  
ATOM   1465  CG  LYS A 182      -1.357  15.324  33.008  1.00 40.81           C  
ATOM   1466  CD  LYS A 182      -1.906  16.223  31.918  1.00 48.57           C  
ATOM   1467  CE  LYS A 182      -3.090  17.031  32.465  1.00 54.50           C  
ATOM   1468  NZ  LYS A 182      -3.960  17.603  31.401  1.00 57.69           N  
ATOM   1469  N   VAL A 183       2.475  15.572  30.618  1.00 21.93           N  
ATOM   1470  CA  VAL A 183       3.932  15.723  30.279  1.00 20.81           C  
ATOM   1471  C   VAL A 183       4.634  16.744  31.140  1.00 26.41           C  
ATOM   1472  O   VAL A 183       4.321  17.933  31.137  1.00 25.42           O  
ATOM   1473  CB  VAL A 183       4.121  16.044  28.768  1.00 21.99           C  
ATOM   1474  CG1 VAL A 183       5.614  16.221  28.406  1.00 23.94           C  
ATOM   1475  CG2 VAL A 183       3.360  15.067  27.935  1.00 23.26           C  
ATOM   1476  N   LEU A 184       5.693  16.279  31.858  1.00 23.94           N  
ATOM   1477  CA  LEU A 184       6.530  17.131  32.555  1.00 24.94           C  
ATOM   1478  C   LEU A 184       7.509  17.743  31.576  1.00 22.36           C  
ATOM   1479  O   LEU A 184       7.793  17.189  30.480  1.00 20.52           O  
ATOM   1480  CB  LEU A 184       7.256  16.370  33.658  1.00 25.66           C  
ATOM   1481  CG  LEU A 184       6.382  15.803  34.762  1.00 26.39           C  
ATOM   1482  CD1 LEU A 184       7.267  15.219  35.880  1.00 30.02           C  
ATOM   1483  CD2 LEU A 184       5.473  16.889  35.304  1.00 27.88           C  
ATOM   1484  N   ALA A 185       7.877  18.971  31.917  1.00 25.43           N  
ATOM   1485  CA  ALA A 185       8.919  19.715  31.189  1.00 23.68           C  
ATOM   1486  C   ALA A 185      10.196  18.918  30.844  1.00 28.60           C  
ATOM   1487  O   ALA A 185      10.789  18.266  31.721  1.00 23.78           O  
ATOM   1488  CB  ALA A 185       9.264  20.978  31.925  1.00 27.52           C  
ATOM   1489  N   PRO A 186      10.613  18.990  29.565  1.00 23.44           N  
ATOM   1490  CA  PRO A 186      11.657  18.116  29.133  1.00 24.32           C  
ATOM   1491  C   PRO A 186      12.930  18.495  29.845  1.00 21.24           C  
ATOM   1492  O   PRO A 186      13.142  19.692  30.180  1.00 25.86           O  
ATOM   1493  CB  PRO A 186      11.708  18.385  27.585  1.00 24.43           C  
ATOM   1494  CG  PRO A 186      11.179  19.811  27.459  1.00 24.56           C  
ATOM   1495  CD  PRO A 186      10.018  19.740  28.422  1.00 23.75           C  
ATOM   1496  N   GLN A 187      13.812  17.516  30.066  1.00 21.42           N  
ATOM   1497  CA  GLN A 187      15.160  17.814  30.470  1.00 21.62           C  
ATOM   1498  C   GLN A 187      16.005  17.673  29.254  1.00 24.11           C  
ATOM   1499  O   GLN A 187      16.090  16.609  28.679  1.00 24.86           O  
ATOM   1500  CB  GLN A 187      15.660  16.842  31.553  1.00 24.08           C  
ATOM   1501  CG  GLN A 187      16.980  17.188  32.124  1.00 25.28           C  
ATOM   1502  CD  GLN A 187      16.867  18.347  33.098  1.00 25.54           C  
ATOM   1503  OE1 GLN A 187      15.799  18.784  33.477  1.00 21.85           O  
ATOM   1504  NE2 GLN A 187      17.947  18.886  33.427  1.00 25.96           N  
ATOM   1505  N   ILE A 188      16.649  18.761  28.828  1.00 23.98           N  
ATOM   1506  CA  ILE A 188      17.435  18.713  27.632  1.00 24.72           C  
ATOM   1507  C   ILE A 188      18.806  19.100  27.993  1.00 26.38           C  
ATOM   1508  O   ILE A 188      19.044  20.267  28.435  1.00 30.60           O  
ATOM   1509  CB  ILE A 188      16.943  19.624  26.489  1.00 24.55           C  
ATOM   1510  CG1 ILE A 188      15.475  19.344  26.146  1.00 25.76           C  
ATOM   1511  CG2 ILE A 188      17.816  19.384  25.290  1.00 26.04           C  
ATOM   1512  CD1 ILE A 188      15.050  19.985  24.825  1.00 26.78           C  
ATOM   1513  N   SER A 189      19.701  18.136  27.840  1.00 23.30           N  
ATOM   1514  CA  SER A 189      21.144  18.323  28.118  1.00 25.16           C  
ATOM   1515  C   SER A 189      21.923  18.588  26.813  1.00 27.62           C  
ATOM   1516  O   SER A 189      22.283  17.657  26.049  1.00 23.34           O  
ATOM   1517  CB  SER A 189      21.712  17.136  28.864  1.00 25.02           C  
ATOM   1518  OG  SER A 189      21.114  16.942  30.125  1.00 27.17           O  
ATOM   1519  N   PHE A 190      22.122  19.865  26.499  1.00 30.53           N  
ATOM   1520  CA  PHE A 190      22.735  20.229  25.196  1.00 28.50           C  
ATOM   1521  C   PHE A 190      24.213  19.893  25.098  1.00 28.59           C  
ATOM   1522  O   PHE A 190      25.011  20.084  26.029  1.00 32.54           O  
ATOM   1523  CB  PHE A 190      22.482  21.695  24.861  1.00 27.19           C  
ATOM   1524  CG  PHE A 190      21.049  22.033  24.668  1.00 26.27           C  
ATOM   1525  CD1 PHE A 190      20.437  21.829  23.458  1.00 24.93           C  
ATOM   1526  CD2 PHE A 190      20.337  22.611  25.668  1.00 26.46           C  
ATOM   1527  CE1 PHE A 190      19.118  22.154  23.273  1.00 25.50           C  
ATOM   1528  CE2 PHE A 190      18.984  22.904  25.518  1.00 25.57           C  
ATOM   1529  CZ  PHE A 190      18.372  22.701  24.293  1.00 27.49           C  
ATOM   1530  N   ALA A 191      24.559  19.315  23.979  1.00 28.22           N  
ATOM   1531  CA  ALA A 191      25.950  19.171  23.559  1.00 27.24           C  
ATOM   1532  C   ALA A 191      26.944  18.809  24.637  1.00 34.22           C  
ATOM   1533  O   ALA A 191      27.949  19.538  24.858  1.00 32.64           O  
ATOM   1534  CB  ALA A 191      26.355  20.516  22.904  1.00 29.19           C  
ATOM   1535  N   PRO A 192      26.748  17.665  25.295  1.00 34.26           N  
ATOM   1536  CA  PRO A 192      27.795  17.310  26.249  1.00 30.00           C  
ATOM   1537  C   PRO A 192      29.165  17.167  25.614  1.00 33.88           C  
ATOM   1538  O   PRO A 192      30.161  17.486  26.273  1.00 38.05           O  
ATOM   1539  CB  PRO A 192      27.336  15.960  26.814  1.00 30.21           C  
ATOM   1540  CG  PRO A 192      26.426  15.421  25.753  1.00 28.87           C  
ATOM   1541  CD  PRO A 192      25.669  16.643  25.270  1.00 23.28           C  
ATOM   1542  N   GLU A 193      29.243  16.675  24.379  1.00 32.84           N  
ATOM   1543  CA  GLU A 193      30.556  16.358  23.776  1.00 36.47           C  
ATOM   1544  C   GLU A 193      31.415  17.668  23.670  1.00 38.60           C  
ATOM   1545  O   GLU A 193      32.634  17.639  23.752  1.00 36.02           O  
ATOM   1546  CB  GLU A 193      30.324  15.606  22.443  1.00 44.05           C  
ATOM   1547  CG  GLU A 193      29.714  14.205  22.690  1.00 46.68           C  
ATOM   1548  CD  GLU A 193      29.051  13.448  21.495  1.00 50.93           C  
ATOM   1549  OE1 GLU A 193      28.021  13.892  20.868  1.00 32.01           O  
ATOM   1550  OE2 GLU A 193      29.548  12.311  21.270  1.00 50.23           O  
ATOM   1551  N   ILE A 194      30.712  18.783  23.595  1.00 39.00           N  
ATOM   1552  CA  ILE A 194      31.288  20.089  23.452  1.00 46.17           C  
ATOM   1553  C   ILE A 194      31.604  20.657  24.815  1.00 44.86           C  
ATOM   1554  O   ILE A 194      32.643  21.218  24.977  1.00 46.57           O  
ATOM   1555  CB  ILE A 194      30.399  21.039  22.634  1.00 48.13           C  
ATOM   1556  CG1 ILE A 194      30.553  20.767  21.165  1.00 50.01           C  
ATOM   1557  CG2 ILE A 194      30.780  22.496  22.800  1.00 51.43           C  
ATOM   1558  CD1 ILE A 194      29.445  21.389  20.356  1.00 52.70           C  
ATOM   1559  N   ALA A 195      30.709  20.512  25.772  1.00 36.35           N  
ATOM   1560  CA  ALA A 195      30.932  20.999  27.111  1.00 36.65           C  
ATOM   1561  C   ALA A 195      32.265  20.527  27.670  1.00 34.84           C  
ATOM   1562  O   ALA A 195      32.783  19.557  27.230  1.00 34.26           O  
ATOM   1563  CB  ALA A 195      29.824  20.521  28.015  1.00 38.51           C  
ATOM   1564  N   SER A 196      32.778  21.232  28.674  1.00 41.36           N  
ATOM   1565  CA  SER A 196      33.947  20.794  29.415  1.00 40.06           C  
ATOM   1566  C   SER A 196      33.579  19.732  30.430  1.00 42.62           C  
ATOM   1567  O   SER A 196      32.455  19.584  30.746  1.00 34.16           O  
ATOM   1568  CB  SER A 196      34.529  21.949  30.189  1.00 40.70           C  
ATOM   1569  OG  SER A 196      33.536  22.645  30.912  1.00 43.16           O  
ATOM   1570  N   GLU A 197      34.555  19.032  30.977  1.00 44.80           N  
ATOM   1571  CA  GLU A 197      34.260  18.092  32.084  1.00 52.20           C  
ATOM   1572  C   GLU A 197      33.357  18.684  33.178  1.00 50.58           C  
ATOM   1573  O   GLU A 197      32.493  18.001  33.725  1.00 47.82           O  
ATOM   1574  CB  GLU A 197      35.538  17.541  32.753  1.00 56.55           C  
ATOM   1575  CG  GLU A 197      35.934  16.150  32.271  1.00 63.26           C  
ATOM   1576  CD  GLU A 197      34.860  15.102  32.537  1.00 70.69           C  
ATOM   1577  OE1 GLU A 197      34.502  14.936  33.721  1.00 75.77           O  
ATOM   1578  OE2 GLU A 197      34.367  14.445  31.575  1.00 70.51           O  
ATOM   1579  N   GLU A 198      33.551  19.954  33.475  1.00 49.43           N  
ATOM   1580  CA  GLU A 198      32.968  20.535  34.654  1.00 54.75           C  
ATOM   1581  C   GLU A 198      31.569  20.963  34.293  1.00 47.46           C  
ATOM   1582  O   GLU A 198      30.656  20.848  35.093  1.00 45.76           O  
ATOM   1583  CB  GLU A 198      33.831  21.698  35.175  1.00 62.95           C  
ATOM   1584  CG  GLU A 198      35.347  21.409  35.157  1.00 65.33           C  
ATOM   1585  CD  GLU A 198      36.008  21.724  33.803  1.00 70.73           C  
ATOM   1586  OE1 GLU A 198      35.871  22.874  33.286  1.00 74.02           O  
ATOM   1587  OE2 GLU A 198      36.666  20.818  33.240  1.00 72.90           O  
ATOM   1588  N   GLU A 199      31.409  21.444  33.070  1.00 44.32           N  
ATOM   1589  CA  GLU A 199      30.091  21.734  32.496  1.00 41.09           C  
ATOM   1590  C   GLU A 199      29.212  20.462  32.422  1.00 35.60           C  
ATOM   1591  O   GLU A 199      28.069  20.491  32.829  1.00 39.71           O  
ATOM   1592  CB  GLU A 199      30.238  22.306  31.100  1.00 45.68           C  
ATOM   1593  CG  GLU A 199      30.102  23.831  31.024  1.00 51.67           C  
ATOM   1594  CD  GLU A 199      30.908  24.479  29.885  1.00 52.81           C  
ATOM   1595  OE1 GLU A 199      31.423  23.777  28.963  1.00 48.03           O  
ATOM   1596  OE2 GLU A 199      31.025  25.720  29.929  1.00 56.13           O  
ATOM   1597  N   ARG A 200      29.805  19.350  31.990  1.00 32.09           N  
ATOM   1598  CA  ARG A 200      29.116  18.034  31.987  1.00 34.36           C  
ATOM   1599  C   ARG A 200      28.639  17.621  33.363  1.00 35.98           C  
ATOM   1600  O   ARG A 200      27.457  17.299  33.536  1.00 35.79           O  
ATOM   1601  CB  ARG A 200      30.022  16.989  31.415  1.00 33.69           C  
ATOM   1602  CG  ARG A 200      30.237  17.269  29.950  1.00 34.58           C  
ATOM   1603  CD  ARG A 200      30.606  16.031  29.250  1.00 41.36           C  
ATOM   1604  NE  ARG A 200      32.022  15.757  29.408  1.00 40.22           N  
ATOM   1605  CZ  ARG A 200      32.967  16.176  28.575  1.00 46.87           C  
ATOM   1606  NH1 ARG A 200      34.212  15.808  28.803  1.00 47.43           N  
ATOM   1607  NH2 ARG A 200      32.684  16.971  27.544  1.00 44.19           N  
ATOM   1608  N   LYS A 201      29.541  17.674  34.346  1.00 35.77           N  
ATOM   1609  CA  LYS A 201      29.190  17.456  35.757  1.00 35.57           C  
ATOM   1610  C   LYS A 201      28.005  18.267  36.208  1.00 35.89           C  
ATOM   1611  O   LYS A 201      27.053  17.725  36.812  1.00 39.14           O  
ATOM   1612  CB  LYS A 201      30.376  17.777  36.638  1.00 38.75           C  
ATOM   1613  CG  LYS A 201      31.463  16.738  36.492  1.00 40.15           C  
ATOM   1614  CD  LYS A 201      31.339  15.649  37.529  1.00 48.08           C  
ATOM   1615  CE  LYS A 201      32.219  14.438  37.171  1.00 54.32           C  
ATOM   1616  NZ  LYS A 201      33.615  14.842  36.814  1.00 53.68           N  
ATOM   1617  N   GLY A 202      28.032  19.548  35.875  1.00 31.87           N  
ATOM   1618  CA  GLY A 202      26.919  20.455  36.155  1.00 32.08           C  
ATOM   1619  C   GLY A 202      25.589  19.923  35.602  1.00 32.52           C  
ATOM   1620  O   GLY A 202      24.552  19.977  36.277  1.00 33.87           O  
ATOM   1621  N   MET A 203      25.627  19.468  34.340  1.00 30.34           N  
ATOM   1622  CA  MET A 203      24.413  18.979  33.672  1.00 30.32           C  
ATOM   1623  C   MET A 203      23.914  17.719  34.398  1.00 26.73           C  
ATOM   1624  O   MET A 203      22.715  17.589  34.634  1.00 30.07           O  
ATOM   1625  CB  MET A 203      24.609  18.737  32.172  1.00 27.90           C  
ATOM   1626  CG  MET A 203      24.726  19.988  31.331  1.00 31.32           C  
ATOM   1627  SD  MET A 203      24.628  19.713  29.547  1.00 33.32           S  
ATOM   1628  CE  MET A 203      26.212  18.972  29.339  1.00 25.69           C  
ATOM   1629  N   VAL A 204      24.817  16.823  34.794  1.00 27.64           N  
ATOM   1630  CA  VAL A 204      24.411  15.611  35.541  1.00 27.33           C  
ATOM   1631  C   VAL A 204      23.808  16.029  36.896  1.00 29.64           C  
ATOM   1632  O   VAL A 204      22.732  15.558  37.304  1.00 25.26           O  
ATOM   1633  CB  VAL A 204      25.577  14.607  35.681  1.00 27.69           C  
ATOM   1634  CG1 VAL A 204      25.170  13.428  36.544  1.00 28.99           C  
ATOM   1635  CG2 VAL A 204      26.039  14.087  34.337  1.00 31.30           C  
ATOM   1636  N   ALA A 205      24.474  16.950  37.603  1.00 31.69           N  
ATOM   1637  CA  ALA A 205      24.031  17.374  38.936  1.00 29.63           C  
ATOM   1638  C   ALA A 205      22.693  18.106  38.874  1.00 25.88           C  
ATOM   1639  O   ALA A 205      21.866  17.907  39.709  1.00 29.70           O  
ATOM   1640  CB  ALA A 205      25.076  18.271  39.566  1.00 31.20           C  
ATOM   1641  N   ALA A 206      22.484  18.865  37.809  1.00 27.32           N  
ATOM   1642  CA  ALA A 206      21.281  19.633  37.565  1.00 26.28           C  
ATOM   1643  C   ALA A 206      20.103  18.693  37.411  1.00 25.67           C  
ATOM   1644  O   ALA A 206      19.026  18.985  37.907  1.00 24.03           O  
ATOM   1645  CB  ALA A 206      21.403  20.479  36.314  1.00 29.46           C  
ATOM   1646  N   TRP A 207      20.323  17.597  36.703  1.00 25.71           N  
ATOM   1647  CA  TRP A 207      19.259  16.574  36.546  1.00 21.85           C  
ATOM   1648  C   TRP A 207      18.995  15.957  37.882  1.00 21.82           C  
ATOM   1649  O   TRP A 207      17.843  15.849  38.276  1.00 24.66           O  
ATOM   1650  CB  TRP A 207      19.674  15.579  35.510  1.00 23.39           C  
ATOM   1651  CG  TRP A 207      18.779  14.402  35.246  1.00 22.64           C  
ATOM   1652  CD1 TRP A 207      19.193  13.126  35.137  1.00 25.48           C  
ATOM   1653  CD2 TRP A 207      17.383  14.399  35.009  1.00 25.27           C  
ATOM   1654  NE1 TRP A 207      18.139  12.300  34.818  1.00 23.35           N  
ATOM   1655  CE2 TRP A 207      17.014  13.061  34.726  1.00 23.97           C  
ATOM   1656  CE3 TRP A 207      16.396  15.373  35.059  1.00 25.83           C  
ATOM   1657  CZ2 TRP A 207      15.701  12.689  34.502  1.00 28.30           C  
ATOM   1658  CZ3 TRP A 207      15.106  14.994  34.789  1.00 29.69           C  
ATOM   1659  CH2 TRP A 207      14.769  13.679  34.536  1.00 24.17           C  
ATOM   1660  N   SER A 208      20.040  15.526  38.568  1.00 26.15           N  
ATOM   1661  CA  SER A 208      19.843  15.031  39.953  1.00 27.73           C  
ATOM   1662  C   SER A 208      19.102  16.034  40.870  1.00 26.42           C  
ATOM   1663  O   SER A 208      18.174  15.647  41.567  1.00 27.57           O  
ATOM   1664  CB  SER A 208      21.189  14.674  40.581  1.00 32.81           C  
ATOM   1665  OG  SER A 208      20.925  13.898  41.712  1.00 29.77           O  
ATOM   1666  N   GLN A 209      19.484  17.308  40.834  1.00 30.04           N  
ATOM   1667  CA  GLN A 209      18.812  18.370  41.624  1.00 28.98           C  
ATOM   1668  C   GLN A 209      17.372  18.479  41.292  1.00 29.84           C  
ATOM   1669  O   GLN A 209      16.531  18.460  42.165  1.00 26.58           O  
ATOM   1670  CB  GLN A 209      19.490  19.714  41.409  1.00 35.49           C  
ATOM   1671  CG  GLN A 209      18.992  20.845  42.288  1.00 41.49           C  
ATOM   1672  CD  GLN A 209      19.457  20.738  43.745  1.00 54.14           C  
ATOM   1673  OE1 GLN A 209      20.655  20.582  44.041  1.00 55.97           O  
ATOM   1674  NE2 GLN A 209      18.498  20.825  44.669  1.00 58.27           N  
ATOM   1675  N   ARG A 210      17.054  18.491  40.008  1.00 28.38           N  
ATOM   1676  CA  ARG A 210      15.636  18.546  39.644  1.00 26.46           C  
ATOM   1677  C   ARG A 210      14.834  17.366  40.174  1.00 27.35           C  
ATOM   1678  O   ARG A 210      13.651  17.502  40.572  1.00 25.26           O  
ATOM   1679  CB  ARG A 210      15.554  18.632  38.129  1.00 26.72           C  
ATOM   1680  CG  ARG A 210      14.141  18.767  37.614  1.00 27.80           C  
ATOM   1681  CD  ARG A 210      14.087  18.927  36.080  1.00 26.75           C  
ATOM   1682  NE  ARG A 210      12.633  18.843  35.752  1.00 26.34           N  
ATOM   1683  CZ  ARG A 210      12.117  18.661  34.527  1.00 26.03           C  
ATOM   1684  NH1 ARG A 210      12.910  18.489  33.490  1.00 31.31           N  
ATOM   1685  NH2 ARG A 210      10.795  18.551  34.377  1.00 28.39           N  
ATOM   1686  N   LEU A 211      15.404  16.155  40.067  1.00 24.77           N  
ATOM   1687  CA  LEU A 211      14.723  14.948  40.499  1.00 22.48           C  
ATOM   1688  C   LEU A 211      14.339  14.997  41.996  1.00 23.27           C  
ATOM   1689  O   LEU A 211      13.333  14.451  42.401  1.00 26.22           O  
ATOM   1690  CB  LEU A 211      15.648  13.734  40.210  1.00 24.57           C  
ATOM   1691  CG  LEU A 211      15.649  13.375  38.739  1.00 25.21           C  
ATOM   1692  CD1 LEU A 211      16.742  12.364  38.481  1.00 28.65           C  
ATOM   1693  CD2 LEU A 211      14.266  12.935  38.245  1.00 26.19           C  
ATOM   1694  N   GLN A 212      15.055  15.777  42.775  1.00 25.23           N  
ATOM   1695  CA  GLN A 212      14.825  15.880  44.201  1.00 24.25           C  
ATOM   1696  C   GLN A 212      13.427  16.425  44.403  1.00 27.38           C  
ATOM   1697  O   GLN A 212      12.745  16.008  45.280  1.00 28.60           O  
ATOM   1698  CB  GLN A 212      15.828  16.819  44.878  1.00 26.74           C  
ATOM   1699  CG  GLN A 212      17.235  16.334  44.933  1.00 29.49           C  
ATOM   1700  CD  GLN A 212      18.174  17.335  45.601  1.00 35.63           C  
ATOM   1701  OE1 GLN A 212      17.746  18.141  46.410  1.00 43.18           O  
ATOM   1702  NE2 GLN A 212      19.461  17.273  45.272  1.00 37.20           N  
ATOM   1703  N   THR A 213      12.998  17.338  43.544  1.00 27.10           N  
ATOM   1704  CA  THR A 213      11.640  17.879  43.740  1.00 29.78           C  
ATOM   1705  C   THR A 213      10.676  17.543  42.617  1.00 31.10           C  
ATOM   1706  O   THR A 213       9.610  18.174  42.442  1.00 26.91           O  
ATOM   1707  CB  THR A 213      11.714  19.387  44.008  1.00 30.97           C  
ATOM   1708  OG1 THR A 213      12.328  20.031  42.917  1.00 32.54           O  
ATOM   1709  CG2 THR A 213      12.523  19.646  45.239  1.00 29.74           C  
ATOM   1710  N   ILE A 214      10.966  16.460  41.892  1.00 30.00           N  
ATOM   1711  CA  ILE A 214      10.157  16.122  40.755  1.00 27.55           C  
ATOM   1712  C   ILE A 214       8.626  15.924  41.028  1.00 27.94           C  
ATOM   1713  O   ILE A 214       7.840  16.109  40.143  1.00 26.79           O  
ATOM   1714  CB  ILE A 214      10.771  14.876  40.020  1.00 27.65           C  
ATOM   1715  CG1 ILE A 214      10.217  14.763  38.598  1.00 32.16           C  
ATOM   1716  CG2 ILE A 214      10.556  13.589  40.792  1.00 27.96           C  
ATOM   1717  CD1 ILE A 214      10.782  15.794  37.666  1.00 35.83           C  
ATOM   1718  N   TRP A 215       8.257  15.425  42.213  1.00 25.47           N  
ATOM   1719  CA  TRP A 215       6.885  15.031  42.519  1.00 30.99           C  
ATOM   1720  C   TRP A 215       6.102  16.288  42.855  1.00 29.18           C  
ATOM   1721  O   TRP A 215       4.888  16.209  42.993  1.00 33.48           O  
ATOM   1722  CB  TRP A 215       6.857  14.055  43.710  1.00 32.60           C  
ATOM   1723  CG  TRP A 215       7.677  12.808  43.363  1.00 31.08           C  
ATOM   1724  CD1 TRP A 215       8.935  12.497  43.831  1.00 28.37           C  
ATOM   1725  CD2 TRP A 215       7.325  11.805  42.399  1.00 29.75           C  
ATOM   1726  NE1 TRP A 215       9.369  11.332  43.223  1.00 30.15           N  
ATOM   1727  CE2 TRP A 215       8.404  10.878  42.350  1.00 29.82           C  
ATOM   1728  CE3 TRP A 215       6.223  11.606  41.555  1.00 26.96           C  
ATOM   1729  CZ2 TRP A 215       8.370   9.744  41.533  1.00 29.39           C  
ATOM   1730  CZ3 TRP A 215       6.200  10.495  40.751  1.00 28.37           C  
ATOM   1731  CH2 TRP A 215       7.278   9.583  40.729  1.00 30.72           C  
ATOM   1732  N   LYS A 216       6.790  17.414  43.004  1.00 29.29           N  
ATOM   1733  CA  LYS A 216       6.095  18.725  43.220  1.00 37.21           C  
ATOM   1734  C   LYS A 216       5.774  19.438  41.890  1.00 37.81           C  
ATOM   1735  O   LYS A 216       4.990  20.368  41.866  1.00 33.16           O  
ATOM   1736  CB  LYS A 216       6.920  19.635  44.129  1.00 41.07           C  
ATOM   1737  CG  LYS A 216       7.071  19.135  45.584  1.00 45.14           C  
ATOM   1738  CD  LYS A 216       7.987  20.073  46.384  1.00 52.92           C  
ATOM   1739  CE  LYS A 216       8.182  19.658  47.840  1.00 57.91           C  
ATOM   1740  NZ  LYS A 216       6.887  19.401  48.542  1.00 58.40           N  
ATOM   1741  N   GLU A 217       6.345  18.974  40.779  1.00 32.39           N  
ATOM   1742  CA  GLU A 217       6.105  19.623  39.479  1.00 28.15           C  
ATOM   1743  C   GLU A 217       4.716  19.406  38.958  1.00 26.25           C  
ATOM   1744  O   GLU A 217       4.058  18.391  39.211  1.00 28.18           O  
ATOM   1745  CB  GLU A 217       7.147  19.115  38.459  1.00 30.51           C  
ATOM   1746  CG  GLU A 217       8.587  19.467  38.812  1.00 26.81           C  
ATOM   1747  CD  GLU A 217       9.562  19.198  37.649  1.00 28.09           C  
ATOM   1748  OE1 GLU A 217       9.113  18.947  36.481  1.00 23.51           O  
ATOM   1749  OE2 GLU A 217      10.775  19.341  37.842  1.00 36.01           O  
ATOM   1750  N   GLU A 218       4.272  20.377  38.161  1.00 27.86           N  
ATOM   1751  CA  GLU A 218       3.081  20.239  37.351  1.00 30.11           C  
ATOM   1752  C   GLU A 218       3.406  20.093  35.849  1.00 26.12           C  
ATOM   1753  O   GLU A 218       4.368  20.651  35.380  1.00 28.24           O  
ATOM   1754  CB  GLU A 218       2.275  21.523  37.445  1.00 35.74           C  
ATOM   1755  CG  GLU A 218       2.011  21.975  38.830  1.00 39.66           C  
ATOM   1756  CD  GLU A 218       0.895  21.220  39.438  1.00 48.57           C  
ATOM   1757  OE1 GLU A 218       0.156  20.482  38.714  1.00 48.85           O  
ATOM   1758  OE2 GLU A 218       0.766  21.403  40.661  1.00 57.21           O  
ATOM   1759  N   PRO A 219       2.553  19.417  35.124  1.00 23.98           N  
ATOM   1760  CA  PRO A 219       2.848  19.212  33.702  1.00 30.61           C  
ATOM   1761  C   PRO A 219       2.774  20.518  32.858  1.00 34.67           C  
ATOM   1762  O   PRO A 219       2.308  21.573  33.330  1.00 32.53           O  
ATOM   1763  CB  PRO A 219       1.801  18.193  33.275  1.00 30.18           C  
ATOM   1764  CG  PRO A 219       0.732  18.360  34.295  1.00 29.64           C  
ATOM   1765  CD  PRO A 219       1.483  18.520  35.550  1.00 28.09           C  
ATOM   1766  N   ILE A 220       3.311  20.457  31.661  1.00 30.55           N  
ATOM   1767  CA  ILE A 220       3.067  21.510  30.690  1.00 30.12           C  
ATOM   1768  C   ILE A 220       1.666  21.454  30.087  1.00 31.33           C  
ATOM   1769  O   ILE A 220       0.993  20.414  30.083  1.00 27.51           O  
ATOM   1770  CB  ILE A 220       4.071  21.436  29.542  1.00 35.16           C  
ATOM   1771  CG1 ILE A 220       3.920  20.143  28.712  1.00 33.48           C  
ATOM   1772  CG2 ILE A 220       5.472  21.630  30.046  1.00 33.73           C  
ATOM   1773  CD1 ILE A 220       4.752  20.191  27.448  1.00 33.93           C  
ATOM   1774  N   PRO A 221       1.246  22.581  29.484  1.00 29.79           N  
ATOM   1775  CA  PRO A 221       0.097  22.447  28.642  1.00 34.19           C  
ATOM   1776  C   PRO A 221       0.646  21.966  27.287  1.00 26.59           C  
ATOM   1777  O   PRO A 221       1.317  22.719  26.622  1.00 28.79           O  
ATOM   1778  CB  PRO A 221      -0.420  23.881  28.538  1.00 33.05           C  
ATOM   1779  CG  PRO A 221       0.798  24.743  28.716  1.00 31.42           C  
ATOM   1780  CD  PRO A 221       1.923  23.868  29.296  1.00 33.25           C  
ATOM   1781  N   CYS A 222       0.286  20.748  26.923  1.00 26.68           N  
ATOM   1782  CA  CYS A 222       0.855  20.051  25.738  1.00 26.43           C  
ATOM   1783  C   CYS A 222      -0.023  20.394  24.534  1.00 27.13           C  
ATOM   1784  O   CYS A 222      -0.970  19.649  24.130  1.00 28.18           O  
ATOM   1785  CB  CYS A 222       1.000  18.547  25.976  1.00 26.41           C  
ATOM   1786  SG  CYS A 222       1.683  17.712  24.503  1.00 26.75           S  
ATOM   1787  N   THR A 223       0.214  21.609  24.090  1.00 31.79           N  
ATOM   1788  CA  THR A 223      -0.553  22.221  23.014  1.00 30.91           C  
ATOM   1789  C   THR A 223       0.360  22.758  21.946  1.00 25.70           C  
ATOM   1790  O   THR A 223       1.530  23.027  22.138  1.00 25.68           O  
ATOM   1791  CB  THR A 223      -1.349  23.450  23.555  1.00 29.57           C  
ATOM   1792  OG1 THR A 223      -0.414  24.431  24.021  1.00 29.78           O  
ATOM   1793  CG2 THR A 223      -2.343  23.080  24.637  1.00 32.19           C  
ATOM   1794  N   ALA A 224      -0.222  23.026  20.773  1.00 29.38           N  
ATOM   1795  CA  ALA A 224       0.461  23.691  19.696  1.00 28.88           C  
ATOM   1796  C   ALA A 224       1.080  24.967  20.138  1.00 28.38           C  
ATOM   1797  O   ALA A 224       2.284  25.255  19.917  1.00 27.10           O  
ATOM   1798  CB  ALA A 224      -0.534  23.936  18.549  1.00 28.09           C  
ATOM   1799  N   HIS A 225       0.320  25.787  20.871  1.00 28.01           N  
ATOM   1800  CA  HIS A 225       0.910  27.000  21.357  1.00 28.52           C  
ATOM   1801  C   HIS A 225       2.225  26.837  22.160  1.00 24.97           C  
ATOM   1802  O   HIS A 225       3.190  27.544  21.978  1.00 30.54           O  
ATOM   1803  CB  HIS A 225      -0.135  27.836  22.179  1.00 29.16           C  
ATOM   1804  CG  HIS A 225       0.412  29.173  22.612  1.00 32.07           C  
ATOM   1805  ND1 HIS A 225       0.698  29.486  23.937  1.00 33.53           N  
ATOM   1806  CD2 HIS A 225       0.748  30.271  21.895  1.00 32.23           C  
ATOM   1807  CE1 HIS A 225       1.194  30.707  24.008  1.00 32.98           C  
ATOM   1808  NE2 HIS A 225       1.282  31.193  22.781  1.00 33.80           N  
ATOM   1809  N   TRP A 226       2.222  25.936  23.115  1.00 28.74           N  
ATOM   1810  CA  TRP A 226       3.389  25.751  23.940  1.00 27.63           C  
ATOM   1811  C   TRP A 226       4.609  25.405  23.052  1.00 26.04           C  
ATOM   1812  O   TRP A 226       5.733  25.946  23.208  1.00 23.45           O  
ATOM   1813  CB  TRP A 226       3.125  24.614  24.930  1.00 29.24           C  
ATOM   1814  CG  TRP A 226       4.195  24.419  25.874  1.00 30.59           C  
ATOM   1815  CD1 TRP A 226       4.289  24.975  27.116  1.00 29.39           C  
ATOM   1816  CD2 TRP A 226       5.400  23.618  25.709  1.00 34.91           C  
ATOM   1817  NE1 TRP A 226       5.496  24.629  27.709  1.00 29.94           N  
ATOM   1818  CE2 TRP A 226       6.160  23.753  26.893  1.00 30.08           C  
ATOM   1819  CE3 TRP A 226       5.881  22.772  24.703  1.00 35.48           C  
ATOM   1820  CZ2 TRP A 226       7.384  23.083  27.096  1.00 30.48           C  
ATOM   1821  CZ3 TRP A 226       7.122  22.128  24.904  1.00 33.01           C  
ATOM   1822  CH2 TRP A 226       7.847  22.292  26.077  1.00 32.27           C  
ATOM   1823  N   HIS A 227       4.376  24.522  22.081  1.00 26.08           N  
ATOM   1824  CA  HIS A 227       5.484  24.055  21.210  1.00 25.27           C  
ATOM   1825  C   HIS A 227       5.927  25.144  20.160  1.00 26.06           C  
ATOM   1826  O   HIS A 227       7.117  25.375  19.905  1.00 29.04           O  
ATOM   1827  CB  HIS A 227       5.081  22.747  20.547  1.00 26.35           C  
ATOM   1828  CG  HIS A 227       4.932  21.572  21.489  1.00 24.96           C  
ATOM   1829  ND1 HIS A 227       3.727  21.219  22.086  1.00 24.64           N  
ATOM   1830  CD2 HIS A 227       5.808  20.595  21.831  1.00 27.94           C  
ATOM   1831  CE1 HIS A 227       3.897  20.119  22.802  1.00 27.34           C  
ATOM   1832  NE2 HIS A 227       5.142  19.693  22.615  1.00 26.18           N  
ATOM   1833  N   PHE A 228       4.930  25.858  19.607  1.00 28.17           N  
ATOM   1834  CA  PHE A 228       5.202  26.729  18.432  1.00 33.98           C  
ATOM   1835  C   PHE A 228       4.975  28.238  18.580  1.00 37.64           C  
ATOM   1836  O   PHE A 228       5.414  29.010  17.742  1.00 33.88           O  
ATOM   1837  CB  PHE A 228       4.418  26.207  17.255  1.00 33.68           C  
ATOM   1838  CG  PHE A 228       4.588  24.746  17.035  1.00 30.27           C  
ATOM   1839  CD1 PHE A 228       5.833  24.227  16.747  1.00 31.16           C  
ATOM   1840  CD2 PHE A 228       3.504  23.890  17.131  1.00 34.83           C  
ATOM   1841  CE1 PHE A 228       5.990  22.841  16.545  1.00 28.39           C  
ATOM   1842  CE2 PHE A 228       3.669  22.538  16.914  1.00 30.97           C  
ATOM   1843  CZ  PHE A 228       4.908  22.036  16.638  1.00 26.45           C  
ATOM   1844  N   GLY A 229       4.348  28.680  19.661  1.00 41.78           N  
ATOM   1845  CA  GLY A 229       4.304  30.139  19.921  1.00 45.20           C  
ATOM   1846  C   GLY A 229       2.981  30.545  19.339  1.00 54.19           C  
ATOM   1847  O   GLY A 229       2.145  29.663  19.050  1.00 58.37           O  
ATOM   1848  N   GLN A 230       2.739  31.847  19.167  1.00 61.31           N  
ATOM   1849  CA  GLN A 230       1.396  32.253  18.692  1.00 59.71           C  
ATOM   1850  C   GLN A 230       1.164  32.245  17.181  1.00 61.67           C  
ATOM   1851  O   GLN A 230       1.608  33.131  16.445  1.00 58.67           O  
ATOM   1852  CB  GLN A 230       0.924  33.579  19.307  1.00 61.05           C  
ATOM   1853  CG  GLN A 230      -0.182  33.405  20.358  1.00 63.12           C  
ATOM   1854  CD  GLN A 230      -1.312  32.393  20.015  1.00 64.17           C  
ATOM   1855  OE1 GLN A 230      -1.210  31.603  19.064  1.00 68.51           O  
ATOM   1856  NE2 GLN A 230      -2.391  32.417  20.806  1.00 60.66           N  
ATOM   1857  OXT GLN A 230       0.470  31.339  16.698  1.00 51.85           O  
TER    1858      GLN A 230                                                      
ATOM   1859  N   GLY B   2      18.504  10.750 -18.066  1.00 49.23           N  
ATOM   1860  CA  GLY B   2      18.405   9.492 -17.248  1.00 46.44           C  
ATOM   1861  C   GLY B   2      18.279   9.860 -15.775  1.00 43.97           C  
ATOM   1862  O   GLY B   2      18.967  10.762 -15.289  1.00 54.88           O  
ATOM   1863  N   LYS B   3      17.332   9.233 -15.088  1.00 33.98           N  
ATOM   1864  CA  LYS B   3      17.117   9.490 -13.683  1.00 29.16           C  
ATOM   1865  C   LYS B   3      16.969   8.189 -12.910  1.00 25.05           C  
ATOM   1866  O   LYS B   3      16.307   7.220 -13.381  1.00 29.55           O  
ATOM   1867  CB  LYS B   3      15.790  10.204 -13.530  1.00 34.58           C  
ATOM   1868  CG  LYS B   3      15.683  11.564 -14.236  1.00 36.71           C  
ATOM   1869  CD  LYS B   3      16.524  12.576 -13.465  1.00 38.47           C  
ATOM   1870  CE  LYS B   3      16.490  13.932 -14.147  1.00 38.63           C  
ATOM   1871  NZ  LYS B   3      17.848  14.501 -14.006  1.00 44.39           N  
ATOM   1872  N  ALYS B   4      17.378   8.265 -11.668  0.50 21.33           N  
ATOM   1874  CA ALYS B   4      17.501   7.096 -10.834  0.50 21.68           C  
ATOM   1876  C  ALYS B   4      16.826   7.283  -9.485  0.50 20.10           C  
ATOM   1878  O  ALYS B   4      17.120   8.175  -8.682  0.50 16.83           O  
ATOM   1880  CB ALYS B   4      18.964   6.749 -10.692  0.50 20.75           C  
ATOM   1882  CG ALYS B   4      19.605   6.463 -12.045  0.50 20.13           C  
ATOM   1884  CD ALYS B   4      21.081   6.199 -11.925  0.50 19.98           C  
ATOM   1886  CE ALYS B   4      21.566   5.124 -12.884  0.50 19.90           C  
ATOM   1888  NZ ALYS B   4      23.022   4.906 -12.564  0.50 21.17           N  
ATOM   1890  N   VAL B   5      15.857   6.420  -9.216  1.00 19.14           N  
ATOM   1891  CA  VAL B   5      15.097   6.571  -8.032  1.00 18.82           C  
ATOM   1892  C   VAL B   5      15.302   5.376  -7.095  1.00 16.53           C  
ATOM   1893  O   VAL B   5      15.315   4.204  -7.567  1.00 20.12           O  
ATOM   1894  CB  VAL B   5      13.588   6.633  -8.419  1.00 18.39           C  
ATOM   1895  CG1 VAL B   5      12.764   7.024  -7.220  1.00 20.90           C  
ATOM   1896  CG2 VAL B   5      13.385   7.654  -9.539  1.00 22.06           C  
ATOM   1897  N   LEU B   6      15.397   5.664  -5.810  1.00 14.40           N  
ATOM   1898  CA  LEU B   6      15.332   4.715  -4.702  1.00 18.14           C  
ATOM   1899  C   LEU B   6      14.028   4.911  -3.941  1.00 19.43           C  
ATOM   1900  O   LEU B   6      13.729   6.033  -3.553  1.00 19.59           O  
ATOM   1901  CB  LEU B   6      16.583   4.828  -3.772  1.00 19.86           C  
ATOM   1902  CG  LEU B   6      16.442   3.981  -2.511  1.00 21.16           C  
ATOM   1903  CD1 LEU B   6      16.423   2.448  -2.795  1.00 18.78           C  
ATOM   1904  CD2 LEU B   6      17.627   4.350  -1.547  1.00 17.88           C  
ATOM   1905  N   ILE B   7      13.238   3.867  -3.803  1.00 19.58           N  
ATOM   1906  CA  ILE B   7      12.056   3.920  -2.973  1.00 17.70           C  
ATOM   1907  C   ILE B   7      12.402   3.149  -1.709  1.00 18.16           C  
ATOM   1908  O   ILE B   7      12.766   1.989  -1.785  1.00 17.90           O  
ATOM   1909  CB  ILE B   7      10.737   3.413  -3.618  1.00 17.96           C  
ATOM   1910  CG1 ILE B   7      10.428   4.092  -4.974  1.00 17.02           C  
ATOM   1911  CG2 ILE B   7       9.535   3.530  -2.635  1.00 20.33           C  
ATOM   1912  CD1 ILE B   7       9.284   3.476  -5.787  1.00 18.78           C  
ATOM   1913  N   VAL B   8      12.264   3.762  -0.539  1.00 16.23           N  
ATOM   1914  CA  VAL B   8      12.477   3.128   0.764  1.00 18.09           C  
ATOM   1915  C   VAL B   8      11.082   2.920   1.331  1.00 18.80           C  
ATOM   1916  O   VAL B   8      10.389   3.899   1.652  1.00 15.81           O  
ATOM   1917  CB  VAL B   8      13.517   3.871   1.694  1.00 19.72           C  
ATOM   1918  CG1 VAL B   8      13.783   3.090   2.958  1.00 17.27           C  
ATOM   1919  CG2 VAL B   8      14.846   4.273   0.960  1.00 16.42           C  
ATOM   1920  N   TYR B   9      10.690   1.650   1.443  1.00 17.43           N  
ATOM   1921  CA  TYR B   9       9.261   1.278   1.629  1.00 17.65           C  
ATOM   1922  C   TYR B   9       9.159   0.554   2.965  1.00 17.42           C  
ATOM   1923  O   TYR B   9       9.861  -0.420   3.222  1.00 17.30           O  
ATOM   1924  CB  TYR B   9       8.842   0.379   0.481  1.00 16.81           C  
ATOM   1925  CG  TYR B   9       7.547  -0.323   0.669  1.00 19.27           C  
ATOM   1926  CD1 TYR B   9       6.418   0.394   0.667  1.00 19.83           C  
ATOM   1927  CD2 TYR B   9       7.537  -1.647   0.822  1.00 19.80           C  
ATOM   1928  CE1 TYR B   9       5.227  -0.229   0.853  1.00 20.22           C  
ATOM   1929  CE2 TYR B   9       6.355  -2.299   0.974  1.00 19.40           C  
ATOM   1930  CZ  TYR B   9       5.231  -1.559   1.005  1.00 19.59           C  
ATOM   1931  OH  TYR B   9       4.126  -2.395   1.146  1.00 20.46           O  
ATOM   1932  N   ALA B  10       8.301   1.032   3.832  1.00 20.36           N  
ATOM   1933  CA  ALA B  10       8.114   0.493   5.182  1.00 19.51           C  
ATOM   1934  C   ALA B  10       6.668   0.153   5.498  1.00 21.21           C  
ATOM   1935  O   ALA B  10       6.005   0.896   6.208  1.00 20.14           O  
ATOM   1936  CB  ALA B  10       8.625   1.464   6.214  1.00 19.83           C  
ATOM   1937  N   HIS B  11       6.254  -0.966   4.972  1.00 21.43           N  
ATOM   1938  CA  HIS B  11       5.001  -1.545   5.327  1.00 24.99           C  
ATOM   1939  C   HIS B  11       5.073  -3.087   5.215  1.00 25.43           C  
ATOM   1940  O   HIS B  11       5.714  -3.652   4.293  1.00 24.86           O  
ATOM   1941  CB  HIS B  11       3.902  -0.970   4.456  1.00 23.16           C  
ATOM   1942  CG  HIS B  11       2.534  -1.125   5.044  1.00 21.11           C  
ATOM   1943  ND1 HIS B  11       1.961  -2.364   5.242  1.00 26.25           N  
ATOM   1944  CD2 HIS B  11       1.611  -0.221   5.431  1.00 21.36           C  
ATOM   1945  CE1 HIS B  11       0.763  -2.209   5.773  1.00 23.42           C  
ATOM   1946  NE2 HIS B  11       0.515  -0.929   5.865  1.00 22.43           N  
ATOM   1947  N   GLN B  12       4.398  -3.730   6.176  1.00 22.26           N  
ATOM   1948  CA  GLN B  12       4.468  -5.215   6.325  1.00 23.20           C  
ATOM   1949  C   GLN B  12       3.612  -6.037   5.289  1.00 24.79           C  
ATOM   1950  O   GLN B  12       3.908  -7.205   5.040  1.00 21.61           O  
ATOM   1951  CB  GLN B  12       4.034  -5.681   7.718  1.00 21.38           C  
ATOM   1952  CG  GLN B  12       4.555  -4.840   8.891  1.00 20.60           C  
ATOM   1953  CD  GLN B  12       3.773  -3.583   9.245  1.00 25.39           C  
ATOM   1954  OE1 GLN B  12       3.015  -2.997   8.466  1.00 23.76           O  
ATOM   1955  NE2 GLN B  12       4.068  -3.091  10.421  1.00 24.67           N  
ATOM   1956  N   GLU B  13       2.603  -5.386   4.722  1.00 24.76           N  
ATOM   1957  CA  GLU B  13       1.661  -6.032   3.836  1.00 30.80           C  
ATOM   1958  C   GLU B  13       1.692  -5.511   2.379  1.00 30.06           C  
ATOM   1959  O   GLU B  13       1.346  -4.339   2.141  1.00 26.32           O  
ATOM   1960  CB  GLU B  13       0.276  -5.783   4.447  1.00 28.92           C  
ATOM   1961  CG  GLU B  13      -0.942  -6.436   3.723  1.00 30.19           C  
ATOM   1962  CD  GLU B  13      -0.650  -7.854   3.237  1.00 27.82           C  
ATOM   1963  OE1 GLU B  13      -0.451  -8.746   4.093  1.00 30.09           O  
ATOM   1964  OE2 GLU B  13      -0.650  -8.070   1.991  1.00 30.21           O  
ATOM   1965  N   PRO B  14       2.018  -6.412   1.416  1.00 31.31           N  
ATOM   1966  CA  PRO B  14       2.045  -6.139  -0.009  1.00 30.93           C  
ATOM   1967  C   PRO B  14       0.777  -5.514  -0.467  1.00 28.45           C  
ATOM   1968  O   PRO B  14       0.793  -4.702  -1.341  1.00 30.94           O  
ATOM   1969  CB  PRO B  14       2.189  -7.503  -0.609  1.00 31.74           C  
ATOM   1970  CG  PRO B  14       3.075  -8.209   0.331  1.00 33.57           C  
ATOM   1971  CD  PRO B  14       2.670  -7.719   1.681  1.00 31.48           C  
ATOM   1972  N   LYS B  15      -0.347  -5.927   0.099  1.00 37.47           N  
ATOM   1973  CA  LYS B  15      -1.678  -5.441  -0.377  1.00 33.03           C  
ATOM   1974  C   LYS B  15      -2.216  -4.202   0.304  1.00 35.29           C  
ATOM   1975  O   LYS B  15      -3.336  -3.769   0.021  1.00 31.31           O  
ATOM   1976  CB  LYS B  15      -2.725  -6.569  -0.298  1.00 38.18           C  
ATOM   1977  CG  LYS B  15      -2.335  -7.744  -1.157  1.00 40.44           C  
ATOM   1978  CD  LYS B  15      -3.184  -8.950  -0.861  1.00 48.77           C  
ATOM   1979  CE  LYS B  15      -2.476 -10.202  -1.330  1.00 52.89           C  
ATOM   1980  NZ  LYS B  15      -3.410 -11.326  -1.119  1.00 64.02           N  
ATOM   1981  N   SER B  16      -1.409  -3.575   1.166  1.00 31.58           N  
ATOM   1982  CA  SER B  16      -1.829  -2.345   1.802  1.00 29.11           C  
ATOM   1983  C   SER B  16      -1.946  -1.197   0.832  1.00 27.88           C  
ATOM   1984  O   SER B  16      -1.433  -1.232  -0.321  1.00 28.22           O  
ATOM   1985  CB  SER B  16      -0.827  -1.921   2.920  1.00 29.38           C  
ATOM   1986  OG  SER B  16       0.475  -1.673   2.365  1.00 26.59           O  
ATOM   1987  N   PHE B  17      -2.604  -0.156   1.309  1.00 27.04           N  
ATOM   1988  CA  PHE B  17      -2.585   1.135   0.692  1.00 24.99           C  
ATOM   1989  C   PHE B  17      -1.134   1.662   0.449  1.00 24.03           C  
ATOM   1990  O   PHE B  17      -0.872   2.082  -0.624  1.00 25.04           O  
ATOM   1991  CB  PHE B  17      -3.407   2.108   1.452  1.00 28.16           C  
ATOM   1992  CG  PHE B  17      -3.738   3.326   0.696  1.00 26.65           C  
ATOM   1993  CD1 PHE B  17      -4.747   3.315  -0.242  1.00 34.73           C  
ATOM   1994  CD2 PHE B  17      -3.041   4.481   0.860  1.00 28.00           C  
ATOM   1995  CE1 PHE B  17      -5.077   4.467  -0.959  1.00 31.50           C  
ATOM   1996  CE2 PHE B  17      -3.343   5.636   0.149  1.00 31.37           C  
ATOM   1997  CZ  PHE B  17      -4.358   5.627  -0.785  1.00 34.21           C  
ATOM   1998  N   ASN B  18      -0.249   1.586   1.441  1.00 24.98           N  
ATOM   1999  CA  ASN B  18       1.178   1.882   1.210  1.00 24.88           C  
ATOM   2000  C   ASN B  18       1.781   1.055   0.055  1.00 22.70           C  
ATOM   2001  O   ASN B  18       2.481   1.569  -0.797  1.00 21.18           O  
ATOM   2002  CB  ASN B  18       1.974   1.713   2.504  1.00 24.20           C  
ATOM   2003  CG  ASN B  18       1.971   2.955   3.329  1.00 24.82           C  
ATOM   2004  OD1 ASN B  18       2.904   3.772   3.226  1.00 18.98           O  
ATOM   2005  ND2 ASN B  18       0.876   3.204   4.054  1.00 26.39           N  
ATOM   2006  N   GLY B  19       1.517  -0.254   0.050  1.00 23.27           N  
ATOM   2007  CA  GLY B  19       1.983  -1.179  -1.009  1.00 21.18           C  
ATOM   2008  C   GLY B  19       1.513  -0.731  -2.386  1.00 22.44           C  
ATOM   2009  O   GLY B  19       2.205  -0.791  -3.372  1.00 24.08           O  
ATOM   2010  N   SER B  20       0.268  -0.235  -2.449  1.00 24.74           N  
ATOM   2011  CA  SER B  20      -0.288   0.258  -3.688  1.00 26.46           C  
ATOM   2012  C   SER B  20       0.390   1.535  -4.141  1.00 23.85           C  
ATOM   2013  O   SER B  20       0.542   1.755  -5.341  1.00 25.96           O  
ATOM   2014  CB  SER B  20      -1.775   0.498  -3.522  1.00 28.57           C  
ATOM   2015  OG  SER B  20      -2.380  -0.774  -3.437  1.00 32.38           O  
ATOM   2016  N   LEU B  21       0.741   2.384  -3.185  1.00 21.38           N  
ATOM   2017  CA  LEU B  21       1.403   3.638  -3.498  1.00 24.21           C  
ATOM   2018  C   LEU B  21       2.767   3.330  -3.986  1.00 20.12           C  
ATOM   2019  O   LEU B  21       3.277   3.962  -4.971  1.00 22.31           O  
ATOM   2020  CB  LEU B  21       1.439   4.596  -2.289  1.00 23.74           C  
ATOM   2021  CG  LEU B  21       0.059   5.188  -1.909  1.00 26.51           C  
ATOM   2022  CD1 LEU B  21       0.111   6.037  -0.648  1.00 24.65           C  
ATOM   2023  CD2 LEU B  21      -0.530   6.057  -2.995  1.00 28.02           C  
ATOM   2024  N   LYS B  22       3.365   2.385  -3.306  1.00 20.79           N  
ATOM   2025  CA  LYS B  22       4.706   1.928  -3.694  1.00 18.70           C  
ATOM   2026  C   LYS B  22       4.651   1.377  -5.124  1.00 22.83           C  
ATOM   2027  O   LYS B  22       5.456   1.765  -6.001  1.00 24.36           O  
ATOM   2028  CB  LYS B  22       5.286   0.933  -2.720  1.00 19.22           C  
ATOM   2029  CG  LYS B  22       6.770   0.531  -2.993  1.00 22.07           C  
ATOM   2030  CD  LYS B  22       6.898  -0.719  -3.852  1.00 22.39           C  
ATOM   2031  CE  LYS B  22       6.250  -1.899  -3.127  1.00 25.79           C  
ATOM   2032  NZ  LYS B  22       6.408  -3.220  -3.771  1.00 27.04           N  
ATOM   2033  N   ASN B  23       3.689   0.470  -5.400  1.00 20.47           N  
ATOM   2034  CA  ASN B  23       3.650  -0.096  -6.697  1.00 23.53           C  
ATOM   2035  C   ASN B  23       3.340   0.860  -7.845  1.00 23.16           C  
ATOM   2036  O   ASN B  23       3.866   0.660  -8.968  1.00 23.43           O  
ATOM   2037  CB  ASN B  23       2.694  -1.246  -6.679  1.00 23.30           C  
ATOM   2038  CG  ASN B  23       3.281  -2.419  -5.923  1.00 27.43           C  
ATOM   2039  OD1 ASN B  23       4.507  -2.599  -5.900  1.00 28.01           O  
ATOM   2040  ND2 ASN B  23       2.466  -3.188  -5.334  1.00 30.00           N  
ATOM   2041  N  AVAL B  24       2.503   1.895  -7.644  0.50 22.23           N  
ATOM   2043  CA AVAL B  24       2.274   2.828  -8.733  0.50 21.39           C  
ATOM   2045  C  AVAL B  24       3.460   3.712  -8.992  0.50 20.47           C  
ATOM   2047  O  AVAL B  24       3.690   4.131 -10.115  0.50 22.21           O  
ATOM   2049  CB AVAL B  24       0.990   3.609  -8.540  0.50 20.69           C  
ATOM   2051  CG1AVAL B  24      -0.024   2.557  -8.268  0.50 21.44           C  
ATOM   2053  CG2AVAL B  24       1.050   4.528  -7.368  0.50 19.83           C  
ATOM   2055  N   ALA B  25       4.240   3.944  -7.950  1.00 21.87           N  
ATOM   2056  CA  ALA B  25       5.480   4.669  -8.122  1.00 22.38           C  
ATOM   2057  C   ALA B  25       6.397   3.812  -8.973  1.00 20.17           C  
ATOM   2058  O   ALA B  25       6.989   4.313  -9.909  1.00 19.97           O  
ATOM   2059  CB  ALA B  25       6.131   4.980  -6.791  1.00 20.37           C  
ATOM   2060  N   VAL B  26       6.526   2.548  -8.648  1.00 22.79           N  
ATOM   2061  CA  VAL B  26       7.461   1.703  -9.430  1.00 19.57           C  
ATOM   2062  C   VAL B  26       6.997   1.676 -10.870  1.00 20.90           C  
ATOM   2063  O   VAL B  26       7.715   1.844 -11.796  1.00 21.30           O  
ATOM   2064  CB  VAL B  26       7.511   0.281  -8.908  1.00 20.43           C  
ATOM   2065  CG1 VAL B  26       8.219  -0.634  -9.901  1.00 24.72           C  
ATOM   2066  CG2 VAL B  26       8.163   0.258  -7.537  1.00 23.66           C  
ATOM   2067  N   ASP B  27       5.689   1.442 -11.063  1.00 21.62           N  
ATOM   2068  CA  ASP B  27       5.184   1.273 -12.425  1.00 24.35           C  
ATOM   2069  C   ASP B  27       5.309   2.549 -13.266  1.00 21.09           C  
ATOM   2070  O   ASP B  27       5.748   2.502 -14.437  1.00 21.07           O  
ATOM   2071  CB  ASP B  27       3.708   0.977 -12.356  1.00 26.64           C  
ATOM   2072  CG  ASP B  27       3.369  -0.381 -11.769  1.00 31.57           C  
ATOM   2073  OD1 ASP B  27       4.250  -1.241 -11.592  1.00 39.71           O  
ATOM   2074  OD2 ASP B  27       2.165  -0.549 -11.463  1.00 40.17           O  
ATOM   2075  N   GLU B  28       4.929   3.719 -12.685  1.00 20.83           N  
ATOM   2076  CA  GLU B  28       5.055   4.958 -13.396  1.00 20.70           C  
ATOM   2077  C   GLU B  28       6.504   5.390 -13.672  1.00 20.66           C  
ATOM   2078  O   GLU B  28       6.809   5.785 -14.775  1.00 19.27           O  
ATOM   2079  CB  GLU B  28       4.242   6.066 -12.684  1.00 23.29           C  
ATOM   2080  CG  GLU B  28       4.437   7.426 -13.294  1.00 25.07           C  
ATOM   2081  CD  GLU B  28       4.033   7.567 -14.756  1.00 25.04           C  
ATOM   2082  OE1 GLU B  28       3.209   6.749 -15.273  1.00 24.75           O  
ATOM   2083  OE2 GLU B  28       4.591   8.445 -15.365  1.00 29.70           O  
ATOM   2084  N   LEU B  29       7.314   5.291 -12.682  1.00 23.76           N  
ATOM   2085  CA  LEU B  29       8.672   5.675 -12.872  1.00 21.21           C  
ATOM   2086  C   LEU B  29       9.382   4.681 -13.828  1.00 24.85           C  
ATOM   2087  O   LEU B  29      10.185   5.123 -14.658  1.00 23.24           O  
ATOM   2088  CB  LEU B  29       9.387   5.796 -11.529  1.00 24.99           C  
ATOM   2089  CG  LEU B  29       8.848   6.965 -10.673  1.00 23.87           C  
ATOM   2090  CD1 LEU B  29       9.347   6.751  -9.264  1.00 28.09           C  
ATOM   2091  CD2 LEU B  29       9.361   8.281 -11.203  1.00 27.45           C  
ATOM   2092  N   SER B  30       9.057   3.383 -13.739  1.00 20.85           N  
ATOM   2093  CA  SER B  30       9.570   2.428 -14.692  1.00 23.02           C  
ATOM   2094  C   SER B  30       9.093   2.735 -16.131  1.00 22.47           C  
ATOM   2095  O   SER B  30       9.899   2.731 -17.064  1.00 24.43           O  
ATOM   2096  CB  SER B  30       9.210   1.022 -14.307  1.00 24.90           C  
ATOM   2097  OG  SER B  30       9.807   0.140 -15.229  1.00 28.48           O  
ATOM   2098  N   ARG B  31       7.812   3.121 -16.257  1.00 20.80           N  
ATOM   2099  CA  ARG B  31       7.213   3.485 -17.560  1.00 22.55           C  
ATOM   2100  C   ARG B  31       7.873   4.682 -18.208  1.00 21.72           C  
ATOM   2101  O   ARG B  31       8.070   4.730 -19.427  1.00 22.72           O  
ATOM   2102  CB  ARG B  31       5.715   3.759 -17.427  1.00 27.26           C  
ATOM   2103  CG  ARG B  31       5.031   4.123 -18.751  1.00 30.09           C  
ATOM   2104  CD  ARG B  31       3.685   4.860 -18.518  1.00 30.87           C  
ATOM   2105  NE  ARG B  31       3.897   6.213 -17.978  1.00 34.58           N  
ATOM   2106  CZ  ARG B  31       4.284   7.289 -18.674  1.00 35.07           C  
ATOM   2107  NH1 ARG B  31       4.449   8.464 -18.086  1.00 33.64           N  
ATOM   2108  NH2 ARG B  31       4.507   7.203 -19.972  1.00 38.48           N  
ATOM   2109  N   GLN B  32       8.282   5.620 -17.387  1.00 23.53           N  
ATOM   2110  CA  GLN B  32       9.063   6.776 -17.860  1.00 24.85           C  
ATOM   2111  C   GLN B  32      10.467   6.458 -18.280  1.00 27.83           C  
ATOM   2112  O   GLN B  32      11.124   7.279 -18.883  1.00 29.03           O  
ATOM   2113  CB  GLN B  32       9.220   7.813 -16.746  1.00 28.14           C  
ATOM   2114  CG  GLN B  32       7.971   8.502 -16.356  1.00 28.57           C  
ATOM   2115  CD  GLN B  32       8.168   9.446 -15.130  1.00 33.49           C  
ATOM   2116  OE1 GLN B  32       9.262  10.042 -14.883  1.00 29.23           O  
ATOM   2117  NE2 GLN B  32       7.087   9.635 -14.397  1.00 30.79           N  
ATOM   2118  N   GLY B  33      10.956   5.302 -17.944  1.00 26.09           N  
ATOM   2119  CA  GLY B  33      12.303   4.998 -18.339  1.00 23.51           C  
ATOM   2120  C   GLY B  33      13.282   5.249 -17.225  1.00 22.61           C  
ATOM   2121  O   GLY B  33      14.521   5.031 -17.405  1.00 21.32           O  
ATOM   2122  N   CYS B  34      12.808   5.517 -16.012  1.00 23.23           N  
ATOM   2123  CA  CYS B  34      13.772   5.766 -14.883  1.00 24.58           C  
ATOM   2124  C   CYS B  34      14.378   4.441 -14.399  1.00 22.74           C  
ATOM   2125  O   CYS B  34      13.773   3.418 -14.563  1.00 23.12           O  
ATOM   2126  CB  CYS B  34      13.071   6.354 -13.670  1.00 25.37           C  
ATOM   2127  SG  CYS B  34      12.227   7.899 -14.021  1.00 30.16           S  
ATOM   2128  N   THR B  35      15.593   4.470 -13.833  1.00 19.78           N  
ATOM   2129  CA  THR B  35      16.163   3.387 -13.084  1.00 20.74           C  
ATOM   2130  C   THR B  35      15.526   3.366 -11.706  1.00 24.17           C  
ATOM   2131  O   THR B  35      15.525   4.372 -10.974  1.00 24.18           O  
ATOM   2132  CB  THR B  35      17.655   3.648 -13.052  1.00 23.32           C  
ATOM   2133  OG1 THR B  35      18.110   3.680 -14.414  1.00 23.76           O  
ATOM   2134  CG2 THR B  35      18.382   2.622 -12.232  1.00 22.83           C  
ATOM   2135  N   VAL B  36      14.914   2.249 -11.357  1.00 22.09           N  
ATOM   2136  CA  VAL B  36      14.236   2.152 -10.093  1.00 20.83           C  
ATOM   2137  C   VAL B  36      14.748   1.020  -9.254  1.00 18.58           C  
ATOM   2138  O   VAL B  36      14.793  -0.138  -9.707  1.00 18.79           O  
ATOM   2139  CB  VAL B  36      12.677   1.912 -10.238  1.00 22.28           C  
ATOM   2140  CG1 VAL B  36      11.963   1.963  -8.896  1.00 27.58           C  
ATOM   2141  CG2 VAL B  36      12.012   2.922 -11.173  1.00 27.40           C  
ATOM   2142  N   THR B  37      14.966   1.338  -7.977  1.00 18.08           N  
ATOM   2143  CA  THR B  37      15.284   0.397  -6.929  1.00 18.14           C  
ATOM   2144  C   THR B  37      14.444   0.612  -5.692  1.00 20.20           C  
ATOM   2145  O   THR B  37      14.085   1.750  -5.356  1.00 19.55           O  
ATOM   2146  CB  THR B  37      16.740   0.618  -6.499  1.00 20.39           C  
ATOM   2147  OG1 THR B  37      17.531   0.635  -7.646  1.00 21.12           O  
ATOM   2148  CG2 THR B  37      17.150  -0.474  -5.485  1.00 20.66           C  
ATOM   2149  N   VAL B  38      14.028  -0.493  -5.042  1.00 21.19           N  
ATOM   2150  CA  VAL B  38      13.153  -0.486  -3.863  1.00 16.62           C  
ATOM   2151  C   VAL B  38      13.869  -1.254  -2.737  1.00 14.69           C  
ATOM   2152  O   VAL B  38      14.346  -2.481  -2.934  1.00 16.30           O  
ATOM   2153  CB  VAL B  38      11.776  -1.145  -4.128  1.00 18.68           C  
ATOM   2154  CG1 VAL B  38      10.898  -1.107  -2.902  1.00 20.00           C  
ATOM   2155  CG2 VAL B  38      11.134  -0.450  -5.302  1.00 18.05           C  
ATOM   2156  N   SER B  39      13.983  -0.587  -1.604  1.00 14.84           N  
ATOM   2157  CA  SER B  39      14.323  -1.219  -0.374  1.00 17.15           C  
ATOM   2158  C   SER B  39      13.080  -1.435   0.446  1.00 18.81           C  
ATOM   2159  O   SER B  39      12.592  -0.537   1.060  1.00 16.88           O  
ATOM   2160  CB  SER B  39      15.307  -0.413   0.427  1.00 21.32           C  
ATOM   2161  OG  SER B  39      16.487  -0.337  -0.235  1.00 23.28           O  
ATOM   2162  N   ASP B  40      12.609  -2.671   0.403  1.00 17.21           N  
ATOM   2163  CA  ASP B  40      11.470  -3.119   1.137  1.00 19.30           C  
ATOM   2164  C   ASP B  40      11.933  -3.587   2.502  1.00 18.39           C  
ATOM   2165  O   ASP B  40      12.229  -4.694   2.701  1.00 16.17           O  
ATOM   2166  CB  ASP B  40      10.792  -4.210   0.350  1.00 21.26           C  
ATOM   2167  CG  ASP B  40       9.517  -4.704   0.968  1.00 22.16           C  
ATOM   2168  OD1 ASP B  40       9.279  -4.553   2.126  1.00 20.86           O  
ATOM   2169  OD2 ASP B  40       8.798  -5.316   0.224  1.00 26.23           O  
ATOM   2170  N   LEU B  41      12.008  -2.640   3.419  1.00 18.56           N  
ATOM   2171  CA  LEU B  41      12.576  -2.857   4.712  1.00 17.61           C  
ATOM   2172  C   LEU B  41      12.060  -4.072   5.490  1.00 19.56           C  
ATOM   2173  O   LEU B  41      12.783  -4.816   5.942  1.00 17.53           O  
ATOM   2174  CB  LEU B  41      12.495  -1.589   5.527  1.00 19.32           C  
ATOM   2175  CG  LEU B  41      13.167  -0.366   4.904  1.00 17.43           C  
ATOM   2176  CD1 LEU B  41      13.121   0.738   5.923  1.00 16.15           C  
ATOM   2177  CD2 LEU B  41      14.606  -0.609   4.493  1.00 19.83           C  
ATOM   2178  N   TYR B  42      10.788  -4.234   5.650  1.00 15.72           N  
ATOM   2179  CA  TYR B  42      10.321  -5.377   6.412  1.00 18.54           C  
ATOM   2180  C   TYR B  42      10.732  -6.753   5.696  1.00 16.78           C  
ATOM   2181  O   TYR B  42      11.054  -7.718   6.322  1.00 20.60           O  
ATOM   2182  CB  TYR B  42       8.807  -5.346   6.582  1.00 19.69           C  
ATOM   2183  CG  TYR B  42       8.296  -4.350   7.617  1.00 17.34           C  
ATOM   2184  CD1 TYR B  42       8.436  -4.518   9.013  1.00 17.64           C  
ATOM   2185  CD2 TYR B  42       7.699  -3.165   7.188  1.00 20.05           C  
ATOM   2186  CE1 TYR B  42       7.990  -3.535   9.908  1.00 18.03           C  
ATOM   2187  CE2 TYR B  42       7.219  -2.241   8.086  1.00 21.71           C  
ATOM   2188  CZ  TYR B  42       7.370  -2.436   9.454  1.00 19.86           C  
ATOM   2189  OH  TYR B  42       6.897  -1.441  10.332  1.00 18.86           O  
ATOM   2190  N   ALA B  43      10.732  -6.784   4.394  1.00 17.70           N  
ATOM   2191  CA  ALA B  43      10.928  -8.053   3.670  1.00 21.26           C  
ATOM   2192  C   ALA B  43      12.395  -8.352   3.791  1.00 22.31           C  
ATOM   2193  O   ALA B  43      12.888  -9.502   3.845  1.00 20.79           O  
ATOM   2194  CB  ALA B  43      10.475  -7.916   2.222  1.00 22.87           C  
ATOM   2195  N   MET B  44      13.125  -7.297   3.936  1.00 20.23           N  
ATOM   2196  CA  MET B  44      14.593  -7.449   4.130  1.00 20.62           C  
ATOM   2197  C   MET B  44      15.015  -7.800   5.582  1.00 20.95           C  
ATOM   2198  O   MET B  44      16.222  -8.047   5.898  1.00 24.90           O  
ATOM   2199  CB  MET B  44      15.328  -6.135   3.708  1.00 20.81           C  
ATOM   2200  CG  MET B  44      15.167  -5.716   2.251  1.00 22.76           C  
ATOM   2201  SD  MET B  44      15.601  -3.960   2.025  1.00 22.52           S  
ATOM   2202  CE  MET B  44      17.370  -4.006   2.219  1.00 18.64           C  
ATOM   2203  N  AASN B  45      14.068  -7.826   6.507  0.50 21.60           N  
ATOM   2205  CA AASN B  45      14.326  -7.936   7.949  0.50 22.69           C  
ATOM   2207  C  AASN B  45      15.356  -6.859   8.382  0.50 21.35           C  
ATOM   2209  O  AASN B  45      16.184  -7.120   9.280  0.50 20.70           O  
ATOM   2211  CB AASN B  45      14.876  -9.344   8.342  0.50 24.41           C  
ATOM   2213  CG AASN B  45      14.891  -9.591   9.854  0.50 27.20           C  
ATOM   2215  OD1AASN B  45      14.005  -9.158  10.602  0.50 29.78           O  
ATOM   2217  ND2AASN B  45      15.882 -10.345  10.298  0.50 28.32           N  
ATOM   2219  N   PHE B  46      15.231  -5.654   7.787  1.00 20.19           N  
ATOM   2220  CA  PHE B  46      16.210  -4.579   8.000  1.00 18.28           C  
ATOM   2221  C   PHE B  46      16.440  -4.324   9.450  1.00 17.12           C  
ATOM   2222  O   PHE B  46      15.553  -4.248  10.246  1.00 19.21           O  
ATOM   2223  CB  PHE B  46      15.793  -3.279   7.337  1.00 16.76           C  
ATOM   2224  CG  PHE B  46      16.930  -2.301   7.247  1.00 18.23           C  
ATOM   2225  CD1 PHE B  46      17.850  -2.395   6.236  1.00 18.53           C  
ATOM   2226  CD2 PHE B  46      17.041  -1.352   8.199  1.00 17.37           C  
ATOM   2227  CE1 PHE B  46      18.895  -1.496   6.201  1.00 20.11           C  
ATOM   2228  CE2 PHE B  46      18.083  -0.421   8.154  1.00 18.92           C  
ATOM   2229  CZ  PHE B  46      19.011  -0.530   7.162  1.00 23.32           C  
ATOM   2230  N   GLU B  47      17.727  -4.431   9.872  1.00 20.80           N  
ATOM   2231  CA  GLU B  47      18.063  -4.230  11.262  1.00 21.52           C  
ATOM   2232  C   GLU B  47      17.889  -2.698  11.664  1.00 22.62           C  
ATOM   2233  O   GLU B  47      18.565  -1.839  11.081  1.00 18.02           O  
ATOM   2234  CB  GLU B  47      19.551  -4.571  11.472  1.00 22.56           C  
ATOM   2235  CG  GLU B  47      20.073  -4.228  12.854  1.00 26.17           C  
ATOM   2236  CD  GLU B  47      19.394  -4.960  13.960  1.00 27.19           C  
ATOM   2237  OE1 GLU B  47      19.479  -6.225  14.034  1.00 28.97           O  
ATOM   2238  OE2 GLU B  47      18.760  -4.262  14.779  1.00 22.48           O  
ATOM   2239  N   PRO B  48      17.021  -2.386  12.685  1.00 17.67           N  
ATOM   2240  CA  PRO B  48      16.857  -0.950  13.060  1.00 15.18           C  
ATOM   2241  C   PRO B  48      17.848  -0.417  14.112  1.00 17.91           C  
ATOM   2242  O   PRO B  48      18.008   0.792  14.333  1.00 17.76           O  
ATOM   2243  CB  PRO B  48      15.359  -0.864  13.539  1.00 17.33           C  
ATOM   2244  CG  PRO B  48      14.839  -2.231  13.241  1.00 16.47           C  
ATOM   2245  CD  PRO B  48      15.970  -3.237  13.176  1.00 17.63           C  
ATOM   2246  N   ARG B  49      18.466  -1.329  14.845  1.00 17.74           N  
ATOM   2247  CA  ARG B  49      19.257  -0.964  16.029  1.00 19.00           C  
ATOM   2248  C   ARG B  49      20.612  -0.453  15.649  1.00 20.20           C  
ATOM   2249  O   ARG B  49      21.368  -1.128  14.846  1.00 18.92           O  
ATOM   2250  CB  ARG B  49      19.435  -2.119  16.956  1.00 15.17           C  
ATOM   2251  CG  ARG B  49      18.082  -2.798  17.420  1.00 15.70           C  
ATOM   2252  CD  ARG B  49      18.318  -3.967  18.346  1.00 18.89           C  
ATOM   2253  NE  ARG B  49      17.280  -4.959  18.587  1.00 24.44           N  
ATOM   2254  CZ  ARG B  49      16.990  -5.982  17.830  1.00 24.61           C  
ATOM   2255  NH1 ARG B  49      17.499  -6.076  16.595  1.00 24.45           N  
ATOM   2256  NH2 ARG B  49      16.091  -6.861  18.293  1.00 24.92           N  
ATOM   2257  N   ALA B  50      20.944   0.678  16.206  1.00 17.76           N  
ATOM   2258  CA  ALA B  50      22.337   1.250  16.112  1.00 18.16           C  
ATOM   2259  C   ALA B  50      23.283   0.513  17.106  1.00 18.66           C  
ATOM   2260  O   ALA B  50      23.260   0.775  18.291  1.00 18.36           O  
ATOM   2261  CB  ALA B  50      22.311   2.682  16.402  1.00 17.54           C  
ATOM   2262  N   THR B  51      24.141  -0.406  16.614  1.00 20.99           N  
ATOM   2263  CA  THR B  51      24.929  -1.228  17.581  1.00 22.34           C  
ATOM   2264  C   THR B  51      26.303  -1.415  17.013  1.00 23.82           C  
ATOM   2265  O   THR B  51      26.561  -1.097  15.830  1.00 21.75           O  
ATOM   2266  CB  THR B  51      24.440  -2.652  17.802  1.00 23.66           C  
ATOM   2267  OG1 THR B  51      24.648  -3.460  16.661  1.00 22.91           O  
ATOM   2268  CG2 THR B  51      22.928  -2.700  18.132  1.00 25.88           C  
ATOM   2269  N   ASP B  52      27.168  -1.999  17.859  1.00 27.55           N  
ATOM   2270  CA  ASP B  52      28.588  -2.141  17.456  1.00 29.37           C  
ATOM   2271  C   ASP B  52      28.796  -3.187  16.392  1.00 31.57           C  
ATOM   2272  O   ASP B  52      29.871  -3.290  15.762  1.00 32.44           O  
ATOM   2273  CB  ASP B  52      29.425  -2.446  18.708  1.00 32.88           C  
ATOM   2274  CG  ASP B  52      28.983  -3.734  19.422  1.00 37.78           C  
ATOM   2275  OD1 ASP B  52      27.995  -4.414  19.046  1.00 35.24           O  
ATOM   2276  OD2 ASP B  52      29.635  -4.054  20.435  1.00 44.68           O  
ATOM   2277  N   LYS B  53      27.788  -3.983  16.133  1.00 27.47           N  
ATOM   2278  CA  LYS B  53      27.826  -4.831  14.976  1.00 27.41           C  
ATOM   2279  C   LYS B  53      27.771  -4.120  13.641  1.00 25.70           C  
ATOM   2280  O   LYS B  53      27.897  -4.769  12.604  1.00 26.93           O  
ATOM   2281  CB  LYS B  53      26.677  -5.801  15.014  1.00 27.16           C  
ATOM   2282  CG  LYS B  53      26.768  -6.713  16.223  1.00 36.53           C  
ATOM   2283  CD  LYS B  53      25.921  -7.940  16.020  1.00 41.87           C  
ATOM   2284  CE  LYS B  53      25.531  -8.613  17.339  1.00 50.83           C  
ATOM   2285  NZ  LYS B  53      26.694  -9.315  17.951  1.00 53.65           N  
ATOM   2286  N   ASP B  54      27.534  -2.804  13.636  1.00 23.25           N  
ATOM   2287  CA  ASP B  54      27.509  -2.045  12.399  1.00 21.55           C  
ATOM   2288  C   ASP B  54      28.877  -1.746  11.863  1.00 23.80           C  
ATOM   2289  O   ASP B  54      28.997  -1.214  10.741  1.00 26.36           O  
ATOM   2290  CB  ASP B  54      26.756  -0.764  12.576  1.00 23.61           C  
ATOM   2291  CG  ASP B  54      25.308  -1.045  12.800  1.00 19.89           C  
ATOM   2292  OD1 ASP B  54      24.854  -2.208  12.671  1.00 23.79           O  
ATOM   2293  OD2 ASP B  54      24.574  -0.083  13.146  1.00 23.89           O  
ATOM   2294  N   ILE B  55      29.882  -2.141  12.665  1.00 29.67           N  
ATOM   2295  CA  ILE B  55      31.290  -1.917  12.353  1.00 31.77           C  
ATOM   2296  C   ILE B  55      31.938  -3.278  12.284  1.00 34.96           C  
ATOM   2297  O   ILE B  55      31.864  -4.033  13.225  1.00 34.49           O  
ATOM   2298  CB  ILE B  55      32.020  -1.078  13.421  1.00 35.48           C  
ATOM   2299  CG1 ILE B  55      31.388   0.313  13.576  1.00 34.20           C  
ATOM   2300  CG2 ILE B  55      33.460  -0.800  13.003  1.00 35.67           C  
ATOM   2301  CD1 ILE B  55      30.270   0.355  14.599  1.00 34.71           C  
ATOM   2302  N   THR B  56      32.523  -3.606  11.132  1.00 38.13           N  
ATOM   2303  CA  THR B  56      33.173  -4.914  10.978  1.00 39.21           C  
ATOM   2304  C   THR B  56      34.624  -4.757  11.392  1.00 39.55           C  
ATOM   2305  O   THR B  56      35.265  -3.666  11.282  1.00 39.89           O  
ATOM   2306  CB  THR B  56      33.117  -5.445   9.520  1.00 37.70           C  
ATOM   2307  OG1 THR B  56      33.652  -4.450   8.658  1.00 40.10           O  
ATOM   2308  CG2 THR B  56      31.649  -5.760   9.049  1.00 34.09           C  
ATOM   2309  N   GLY B  57      35.155  -5.883  11.811  1.00 46.32           N  
ATOM   2310  CA  GLY B  57      36.540  -5.968  12.213  1.00 54.62           C  
ATOM   2311  C   GLY B  57      36.513  -5.696  13.686  1.00 56.63           C  
ATOM   2312  O   GLY B  57      35.513  -5.958  14.368  1.00 58.75           O  
ATOM   2313  N   THR B  58      37.598  -5.154  14.188  1.00 59.79           N  
ATOM   2314  CA  THR B  58      37.652  -4.859  15.600  1.00 58.09           C  
ATOM   2315  C   THR B  58      37.415  -3.341  15.697  1.00 56.70           C  
ATOM   2316  O   THR B  58      37.861  -2.557  14.839  1.00 53.88           O  
ATOM   2317  CB  THR B  58      38.970  -5.381  16.223  1.00 59.45           C  
ATOM   2318  OG1 THR B  58      40.078  -4.720  15.612  1.00 60.12           O  
ATOM   2319  CG2 THR B  58      39.109  -6.916  15.998  1.00 58.51           C  
ATOM   2320  N   LEU B  59      36.672  -2.944  16.722  1.00 53.89           N  
ATOM   2321  CA  LEU B  59      36.296  -1.543  16.944  1.00 55.42           C  
ATOM   2322  C   LEU B  59      37.537  -0.660  17.173  1.00 52.20           C  
ATOM   2323  O   LEU B  59      38.551  -1.165  17.642  1.00 60.01           O  
ATOM   2324  CB  LEU B  59      35.333  -1.480  18.149  1.00 56.18           C  
ATOM   2325  CG  LEU B  59      34.032  -2.311  17.966  1.00 55.57           C  
ATOM   2326  CD1 LEU B  59      33.357  -2.675  19.283  1.00 53.30           C  
ATOM   2327  CD2 LEU B  59      33.085  -1.552  17.050  1.00 53.06           C  
ATOM   2328  N   SER B  60      37.475   0.636  16.868  1.00 44.98           N  
ATOM   2329  CA  SER B  60      38.630   1.515  17.135  1.00 50.94           C  
ATOM   2330  C   SER B  60      38.855   1.717  18.618  1.00 54.09           C  
ATOM   2331  O   SER B  60      39.993   1.698  19.058  1.00 47.94           O  
ATOM   2332  CB  SER B  60      38.509   2.869  16.466  1.00 53.62           C  
ATOM   2333  OG  SER B  60      37.270   3.416  16.784  1.00 58.68           O  
ATOM   2334  N   ASN B  61      37.783   1.898  19.391  1.00 49.80           N  
ATOM   2335  CA  ASN B  61      37.895   1.955  20.855  1.00 53.60           C  
ATOM   2336  C   ASN B  61      36.832   1.097  21.487  1.00 54.02           C  
ATOM   2337  O   ASN B  61      35.746   1.601  21.803  1.00 57.55           O  
ATOM   2338  CB  ASN B  61      37.777   3.386  21.347  1.00 53.24           C  
ATOM   2339  CG  ASN B  61      37.832   3.506  22.872  1.00 54.32           C  
ATOM   2340  OD1 ASN B  61      37.814   2.512  23.651  1.00 53.65           O  
ATOM   2341  ND2 ASN B  61      37.888   4.759  23.312  1.00 49.37           N  
ATOM   2342  N   PRO B  62      37.143  -0.203  21.677  1.00 58.23           N  
ATOM   2343  CA  PRO B  62      36.167  -1.150  22.200  1.00 61.26           C  
ATOM   2344  C   PRO B  62      35.868  -0.939  23.677  1.00 63.76           C  
ATOM   2345  O   PRO B  62      34.884  -1.474  24.174  1.00 75.58           O  
ATOM   2346  CB  PRO B  62      36.835  -2.519  21.985  1.00 60.62           C  
ATOM   2347  CG  PRO B  62      38.305  -2.234  21.936  1.00 57.18           C  
ATOM   2348  CD  PRO B  62      38.479  -0.814  21.487  1.00 56.62           C  
ATOM   2349  N   GLU B  63      36.685  -0.150  24.366  1.00 62.13           N  
ATOM   2350  CA  GLU B  63      36.507   0.042  25.808  1.00 67.23           C  
ATOM   2351  C   GLU B  63      35.165   0.749  26.064  1.00 57.86           C  
ATOM   2352  O   GLU B  63      34.267   0.246  26.771  1.00 44.96           O  
ATOM   2353  CB  GLU B  63      37.664   0.887  26.383  1.00 79.15           C  
ATOM   2354  CG  GLU B  63      39.071   0.546  25.890  1.00 83.48           C  
ATOM   2355  CD  GLU B  63      39.426  -0.913  26.100  1.00 82.88           C  
ATOM   2356  OE1 GLU B  63      38.904  -1.773  25.361  1.00 77.36           O  
ATOM   2357  OE2 GLU B  63      40.240  -1.195  27.003  1.00 84.31           O  
ATOM   2358  N   VAL B  64      35.052   1.908  25.425  1.00 49.39           N  
ATOM   2359  CA  VAL B  64      33.905   2.779  25.531  1.00 41.97           C  
ATOM   2360  C   VAL B  64      33.356   2.975  24.099  1.00 39.48           C  
ATOM   2361  O   VAL B  64      33.991   3.625  23.255  1.00 37.76           O  
ATOM   2362  CB  VAL B  64      34.366   4.095  26.171  1.00 43.21           C  
ATOM   2363  CG1 VAL B  64      33.230   5.070  26.315  1.00 43.17           C  
ATOM   2364  CG2 VAL B  64      34.978   3.806  27.532  1.00 41.31           C  
ATOM   2365  N   PHE B  65      32.192   2.388  23.853  1.00 33.45           N  
ATOM   2366  CA  PHE B  65      31.578   2.331  22.497  1.00 31.02           C  
ATOM   2367  C   PHE B  65      30.781   3.583  22.173  1.00 33.90           C  
ATOM   2368  O   PHE B  65      29.726   3.862  22.779  1.00 31.93           O  
ATOM   2369  CB  PHE B  65      30.739   1.059  22.287  1.00 30.73           C  
ATOM   2370  CG  PHE B  65      30.104   0.984  20.927  1.00 30.10           C  
ATOM   2371  CD1 PHE B  65      30.890   0.815  19.789  1.00 34.45           C  
ATOM   2372  CD2 PHE B  65      28.706   1.130  20.761  1.00 34.02           C  
ATOM   2373  CE1 PHE B  65      30.318   0.747  18.516  1.00 29.96           C  
ATOM   2374  CE2 PHE B  65      28.144   1.109  19.490  1.00 30.73           C  
ATOM   2375  CZ  PHE B  65      28.938   0.929  18.377  1.00 32.70           C  
ATOM   2376  N   ASN B  66      31.335   4.385  21.261  1.00 33.61           N  
ATOM   2377  CA  ASN B  66      30.672   5.568  20.736  1.00 31.61           C  
ATOM   2378  C   ASN B  66      30.150   5.312  19.289  1.00 31.19           C  
ATOM   2379  O   ASN B  66      30.898   5.228  18.325  1.00 28.36           O  
ATOM   2380  CB  ASN B  66      31.648   6.712  20.755  1.00 34.42           C  
ATOM   2381  CG  ASN B  66      31.018   8.004  20.369  1.00 33.56           C  
ATOM   2382  OD1 ASN B  66      30.280   8.110  19.401  1.00 35.17           O  
ATOM   2383  ND2 ASN B  66      31.277   9.012  21.148  1.00 36.25           N  
ATOM   2384  N   TYR B  67      28.851   5.151  19.140  1.00 21.98           N  
ATOM   2385  CA  TYR B  67      28.328   4.860  17.852  1.00 22.80           C  
ATOM   2386  C   TYR B  67      28.670   5.823  16.746  1.00 22.31           C  
ATOM   2387  O   TYR B  67      29.029   5.361  15.648  1.00 24.81           O  
ATOM   2388  CB  TYR B  67      26.759   4.696  17.918  1.00 23.79           C  
ATOM   2389  CG  TYR B  67      26.175   4.117  16.645  1.00 20.68           C  
ATOM   2390  CD1 TYR B  67      26.251   2.727  16.365  1.00 22.18           C  
ATOM   2391  CD2 TYR B  67      25.567   4.928  15.699  1.00 21.62           C  
ATOM   2392  CE1 TYR B  67      25.771   2.193  15.150  1.00 23.20           C  
ATOM   2393  CE2 TYR B  67      25.078   4.413  14.512  1.00 19.68           C  
ATOM   2394  CZ  TYR B  67      25.122   3.063  14.228  1.00 21.97           C  
ATOM   2395  OH  TYR B  67      24.680   2.510  13.019  1.00 21.49           O  
ATOM   2396  N   GLY B  68      28.442   7.117  16.951  1.00 24.30           N  
ATOM   2397  CA  GLY B  68      28.632   8.164  15.925  1.00 24.88           C  
ATOM   2398  C   GLY B  68      30.097   8.143  15.444  1.00 26.28           C  
ATOM   2399  O   GLY B  68      30.385   8.079  14.246  1.00 29.15           O  
ATOM   2400  N   VAL B  69      31.015   8.110  16.402  1.00 31.51           N  
ATOM   2401  CA  VAL B  69      32.455   8.098  16.095  1.00 28.55           C  
ATOM   2402  C   VAL B  69      32.888   6.836  15.392  1.00 30.06           C  
ATOM   2403  O   VAL B  69      33.645   6.886  14.407  1.00 35.48           O  
ATOM   2404  CB  VAL B  69      33.302   8.331  17.404  1.00 29.74           C  
ATOM   2405  CG1 VAL B  69      34.740   7.804  17.197  1.00 32.43           C  
ATOM   2406  CG2 VAL B  69      33.237   9.814  17.801  1.00 31.52           C  
ATOM   2407  N   GLU B  70      32.441   5.700  15.879  1.00 25.91           N  
ATOM   2408  CA  GLU B  70      32.848   4.451  15.306  1.00 29.51           C  
ATOM   2409  C   GLU B  70      32.329   4.300  13.894  1.00 29.47           C  
ATOM   2410  O   GLU B  70      33.033   3.814  13.013  1.00 29.31           O  
ATOM   2411  CB  GLU B  70      32.441   3.236  16.111  1.00 29.95           C  
ATOM   2412  CG  GLU B  70      33.074   3.146  17.495  1.00 32.70           C  
ATOM   2413  CD  GLU B  70      34.464   2.524  17.505  1.00 44.63           C  
ATOM   2414  OE1 GLU B  70      34.860   1.880  16.483  1.00 48.32           O  
ATOM   2415  OE2 GLU B  70      35.150   2.669  18.562  1.00 38.92           O  
ATOM   2416  N   THR B  71      31.053   4.625  13.675  1.00 30.88           N  
ATOM   2417  CA  THR B  71      30.518   4.559  12.330  1.00 29.34           C  
ATOM   2418  C   THR B  71      31.190   5.531  11.339  1.00 27.55           C  
ATOM   2419  O   THR B  71      31.364   5.152  10.149  1.00 26.48           O  
ATOM   2420  CB  THR B  71      28.987   4.702  12.356  1.00 25.46           C  
ATOM   2421  OG1 THR B  71      28.554   5.981  12.864  1.00 25.68           O  
ATOM   2422  CG2 THR B  71      28.420   3.478  13.066  1.00 24.96           C  
ATOM   2423  N   HIS B  72      31.569   6.733  11.815  1.00 30.32           N  
ATOM   2424  CA  HIS B  72      32.236   7.796  10.998  1.00 33.14           C  
ATOM   2425  C   HIS B  72      33.527   7.190  10.496  1.00 37.28           C  
ATOM   2426  O   HIS B  72      33.862   7.264   9.311  1.00 33.24           O  
ATOM   2427  CB  HIS B  72      32.609   9.026  11.833  1.00 33.57           C  
ATOM   2428  CG  HIS B  72      33.150  10.193  11.036  1.00 31.73           C  
ATOM   2429  ND1 HIS B  72      33.525  11.366  11.633  1.00 34.24           N  
ATOM   2430  CD2 HIS B  72      33.337  10.382   9.704  1.00 33.28           C  
ATOM   2431  CE1 HIS B  72      33.917  12.236  10.716  1.00 35.95           C  
ATOM   2432  NE2 HIS B  72      33.810  11.661   9.533  1.00 36.57           N  
ATOM   2433  N  AGLU B  73      34.230   6.566  11.429  0.50 37.33           N  
ATOM   2435  CA AGLU B  73      35.550   6.029  11.191  0.50 38.28           C  
ATOM   2437  C  AGLU B  73      35.513   4.741  10.391  0.50 35.90           C  
ATOM   2439  O  AGLU B  73      36.442   4.445   9.625  0.50 37.61           O  
ATOM   2441  CB AGLU B  73      36.219   5.790  12.549  0.50 39.60           C  
ATOM   2443  CG AGLU B  73      36.731   7.075  13.143  0.50 40.32           C  
ATOM   2445  CD AGLU B  73      37.692   7.735  12.183  0.50 39.90           C  
ATOM   2447  OE1AGLU B  73      38.142   7.057  11.224  0.50 39.71           O  
ATOM   2449  OE2AGLU B  73      37.960   8.923  12.366  0.50 42.73           O  
ATOM   2451  N   ALA B  74      34.456   3.952  10.560  1.00 32.13           N  
ATOM   2452  CA  ALA B  74      34.269   2.768   9.740  1.00 32.20           C  
ATOM   2453  C   ALA B  74      33.947   3.170   8.300  1.00 32.57           C  
ATOM   2454  O   ALA B  74      34.367   2.482   7.394  1.00 31.76           O  
ATOM   2455  CB  ALA B  74      33.162   1.885  10.282  1.00 32.78           C  
ATOM   2456  N   TYR B  75      33.192   4.270   8.108  1.00 28.88           N  
ATOM   2457  CA  TYR B  75      32.774   4.715   6.760  1.00 28.63           C  
ATOM   2458  C   TYR B  75      34.071   5.122   6.024  1.00 31.69           C  
ATOM   2459  O   TYR B  75      34.293   4.675   4.923  1.00 34.04           O  
ATOM   2460  CB  TYR B  75      31.776   5.886   6.793  1.00 29.27           C  
ATOM   2461  CG  TYR B  75      31.505   6.367   5.399  1.00 26.46           C  
ATOM   2462  CD1 TYR B  75      30.672   5.652   4.538  1.00 24.20           C  
ATOM   2463  CD2 TYR B  75      32.204   7.464   4.879  1.00 27.45           C  
ATOM   2464  CE1 TYR B  75      30.492   6.030   3.203  1.00 27.60           C  
ATOM   2465  CE2 TYR B  75      32.056   7.847   3.556  1.00 28.80           C  
ATOM   2466  CZ  TYR B  75      31.187   7.144   2.725  1.00 31.97           C  
ATOM   2467  OH  TYR B  75      31.034   7.610   1.448  1.00 37.70           O  
ATOM   2468  N   LYS B  76      34.908   5.931   6.668  1.00 39.90           N  
ATOM   2469  CA  LYS B  76      36.214   6.369   6.095  1.00 44.13           C  
ATOM   2470  C   LYS B  76      37.184   5.210   5.850  1.00 43.46           C  
ATOM   2471  O   LYS B  76      37.891   5.219   4.852  1.00 45.74           O  
ATOM   2472  CB  LYS B  76      36.844   7.436   6.988  1.00 44.20           C  
ATOM   2473  CG  LYS B  76      36.033   8.724   6.964  1.00 49.70           C  
ATOM   2474  CD  LYS B  76      36.642   9.831   7.813  1.00 50.82           C  
ATOM   2475  CE  LYS B  76      36.852   9.403   9.253  1.00 54.22           C  
ATOM   2476  NZ  LYS B  76      37.617  10.447   9.963  1.00 55.15           N  
ATOM   2477  N   GLN B  77      37.202   4.215   6.727  1.00 43.64           N  
ATOM   2478  CA  GLN B  77      38.058   3.019   6.589  1.00 44.20           C  
ATOM   2479  C   GLN B  77      37.382   1.847   5.898  1.00 41.79           C  
ATOM   2480  O   GLN B  77      37.913   0.739   5.921  1.00 44.38           O  
ATOM   2481  CB  GLN B  77      38.586   2.565   7.978  1.00 45.59           C  
ATOM   2482  CG  GLN B  77      39.526   3.586   8.616  1.00 51.96           C  
ATOM   2483  CD  GLN B  77      40.597   4.061   7.620  1.00 52.37           C  
ATOM   2484  OE1 GLN B  77      41.289   3.243   6.999  1.00 49.42           O  
ATOM   2485  NE2 GLN B  77      40.696   5.374   7.424  1.00 51.79           N  
ATOM   2486  N   ARG B  78      36.242   2.089   5.249  1.00 39.16           N  
ATOM   2487  CA  ARG B  78      35.443   1.038   4.580  1.00 39.20           C  
ATOM   2488  C   ARG B  78      35.156  -0.222   5.422  1.00 42.62           C  
ATOM   2489  O   ARG B  78      35.160  -1.359   4.901  1.00 41.77           O  
ATOM   2490  CB  ARG B  78      36.104   0.671   3.220  1.00 46.44           C  
ATOM   2491  CG  ARG B  78      36.383   1.881   2.305  1.00 53.14           C  
ATOM   2492  CD  ARG B  78      36.857   1.495   0.885  1.00 64.56           C  
ATOM   2493  NE  ARG B  78      38.172   0.806   0.829  1.00 76.05           N  
ATOM   2494  CZ  ARG B  78      39.332   1.295   0.340  1.00 72.19           C  
ATOM   2495  NH1 ARG B  78      39.427   2.523  -0.174  1.00 67.87           N  
ATOM   2496  NH2 ARG B  78      40.422   0.522   0.358  1.00 66.38           N  
ATOM   2497  N   SER B  79      34.838  -0.034   6.714  1.00 37.50           N  
ATOM   2498  CA  SER B  79      34.503  -1.161   7.611  1.00 37.46           C  
ATOM   2499  C   SER B  79      33.049  -1.212   8.158  1.00 35.95           C  
ATOM   2500  O   SER B  79      32.786  -1.809   9.211  1.00 31.78           O  
ATOM   2501  CB  SER B  79      35.454  -1.162   8.819  1.00 37.58           C  
ATOM   2502  OG  SER B  79      36.765  -1.174   8.355  1.00 47.58           O  
ATOM   2503  N   LEU B  80      32.117  -0.586   7.462  1.00 36.62           N  
ATOM   2504  CA  LEU B  80      30.713  -0.713   7.848  1.00 28.90           C  
ATOM   2505  C   LEU B  80      30.156  -2.038   7.423  1.00 30.29           C  
ATOM   2506  O   LEU B  80      30.565  -2.624   6.412  1.00 32.53           O  
ATOM   2507  CB  LEU B  80      29.856   0.405   7.192  1.00 31.94           C  
ATOM   2508  CG  LEU B  80      30.032   1.777   7.771  1.00 28.66           C  
ATOM   2509  CD1 LEU B  80      29.494   2.859   6.843  1.00 31.82           C  
ATOM   2510  CD2 LEU B  80      29.452   1.815   9.211  1.00 28.74           C  
ATOM   2511  N   ALA B  81      29.145  -2.488   8.150  1.00 26.52           N  
ATOM   2512  CA  ALA B  81      28.412  -3.655   7.809  1.00 27.42           C  
ATOM   2513  C   ALA B  81      27.870  -3.471   6.444  1.00 26.27           C  
ATOM   2514  O   ALA B  81      27.675  -2.328   6.016  1.00 25.90           O  
ATOM   2515  CB  ALA B  81      27.290  -3.839   8.789  1.00 28.86           C  
ATOM   2516  N   SER B  82      27.743  -4.578   5.745  1.00 28.16           N  
ATOM   2517  CA  SER B  82      27.372  -4.654   4.355  1.00 28.76           C  
ATOM   2518  C   SER B  82      25.850  -4.315   4.152  1.00 26.46           C  
ATOM   2519  O   SER B  82      25.469  -3.802   3.098  1.00 25.11           O  
ATOM   2520  CB  SER B  82      27.639  -6.060   3.825  1.00 31.40           C  
ATOM   2521  OG  SER B  82      26.641  -6.965   4.281  1.00 39.28           O  
ATOM   2522  N   ASP B  83      25.014  -4.528   5.166  1.00 29.14           N  
ATOM   2523  CA  ASP B  83      23.606  -4.043   5.006  1.00 29.09           C  
ATOM   2524  C   ASP B  83      23.530  -2.522   4.874  1.00 27.48           C  
ATOM   2525  O   ASP B  83      22.847  -2.020   3.978  1.00 26.00           O  
ATOM   2526  CB  ASP B  83      22.624  -4.584   6.046  1.00 28.47           C  
ATOM   2527  CG  ASP B  83      22.935  -4.104   7.457  1.00 34.88           C  
ATOM   2528  OD1 ASP B  83      24.109  -3.746   7.757  1.00 34.55           O  
ATOM   2529  OD2 ASP B  83      21.996  -4.080   8.279  1.00 30.08           O  
ATOM   2530  N   ILE B  84      24.340  -1.816   5.648  1.00 23.64           N  
ATOM   2531  CA  ILE B  84      24.453  -0.379   5.590  1.00 25.24           C  
ATOM   2532  C   ILE B  84      25.119   0.037   4.268  1.00 22.14           C  
ATOM   2533  O   ILE B  84      24.659   0.939   3.518  1.00 19.64           O  
ATOM   2534  CB  ILE B  84      25.291   0.168   6.763  1.00 24.13           C  
ATOM   2535  CG1 ILE B  84      24.605  -0.155   8.104  1.00 26.14           C  
ATOM   2536  CG2 ILE B  84      25.581   1.634   6.620  1.00 24.42           C  
ATOM   2537  CD1 ILE B  84      25.330   0.197   9.376  1.00 24.89           C  
ATOM   2538  N   THR B  85      26.252  -0.575   3.930  1.00 25.90           N  
ATOM   2539  CA  THR B  85      26.880  -0.160   2.685  1.00 26.34           C  
ATOM   2540  C   THR B  85      26.080  -0.397   1.414  1.00 21.59           C  
ATOM   2541  O   THR B  85      26.144   0.403   0.519  1.00 22.07           O  
ATOM   2542  CB  THR B  85      28.356  -0.687   2.526  1.00 27.43           C  
ATOM   2543  OG1 THR B  85      28.349  -2.071   2.601  1.00 32.92           O  
ATOM   2544  CG2 THR B  85      29.252  -0.158   3.644  1.00 32.43           C  
ATOM   2545  N   ASP B  86      25.186  -1.398   1.394  1.00 20.65           N  
ATOM   2546  CA  ASP B  86      24.312  -1.666   0.311  1.00 21.83           C  
ATOM   2547  C   ASP B  86      23.276  -0.544   0.117  1.00 21.76           C  
ATOM   2548  O   ASP B  86      22.998  -0.107  -1.008  1.00 20.20           O  
ATOM   2549  CB  ASP B  86      23.535  -3.012   0.553  1.00 21.28           C  
ATOM   2550  CG  ASP B  86      24.428  -4.284   0.349  1.00 25.27           C  
ATOM   2551  OD1 ASP B  86      25.533  -4.125  -0.183  1.00 29.61           O  
ATOM   2552  OD2 ASP B  86      24.041  -5.375   0.743  1.00 27.03           O  
ATOM   2553  N   GLU B  87      22.772  -0.122   1.285  1.00 21.19           N  
ATOM   2554  CA  GLU B  87      21.854   0.999   1.272  1.00 22.03           C  
ATOM   2555  C   GLU B  87      22.549   2.275   0.809  1.00 18.72           C  
ATOM   2556  O   GLU B  87      22.030   3.016  -0.003  1.00 20.41           O  
ATOM   2557  CB  GLU B  87      21.139   1.149   2.618  1.00 20.91           C  
ATOM   2558  CG  GLU B  87      20.254   0.025   3.003  1.00 21.32           C  
ATOM   2559  CD  GLU B  87      19.327  -0.370   1.905  1.00 21.50           C  
ATOM   2560  OE1 GLU B  87      18.420   0.475   1.557  1.00 23.12           O  
ATOM   2561  OE2 GLU B  87      19.388  -1.527   1.425  1.00 23.30           O  
ATOM   2562  N   GLN B  88      23.758   2.530   1.271  1.00 21.33           N  
ATOM   2563  CA  GLN B  88      24.483   3.696   0.864  1.00 19.28           C  
ATOM   2564  C   GLN B  88      24.810   3.751  -0.640  1.00 17.54           C  
ATOM   2565  O   GLN B  88      24.785   4.836  -1.262  1.00 21.82           O  
ATOM   2566  CB  GLN B  88      25.791   3.809   1.676  1.00 22.27           C  
ATOM   2567  CG  GLN B  88      25.562   4.084   3.149  1.00 23.17           C  
ATOM   2568  CD  GLN B  88      26.841   4.159   3.970  1.00 26.13           C  
ATOM   2569  OE1 GLN B  88      27.919   3.574   3.591  1.00 26.76           O  
ATOM   2570  NE2 GLN B  88      26.741   4.834   5.118  1.00 24.06           N  
ATOM   2571  N   LYS B  89      25.128   2.605  -1.233  1.00 21.50           N  
ATOM   2572  CA  LYS B  89      25.291   2.533  -2.665  1.00 23.23           C  
ATOM   2573  C   LYS B  89      23.967   2.849  -3.371  1.00 20.98           C  
ATOM   2574  O   LYS B  89      23.971   3.535  -4.328  1.00 24.41           O  
ATOM   2575  CB  LYS B  89      25.794   1.170  -3.100  1.00 28.17           C  
ATOM   2576  CG  LYS B  89      25.983   1.092  -4.622  1.00 36.21           C  
ATOM   2577  CD  LYS B  89      26.378  -0.320  -5.056  1.00 41.87           C  
ATOM   2578  CE  LYS B  89      26.824  -0.394  -6.506  1.00 44.79           C  
ATOM   2579  NZ  LYS B  89      27.709  -1.588  -6.648  1.00 47.55           N  
ATOM   2580  N   LYS B  90      22.813   2.380  -2.880  1.00 22.76           N  
ATOM   2581  CA  LYS B  90      21.600   2.796  -3.562  1.00 21.19           C  
ATOM   2582  C   LYS B  90      21.263   4.319  -3.476  1.00 20.73           C  
ATOM   2583  O   LYS B  90      20.789   4.896  -4.445  1.00 23.02           O  
ATOM   2584  CB  LYS B  90      20.398   2.032  -3.018  1.00 21.80           C  
ATOM   2585  CG  LYS B  90      20.506   0.496  -3.128  1.00 24.57           C  
ATOM   2586  CD  LYS B  90      19.475  -0.169  -2.173  1.00 23.77           C  
ATOM   2587  CE  LYS B  90      19.722  -1.669  -1.939  1.00 24.24           C  
ATOM   2588  NZ  LYS B  90      18.810  -2.324  -0.944  1.00 21.85           N  
ATOM   2589  N   VAL B  91      21.520   4.904  -2.306  1.00 19.86           N  
ATOM   2590  CA  VAL B  91      21.371   6.302  -2.088  1.00 21.14           C  
ATOM   2591  C   VAL B  91      22.373   7.091  -2.948  1.00 21.27           C  
ATOM   2592  O   VAL B  91      22.006   8.016  -3.617  1.00 19.48           O  
ATOM   2593  CB  VAL B  91      21.495   6.692  -0.615  1.00 21.62           C  
ATOM   2594  CG1 VAL B  91      21.376   8.183  -0.483  1.00 18.55           C  
ATOM   2595  CG2 VAL B  91      20.368   6.031   0.219  1.00 21.09           C  
ATOM   2596  N   ARG B  92      23.628   6.637  -2.962  1.00 23.74           N  
ATOM   2597  CA  ARG B  92      24.661   7.336  -3.738  1.00 25.76           C  
ATOM   2598  C   ARG B  92      24.274   7.451  -5.255  1.00 24.19           C  
ATOM   2599  O   ARG B  92      24.397   8.511  -5.845  1.00 24.22           O  
ATOM   2600  CB  ARG B  92      25.988   6.598  -3.567  1.00 26.52           C  
ATOM   2601  CG  ARG B  92      27.154   7.239  -4.330  1.00 33.07           C  
ATOM   2602  CD  ARG B  92      28.435   6.458  -4.121  1.00 31.90           C  
ATOM   2603  NE  ARG B  92      28.913   6.531  -2.735  1.00 35.49           N  
ATOM   2604  CZ  ARG B  92      28.901   5.530  -1.846  1.00 39.70           C  
ATOM   2605  NH1 ARG B  92      28.475   4.309  -2.193  1.00 34.25           N  
ATOM   2606  NH2 ARG B  92      29.340   5.757  -0.596  1.00 40.24           N  
ATOM   2607  N   GLU B  93      23.687   6.399  -5.803  1.00 21.02           N  
ATOM   2608  CA  GLU B  93      23.326   6.297  -7.169  1.00 22.59           C  
ATOM   2609  C   GLU B  93      22.003   7.034  -7.478  1.00 22.65           C  
ATOM   2610  O   GLU B  93      21.804   7.526  -8.577  1.00 25.88           O  
ATOM   2611  CB  GLU B  93      23.169   4.806  -7.520  1.00 27.50           C  
ATOM   2612  CG  GLU B  93      24.527   4.109  -7.565  1.00 28.99           C  
ATOM   2613  CD  GLU B  93      24.479   2.591  -7.769  1.00 41.84           C  
ATOM   2614  OE1 GLU B  93      23.365   2.014  -7.745  1.00 42.36           O  
ATOM   2615  OE2 GLU B  93      25.561   1.935  -7.957  1.00 40.60           O  
ATOM   2616  N   ALA B  94      21.122   7.134  -6.500  1.00 22.66           N  
ATOM   2617  CA  ALA B  94      19.856   7.750  -6.726  1.00 24.42           C  
ATOM   2618  C   ALA B  94      19.953   9.274  -6.925  1.00 24.92           C  
ATOM   2619  O   ALA B  94      20.746   9.962  -6.207  1.00 21.58           O  
ATOM   2620  CB  ALA B  94      18.906   7.432  -5.559  1.00 19.59           C  
ATOM   2621  N   ASP B  95      19.065   9.781  -7.803  1.00 22.47           N  
ATOM   2622  CA  ASP B  95      18.755  11.205  -7.982  1.00 23.71           C  
ATOM   2623  C   ASP B  95      17.592  11.667  -7.108  1.00 21.31           C  
ATOM   2624  O   ASP B  95      17.543  12.858  -6.735  1.00 23.66           O  
ATOM   2625  CB  ASP B  95      18.376  11.511  -9.436  1.00 23.56           C  
ATOM   2626  CG  ASP B  95      19.555  11.202 -10.377  1.00 29.55           C  
ATOM   2627  OD1 ASP B  95      20.683  11.737 -10.086  1.00 28.18           O  
ATOM   2628  OD2 ASP B  95      19.421  10.352 -11.279  1.00 26.27           O  
ATOM   2629  N   LEU B  96      16.673  10.743  -6.800  1.00 21.06           N  
ATOM   2630  CA  LEU B  96      15.562  10.964  -5.960  1.00 22.20           C  
ATOM   2631  C   LEU B  96      15.403   9.752  -5.016  1.00 18.95           C  
ATOM   2632  O   LEU B  96      15.473   8.595  -5.462  1.00 16.02           O  
ATOM   2633  CB  LEU B  96      14.328  11.061  -6.832  1.00 20.29           C  
ATOM   2634  CG  LEU B  96      12.887  11.024  -6.251  1.00 21.15           C  
ATOM   2635  CD1 LEU B  96      12.741  12.168  -5.284  1.00 23.74           C  
ATOM   2636  CD2 LEU B  96      11.745  10.909  -7.246  1.00 25.66           C  
ATOM   2637  N   VAL B  97      15.133  10.064  -3.756  1.00 18.67           N  
ATOM   2638  CA  VAL B  97      14.732   9.056  -2.742  1.00 18.76           C  
ATOM   2639  C   VAL B  97      13.326   9.366  -2.258  1.00 18.57           C  
ATOM   2640  O   VAL B  97      13.053  10.448  -1.714  1.00 18.60           O  
ATOM   2641  CB  VAL B  97      15.721   8.955  -1.643  1.00 20.58           C  
ATOM   2642  CG1 VAL B  97      15.333   7.903  -0.657  1.00 23.03           C  
ATOM   2643  CG2 VAL B  97      17.147   8.822  -2.203  1.00 20.30           C  
ATOM   2644  N   ILE B  98      12.391   8.436  -2.516  1.00 16.60           N  
ATOM   2645  CA  ILE B  98      11.042   8.545  -2.023  1.00 19.31           C  
ATOM   2646  C   ILE B  98      10.910   7.575  -0.838  1.00 21.03           C  
ATOM   2647  O   ILE B  98      11.384   6.413  -0.875  1.00 19.52           O  
ATOM   2648  CB  ILE B  98      10.111   8.042  -3.051  1.00 15.20           C  
ATOM   2649  CG1 ILE B  98      10.195   8.803  -4.352  1.00 17.30           C  
ATOM   2650  CG2 ILE B  98       8.600   7.879  -2.537  1.00 16.20           C  
ATOM   2651  CD1 ILE B  98       9.218   8.283  -5.469  1.00 21.17           C  
ATOM   2652  N   PHE B  99      10.274   8.047   0.222  1.00 17.36           N  
ATOM   2653  CA  PHE B  99      10.033   7.256   1.419  1.00 14.99           C  
ATOM   2654  C   PHE B  99       8.563   7.031   1.433  1.00 17.64           C  
ATOM   2655  O   PHE B  99       7.942   8.030   1.431  1.00 17.92           O  
ATOM   2656  CB  PHE B  99      10.586   8.001   2.723  1.00 19.06           C  
ATOM   2657  CG  PHE B  99      12.071   8.260   2.718  1.00 19.39           C  
ATOM   2658  CD1 PHE B  99      12.663   9.395   2.102  1.00 19.93           C  
ATOM   2659  CD2 PHE B  99      12.867   7.388   3.290  1.00 16.76           C  
ATOM   2660  CE1 PHE B  99      14.036   9.578   2.088  1.00 19.72           C  
ATOM   2661  CE2 PHE B  99      14.256   7.598   3.360  1.00 16.81           C  
ATOM   2662  CZ  PHE B  99      14.797   8.671   2.734  1.00 18.63           C  
ATOM   2663  N   GLN B 100       8.167   5.790   1.492  1.00 15.24           N  
ATOM   2664  CA  GLN B 100       6.713   5.382   1.441  1.00 13.94           C  
ATOM   2665  C   GLN B 100       6.484   4.701   2.744  1.00 16.56           C  
ATOM   2666  O   GLN B 100       6.963   3.607   3.021  1.00 17.70           O  
ATOM   2667  CB  GLN B 100       6.496   4.583   0.249  1.00 15.62           C  
ATOM   2668  CG  GLN B 100       5.036   4.023   0.302  1.00 15.39           C  
ATOM   2669  CD  GLN B 100       4.109   5.254   0.083  1.00 17.62           C  
ATOM   2670  OE1 GLN B 100       4.241   5.933  -0.961  1.00 20.73           O  
ATOM   2671  NE2 GLN B 100       3.210   5.590   1.052  1.00 19.73           N  
ATOM   2672  N   PHE B 101       5.677   5.348   3.582  1.00 17.13           N  
ATOM   2673  CA  PHE B 101       5.395   4.792   4.885  1.00 18.19           C  
ATOM   2674  C   PHE B 101       4.027   5.237   5.529  1.00 18.15           C  
ATOM   2675  O   PHE B 101       3.482   6.320   5.202  1.00 19.34           O  
ATOM   2676  CB  PHE B 101       6.544   5.152   5.808  1.00 18.45           C  
ATOM   2677  CG  PHE B 101       6.724   6.607   6.048  1.00 15.05           C  
ATOM   2678  CD1 PHE B 101       7.511   7.362   5.186  1.00 15.99           C  
ATOM   2679  CD2 PHE B 101       6.081   7.276   7.143  1.00 14.38           C  
ATOM   2680  CE1 PHE B 101       7.714   8.688   5.406  1.00 17.24           C  
ATOM   2681  CE2 PHE B 101       6.332   8.630   7.345  1.00 16.76           C  
ATOM   2682  CZ  PHE B 101       7.146   9.313   6.493  1.00 16.94           C  
ATOM   2683  N   PRO B 102       3.518   4.397   6.424  1.00 20.15           N  
ATOM   2684  CA  PRO B 102       2.466   4.832   7.320  1.00 19.36           C  
ATOM   2685  C   PRO B 102       3.000   5.656   8.485  1.00 21.57           C  
ATOM   2686  O   PRO B 102       4.070   5.367   9.022  1.00 19.25           O  
ATOM   2687  CB  PRO B 102       1.879   3.547   7.825  1.00 18.61           C  
ATOM   2688  CG  PRO B 102       2.982   2.530   7.790  1.00 18.96           C  
ATOM   2689  CD  PRO B 102       3.902   3.010   6.700  1.00 19.65           C  
ATOM   2690  N   LEU B 103       2.389   6.768   8.778  1.00 19.59           N  
ATOM   2691  CA  LEU B 103       2.772   7.600   9.934  1.00 18.86           C  
ATOM   2692  C   LEU B 103       2.545   6.788  11.211  1.00 19.08           C  
ATOM   2693  O   LEU B 103       1.415   6.185  11.418  1.00 19.09           O  
ATOM   2694  CB  LEU B 103       1.918   8.878   9.935  1.00 19.70           C  
ATOM   2695  CG  LEU B 103       2.323   9.903  10.923  1.00 21.74           C  
ATOM   2696  CD1 LEU B 103       3.623  10.531  10.552  1.00 23.17           C  
ATOM   2697  CD2 LEU B 103       1.173  10.971  11.104  1.00 19.84           C  
ATOM   2698  N   TYR B 104       3.587   6.574  11.964  1.00 18.36           N  
ATOM   2699  CA  TYR B 104       3.578   5.939  13.261  1.00 16.45           C  
ATOM   2700  C   TYR B 104       4.048   6.901  14.296  1.00 19.22           C  
ATOM   2701  O   TYR B 104       5.246   7.388  14.255  1.00 19.13           O  
ATOM   2702  CB  TYR B 104       4.548   4.684  13.349  1.00 17.16           C  
ATOM   2703  CG  TYR B 104       4.107   3.375  12.781  1.00 18.04           C  
ATOM   2704  CD1 TYR B 104       2.963   3.233  11.955  1.00 19.46           C  
ATOM   2705  CD2 TYR B 104       4.828   2.231  13.084  1.00 20.46           C  
ATOM   2706  CE1 TYR B 104       2.617   1.969  11.467  1.00 18.72           C  
ATOM   2707  CE2 TYR B 104       4.474   0.997  12.609  1.00 21.21           C  
ATOM   2708  CZ  TYR B 104       3.426   0.854  11.734  1.00 22.06           C  
ATOM   2709  OH  TYR B 104       3.147  -0.440  11.371  1.00 22.78           O  
ATOM   2710  N   TRP B 105       3.177   7.316  15.198  1.00 19.68           N  
ATOM   2711  CA  TRP B 105       3.473   8.232  16.272  1.00 16.54           C  
ATOM   2712  C   TRP B 105       4.131   9.487  15.744  1.00 19.59           C  
ATOM   2713  O   TRP B 105       5.173   9.890  16.221  1.00 16.65           O  
ATOM   2714  CB  TRP B 105       4.318   7.500  17.392  1.00 17.23           C  
ATOM   2715  CG  TRP B 105       3.616   6.401  18.109  1.00 19.66           C  
ATOM   2716  CD1 TRP B 105       4.040   5.133  18.342  1.00 18.64           C  
ATOM   2717  CD2 TRP B 105       2.382   6.551  18.807  1.00 21.84           C  
ATOM   2718  NE1 TRP B 105       3.058   4.420  19.019  1.00 22.03           N  
ATOM   2719  CE2 TRP B 105       2.073   5.313  19.389  1.00 21.37           C  
ATOM   2720  CE3 TRP B 105       1.503   7.647  19.009  1.00 19.89           C  
ATOM   2721  CZ2 TRP B 105       0.883   5.093  20.125  1.00 24.00           C  
ATOM   2722  CZ3 TRP B 105       0.280   7.411  19.757  1.00 23.34           C  
ATOM   2723  CH2 TRP B 105       0.030   6.154  20.318  1.00 23.36           C  
ATOM   2724  N   PHE B 106       3.420  10.156  14.804  1.00 20.70           N  
ATOM   2725  CA  PHE B 106       3.789  11.375  14.220  1.00 18.76           C  
ATOM   2726  C   PHE B 106       5.232  11.336  13.585  1.00 18.89           C  
ATOM   2727  O   PHE B 106       5.872  12.377  13.406  1.00 20.81           O  
ATOM   2728  CB  PHE B 106       3.755  12.548  15.211  1.00 17.97           C  
ATOM   2729  CG  PHE B 106       2.345  13.162  15.453  1.00 18.54           C  
ATOM   2730  CD1 PHE B 106       1.239  12.415  15.266  1.00 24.03           C  
ATOM   2731  CD2 PHE B 106       2.267  14.417  15.844  1.00 22.88           C  
ATOM   2732  CE1 PHE B 106       0.005  12.985  15.502  1.00 21.72           C  
ATOM   2733  CE2 PHE B 106       1.050  15.034  16.123  1.00 21.31           C  
ATOM   2734  CZ  PHE B 106      -0.066  14.285  15.923  1.00 23.22           C  
ATOM   2735  N   SER B 107       5.631  10.131  13.192  1.00 17.83           N  
ATOM   2736  CA  SER B 107       6.961   9.962  12.631  1.00 20.55           C  
ATOM   2737  C   SER B 107       6.965   8.723  11.719  1.00 18.17           C  
ATOM   2738  O   SER B 107       5.979   8.123  11.287  1.00 18.32           O  
ATOM   2739  CB  SER B 107       7.971   9.918  13.785  1.00 21.07           C  
ATOM   2740  OG  SER B 107       9.377   9.674  13.349  1.00 18.29           O  
ATOM   2741  N   VAL B 108       8.119   8.267  11.348  1.00 14.03           N  
ATOM   2742  CA  VAL B 108       8.301   7.012  10.676  1.00 18.44           C  
ATOM   2743  C   VAL B 108       8.329   5.740  11.607  1.00 14.50           C  
ATOM   2744  O   VAL B 108       8.694   5.803  12.776  1.00 14.29           O  
ATOM   2745  CB  VAL B 108       9.629   6.981   9.822  1.00 15.27           C  
ATOM   2746  CG1 VAL B 108       9.628   7.942   8.660  1.00 16.66           C  
ATOM   2747  CG2 VAL B 108      10.899   7.132  10.713  1.00 18.04           C  
ATOM   2748  N   PRO B 109       7.895   4.573  11.041  1.00 15.77           N  
ATOM   2749  CA  PRO B 109       7.977   3.276  11.686  1.00 12.61           C  
ATOM   2750  C   PRO B 109       9.421   3.064  12.118  1.00 14.54           C  
ATOM   2751  O   PRO B 109      10.176   3.562  11.382  1.00 16.67           O  
ATOM   2752  CB  PRO B 109       7.507   2.283  10.631  1.00 16.48           C  
ATOM   2753  CG  PRO B 109       6.544   3.140   9.743  1.00 17.19           C  
ATOM   2754  CD  PRO B 109       7.285   4.493   9.695  1.00 17.99           C  
ATOM   2755  N   ALA B 110       9.579   2.569  13.301  1.00 14.69           N  
ATOM   2756  CA  ALA B 110      10.955   2.189  13.770  1.00 14.87           C  
ATOM   2757  C   ALA B 110      11.795   1.551  12.754  1.00 17.84           C  
ATOM   2758  O   ALA B 110      13.002   1.898  12.708  1.00 14.11           O  
ATOM   2759  CB  ALA B 110      10.888   1.405  15.020  1.00 14.41           C  
ATOM   2760  N   ILE B 111      11.368   0.583  11.943  1.00 15.49           N  
ATOM   2761  CA  ILE B 111      12.324  -0.023  10.939  1.00 18.01           C  
ATOM   2762  C   ILE B 111      12.884   1.065  10.021  1.00 17.98           C  
ATOM   2763  O   ILE B 111      14.010   0.995   9.672  1.00 17.88           O  
ATOM   2764  CB  ILE B 111      11.685  -1.205  10.182  1.00 17.63           C  
ATOM   2765  CG1 ILE B 111      12.737  -2.104   9.501  1.00 16.99           C  
ATOM   2766  CG2 ILE B 111      10.565  -0.720   9.295  1.00 18.08           C  
ATOM   2767  CD1 ILE B 111      12.188  -3.404   8.948  1.00 16.40           C  
ATOM   2768  N   LEU B 112      12.072   2.052   9.603  1.00 14.93           N  
ATOM   2769  CA  LEU B 112      12.486   3.146   8.741  1.00 17.02           C  
ATOM   2770  C   LEU B 112      13.391   4.137   9.503  1.00 14.43           C  
ATOM   2771  O   LEU B 112      14.368   4.698   8.984  1.00 15.37           O  
ATOM   2772  CB  LEU B 112      11.297   3.813   8.019  1.00 16.89           C  
ATOM   2773  CG  LEU B 112      11.605   4.995   7.163  1.00 17.08           C  
ATOM   2774  CD1 LEU B 112      12.733   4.795   6.169  1.00 18.12           C  
ATOM   2775  CD2 LEU B 112      10.366   5.439   6.399  1.00 19.01           C  
ATOM   2776  N   LYS B 113      13.071   4.298  10.762  1.00 15.50           N  
ATOM   2777  CA  LYS B 113      13.829   5.163  11.602  1.00 12.82           C  
ATOM   2778  C   LYS B 113      15.237   4.577  11.690  1.00 13.69           C  
ATOM   2779  O   LYS B 113      16.161   5.288  11.640  1.00 15.88           O  
ATOM   2780  CB  LYS B 113      13.244   5.388  12.981  1.00 18.44           C  
ATOM   2781  CG  LYS B 113      14.117   6.296  13.834  1.00 15.23           C  
ATOM   2782  CD  LYS B 113      14.221   7.672  13.188  1.00 15.72           C  
ATOM   2783  CE  LYS B 113      14.644   8.792  14.127  1.00 18.32           C  
ATOM   2784  NZ  LYS B 113      15.822   8.586  14.949  1.00 19.01           N  
ATOM   2785  N   GLY B 114      15.336   3.276  11.791  1.00 15.30           N  
ATOM   2786  CA  GLY B 114      16.648   2.625  11.850  1.00 14.30           C  
ATOM   2787  C   GLY B 114      17.465   2.727  10.582  1.00 13.38           C  
ATOM   2788  O   GLY B 114      18.674   2.779  10.622  1.00 15.58           O  
ATOM   2789  N   TRP B 115      16.794   2.733   9.457  1.00 14.69           N  
ATOM   2790  CA  TRP B 115      17.418   3.013   8.181  1.00 15.14           C  
ATOM   2791  C   TRP B 115      17.960   4.392   8.199  1.00 18.98           C  
ATOM   2792  O   TRP B 115      19.103   4.600   7.941  1.00 16.18           O  
ATOM   2793  CB  TRP B 115      16.456   2.843   7.035  1.00 15.96           C  
ATOM   2794  CG  TRP B 115      16.973   2.979   5.641  1.00 17.16           C  
ATOM   2795  CD1 TRP B 115      17.226   1.974   4.727  1.00 14.69           C  
ATOM   2796  CD2 TRP B 115      17.293   4.203   4.921  1.00 16.85           C  
ATOM   2797  NE1 TRP B 115      17.650   2.471   3.568  1.00 16.95           N  
ATOM   2798  CE2 TRP B 115      17.717   3.798   3.611  1.00 16.40           C  
ATOM   2799  CE3 TRP B 115      17.267   5.535   5.225  1.00 16.96           C  
ATOM   2800  CZ2 TRP B 115      18.107   4.713   2.660  1.00 17.22           C  
ATOM   2801  CZ3 TRP B 115      17.653   6.437   4.257  1.00 14.05           C  
ATOM   2802  CH2 TRP B 115      18.054   6.035   3.011  1.00 15.50           C  
ATOM   2803  N  AMET B 116      17.199   5.411   8.572  0.50 15.82           N  
ATOM   2805  CA AMET B 116      17.765   6.760   8.764  0.50 16.39           C  
ATOM   2807  C  AMET B 116      18.977   6.747   9.670  0.50 17.34           C  
ATOM   2809  O  AMET B 116      20.072   7.293   9.305  0.50 16.21           O  
ATOM   2811  CB AMET B 116      16.654   7.680   9.331  0.50 15.69           C  
ATOM   2813  CG AMET B 116      15.835   8.271   8.232  0.50 14.68           C  
ATOM   2815  SD AMET B 116      14.157   8.613   8.658  0.50 16.14           S  
ATOM   2817  CE AMET B 116      13.552   8.849   7.033  0.50 14.50           C  
ATOM   2819  N   ASP B 117      18.832   6.119  10.820  1.00 16.57           N  
ATOM   2820  CA  ASP B 117      19.808   6.190  11.877  1.00 18.37           C  
ATOM   2821  C   ASP B 117      21.111   5.577  11.412  1.00 17.52           C  
ATOM   2822  O   ASP B 117      22.152   6.097  11.716  1.00 19.69           O  
ATOM   2823  CB  ASP B 117      19.382   5.426  13.129  1.00 17.93           C  
ATOM   2824  CG  ASP B 117      18.219   6.076  13.894  1.00 13.91           C  
ATOM   2825  OD1 ASP B 117      17.827   7.175  13.590  1.00 16.04           O  
ATOM   2826  OD2 ASP B 117      17.785   5.450  14.812  1.00 15.86           O  
ATOM   2827  N   ARG B 118      21.025   4.463  10.708  1.00 15.06           N  
ATOM   2828  CA  ARG B 118      22.215   3.654  10.414  1.00 15.35           C  
ATOM   2829  C   ARG B 118      22.839   3.949   9.060  1.00 17.83           C  
ATOM   2830  O   ARG B 118      24.044   3.857   8.922  1.00 19.26           O  
ATOM   2831  CB  ARG B 118      21.919   2.143  10.506  1.00 18.62           C  
ATOM   2832  CG  ARG B 118      21.530   1.624  11.862  1.00 18.26           C  
ATOM   2833  CD  ARG B 118      21.005   0.204  11.861  1.00 20.92           C  
ATOM   2834  NE  ARG B 118      22.054  -0.745  11.607  1.00 19.82           N  
ATOM   2835  CZ  ARG B 118      22.067  -1.585  10.595  1.00 22.51           C  
ATOM   2836  NH1 ARG B 118      21.073  -1.638   9.747  1.00 25.81           N  
ATOM   2837  NH2 ARG B 118      23.084  -2.396  10.433  1.00 24.68           N  
ATOM   2838  N   VAL B 119      22.039   4.260   8.072  1.00 16.98           N  
ATOM   2839  CA  VAL B 119      22.513   4.535   6.737  1.00 18.43           C  
ATOM   2840  C   VAL B 119      23.073   5.924   6.599  1.00 22.45           C  
ATOM   2841  O   VAL B 119      24.077   6.110   5.964  1.00 23.31           O  
ATOM   2842  CB  VAL B 119      21.399   4.394   5.715  1.00 19.61           C  
ATOM   2843  CG1 VAL B 119      21.892   4.672   4.324  1.00 23.85           C  
ATOM   2844  CG2 VAL B 119      20.828   3.013   5.760  1.00 19.35           C  
ATOM   2845  N   LEU B 120      22.387   6.890   7.171  1.00 17.91           N  
ATOM   2846  CA  LEU B 120      22.834   8.295   7.044  1.00 20.44           C  
ATOM   2847  C   LEU B 120      23.982   8.695   7.986  1.00 23.75           C  
ATOM   2848  O   LEU B 120      23.843   9.623   8.764  1.00 23.11           O  
ATOM   2849  CB  LEU B 120      21.627   9.276   7.189  1.00 21.94           C  
ATOM   2850  CG  LEU B 120      20.501   8.944   6.227  1.00 19.15           C  
ATOM   2851  CD1 LEU B 120      19.236   9.759   6.587  1.00 19.91           C  
ATOM   2852  CD2 LEU B 120      20.876   9.001   4.767  1.00 17.85           C  
ATOM   2853  N   CYS B 121      25.174   8.039   7.885  1.00 22.61           N  
ATOM   2854  CA  CYS B 121      26.213   8.247   8.882  1.00 24.88           C  
ATOM   2855  C   CYS B 121      27.123   9.358   8.452  1.00 21.72           C  
ATOM   2856  O   CYS B 121      27.121   9.726   7.276  1.00 22.71           O  
ATOM   2857  CB  CYS B 121      26.983   6.994   9.103  1.00 22.43           C  
ATOM   2858  SG  CYS B 121      28.111   6.522   7.726  1.00 28.00           S  
ATOM   2859  N   GLN B 122      27.888   9.880   9.426  1.00 25.61           N  
ATOM   2860  CA  GLN B 122      28.803  10.954   9.178  1.00 26.66           C  
ATOM   2861  C   GLN B 122      29.897  10.449   8.249  1.00 25.12           C  
ATOM   2862  O   GLN B 122      30.279   9.298   8.308  1.00 24.88           O  
ATOM   2863  CB  GLN B 122      29.429  11.452  10.487  1.00 27.23           C  
ATOM   2864  CG  GLN B 122      30.270  12.706  10.274  1.00 27.01           C  
ATOM   2865  CD  GLN B 122      30.584  13.487  11.519  1.00 30.97           C  
ATOM   2866  OE1 GLN B 122      30.079  13.230  12.607  1.00 27.22           O  
ATOM   2867  NE2 GLN B 122      31.434  14.484  11.352  1.00 27.80           N  
ATOM   2868  N   GLY B 123      30.339  11.326   7.344  1.00 28.16           N  
ATOM   2869  CA  GLY B 123      31.221  10.892   6.234  1.00 29.60           C  
ATOM   2870  C   GLY B 123      30.422  10.563   4.979  1.00 30.18           C  
ATOM   2871  O   GLY B 123      30.878  10.780   3.842  1.00 27.52           O  
ATOM   2872  N   PHE B 124      29.219   9.968   5.136  1.00 25.48           N  
ATOM   2873  CA  PHE B 124      28.487   9.591   3.964  1.00 23.58           C  
ATOM   2874  C   PHE B 124      27.472  10.662   3.665  1.00 22.17           C  
ATOM   2875  O   PHE B 124      27.364  11.138   2.536  1.00 24.55           O  
ATOM   2876  CB  PHE B 124      27.804   8.216   4.169  1.00 26.21           C  
ATOM   2877  CG  PHE B 124      26.812   7.859   3.088  1.00 25.33           C  
ATOM   2878  CD1 PHE B 124      27.220   7.634   1.798  1.00 25.15           C  
ATOM   2879  CD2 PHE B 124      25.425   7.861   3.346  1.00 25.89           C  
ATOM   2880  CE1 PHE B 124      26.334   7.341   0.782  1.00 22.69           C  
ATOM   2881  CE2 PHE B 124      24.566   7.599   2.338  1.00 21.55           C  
ATOM   2882  CZ  PHE B 124      24.957   7.334   1.046  1.00 23.44           C  
ATOM   2883  N   ALA B 125      26.670  11.007   4.678  1.00 24.20           N  
ATOM   2884  CA  ALA B 125      25.525  11.859   4.428  1.00 22.30           C  
ATOM   2885  C   ALA B 125      25.731  13.313   4.818  1.00 23.80           C  
ATOM   2886  O   ALA B 125      25.068  14.257   4.319  1.00 29.90           O  
ATOM   2887  CB  ALA B 125      24.319  11.256   5.137  1.00 22.04           C  
ATOM   2888  N   PHE B 126      26.731  13.528   5.662  1.00 25.14           N  
ATOM   2889  CA  PHE B 126      26.998  14.859   6.159  1.00 26.12           C  
ATOM   2890  C   PHE B 126      28.352  14.776   6.796  1.00 24.76           C  
ATOM   2891  O   PHE B 126      28.935  13.723   7.102  1.00 29.25           O  
ATOM   2892  CB  PHE B 126      25.987  15.349   7.200  1.00 26.79           C  
ATOM   2893  CG  PHE B 126      26.173  14.649   8.512  1.00 28.84           C  
ATOM   2894  CD1 PHE B 126      25.588  13.392   8.757  1.00 28.67           C  
ATOM   2895  CD2 PHE B 126      27.027  15.201   9.496  1.00 27.71           C  
ATOM   2896  CE1 PHE B 126      25.837  12.720   9.933  1.00 30.78           C  
ATOM   2897  CE2 PHE B 126      27.213  14.531  10.675  1.00 30.24           C  
ATOM   2898  CZ  PHE B 126      26.667  13.280  10.864  1.00 30.87           C  
ATOM   2899  N   ASP B 127      28.905  15.969   6.948  1.00 29.31           N  
ATOM   2900  CA  ASP B 127      30.109  16.141   7.687  1.00 30.71           C  
ATOM   2901  C   ASP B 127      30.122  17.570   8.256  1.00 27.34           C  
ATOM   2902  O   ASP B 127      29.176  18.389   8.083  1.00 27.53           O  
ATOM   2903  CB  ASP B 127      31.311  15.927   6.764  1.00 31.07           C  
ATOM   2904  CG  ASP B 127      32.488  15.410   7.471  1.00 34.79           C  
ATOM   2905  OD1 ASP B 127      32.649  15.563   8.720  1.00 42.41           O  
ATOM   2906  OD2 ASP B 127      33.353  14.906   6.748  1.00 40.51           O  
ATOM   2907  N   ILE B 128      31.212  17.888   8.942  1.00 30.29           N  
ATOM   2908  CA  ILE B 128      31.482  19.262   9.375  1.00 33.02           C  
ATOM   2909  C   ILE B 128      32.532  19.715   8.400  1.00 31.93           C  
ATOM   2910  O   ILE B 128      33.645  19.221   8.456  1.00 36.04           O  
ATOM   2911  CB  ILE B 128      32.141  19.353  10.768  1.00 37.22           C  
ATOM   2912  CG1 ILE B 128      31.384  18.474  11.780  1.00 40.01           C  
ATOM   2913  CG2 ILE B 128      32.252  20.824  11.206  1.00 37.81           C  
ATOM   2914  CD1 ILE B 128      29.869  18.592  11.675  1.00 38.92           C  
ATOM   2915  N   PRO B 129      32.193  20.541   7.417  1.00 28.15           N  
ATOM   2916  CA  PRO B 129      31.066  21.478   7.328  1.00 28.41           C  
ATOM   2917  C   PRO B 129      29.857  21.176   6.451  1.00 28.67           C  
ATOM   2918  O   PRO B 129      28.963  21.990   6.362  1.00 41.81           O  
ATOM   2919  CB  PRO B 129      31.700  22.638   6.633  1.00 30.13           C  
ATOM   2920  CG  PRO B 129      32.617  21.976   5.705  1.00 30.23           C  
ATOM   2921  CD  PRO B 129      33.289  20.955   6.546  1.00 31.25           C  
ATOM   2922  N   GLY B 130      29.827  20.056   5.811  1.00 29.52           N  
ATOM   2923  CA  GLY B 130      28.761  19.722   4.850  1.00 30.90           C  
ATOM   2924  C   GLY B 130      27.483  19.282   5.546  1.00 27.95           C  
ATOM   2925  O   GLY B 130      27.305  18.087   5.757  1.00 30.39           O  
ATOM   2926  N   PHE B 131      26.626  20.218   5.877  1.00 26.67           N  
ATOM   2927  CA  PHE B 131      25.284  19.909   6.354  1.00 26.92           C  
ATOM   2928  C   PHE B 131      24.305  20.996   6.030  1.00 28.87           C  
ATOM   2929  O   PHE B 131      24.681  22.064   5.643  1.00 30.37           O  
ATOM   2930  CB  PHE B 131      25.259  19.542   7.829  1.00 27.38           C  
ATOM   2931  CG  PHE B 131      25.709  20.637   8.725  1.00 28.38           C  
ATOM   2932  CD1 PHE B 131      24.825  21.565   9.171  1.00 28.84           C  
ATOM   2933  CD2 PHE B 131      27.009  20.747   9.085  1.00 26.36           C  
ATOM   2934  CE1 PHE B 131      25.212  22.567   9.998  1.00 30.23           C  
ATOM   2935  CE2 PHE B 131      27.417  21.754   9.908  1.00 27.50           C  
ATOM   2936  CZ  PHE B 131      26.516  22.679  10.356  1.00 30.12           C  
ATOM   2937  N   TYR B 132      23.041  20.700   6.203  1.00 24.32           N  
ATOM   2938  CA  TYR B 132      21.975  21.497   5.648  1.00 27.06           C  
ATOM   2939  C   TYR B 132      22.229  21.767   4.158  1.00 28.25           C  
ATOM   2940  O   TYR B 132      22.518  20.874   3.469  1.00 27.60           O  
ATOM   2941  CB  TYR B 132      21.677  22.738   6.468  1.00 27.44           C  
ATOM   2942  CG  TYR B 132      20.958  22.434   7.745  1.00 28.52           C  
ATOM   2943  CD1 TYR B 132      19.772  21.777   7.735  1.00 27.60           C  
ATOM   2944  CD2 TYR B 132      21.491  22.744   8.952  1.00 27.47           C  
ATOM   2945  CE1 TYR B 132      19.124  21.471   8.883  1.00 24.87           C  
ATOM   2946  CE2 TYR B 132      20.838  22.434  10.099  1.00 28.06           C  
ATOM   2947  CZ  TYR B 132      19.646  21.789  10.045  1.00 28.14           C  
ATOM   2948  OH  TYR B 132      18.994  21.492  11.174  1.00 30.73           O  
ATOM   2949  N   ASP B 133      22.162  23.005   3.684  1.00 30.99           N  
ATOM   2950  CA  ASP B 133      22.357  23.276   2.250  1.00 32.99           C  
ATOM   2951  C   ASP B 133      23.585  22.629   1.706  1.00 28.02           C  
ATOM   2952  O   ASP B 133      23.576  22.232   0.585  1.00 36.61           O  
ATOM   2953  CB  ASP B 133      22.274  24.765   1.861  1.00 33.16           C  
ATOM   2954  CG  ASP B 133      20.872  25.335   1.994  1.00 37.74           C  
ATOM   2955  OD1 ASP B 133      20.029  24.630   2.497  1.00 38.00           O  
ATOM   2956  OD2 ASP B 133      20.604  26.498   1.616  1.00 37.85           O  
ATOM   2957  N   SER B 134      24.622  22.478   2.507  1.00 30.52           N  
ATOM   2958  CA  SER B 134      25.815  21.806   2.030  1.00 27.95           C  
ATOM   2959  C   SER B 134      25.943  20.331   2.426  1.00 30.85           C  
ATOM   2960  O   SER B 134      26.994  19.786   2.362  1.00 26.24           O  
ATOM   2961  CB  SER B 134      27.084  22.558   2.420  1.00 36.38           C  
ATOM   2962  OG  SER B 134      27.068  22.901   3.755  1.00 35.87           O  
ATOM   2963  N   GLY B 135      24.845  19.691   2.816  1.00 29.83           N  
ATOM   2964  CA  GLY B 135      25.009  18.258   3.197  1.00 27.80           C  
ATOM   2965  C   GLY B 135      25.563  17.428   2.046  1.00 27.50           C  
ATOM   2966  O   GLY B 135      25.431  17.819   0.863  1.00 29.65           O  
ATOM   2967  N   LEU B 136      26.206  16.319   2.387  1.00 28.98           N  
ATOM   2968  CA  LEU B 136      26.926  15.464   1.443  1.00 26.76           C  
ATOM   2969  C   LEU B 136      26.073  14.808   0.373  1.00 30.42           C  
ATOM   2970  O   LEU B 136      26.600  14.315  -0.612  1.00 30.97           O  
ATOM   2971  CB  LEU B 136      27.756  14.443   2.141  1.00 29.64           C  
ATOM   2972  CG  LEU B 136      28.844  15.088   2.997  1.00 29.76           C  
ATOM   2973  CD1 LEU B 136      29.748  13.973   3.419  1.00 29.23           C  
ATOM   2974  CD2 LEU B 136      29.534  16.235   2.262  1.00 31.36           C  
ATOM   2975  N   LEU B 137      24.753  14.862   0.540  1.00 29.82           N  
ATOM   2976  CA  LEU B 137      23.800  14.331  -0.484  1.00 27.36           C  
ATOM   2977  C   LEU B 137      23.178  15.450  -1.311  1.00 29.66           C  
ATOM   2978  O   LEU B 137      22.114  15.290  -1.950  1.00 28.67           O  
ATOM   2979  CB  LEU B 137      22.737  13.422   0.183  1.00 27.69           C  
ATOM   2980  CG  LEU B 137      23.329  12.299   0.969  1.00 25.73           C  
ATOM   2981  CD1 LEU B 137      22.156  11.481   1.576  1.00 27.07           C  
ATOM   2982  CD2 LEU B 137      24.315  11.375   0.282  1.00 23.25           C  
ATOM   2983  N   GLN B 138      23.819  16.637  -1.291  1.00 27.06           N  
ATOM   2984  CA  GLN B 138      23.278  17.783  -2.074  1.00 30.23           C  
ATOM   2985  C   GLN B 138      23.214  17.394  -3.543  1.00 28.28           C  
ATOM   2986  O   GLN B 138      24.048  16.653  -4.039  1.00 29.43           O  
ATOM   2987  CB  GLN B 138      24.151  19.047  -1.934  1.00 29.94           C  
ATOM   2988  CG  GLN B 138      25.560  18.803  -2.359  1.00 38.02           C  
ATOM   2989  CD  GLN B 138      26.439  19.951  -1.887  1.00 44.03           C  
ATOM   2990  OE1 GLN B 138      26.153  21.109  -2.181  1.00 46.99           O  
ATOM   2991  NE2 GLN B 138      27.477  19.628  -1.095  1.00 44.48           N  
ATOM   2992  N   GLY B 139      22.196  17.860  -4.220  1.00 28.70           N  
ATOM   2993  CA  GLY B 139      22.016  17.510  -5.635  1.00 29.11           C  
ATOM   2994  C   GLY B 139      20.953  16.420  -5.789  1.00 31.04           C  
ATOM   2995  O   GLY B 139      20.434  16.161  -6.910  1.00 36.02           O  
ATOM   2996  N   LYS B 140      20.691  15.718  -4.689  1.00 28.17           N  
ATOM   2997  CA  LYS B 140      19.547  14.720  -4.653  1.00 24.03           C  
ATOM   2998  C   LYS B 140      18.316  15.327  -4.147  1.00 26.95           C  
ATOM   2999  O   LYS B 140      18.361  16.267  -3.361  1.00 30.12           O  
ATOM   3000  CB  LYS B 140      19.951  13.548  -3.757  1.00 26.36           C  
ATOM   3001  CG  LYS B 140      21.278  12.898  -4.094  1.00 28.36           C  
ATOM   3002  CD  LYS B 140      21.565  11.679  -3.238  1.00 27.69           C  
ATOM   3003  CE  LYS B 140      22.849  10.986  -3.558  1.00 29.43           C  
ATOM   3004  NZ  LYS B 140      22.808  10.683  -4.979  1.00 27.91           N  
ATOM   3005  N   LEU B 141      17.189  14.726  -4.540  1.00 20.64           N  
ATOM   3006  CA  LEU B 141      15.865  15.072  -4.096  1.00 22.50           C  
ATOM   3007  C   LEU B 141      15.363  13.989  -3.139  1.00 21.90           C  
ATOM   3008  O   LEU B 141      15.802  12.842  -3.250  1.00 21.78           O  
ATOM   3009  CB  LEU B 141      14.906  15.152  -5.269  1.00 25.40           C  
ATOM   3010  CG  LEU B 141      15.281  16.171  -6.353  1.00 29.16           C  
ATOM   3011  CD1 LEU B 141      14.369  15.949  -7.545  1.00 29.43           C  
ATOM   3012  CD2 LEU B 141      15.231  17.604  -5.824  1.00 27.22           C  
ATOM   3013  N   ALA B 142      14.560  14.378  -2.207  1.00 20.90           N  
ATOM   3014  CA  ALA B 142      13.884  13.441  -1.285  1.00 17.29           C  
ATOM   3015  C   ALA B 142      12.446  13.832  -1.200  1.00 19.75           C  
ATOM   3016  O   ALA B 142      12.110  14.994  -1.276  1.00 20.32           O  
ATOM   3017  CB  ALA B 142      14.428  13.432   0.078  1.00 15.62           C  
ATOM   3018  N   LEU B 143      11.564  12.840  -1.053  1.00 19.28           N  
ATOM   3019  CA  LEU B 143      10.116  13.073  -0.957  1.00 20.14           C  
ATOM   3020  C   LEU B 143       9.546  12.099   0.061  1.00 20.04           C  
ATOM   3021  O   LEU B 143       9.863  10.910  -0.019  1.00 18.27           O  
ATOM   3022  CB  LEU B 143       9.442  12.848  -2.324  1.00 19.65           C  
ATOM   3023  CG  LEU B 143       7.931  13.218  -2.552  1.00 22.49           C  
ATOM   3024  CD1 LEU B 143       7.670  13.289  -4.061  1.00 21.62           C  
ATOM   3025  CD2 LEU B 143       6.968  12.300  -1.870  1.00 24.92           C  
ATOM   3026  N   LEU B 144       8.738  12.562   1.027  1.00 20.24           N  
ATOM   3027  CA  LEU B 144       8.042  11.711   1.933  1.00 18.16           C  
ATOM   3028  C   LEU B 144       6.627  11.494   1.499  1.00 20.21           C  
ATOM   3029  O   LEU B 144       5.876  12.546   1.305  1.00 19.54           O  
ATOM   3030  CB  LEU B 144       8.052  12.311   3.321  1.00 20.60           C  
ATOM   3031  CG  LEU B 144       9.345  12.777   3.929  1.00 20.20           C  
ATOM   3032  CD1 LEU B 144       9.121  13.605   5.213  1.00 23.45           C  
ATOM   3033  CD2 LEU B 144      10.258  11.575   4.226  1.00 21.77           C  
ATOM   3034  N   SER B 145       6.305  10.210   1.291  1.00 17.46           N  
ATOM   3035  CA  SER B 145       4.914   9.832   0.900  1.00 17.86           C  
ATOM   3036  C   SER B 145       4.373   9.120   2.083  1.00 17.37           C  
ATOM   3037  O   SER B 145       4.705   7.999   2.328  1.00 18.23           O  
ATOM   3038  CB  SER B 145       4.874   8.991  -0.429  1.00 16.39           C  
ATOM   3039  OG  SER B 145       3.477   8.592  -0.692  1.00 17.78           O  
ATOM   3040  N   VAL B 146       3.376   9.737   2.761  1.00 20.28           N  
ATOM   3041  CA  VAL B 146       3.034   9.409   4.109  1.00 19.38           C  
ATOM   3042  C   VAL B 146       1.575   9.133   4.108  1.00 22.92           C  
ATOM   3043  O   VAL B 146       0.914   9.864   3.428  1.00 25.13           O  
ATOM   3044  CB  VAL B 146       3.131  10.563   5.094  1.00 23.61           C  
ATOM   3045  CG1 VAL B 146       2.926  10.076   6.503  1.00 23.85           C  
ATOM   3046  CG2 VAL B 146       4.400  11.319   4.947  1.00 25.92           C  
ATOM   3047  N   THR B 147       1.146   8.072   4.766  1.00 22.45           N  
ATOM   3048  CA  THR B 147      -0.275   7.866   4.940  1.00 23.37           C  
ATOM   3049  C   THR B 147      -0.594   8.087   6.420  1.00 23.00           C  
ATOM   3050  O   THR B 147       0.206   7.731   7.290  1.00 27.06           O  
ATOM   3051  CB  THR B 147      -0.719   6.435   4.488  1.00 26.38           C  
ATOM   3052  OG1 THR B 147      -0.129   5.402   5.286  1.00 23.30           O  
ATOM   3053  CG2 THR B 147      -0.364   6.110   2.988  1.00 24.18           C  
ATOM   3054  N   THR B 148      -1.855   8.411   6.725  1.00 22.58           N  
ATOM   3055  CA  THR B 148      -2.250   8.662   8.112  1.00 23.78           C  
ATOM   3056  C   THR B 148      -3.497   7.910   8.547  1.00 27.49           C  
ATOM   3057  O   THR B 148      -4.253   7.288   7.726  1.00 28.46           O  
ATOM   3058  CB  THR B 148      -2.533  10.134   8.371  1.00 25.51           C  
ATOM   3059  OG1 THR B 148      -3.728  10.574   7.656  1.00 29.91           O  
ATOM   3060  CG2 THR B 148      -1.394  11.011   7.974  1.00 27.11           C  
ATOM   3061  N   GLY B 149      -3.679   7.902   9.851  1.00 26.13           N  
ATOM   3062  CA  GLY B 149      -4.883   7.271  10.451  1.00 30.44           C  
ATOM   3063  C   GLY B 149      -5.843   8.439  10.579  1.00 29.42           C  
ATOM   3064  O   GLY B 149      -7.057   8.304  10.287  1.00 34.64           O  
ATOM   3065  N   GLY B 150      -5.317   9.595  10.967  1.00 32.51           N  
ATOM   3066  CA  GLY B 150      -6.102  10.783  11.180  1.00 33.41           C  
ATOM   3067  C   GLY B 150      -6.413  11.621   9.934  1.00 39.94           C  
ATOM   3068  O   GLY B 150      -5.675  11.600   8.921  1.00 28.71           O  
ATOM   3069  N   THR B 151      -7.544  12.347   9.998  1.00 35.92           N  
ATOM   3070  CA  THR B 151      -8.024  13.114   8.835  1.00 34.66           C  
ATOM   3071  C   THR B 151      -7.295  14.415   8.606  1.00 32.66           C  
ATOM   3072  O   THR B 151      -6.659  14.974   9.505  1.00 32.87           O  
ATOM   3073  CB  THR B 151      -9.504  13.542   8.973  1.00 35.66           C  
ATOM   3074  OG1 THR B 151      -9.615  14.510  10.036  1.00 38.29           O  
ATOM   3075  CG2 THR B 151     -10.399  12.354   9.214  1.00 33.18           C  
ATOM   3076  N   ALA B 152      -7.461  14.979   7.403  1.00 30.76           N  
ATOM   3077  CA  ALA B 152      -6.885  16.266   7.134  1.00 31.75           C  
ATOM   3078  C   ALA B 152      -7.337  17.371   8.097  1.00 33.92           C  
ATOM   3079  O   ALA B 152      -6.548  18.236   8.371  1.00 32.10           O  
ATOM   3080  CB  ALA B 152      -7.122  16.690   5.678  1.00 34.40           C  
ATOM   3081  N   GLU B 153      -8.622  17.373   8.516  1.00 39.73           N  
ATOM   3082  CA  GLU B 153      -9.190  18.356   9.458  1.00 43.64           C  
ATOM   3083  C   GLU B 153      -8.463  18.297  10.812  1.00 40.54           C  
ATOM   3084  O   GLU B 153      -8.070  19.352  11.347  1.00 40.84           O  
ATOM   3085  CB  GLU B 153     -10.717  18.108   9.660  1.00 50.40           C  
ATOM   3086  CG  GLU B 153     -11.515  19.206  10.410  1.00 65.68           C  
ATOM   3087  CD  GLU B 153     -12.526  20.056   9.543  1.00 76.41           C  
ATOM   3088  OE1 GLU B 153     -13.342  19.513   8.733  1.00 72.72           O  
ATOM   3089  OE2 GLU B 153     -12.545  21.312   9.706  1.00 75.23           O  
ATOM   3090  N   MET B 154      -8.256  17.063  11.309  1.00 42.71           N  
ATOM   3091  CA  MET B 154      -7.383  16.782  12.503  1.00 37.38           C  
ATOM   3092  C   MET B 154      -6.008  17.400  12.319  1.00 35.01           C  
ATOM   3093  O   MET B 154      -5.465  18.052  13.215  1.00 33.58           O  
ATOM   3094  CB  MET B 154      -7.255  15.299  12.762  1.00 37.57           C  
ATOM   3095  CG  MET B 154      -8.464  14.652  13.305  1.00 34.37           C  
ATOM   3096  SD  MET B 154      -8.653  12.887  13.278  1.00 37.82           S  
ATOM   3097  CE  MET B 154     -10.417  12.852  13.698  1.00 42.00           C  
ATOM   3098  N   TYR B 155      -5.441  17.230  11.132  1.00 31.37           N  
ATOM   3099  CA  TYR B 155      -4.124  17.736  10.893  1.00 32.31           C  
ATOM   3100  C   TYR B 155      -4.138  19.188  10.425  1.00 33.87           C  
ATOM   3101  O   TYR B 155      -3.559  19.528   9.417  1.00 28.56           O  
ATOM   3102  CB  TYR B 155      -3.324  16.787   9.932  1.00 27.64           C  
ATOM   3103  CG  TYR B 155      -2.850  15.501  10.603  1.00 28.67           C  
ATOM   3104  CD1 TYR B 155      -1.741  15.534  11.461  1.00 30.86           C  
ATOM   3105  CD2 TYR B 155      -3.496  14.277  10.396  1.00 28.28           C  
ATOM   3106  CE1 TYR B 155      -1.303  14.397  12.089  1.00 25.58           C  
ATOM   3107  CE2 TYR B 155      -3.057  13.123  11.017  1.00 28.43           C  
ATOM   3108  CZ  TYR B 155      -1.970  13.191  11.872  1.00 26.43           C  
ATOM   3109  OH  TYR B 155      -1.556  12.005  12.472  1.00 25.50           O  
ATOM   3110  N   THR B 156      -4.772  20.079  11.203  1.00 42.24           N  
ATOM   3111  CA  THR B 156      -4.669  21.531  10.983  1.00 41.35           C  
ATOM   3112  C   THR B 156      -4.139  22.280  12.202  1.00 41.71           C  
ATOM   3113  O   THR B 156      -4.078  21.747  13.297  1.00 40.28           O  
ATOM   3114  CB  THR B 156      -6.028  22.151  10.597  1.00 43.42           C  
ATOM   3115  OG1 THR B 156      -7.032  21.622  11.476  1.00 42.86           O  
ATOM   3116  CG2 THR B 156      -6.384  21.772   9.139  1.00 44.63           C  
ATOM   3117  N   LYS B 157      -3.712  23.511  11.959  1.00 45.88           N  
ATOM   3118  CA  LYS B 157      -3.131  24.416  12.969  1.00 48.50           C  
ATOM   3119  C   LYS B 157      -3.876  24.410  14.314  1.00 46.06           C  
ATOM   3120  O   LYS B 157      -3.235  24.474  15.354  1.00 43.97           O  
ATOM   3121  CB  LYS B 157      -3.114  25.852  12.446  1.00 54.03           C  
ATOM   3122  CG  LYS B 157      -2.532  26.044  11.054  1.00 61.77           C  
ATOM   3123  CD  LYS B 157      -1.040  26.354  11.072  1.00 60.45           C  
ATOM   3124  CE  LYS B 157      -0.659  27.033   9.769  1.00 61.53           C  
ATOM   3125  NZ  LYS B 157       0.782  27.417   9.743  1.00 68.11           N  
ATOM   3126  N   THR B 158      -5.208  24.317  14.275  1.00 44.84           N  
ATOM   3127  CA  THR B 158      -6.022  24.180  15.482  1.00 48.11           C  
ATOM   3128  C   THR B 158      -6.856  22.908  15.601  1.00 44.25           C  
ATOM   3129  O   THR B 158      -7.718  22.831  16.471  1.00 49.27           O  
ATOM   3130  CB  THR B 158      -6.978  25.384  15.608  1.00 52.45           C  
ATOM   3131  OG1 THR B 158      -8.030  25.255  14.645  1.00 47.91           O  
ATOM   3132  CG2 THR B 158      -6.198  26.707  15.378  1.00 50.20           C  
ATOM   3133  N   GLY B 159      -6.632  21.891  14.754  1.00 34.31           N  
ATOM   3134  CA  GLY B 159      -7.305  20.632  14.909  1.00 27.56           C  
ATOM   3135  C   GLY B 159      -6.563  19.792  16.001  1.00 29.43           C  
ATOM   3136  O   GLY B 159      -5.526  20.196  16.478  1.00 27.67           O  
ATOM   3137  N   VAL B 160      -7.104  18.673  16.414  1.00 27.21           N  
ATOM   3138  CA  VAL B 160      -6.522  17.950  17.577  1.00 31.17           C  
ATOM   3139  C   VAL B 160      -5.098  17.518  17.300  1.00 31.61           C  
ATOM   3140  O   VAL B 160      -4.298  17.361  18.250  1.00 31.86           O  
ATOM   3141  CB  VAL B 160      -7.264  16.689  17.993  1.00 29.51           C  
ATOM   3142  CG1 VAL B 160      -8.615  16.977  18.617  1.00 34.84           C  
ATOM   3143  CG2 VAL B 160      -7.313  15.646  16.898  1.00 32.39           C  
ATOM   3144  N   ASN B 161      -4.752  17.305  16.024  1.00 29.99           N  
ATOM   3145  CA  ASN B 161      -3.355  16.811  15.731  1.00 30.05           C  
ATOM   3146  C   ASN B 161      -2.394  17.863  15.352  1.00 33.78           C  
ATOM   3147  O   ASN B 161      -1.210  17.576  15.228  1.00 26.26           O  
ATOM   3148  CB  ASN B 161      -3.319  15.698  14.678  1.00 29.98           C  
ATOM   3149  CG  ASN B 161      -4.009  14.428  15.138  1.00 27.81           C  
ATOM   3150  OD1 ASN B 161      -4.164  14.195  16.356  1.00 31.50           O  
ATOM   3151  ND2 ASN B 161      -4.397  13.585  14.199  1.00 26.16           N  
ATOM   3152  N   GLY B 162      -2.854  19.086  15.093  1.00 29.34           N  
ATOM   3153  CA  GLY B 162      -1.953  20.135  14.677  1.00 25.02           C  
ATOM   3154  C   GLY B 162      -1.697  20.064  13.157  1.00 26.21           C  
ATOM   3155  O   GLY B 162      -2.060  19.050  12.517  1.00 27.96           O  
ATOM   3156  N   ASP B 163      -0.993  21.081  12.608  1.00 32.15           N  
ATOM   3157  CA  ASP B 163      -0.705  21.148  11.169  1.00 31.21           C  
ATOM   3158  C   ASP B 163       0.263  19.984  10.792  1.00 30.98           C  
ATOM   3159  O   ASP B 163       1.280  19.754  11.508  1.00 29.99           O  
ATOM   3160  CB  ASP B 163      -0.026  22.459  10.818  1.00 37.30           C  
ATOM   3161  CG  ASP B 163      -0.028  22.754   9.320  1.00 44.80           C  
ATOM   3162  OD1 ASP B 163      -1.129  22.906   8.774  1.00 54.39           O  
ATOM   3163  OD2 ASP B 163       1.047  22.898   8.699  1.00 39.90           O  
ATOM   3164  N  ASER B 164      -0.006  19.328   9.670  0.50 29.58           N  
ATOM   3166  CA ASER B 164       0.782  18.149   9.250  0.50 29.01           C  
ATOM   3168  C  ASER B 164       2.204  18.579   8.988  0.50 28.94           C  
ATOM   3170  O  ASER B 164       3.120  17.758   9.037  0.50 27.47           O  
ATOM   3172  CB ASER B 164       0.202  17.520   7.993  0.50 31.37           C  
ATOM   3174  OG ASER B 164       0.144  18.491   6.965  0.50 27.21           O  
ATOM   3176  N   ARG B 165       2.406  19.859   8.689  1.00 27.23           N  
ATOM   3177  CA  ARG B 165       3.761  20.358   8.611  1.00 27.52           C  
ATOM   3178  C   ARG B 165       4.532  20.271   9.935  1.00 29.16           C  
ATOM   3179  O   ARG B 165       5.763  20.256   9.918  1.00 28.57           O  
ATOM   3180  CB  ARG B 165       3.811  21.794   8.065  1.00 29.41           C  
ATOM   3181  CG  ARG B 165       3.206  21.952   6.669  1.00 29.66           C  
ATOM   3182  CD  ARG B 165       3.560  23.325   6.066  1.00 34.41           C  
ATOM   3183  NE  ARG B 165       2.885  23.499   4.776  1.00 36.49           N  
ATOM   3184  CZ  ARG B 165       3.107  24.505   3.922  1.00 42.18           C  
ATOM   3185  NH1 ARG B 165       4.002  25.448   4.201  1.00 36.70           N  
ATOM   3186  NH2 ARG B 165       2.451  24.534   2.749  1.00 37.37           N  
ATOM   3187  N   TYR B 166       3.842  20.297  11.065  1.00 27.01           N  
ATOM   3188  CA  TYR B 166       4.563  20.280  12.327  1.00 27.02           C  
ATOM   3189  C   TYR B 166       5.317  18.955  12.484  1.00 25.82           C  
ATOM   3190  O   TYR B 166       6.481  18.966  12.927  1.00 27.94           O  
ATOM   3191  CB  TYR B 166       3.615  20.443  13.514  1.00 27.65           C  
ATOM   3192  CG  TYR B 166       2.868  21.750  13.555  1.00 28.73           C  
ATOM   3193  CD1 TYR B 166       3.277  22.866  12.807  1.00 33.03           C  
ATOM   3194  CD2 TYR B 166       1.731  21.848  14.334  1.00 32.34           C  
ATOM   3195  CE1 TYR B 166       2.552  24.067  12.875  1.00 37.72           C  
ATOM   3196  CE2 TYR B 166       1.034  23.055  14.432  1.00 35.88           C  
ATOM   3197  CZ  TYR B 166       1.443  24.131  13.681  1.00 37.65           C  
ATOM   3198  OH  TYR B 166       0.689  25.290  13.762  1.00 41.18           O  
ATOM   3199  N   PHE B 167       4.654  17.867  12.138  1.00 25.52           N  
ATOM   3200  CA  PHE B 167       5.331  16.513  12.277  1.00 23.92           C  
ATOM   3201  C   PHE B 167       6.351  16.265  11.227  1.00 25.69           C  
ATOM   3202  O   PHE B 167       7.206  15.347  11.388  1.00 24.34           O  
ATOM   3203  CB  PHE B 167       4.369  15.324  12.408  1.00 22.35           C  
ATOM   3204  CG  PHE B 167       3.627  14.967  11.172  1.00 25.30           C  
ATOM   3205  CD1 PHE B 167       4.256  14.413  10.067  1.00 26.06           C  
ATOM   3206  CD2 PHE B 167       2.239  15.093  11.136  1.00 26.04           C  
ATOM   3207  CE1 PHE B 167       3.553  14.049   8.960  1.00 23.58           C  
ATOM   3208  CE2 PHE B 167       1.530  14.738  10.014  1.00 25.56           C  
ATOM   3209  CZ  PHE B 167       2.190  14.218   8.923  1.00 24.65           C  
ATOM   3210  N   LEU B 168       6.350  17.038  10.153  1.00 24.76           N  
ATOM   3211  CA  LEU B 168       7.248  16.840   9.062  1.00 22.78           C  
ATOM   3212  C   LEU B 168       8.661  17.372   9.385  1.00 21.57           C  
ATOM   3213  O   LEU B 168       9.688  16.978   8.771  1.00 25.76           O  
ATOM   3214  CB  LEU B 168       6.655  17.532   7.815  1.00 23.05           C  
ATOM   3215  CG  LEU B 168       5.476  16.827   7.153  1.00 23.39           C  
ATOM   3216  CD1 LEU B 168       5.044  17.696   6.016  1.00 24.52           C  
ATOM   3217  CD2 LEU B 168       5.810  15.394   6.672  1.00 26.07           C  
ATOM   3218  N   TRP B 169       8.771  18.259  10.371  1.00 24.45           N  
ATOM   3219  CA  TRP B 169      10.002  18.964  10.693  1.00 23.39           C  
ATOM   3220  C   TRP B 169      11.189  18.090  11.025  1.00 24.39           C  
ATOM   3221  O   TRP B 169      12.233  18.273  10.442  1.00 20.76           O  
ATOM   3222  CB  TRP B 169       9.684  19.912  11.838  1.00 23.62           C  
ATOM   3223  CG  TRP B 169      10.842  20.719  12.379  1.00 26.03           C  
ATOM   3224  CD1 TRP B 169      11.342  20.597  13.621  1.00 25.38           C  
ATOM   3225  CD2 TRP B 169      11.507  21.835  11.780  1.00 25.19           C  
ATOM   3226  NE1 TRP B 169      12.308  21.489  13.826  1.00 25.63           N  
ATOM   3227  CE2 TRP B 169      12.456  22.274  12.713  1.00 27.61           C  
ATOM   3228  CE3 TRP B 169      11.466  22.430  10.534  1.00 24.85           C  
ATOM   3229  CZ2 TRP B 169      13.321  23.328  12.460  1.00 29.25           C  
ATOM   3230  CZ3 TRP B 169      12.360  23.459  10.257  1.00 26.73           C  
ATOM   3231  CH2 TRP B 169      13.251  23.913  11.226  1.00 29.38           C  
ATOM   3232  N   PRO B 170      11.031  17.155  11.972  1.00 22.61           N  
ATOM   3233  CA  PRO B 170      12.176  16.270  12.286  1.00 23.00           C  
ATOM   3234  C   PRO B 170      12.687  15.507  11.027  1.00 23.17           C  
ATOM   3235  O   PRO B 170      13.842  15.306  10.842  1.00 22.63           O  
ATOM   3236  CB  PRO B 170      11.574  15.293  13.270  1.00 23.67           C  
ATOM   3237  CG  PRO B 170      10.494  16.061  13.964  1.00 22.91           C  
ATOM   3238  CD  PRO B 170       9.886  16.838  12.841  1.00 24.18           C  
ATOM   3239  N   LEU B 171      11.764  15.002  10.222  1.00 21.20           N  
ATOM   3240  CA  LEU B 171      12.081  14.282   9.011  1.00 19.96           C  
ATOM   3241  C   LEU B 171      12.597  15.187   7.886  1.00 22.38           C  
ATOM   3242  O   LEU B 171      13.629  14.960   7.325  1.00 19.66           O  
ATOM   3243  CB  LEU B 171      10.858  13.513   8.520  1.00 22.02           C  
ATOM   3244  CG  LEU B 171      10.316  12.569   9.569  1.00 22.46           C  
ATOM   3245  CD1 LEU B 171       8.949  12.130   9.084  1.00 23.25           C  
ATOM   3246  CD2 LEU B 171      11.222  11.376   9.808  1.00 23.19           C  
ATOM   3247  N   GLN B 172      11.802  16.146   7.433  1.00 19.31           N  
ATOM   3248  CA  GLN B 172      12.274  17.022   6.335  1.00 20.19           C  
ATOM   3249  C   GLN B 172      13.461  17.854   6.671  1.00 18.84           C  
ATOM   3250  O   GLN B 172      14.340  17.885   5.909  1.00 21.61           O  
ATOM   3251  CB  GLN B 172      11.132  17.951   5.858  1.00 20.21           C  
ATOM   3252  CG  GLN B 172      10.103  17.112   5.208  1.00 22.01           C  
ATOM   3253  CD  GLN B 172       8.911  17.836   4.562  1.00 25.44           C  
ATOM   3254  OE1 GLN B 172       8.319  17.325   3.660  1.00 23.83           O  
ATOM   3255  NE2 GLN B 172       8.597  19.029   5.013  1.00 27.34           N  
ATOM   3256  N   HIS B 173      13.419  18.536   7.807  1.00 19.69           N  
ATOM   3257  CA  HIS B 173      14.545  19.448   8.194  1.00 22.54           C  
ATOM   3258  C   HIS B 173      15.730  18.780   8.929  1.00 21.68           C  
ATOM   3259  O   HIS B 173      16.909  18.837   8.429  1.00 20.96           O  
ATOM   3260  CB  HIS B 173      14.003  20.639   8.976  1.00 24.96           C  
ATOM   3261  CG  HIS B 173      15.037  21.678   9.244  1.00 27.54           C  
ATOM   3262  ND1 HIS B 173      15.449  22.582   8.291  1.00 29.27           N  
ATOM   3263  CD2 HIS B 173      15.741  21.948  10.354  1.00 26.74           C  
ATOM   3264  CE1 HIS B 173      16.359  23.377   8.806  1.00 27.51           C  
ATOM   3265  NE2 HIS B 173      16.559  23.013  10.061  1.00 27.61           N  
ATOM   3266  N   GLY B 174      15.446  18.125  10.079  1.00 20.41           N  
ATOM   3267  CA  GLY B 174      16.424  17.570  10.962  1.00 22.39           C  
ATOM   3268  C   GLY B 174      17.220  16.424  10.306  1.00 18.79           C  
ATOM   3269  O   GLY B 174      18.361  16.130  10.646  1.00 25.73           O  
ATOM   3270  N   THR B 175      16.578  15.750   9.356  1.00 17.52           N  
ATOM   3271  CA  THR B 175      17.085  14.589   8.707  1.00 16.50           C  
ATOM   3272  C   THR B 175      17.409  14.896   7.252  1.00 19.70           C  
ATOM   3273  O   THR B 175      18.586  14.936   6.898  1.00 21.04           O  
ATOM   3274  CB  THR B 175      16.082  13.319   8.876  1.00 16.79           C  
ATOM   3275  OG1 THR B 175      15.598  13.176  10.241  1.00 17.30           O  
ATOM   3276  CG2 THR B 175      16.874  12.113   8.359  1.00 17.77           C  
ATOM   3277  N   LEU B 176      16.424  15.128   6.362  1.00 19.14           N  
ATOM   3278  CA  LEU B 176      16.730  15.120   4.955  1.00 18.34           C  
ATOM   3279  C   LEU B 176      17.559  16.409   4.562  1.00 22.15           C  
ATOM   3280  O   LEU B 176      18.566  16.323   3.908  1.00 22.12           O  
ATOM   3281  CB  LEU B 176      15.477  15.016   4.179  1.00 20.41           C  
ATOM   3282  CG  LEU B 176      14.763  13.666   4.409  1.00 20.10           C  
ATOM   3283  CD1 LEU B 176      13.358  13.628   3.870  1.00 23.48           C  
ATOM   3284  CD2 LEU B 176      15.594  12.437   3.887  1.00 20.65           C  
ATOM   3285  N   HIS B 177      17.050  17.541   4.941  1.00 22.98           N  
ATOM   3286  CA  HIS B 177      17.770  18.843   4.724  1.00 22.05           C  
ATOM   3287  C   HIS B 177      19.119  18.758   5.331  1.00 25.78           C  
ATOM   3288  O   HIS B 177      20.143  19.077   4.698  1.00 22.04           O  
ATOM   3289  CB  HIS B 177      16.857  19.960   5.264  1.00 21.55           C  
ATOM   3290  CG  HIS B 177      17.275  21.332   4.882  1.00 25.16           C  
ATOM   3291  ND1 HIS B 177      16.681  22.463   5.436  1.00 24.36           N  
ATOM   3292  CD2 HIS B 177      18.296  21.754   4.093  1.00 26.41           C  
ATOM   3293  CE1 HIS B 177      17.269  23.524   4.869  1.00 32.00           C  
ATOM   3294  NE2 HIS B 177      18.265  23.118   4.096  1.00 25.91           N  
ATOM   3295  N   PHE B 178      19.183  18.261   6.554  1.00 24.08           N  
ATOM   3296  CA  PHE B 178      20.455  18.243   7.199  1.00 23.51           C  
ATOM   3297  C   PHE B 178      21.498  17.486   6.362  1.00 26.21           C  
ATOM   3298  O   PHE B 178      22.713  17.825   6.360  1.00 23.30           O  
ATOM   3299  CB  PHE B 178      20.293  17.621   8.580  1.00 23.28           C  
ATOM   3300  CG  PHE B 178      21.516  17.674   9.385  1.00 24.76           C  
ATOM   3301  CD1 PHE B 178      21.796  18.816  10.131  1.00 26.71           C  
ATOM   3302  CD2 PHE B 178      22.402  16.682   9.312  1.00 24.83           C  
ATOM   3303  CE1 PHE B 178      22.977  18.879  10.857  1.00 23.42           C  
ATOM   3304  CE2 PHE B 178      23.596  16.738   9.993  1.00 21.55           C  
ATOM   3305  CZ  PHE B 178      23.864  17.839  10.814  1.00 22.29           C  
ATOM   3306  N   CYS B 179      21.078  16.426   5.644  1.00 21.77           N  
ATOM   3307  CA  CYS B 179      22.047  15.661   4.811  1.00 22.14           C  
ATOM   3308  C   CYS B 179      22.236  16.284   3.422  1.00 21.26           C  
ATOM   3309  O   CYS B 179      22.885  15.694   2.559  1.00 27.05           O  
ATOM   3310  CB  CYS B 179      21.591  14.184   4.695  1.00 26.43           C  
ATOM   3311  SG  CYS B 179      21.640  13.363   6.337  1.00 24.76           S  
ATOM   3312  N   GLY B 180      21.610  17.414   3.210  1.00 22.12           N  
ATOM   3313  CA  GLY B 180      21.636  18.096   1.918  1.00 23.43           C  
ATOM   3314  C   GLY B 180      20.725  17.770   0.780  1.00 25.97           C  
ATOM   3315  O   GLY B 180      20.800  18.392  -0.288  1.00 26.50           O  
ATOM   3316  N   PHE B 181      19.806  16.846   1.000  1.00 22.42           N  
ATOM   3317  CA  PHE B 181      18.687  16.702   0.086  1.00 24.80           C  
ATOM   3318  C   PHE B 181      17.919  18.028  -0.073  1.00 26.87           C  
ATOM   3319  O   PHE B 181      17.795  18.762   0.872  1.00 28.12           O  
ATOM   3320  CB  PHE B 181      17.660  15.686   0.640  1.00 23.23           C  
ATOM   3321  CG  PHE B 181      18.071  14.267   0.595  1.00 19.73           C  
ATOM   3322  CD1 PHE B 181      17.965  13.537  -0.589  1.00 19.59           C  
ATOM   3323  CD2 PHE B 181      18.477  13.591   1.781  1.00 22.14           C  
ATOM   3324  CE1 PHE B 181      18.284  12.202  -0.629  1.00 19.18           C  
ATOM   3325  CE2 PHE B 181      18.825  12.271   1.729  1.00 24.47           C  
ATOM   3326  CZ  PHE B 181      18.735  11.581   0.518  1.00 21.95           C  
ATOM   3327  N   LYS B 182      17.393  18.286  -1.269  1.00 25.19           N  
ATOM   3328  CA  LYS B 182      16.329  19.222  -1.495  1.00 23.60           C  
ATOM   3329  C   LYS B 182      15.111  18.444  -1.333  1.00 24.87           C  
ATOM   3330  O   LYS B 182      15.002  17.375  -1.926  1.00 25.35           O  
ATOM   3331  CB  LYS B 182      16.408  19.785  -2.940  1.00 28.19           C  
ATOM   3332  CG  LYS B 182      17.684  20.581  -3.293  1.00 29.45           C  
ATOM   3333  CD  LYS B 182      17.825  21.795  -2.389  1.00 31.87           C  
ATOM   3334  CE  LYS B 182      18.648  22.938  -2.977  1.00 35.52           C  
ATOM   3335  NZ  LYS B 182      18.252  24.210  -2.270  1.00 37.67           N  
ATOM   3336  N   VAL B 183      14.160  18.996  -0.593  1.00 23.10           N  
ATOM   3337  CA  VAL B 183      12.939  18.300  -0.205  1.00 22.77           C  
ATOM   3338  C   VAL B 183      11.839  18.672  -1.171  1.00 27.43           C  
ATOM   3339  O   VAL B 183      11.409  19.826  -1.243  1.00 26.87           O  
ATOM   3340  CB  VAL B 183      12.611  18.607   1.262  1.00 21.50           C  
ATOM   3341  CG1 VAL B 183      11.300  17.944   1.647  1.00 23.65           C  
ATOM   3342  CG2 VAL B 183      13.717  18.090   2.183  1.00 23.97           C  
ATOM   3343  N   LEU B 184      11.319  17.677  -1.891  1.00 23.47           N  
ATOM   3344  CA  LEU B 184      10.115  17.872  -2.622  1.00 25.37           C  
ATOM   3345  C   LEU B 184       8.970  17.975  -1.663  1.00 23.99           C  
ATOM   3346  O   LEU B 184       9.013  17.536  -0.485  1.00 24.48           O  
ATOM   3347  CB  LEU B 184       9.959  16.777  -3.724  1.00 22.75           C  
ATOM   3348  CG  LEU B 184      11.120  16.721  -4.745  1.00 25.09           C  
ATOM   3349  CD1 LEU B 184      10.800  15.670  -5.826  1.00 26.10           C  
ATOM   3350  CD2 LEU B 184      11.356  18.082  -5.387  1.00 26.22           C  
ATOM   3351  N   ALA B 185       7.915  18.623  -2.098  1.00 25.57           N  
ATOM   3352  CA  ALA B 185       6.732  18.644  -1.294  1.00 26.55           C  
ATOM   3353  C   ALA B 185       6.183  17.245  -0.897  1.00 27.69           C  
ATOM   3354  O   ALA B 185       6.135  16.338  -1.725  1.00 27.03           O  
ATOM   3355  CB  ALA B 185       5.668  19.435  -2.018  1.00 28.92           C  
ATOM   3356  N   PRO B 186       5.748  17.072   0.355  1.00 26.20           N  
ATOM   3357  CA  PRO B 186       5.351  15.711   0.827  1.00 24.46           C  
ATOM   3358  C   PRO B 186       4.095  15.321   0.140  1.00 25.28           C  
ATOM   3359  O   PRO B 186       3.364  16.207  -0.267  1.00 24.82           O  
ATOM   3360  CB  PRO B 186       5.036  15.919   2.299  1.00 25.27           C  
ATOM   3361  CG  PRO B 186       4.759  17.357   2.384  1.00 23.92           C  
ATOM   3362  CD  PRO B 186       5.706  18.035   1.469  1.00 25.25           C  
ATOM   3363  N   GLN B 187       3.913  14.035  -0.071  1.00 22.50           N  
ATOM   3364  CA  GLN B 187       2.690  13.442  -0.506  1.00 24.85           C  
ATOM   3365  C   GLN B 187       2.015  12.916   0.722  1.00 26.48           C  
ATOM   3366  O   GLN B 187       2.447  11.961   1.314  1.00 26.36           O  
ATOM   3367  CB  GLN B 187       2.957  12.315  -1.538  1.00 23.43           C  
ATOM   3368  CG  GLN B 187       1.724  11.838  -2.269  1.00 28.80           C  
ATOM   3369  CD  GLN B 187       1.113  12.920  -3.180  1.00 23.02           C  
ATOM   3370  OE1 GLN B 187       1.781  13.869  -3.607  1.00 23.98           O  
ATOM   3371  NE2 GLN B 187      -0.187  12.727  -3.524  1.00 27.94           N  
ATOM   3372  N   ILE B 188       0.888  13.512   1.142  1.00 25.60           N  
ATOM   3373  CA  ILE B 188       0.206  12.988   2.258  1.00 25.21           C  
ATOM   3374  C   ILE B 188      -1.138  12.466   1.811  1.00 26.07           C  
ATOM   3375  O   ILE B 188      -1.909  13.247   1.262  1.00 28.72           O  
ATOM   3376  CB  ILE B 188       0.028  14.056   3.362  1.00 30.09           C  
ATOM   3377  CG1 ILE B 188       1.384  14.672   3.712  1.00 32.30           C  
ATOM   3378  CG2 ILE B 188      -0.641  13.460   4.575  1.00 28.42           C  
ATOM   3379  CD1 ILE B 188       1.378  15.739   4.777  1.00 40.32           C  
ATOM   3380  N   SER B 189      -1.356  11.192   2.075  1.00 29.15           N  
ATOM   3381  CA  SER B 189      -2.576  10.453   1.825  1.00 31.86           C  
ATOM   3382  C   SER B 189      -3.310  10.185   3.163  1.00 32.83           C  
ATOM   3383  O   SER B 189      -3.104   9.157   3.884  1.00 31.45           O  
ATOM   3384  CB  SER B 189      -2.313   9.137   1.110  1.00 29.03           C  
ATOM   3385  OG  SER B 189      -1.657   9.333  -0.161  1.00 29.43           O  
ATOM   3386  N   PHE B 190      -4.188  11.121   3.475  1.00 33.32           N  
ATOM   3387  CA  PHE B 190      -4.986  11.063   4.711  1.00 33.35           C  
ATOM   3388  C   PHE B 190      -6.047   9.921   4.814  1.00 40.27           C  
ATOM   3389  O   PHE B 190      -6.798   9.561   3.868  1.00 34.20           O  
ATOM   3390  CB  PHE B 190      -5.613  12.435   4.955  1.00 30.47           C  
ATOM   3391  CG  PHE B 190      -4.620  13.569   5.222  1.00 29.22           C  
ATOM   3392  CD1 PHE B 190      -4.028  13.724   6.476  1.00 26.86           C  
ATOM   3393  CD2 PHE B 190      -4.358  14.520   4.276  1.00 26.91           C  
ATOM   3394  CE1 PHE B 190      -3.178  14.771   6.745  1.00 29.18           C  
ATOM   3395  CE2 PHE B 190      -3.493  15.556   4.511  1.00 26.78           C  
ATOM   3396  CZ  PHE B 190      -2.885  15.681   5.760  1.00 29.63           C  
ATOM   3397  N   ALA B 191      -6.012   9.242   5.957  1.00 34.90           N  
ATOM   3398  CA  ALA B 191      -7.050   8.309   6.361  1.00 37.60           C  
ATOM   3399  C   ALA B 191      -7.615   7.328   5.301  1.00 39.86           C  
ATOM   3400  O   ALA B 191      -8.846   7.180   5.193  1.00 38.60           O  
ATOM   3401  CB  ALA B 191      -8.195   9.128   6.979  1.00 37.46           C  
ATOM   3402  N   PRO B 192      -6.744   6.619   4.535  1.00 38.03           N  
ATOM   3403  CA  PRO B 192      -7.318   5.602   3.654  1.00 35.09           C  
ATOM   3404  C   PRO B 192      -8.226   4.549   4.316  1.00 35.28           C  
ATOM   3405  O   PRO B 192      -9.138   4.066   3.654  1.00 39.90           O  
ATOM   3406  CB  PRO B 192      -6.076   4.866   3.086  1.00 34.61           C  
ATOM   3407  CG  PRO B 192      -4.962   5.187   4.077  1.00 33.07           C  
ATOM   3408  CD  PRO B 192      -5.268   6.633   4.446  1.00 30.15           C  
ATOM   3409  N   GLU B 193      -7.950   4.134   5.551  1.00 36.97           N  
ATOM   3410  CA  GLU B 193      -8.764   3.102   6.171  1.00 42.54           C  
ATOM   3411  C   GLU B 193     -10.184   3.600   6.288  1.00 43.07           C  
ATOM   3412  O   GLU B 193     -11.084   2.798   6.337  1.00 44.92           O  
ATOM   3413  CB  GLU B 193      -8.239   2.671   7.540  1.00 46.21           C  
ATOM   3414  CG  GLU B 193      -7.055   1.679   7.487  1.00 48.41           C  
ATOM   3415  CD  GLU B 193      -6.225   1.726   8.747  1.00 42.31           C  
ATOM   3416  OE1 GLU B 193      -5.609   2.805   9.009  1.00 40.16           O  
ATOM   3417  OE2 GLU B 193      -6.268   0.738   9.524  1.00 40.23           O  
ATOM   3418  N   ILE B 194     -10.367   4.924   6.286  1.00 49.42           N  
ATOM   3419  CA  ILE B 194     -11.668   5.574   6.506  1.00 52.75           C  
ATOM   3420  C   ILE B 194     -12.336   6.011   5.205  1.00 56.18           C  
ATOM   3421  O   ILE B 194     -13.571   6.000   5.097  1.00 55.93           O  
ATOM   3422  CB  ILE B 194     -11.517   6.729   7.532  1.00 56.59           C  
ATOM   3423  CG1 ILE B 194     -11.753   6.160   8.940  1.00 53.45           C  
ATOM   3424  CG2 ILE B 194     -12.415   7.939   7.258  1.00 53.42           C  
ATOM   3425  CD1 ILE B 194     -11.176   7.018  10.050  1.00 54.20           C  
ATOM   3426  N   ALA B 195     -11.536   6.367   4.211  1.00 50.88           N  
ATOM   3427  CA  ALA B 195     -12.060   6.617   2.872  1.00 49.94           C  
ATOM   3428  C   ALA B 195     -12.745   5.398   2.206  1.00 46.27           C  
ATOM   3429  O   ALA B 195     -12.442   4.213   2.482  1.00 43.10           O  
ATOM   3430  CB  ALA B 195     -10.955   7.154   1.953  1.00 47.51           C  
ATOM   3431  N   SER B 196     -13.663   5.729   1.297  1.00 49.78           N  
ATOM   3432  CA  SER B 196     -14.386   4.746   0.459  1.00 50.54           C  
ATOM   3433  C   SER B 196     -13.462   4.163  -0.616  1.00 57.23           C  
ATOM   3434  O   SER B 196     -12.441   4.797  -0.958  1.00 53.38           O  
ATOM   3435  CB  SER B 196     -15.507   5.483  -0.271  1.00 49.18           C  
ATOM   3436  OG  SER B 196     -14.945   6.111  -1.415  1.00 40.58           O  
ATOM   3437  N   GLU B 197     -13.826   3.000  -1.187  1.00 56.13           N  
ATOM   3438  CA  GLU B 197     -13.090   2.448  -2.362  1.00 58.50           C  
ATOM   3439  C   GLU B 197     -12.742   3.579  -3.334  1.00 52.66           C  
ATOM   3440  O   GLU B 197     -11.624   3.653  -3.817  1.00 46.51           O  
ATOM   3441  CB  GLU B 197     -13.877   1.342  -3.121  1.00 62.20           C  
ATOM   3442  CG  GLU B 197     -13.350  -0.089  -2.977  1.00 71.04           C  
ATOM   3443  CD  GLU B 197     -11.857  -0.220  -3.248  1.00 74.70           C  
ATOM   3444  OE1 GLU B 197     -11.461  -0.082  -4.419  1.00 78.15           O  
ATOM   3445  OE2 GLU B 197     -11.071  -0.455  -2.295  1.00 74.97           O  
ATOM   3446  N   GLU B 198     -13.702   4.466  -3.600  1.00 51.18           N  
ATOM   3447  CA  GLU B 198     -13.527   5.517  -4.639  1.00 53.61           C  
ATOM   3448  C   GLU B 198     -12.500   6.572  -4.238  1.00 39.17           C  
ATOM   3449  O   GLU B 198     -11.771   7.118  -5.063  1.00 37.77           O  
ATOM   3450  CB  GLU B 198     -14.857   6.239  -4.929  1.00 58.79           C  
ATOM   3451  CG  GLU B 198     -15.841   5.435  -5.780  1.00 64.10           C  
ATOM   3452  CD  GLU B 198     -16.537   4.309  -5.000  1.00 72.70           C  
ATOM   3453  OE1 GLU B 198     -16.918   4.527  -3.815  1.00 70.53           O  
ATOM   3454  OE2 GLU B 198     -16.707   3.201  -5.571  1.00 72.61           O  
ATOM   3455  N   GLU B 199     -12.583   6.958  -2.987  1.00 42.86           N  
ATOM   3456  CA  GLU B 199     -11.661   7.945  -2.407  1.00 41.34           C  
ATOM   3457  C   GLU B 199     -10.251   7.402  -2.380  1.00 40.49           C  
ATOM   3458  O   GLU B 199      -9.331   8.101  -2.701  1.00 37.41           O  
ATOM   3459  CB  GLU B 199     -12.071   8.269  -0.994  1.00 44.29           C  
ATOM   3460  CG  GLU B 199     -13.032   9.421  -0.865  1.00 45.67           C  
ATOM   3461  CD  GLU B 199     -14.189   9.047   0.029  1.00 50.66           C  
ATOM   3462  OE1 GLU B 199     -13.959   8.429   1.092  1.00 48.68           O  
ATOM   3463  OE2 GLU B 199     -15.326   9.351  -0.370  1.00 56.75           O  
ATOM   3464  N   ARG B 200     -10.103   6.129  -2.066  1.00 34.11           N  
ATOM   3465  CA  ARG B 200      -8.775   5.540  -2.043  1.00 36.43           C  
ATOM   3466  C   ARG B 200      -8.146   5.461  -3.437  1.00 39.01           C  
ATOM   3467  O   ARG B 200      -7.029   5.915  -3.644  1.00 40.60           O  
ATOM   3468  CB  ARG B 200      -8.830   4.177  -1.351  1.00 39.21           C  
ATOM   3469  CG  ARG B 200      -9.252   4.304   0.095  1.00 35.37           C  
ATOM   3470  CD  ARG B 200      -8.942   3.045   0.821  1.00 48.79           C  
ATOM   3471  NE  ARG B 200      -9.800   2.011   0.297  1.00 48.53           N  
ATOM   3472  CZ  ARG B 200     -10.822   1.467   0.940  1.00 54.55           C  
ATOM   3473  NH1 ARG B 200     -11.535   0.523   0.330  1.00 56.00           N  
ATOM   3474  NH2 ARG B 200     -11.108   1.819   2.185  1.00 57.78           N  
ATOM   3475  N   LYS B 201      -8.897   4.940  -4.413  1.00 43.33           N  
ATOM   3476  CA  LYS B 201      -8.523   5.051  -5.834  1.00 43.75           C  
ATOM   3477  C   LYS B 201      -8.150   6.489  -6.257  1.00 40.75           C  
ATOM   3478  O   LYS B 201      -7.131   6.720  -6.933  1.00 44.39           O  
ATOM   3479  CB  LYS B 201      -9.657   4.505  -6.713  1.00 51.46           C  
ATOM   3480  CG  LYS B 201      -9.816   3.000  -6.552  1.00 57.05           C  
ATOM   3481  CD  LYS B 201      -8.584   2.257  -7.077  1.00 60.00           C  
ATOM   3482  CE  LYS B 201      -8.879   0.781  -7.275  1.00 64.23           C  
ATOM   3483  NZ  LYS B 201     -10.207   0.596  -7.949  1.00 63.03           N  
ATOM   3484  N   GLY B 202      -8.952   7.452  -5.847  1.00 36.99           N  
ATOM   3485  CA  GLY B 202      -8.605   8.843  -6.147  1.00 38.31           C  
ATOM   3486  C   GLY B 202      -7.264   9.297  -5.534  1.00 41.51           C  
ATOM   3487  O   GLY B 202      -6.583  10.192  -6.067  1.00 38.89           O  
ATOM   3488  N  AMET B 203      -6.880   8.714  -4.404  0.50 42.62           N  
ATOM   3490  CA AMET B 203      -5.637   9.154  -3.773  0.50 42.06           C  
ATOM   3492  C  AMET B 203      -4.453   8.531  -4.497  0.50 38.07           C  
ATOM   3494  O  AMET B 203      -3.430   9.199  -4.689  0.50 35.82           O  
ATOM   3496  CB AMET B 203      -5.631   8.837  -2.281  0.50 43.49           C  
ATOM   3498  CG AMET B 203      -6.675   9.635  -1.507  0.50 44.62           C  
ATOM   3500  SD AMET B 203      -6.162  10.132   0.154  0.50 47.99           S  
ATOM   3502  CE AMET B 203      -7.553  11.167   0.643  0.50 48.91           C  
ATOM   3504  N   VAL B 204      -4.612   7.268  -4.907  1.00 33.85           N  
ATOM   3505  CA  VAL B 204      -3.579   6.537  -5.668  1.00 41.87           C  
ATOM   3506  C   VAL B 204      -3.362   7.270  -6.984  1.00 43.43           C  
ATOM   3507  O   VAL B 204      -2.227   7.550  -7.369  1.00 43.73           O  
ATOM   3508  CB  VAL B 204      -3.947   5.038  -5.941  1.00 39.54           C  
ATOM   3509  CG1 VAL B 204      -2.833   4.386  -6.724  1.00 37.19           C  
ATOM   3510  CG2 VAL B 204      -4.149   4.244  -4.646  1.00 43.29           C  
ATOM   3511  N   ALA B 205      -4.482   7.559  -7.640  1.00 45.66           N  
ATOM   3512  CA  ALA B 205      -4.547   8.365  -8.857  1.00 50.90           C  
ATOM   3513  C   ALA B 205      -3.773   9.670  -8.776  1.00 43.76           C  
ATOM   3514  O   ALA B 205      -2.957   9.944  -9.643  1.00 45.75           O  
ATOM   3515  CB  ALA B 205      -6.015   8.668  -9.194  1.00 49.81           C  
ATOM   3516  N   ALA B 206      -4.081  10.498  -7.775  1.00 39.64           N  
ATOM   3517  CA  ALA B 206      -3.345  11.767  -7.558  1.00 35.63           C  
ATOM   3518  C   ALA B 206      -1.800  11.552  -7.529  1.00 31.88           C  
ATOM   3519  O   ALA B 206      -1.059  12.345  -8.068  1.00 32.45           O  
ATOM   3520  CB  ALA B 206      -3.809  12.470  -6.263  1.00 33.24           C  
ATOM   3521  N   TRP B 207      -1.346  10.495  -6.866  1.00 32.62           N  
ATOM   3522  CA  TRP B 207       0.079  10.207  -6.706  1.00 27.43           C  
ATOM   3523  C   TRP B 207       0.730   9.779  -8.050  1.00 30.83           C  
ATOM   3524  O   TRP B 207       1.722  10.334  -8.464  1.00 25.92           O  
ATOM   3525  CB  TRP B 207       0.231   9.112  -5.655  1.00 26.85           C  
ATOM   3526  CG  TRP B 207       1.595   8.528  -5.451  1.00 25.21           C  
ATOM   3527  CD1 TRP B 207       1.908   7.199  -5.391  1.00 25.68           C  
ATOM   3528  CD2 TRP B 207       2.769   9.230  -5.153  1.00 24.64           C  
ATOM   3529  NE1 TRP B 207       3.226   7.047  -5.054  1.00 25.94           N  
ATOM   3530  CE2 TRP B 207       3.772   8.279  -4.928  1.00 22.66           C  
ATOM   3531  CE3 TRP B 207       3.080  10.573  -5.056  1.00 23.23           C  
ATOM   3532  CZ2 TRP B 207       5.093   8.622  -4.643  1.00 22.93           C  
ATOM   3533  CZ3 TRP B 207       4.421  10.924  -4.773  1.00 24.04           C  
ATOM   3534  CH2 TRP B 207       5.402   9.953  -4.592  1.00 25.46           C  
ATOM   3535  N   SER B 208       0.100   8.838  -8.721  1.00 32.91           N  
ATOM   3536  CA  SER B 208       0.461   8.496 -10.081  1.00 36.30           C  
ATOM   3537  C   SER B 208       0.616   9.738 -10.980  1.00 33.47           C  
ATOM   3538  O   SER B 208       1.628   9.936 -11.555  1.00 33.84           O  
ATOM   3539  CB  SER B 208      -0.561   7.528 -10.669  1.00 41.30           C  
ATOM   3540  OG  SER B 208      -0.029   6.934 -11.816  1.00 45.06           O  
ATOM   3541  N   GLN B 209      -0.399  10.578 -11.043  1.00 34.24           N  
ATOM   3542  CA  GLN B 209      -0.324  11.853 -11.747  1.00 33.31           C  
ATOM   3543  C   GLN B 209       0.857  12.723 -11.373  1.00 33.99           C  
ATOM   3544  O   GLN B 209       1.515  13.260 -12.211  1.00 28.67           O  
ATOM   3545  CB  GLN B 209      -1.613  12.652 -11.556  1.00 45.42           C  
ATOM   3546  CG  GLN B 209      -1.560  14.178 -11.739  1.00 51.76           C  
ATOM   3547  CD  GLN B 209      -1.641  14.603 -13.180  1.00 59.52           C  
ATOM   3548  OE1 GLN B 209      -2.628  14.355 -13.826  1.00 67.42           O  
ATOM   3549  NE2 GLN B 209      -0.596  15.210 -13.691  1.00 56.69           N  
ATOM   3550  N   ARG B 210       1.052  12.888 -10.081  1.00 31.80           N  
ATOM   3551  CA  ARG B 210       2.143  13.693  -9.621  1.00 26.37           C  
ATOM   3552  C   ARG B 210       3.465  13.166 -10.181  1.00 28.60           C  
ATOM   3553  O   ARG B 210       4.254  13.907 -10.642  1.00 24.40           O  
ATOM   3554  CB  ARG B 210       2.195  13.806  -8.115  1.00 25.79           C  
ATOM   3555  CG  ARG B 210       3.464  14.484  -7.655  1.00 26.38           C  
ATOM   3556  CD  ARG B 210       3.590  14.596  -6.170  1.00 26.58           C  
ATOM   3557  NE  ARG B 210       4.745  15.385  -5.836  1.00 27.27           N  
ATOM   3558  CZ  ARG B 210       5.152  15.624  -4.619  1.00 24.77           C  
ATOM   3559  NH1 ARG B 210       4.495  15.128  -3.619  1.00 26.22           N  
ATOM   3560  NH2 ARG B 210       6.233  16.344  -4.436  1.00 22.60           N  
ATOM   3561  N   LEU B 211       3.644  11.867 -10.135  1.00 28.83           N  
ATOM   3562  CA  LEU B 211       4.872  11.280 -10.594  1.00 30.07           C  
ATOM   3563  C   LEU B 211       5.171  11.557 -12.052  1.00 29.02           C  
ATOM   3564  O   LEU B 211       6.293  11.620 -12.427  1.00 31.90           O  
ATOM   3565  CB  LEU B 211       4.934   9.794 -10.260  1.00 29.75           C  
ATOM   3566  CG  LEU B 211       5.171   9.492  -8.781  1.00 30.49           C  
ATOM   3567  CD1 LEU B 211       5.112   8.015  -8.586  1.00 33.96           C  
ATOM   3568  CD2 LEU B 211       6.492  10.020  -8.273  1.00 32.98           C  
ATOM   3569  N   GLN B 212       4.147  11.779 -12.851  1.00 32.77           N  
ATOM   3570  CA  GLN B 212       4.333  12.016 -14.278  1.00 35.43           C  
ATOM   3571  C   GLN B 212       5.182  13.259 -14.449  1.00 34.69           C  
ATOM   3572  O   GLN B 212       6.117  13.243 -15.246  1.00 41.27           O  
ATOM   3573  CB  GLN B 212       2.997  12.119 -15.006  1.00 32.79           C  
ATOM   3574  CG  GLN B 212       2.124  10.881 -14.911  1.00 37.93           C  
ATOM   3575  CD  GLN B 212       0.868  11.043 -15.707  1.00 44.99           C  
ATOM   3576  OE1 GLN B 212      -0.190  10.548 -15.345  1.00 47.37           O  
ATOM   3577  NE2 GLN B 212       0.979  11.748 -16.807  1.00 51.18           N  
ATOM   3578  N   THR B 213       4.964  14.274 -13.593  1.00 28.45           N  
ATOM   3579  CA  THR B 213       5.719  15.554 -13.667  1.00 34.68           C  
ATOM   3580  C   THR B 213       6.761  15.761 -12.554  1.00 32.31           C  
ATOM   3581  O   THR B 213       7.280  16.859 -12.390  1.00 32.32           O  
ATOM   3582  CB  THR B 213       4.700  16.699 -13.754  1.00 33.13           C  
ATOM   3583  OG1 THR B 213       3.810  16.653 -12.629  1.00 37.46           O  
ATOM   3584  CG2 THR B 213       3.843  16.455 -15.006  1.00 34.06           C  
ATOM   3585  N   ILE B 214       7.180  14.682 -11.854  1.00 27.99           N  
ATOM   3586  CA  ILE B 214       7.979  14.841 -10.663  1.00 27.13           C  
ATOM   3587  C   ILE B 214       9.287  15.573 -10.964  1.00 25.75           C  
ATOM   3588  O   ILE B 214       9.826  16.283 -10.140  1.00 28.22           O  
ATOM   3589  CB  ILE B 214       8.315  13.471 -10.007  1.00 28.36           C  
ATOM   3590  CG1 ILE B 214       8.978  13.678  -8.644  1.00 32.40           C  
ATOM   3591  CG2 ILE B 214       9.132  12.594 -10.896  1.00 26.02           C  
ATOM   3592  CD1 ILE B 214       8.050  13.394  -7.506  1.00 35.51           C  
ATOM   3593  N   TRP B 215       9.768  15.392 -12.164  1.00 31.12           N  
ATOM   3594  CA  TRP B 215      11.111  15.864 -12.527  1.00 31.76           C  
ATOM   3595  C   TRP B 215      11.124  17.369 -12.841  1.00 33.68           C  
ATOM   3596  O   TRP B 215      12.175  17.971 -12.974  1.00 34.50           O  
ATOM   3597  CB  TRP B 215      11.702  15.042 -13.691  1.00 33.91           C  
ATOM   3598  CG  TRP B 215      11.864  13.616 -13.332  1.00 31.55           C  
ATOM   3599  CD1 TRP B 215      11.125  12.560 -13.821  1.00 34.87           C  
ATOM   3600  CD2 TRP B 215      12.732  13.050 -12.330  1.00 31.92           C  
ATOM   3601  NE1 TRP B 215      11.492  11.390 -13.197  1.00 32.62           N  
ATOM   3602  CE2 TRP B 215      12.465  11.654 -12.280  1.00 35.14           C  
ATOM   3603  CE3 TRP B 215      13.681  13.574 -11.460  1.00 36.18           C  
ATOM   3604  CZ2 TRP B 215      13.163  10.783 -11.453  1.00 35.43           C  
ATOM   3605  CZ3 TRP B 215      14.384  12.688 -10.635  1.00 33.24           C  
ATOM   3606  CH2 TRP B 215      14.091  11.305 -10.631  1.00 34.66           C  
ATOM   3607  N   LYS B 216       9.920  17.936 -12.962  1.00 34.76           N  
ATOM   3608  CA  LYS B 216       9.678  19.361 -13.204  1.00 40.45           C  
ATOM   3609  C   LYS B 216       9.649  20.166 -11.891  1.00 36.58           C  
ATOM   3610  O   LYS B 216       9.763  21.395 -11.906  1.00 33.20           O  
ATOM   3611  CB  LYS B 216       8.284  19.539 -13.850  1.00 41.43           C  
ATOM   3612  CG  LYS B 216       8.215  19.489 -15.375  1.00 52.87           C  
ATOM   3613  CD  LYS B 216       9.122  18.471 -16.029  1.00 58.40           C  
ATOM   3614  CE  LYS B 216       8.580  18.142 -17.420  1.00 67.64           C  
ATOM   3615  NZ  LYS B 216       9.294  17.004 -18.074  1.00 73.61           N  
ATOM   3616  N   GLU B 217       9.435  19.463 -10.766  1.00 31.22           N  
ATOM   3617  CA  GLU B 217       9.192  20.099  -9.516  1.00 26.97           C  
ATOM   3618  C   GLU B 217      10.357  20.828  -8.953  1.00 27.32           C  
ATOM   3619  O   GLU B 217      11.506  20.391  -9.035  1.00 30.02           O  
ATOM   3620  CB  GLU B 217       8.705  19.113  -8.475  1.00 25.47           C  
ATOM   3621  CG  GLU B 217       7.324  18.481  -8.765  1.00 24.60           C  
ATOM   3622  CD  GLU B 217       6.901  17.538  -7.689  1.00 24.64           C  
ATOM   3623  OE1 GLU B 217       7.420  17.697  -6.569  1.00 25.59           O  
ATOM   3624  OE2 GLU B 217       6.062  16.576  -7.924  1.00 24.80           O  
ATOM   3625  N   GLU B 218      10.046  21.981  -8.374  1.00 29.86           N  
ATOM   3626  CA  GLU B 218      10.974  22.671  -7.455  1.00 29.70           C  
ATOM   3627  C   GLU B 218      10.808  22.189  -6.031  1.00 27.20           C  
ATOM   3628  O   GLU B 218       9.657  21.934  -5.587  1.00 27.20           O  
ATOM   3629  CB  GLU B 218      10.744  24.184  -7.465  1.00 34.42           C  
ATOM   3630  CG  GLU B 218      10.559  24.692  -8.865  1.00 43.03           C  
ATOM   3631  CD  GLU B 218      11.234  26.004  -9.074  1.00 51.19           C  
ATOM   3632  OE1 GLU B 218      10.901  26.954  -8.323  1.00 59.93           O  
ATOM   3633  OE2 GLU B 218      12.090  26.065  -9.981  1.00 54.81           O  
ATOM   3634  N   PRO B 219      11.919  22.147  -5.296  1.00 25.77           N  
ATOM   3635  CA  PRO B 219      11.858  21.759  -3.893  1.00 25.71           C  
ATOM   3636  C   PRO B 219      11.211  22.841  -3.036  1.00 32.54           C  
ATOM   3637  O   PRO B 219      11.204  24.037  -3.468  1.00 27.58           O  
ATOM   3638  CB  PRO B 219      13.341  21.570  -3.489  1.00 29.62           C  
ATOM   3639  CG  PRO B 219      14.190  22.178  -4.525  1.00 30.53           C  
ATOM   3640  CD  PRO B 219      13.298  22.472  -5.744  1.00 31.11           C  
ATOM   3641  N   ILE B 220      10.604  22.440  -1.905  1.00 29.63           N  
ATOM   3642  CA  ILE B 220      10.089  23.398  -0.923  1.00 30.71           C  
ATOM   3643  C   ILE B 220      11.239  24.188  -0.301  1.00 29.86           C  
ATOM   3644  O   ILE B 220      12.385  23.757  -0.286  1.00 30.87           O  
ATOM   3645  CB  ILE B 220       9.325  22.765   0.232  1.00 31.94           C  
ATOM   3646  CG1 ILE B 220      10.287  21.914   1.129  1.00 32.01           C  
ATOM   3647  CG2 ILE B 220       8.177  21.955  -0.281  1.00 31.06           C  
ATOM   3648  CD1 ILE B 220       9.647  21.450   2.429  1.00 30.37           C  
ATOM   3649  N   PRO B 221      10.937  25.391   0.251  1.00 32.38           N  
ATOM   3650  CA  PRO B 221      11.945  26.071   1.074  1.00 33.19           C  
ATOM   3651  C   PRO B 221      11.903  25.416   2.474  1.00 27.42           C  
ATOM   3652  O   PRO B 221      10.926  25.574   3.174  1.00 28.99           O  
ATOM   3653  CB  PRO B 221      11.440  27.543   1.080  1.00 31.14           C  
ATOM   3654  CG  PRO B 221       9.964  27.397   0.953  1.00 29.63           C  
ATOM   3655  CD  PRO B 221       9.702  26.175   0.093  1.00 31.38           C  
ATOM   3656  N   CYS B 222      12.886  24.580   2.816  1.00 28.82           N  
ATOM   3657  CA  CYS B 222      12.748  23.715   4.026  1.00 27.33           C  
ATOM   3658  C   CYS B 222      13.175  24.539   5.257  1.00 28.04           C  
ATOM   3659  O   CYS B 222      14.306  24.522   5.679  1.00 25.05           O  
ATOM   3660  CB  CYS B 222      13.474  22.373   3.873  1.00 29.55           C  
ATOM   3661  SG  CYS B 222      13.382  21.285   5.310  1.00 25.33           S  
ATOM   3662  N   THR B 223      12.222  25.359   5.709  1.00 29.43           N  
ATOM   3663  CA  THR B 223      12.440  26.329   6.749  1.00 31.04           C  
ATOM   3664  C   THR B 223      11.531  26.200   7.893  1.00 28.61           C  
ATOM   3665  O   THR B 223      10.387  25.667   7.811  1.00 27.27           O  
ATOM   3666  CB  THR B 223      12.275  27.791   6.214  1.00 31.91           C  
ATOM   3667  OG1 THR B 223      10.925  28.044   5.777  1.00 32.66           O  
ATOM   3668  CG2 THR B 223      13.318  28.114   5.219  1.00 31.01           C  
ATOM   3669  N   ALA B 224      11.979  26.759   9.018  1.00 35.04           N  
ATOM   3670  CA  ALA B 224      11.077  26.810  10.163  1.00 37.06           C  
ATOM   3671  C   ALA B 224       9.828  27.610   9.719  1.00 30.67           C  
ATOM   3672  O   ALA B 224       8.719  27.266  10.093  1.00 34.51           O  
ATOM   3673  CB  ALA B 224      11.769  27.443  11.373  1.00 42.53           C  
ATOM   3674  N   HIS B 225      10.020  28.613   8.870  1.00 33.41           N  
ATOM   3675  CA  HIS B 225       8.901  29.417   8.380  1.00 41.17           C  
ATOM   3676  C   HIS B 225       7.963  28.530   7.576  1.00 37.42           C  
ATOM   3677  O   HIS B 225       6.772  28.477   7.846  1.00 33.70           O  
ATOM   3678  CB  HIS B 225       9.362  30.662   7.545  1.00 46.70           C  
ATOM   3679  CG  HIS B 225       8.212  31.502   7.063  1.00 53.81           C  
ATOM   3680  ND1 HIS B 225       7.884  31.631   5.728  1.00 57.08           N  
ATOM   3681  CD2 HIS B 225       7.251  32.170   7.748  1.00 53.36           C  
ATOM   3682  CE1 HIS B 225       6.795  32.369   5.609  1.00 51.79           C  
ATOM   3683  NE2 HIS B 225       6.391  32.707   6.822  1.00 55.93           N  
ATOM   3684  N   TRP B 226       8.517  27.720   6.663  1.00 36.06           N  
ATOM   3685  CA  TRP B 226       7.659  26.821   5.924  1.00 33.90           C  
ATOM   3686  C   TRP B 226       6.803  25.920   6.832  1.00 28.76           C  
ATOM   3687  O   TRP B 226       5.594  25.701   6.578  1.00 31.94           O  
ATOM   3688  CB  TRP B 226       8.497  25.998   4.873  1.00 35.28           C  
ATOM   3689  CG  TRP B 226       7.604  25.159   3.900  1.00 32.56           C  
ATOM   3690  CD1 TRP B 226       7.131  25.551   2.681  1.00 33.50           C  
ATOM   3691  CD2 TRP B 226       7.084  23.835   4.118  1.00 30.33           C  
ATOM   3692  NE1 TRP B 226       6.332  24.544   2.134  1.00 33.06           N  
ATOM   3693  CE2 TRP B 226       6.338  23.473   2.980  1.00 29.96           C  
ATOM   3694  CE3 TRP B 226       7.231  22.891   5.151  1.00 31.05           C  
ATOM   3695  CZ2 TRP B 226       5.710  22.230   2.865  1.00 29.32           C  
ATOM   3696  CZ3 TRP B 226       6.572  21.672   5.044  1.00 30.20           C  
ATOM   3697  CH2 TRP B 226       5.826  21.354   3.914  1.00 29.72           C  
ATOM   3698  N   HIS B 227       7.389  25.343   7.893  1.00 31.42           N  
ATOM   3699  CA  HIS B 227       6.676  24.358   8.714  1.00 31.90           C  
ATOM   3700  C   HIS B 227       5.777  24.977   9.785  1.00 28.61           C  
ATOM   3701  O   HIS B 227       4.726  24.448  10.154  1.00 30.52           O  
ATOM   3702  CB  HIS B 227       7.717  23.422   9.428  1.00 31.70           C  
ATOM   3703  CG  HIS B 227       8.553  22.580   8.487  1.00 32.09           C  
ATOM   3704  ND1 HIS B 227       9.667  23.077   7.836  1.00 29.77           N  
ATOM   3705  CD2 HIS B 227       8.443  21.277   8.100  1.00 28.31           C  
ATOM   3706  CE1 HIS B 227      10.210  22.124   7.091  1.00 32.49           C  
ATOM   3707  NE2 HIS B 227       9.474  21.037   7.218  1.00 32.00           N  
ATOM   3708  N   PHE B 228       6.229  26.114  10.297  1.00 34.78           N  
ATOM   3709  CA  PHE B 228       5.551  26.713  11.465  1.00 43.46           C  
ATOM   3710  C   PHE B 228       4.905  28.102  11.222  1.00 47.68           C  
ATOM   3711  O   PHE B 228       3.906  28.422  11.890  1.00 48.56           O  
ATOM   3712  CB  PHE B 228       6.521  26.770  12.659  1.00 40.55           C  
ATOM   3713  CG  PHE B 228       7.213  25.457  12.940  1.00 33.19           C  
ATOM   3714  CD1 PHE B 228       6.483  24.362  13.331  1.00 34.24           C  
ATOM   3715  CD2 PHE B 228       8.571  25.345  12.782  1.00 38.06           C  
ATOM   3716  CE1 PHE B 228       7.094  23.150  13.563  1.00 31.83           C  
ATOM   3717  CE2 PHE B 228       9.211  24.135  13.020  1.00 34.35           C  
ATOM   3718  CZ  PHE B 228       8.473  23.050  13.419  1.00 30.56           C  
ATOM   3719  N   GLY B 229       5.457  28.906  10.304  1.00 50.78           N  
ATOM   3720  CA  GLY B 229       4.985  30.306  10.061  1.00 52.01           C  
ATOM   3721  C   GLY B 229       3.479  30.509  10.039  1.00 53.27           C  
ATOM   3722  O   GLY B 229       2.773  30.062   9.126  1.00 54.28           O  
TER    3723      GLY B 229                                                      
HETATM 3724  PA  FAD A 301      28.897  10.883  25.289  1.00 26.37           P  
HETATM 3725  O1A FAD A 301      29.565  10.964  24.023  1.00 27.73           O  
HETATM 3726  O2A FAD A 301      28.851   9.545  25.991  1.00 25.26           O  
HETATM 3727  O5B FAD A 301      29.252  11.941  26.368  1.00 32.43           O  
HETATM 3728  C5B FAD A 301      30.043  13.075  26.050  1.00 34.13           C  
HETATM 3729  C4B FAD A 301      31.157  13.082  27.068  1.00 38.08           C  
HETATM 3730  O4B FAD A 301      30.619  13.103  28.413  1.00 35.78           O  
HETATM 3731  C3B FAD A 301      32.068  11.855  26.984  1.00 39.62           C  
HETATM 3732  O3B FAD A 301      33.440  12.205  26.913  1.00 41.70           O  
HETATM 3733  C2B FAD A 301      31.825  11.142  28.304  1.00 36.99           C  
HETATM 3734  O2B FAD A 301      33.052  10.617  28.754  1.00 41.92           O  
HETATM 3735  C1B FAD A 301      31.482  12.302  29.186  1.00 35.49           C  
HETATM 3736  N9A FAD A 301      30.834  11.933  30.422  1.00 32.31           N  
HETATM 3737  C8A FAD A 301      30.119  10.790  30.667  1.00 31.25           C  
HETATM 3738  N7A FAD A 301      29.640  10.714  31.886  1.00 33.71           N  
HETATM 3739  C5A FAD A 301      30.056  11.897  32.478  1.00 32.00           C  
HETATM 3740  C6A FAD A 301      29.867  12.430  33.770  1.00 31.52           C  
HETATM 3741  N6A FAD A 301      29.144  11.839  34.717  1.00 30.02           N  
HETATM 3742  N1A FAD A 301      30.436  13.623  34.050  1.00 33.27           N  
HETATM 3743  C2A FAD A 301      31.144  14.234  33.090  1.00 34.39           C  
HETATM 3744  N3A FAD A 301      31.371  13.839  31.833  1.00 33.35           N  
HETATM 3745  C4A FAD A 301      30.799  12.654  31.589  1.00 34.30           C  
HETATM 3746  N1  FAD A 301      22.425  15.526  17.568  1.00 19.24           N  
HETATM 3747  C2  FAD A 301      21.508  16.521  17.379  1.00 21.47           C  
HETATM 3748  O2  FAD A 301      21.563  17.612  17.985  1.00 23.63           O  
HETATM 3749  N3  FAD A 301      20.446  16.303  16.504  1.00 21.33           N  
HETATM 3750  C4  FAD A 301      20.195  15.133  15.779  1.00 20.39           C  
HETATM 3751  O4  FAD A 301      19.201  15.064  15.061  1.00 22.18           O  
HETATM 3752  C4X FAD A 301      21.185  14.096  15.986  1.00 20.51           C  
HETATM 3753  N5  FAD A 301      21.060  12.986  15.309  1.00 19.70           N  
HETATM 3754  C5X FAD A 301      21.961  12.002  15.520  1.00 16.86           C  
HETATM 3755  C6  FAD A 301      21.840  10.813  14.813  1.00 16.41           C  
HETATM 3756  C7  FAD A 301      22.678   9.728  15.067  1.00 19.61           C  
HETATM 3757  C7M FAD A 301      22.523   8.449  14.279  1.00 21.83           C  
HETATM 3758  C8  FAD A 301      23.665   9.850  16.056  1.00 21.54           C  
HETATM 3759  C8M FAD A 301      24.612   8.727  16.306  1.00 18.03           C  
HETATM 3760  C9  FAD A 301      23.829  11.055  16.732  1.00 18.75           C  
HETATM 3761  C9A FAD A 301      22.991  12.136  16.466  1.00 18.74           C  
HETATM 3762  N10 FAD A 301      23.125  13.347  17.112  1.00 19.96           N  
HETATM 3763  C10 FAD A 301      22.241  14.377  16.898  1.00 19.67           C  
HETATM 3764  C1' FAD A 301      24.097  13.524  18.192  1.00 19.04           C  
HETATM 3765  C2' FAD A 301      23.735  12.843  19.502  1.00 20.42           C  
HETATM 3766  O2' FAD A 301      22.478  13.349  20.005  1.00 19.68           O  
HETATM 3767  C3' FAD A 301      24.803  13.067  20.575  1.00 22.65           C  
HETATM 3768  O3' FAD A 301      26.022  12.508  20.080  1.00 21.99           O  
HETATM 3769  C4' FAD A 301      24.451  12.443  21.930  1.00 23.25           C  
HETATM 3770  O4' FAD A 301      23.306  13.168  22.406  1.00 21.98           O  
HETATM 3771  C5' FAD A 301      25.550  12.619  22.956  1.00 23.49           C  
HETATM 3772  O5' FAD A 301      25.219  11.867  24.150  1.00 20.44           O  
HETATM 3773  P   FAD A 301      26.072  10.630  24.588  1.00 23.28           P  
HETATM 3774  O1P FAD A 301      25.618  10.143  25.918  1.00 21.33           O  
HETATM 3775  O2P FAD A 301      26.334   9.715  23.500  1.00 20.89           O  
HETATM 3776  O3P FAD A 301      27.443  11.475  24.947  1.00 25.21           O  
HETATM 3777  C1  STL A 302      -3.837   9.919  15.420  1.00 28.48           C  
HETATM 3778  C2  STL A 302      -3.076  10.812  16.151  1.00 27.26           C  
HETATM 3779  C3  STL A 302      -2.054  10.333  16.964  1.00 27.29           C  
HETATM 3780  C4  STL A 302      -1.810   8.979  17.068  1.00 24.50           C  
HETATM 3781  C5  STL A 302      -2.587   8.057  16.358  1.00 27.82           C  
HETATM 3782  C6  STL A 302      -3.601   8.546  15.511  1.00 30.82           C  
HETATM 3783  C7  STL A 302      -2.209   6.657  16.639  1.00 27.06           C  
HETATM 3784  C8  STL A 302      -2.600   5.481  16.243  1.00 30.02           C  
HETATM 3785  C9  STL A 302      -2.139   4.123  16.610  1.00 25.90           C  
HETATM 3786  C10 STL A 302      -2.761   3.053  15.982  1.00 25.10           C  
HETATM 3787  C11 STL A 302      -2.407   1.739  16.240  1.00 29.19           C  
HETATM 3788  C12 STL A 302      -1.369   1.461  17.112  1.00 28.05           C  
HETATM 3789  C13 STL A 302      -0.731   2.509  17.763  1.00 24.47           C  
HETATM 3790  C14 STL A 302      -1.129   3.821  17.528  1.00 25.35           C  
HETATM 3791  O1  STL A 302      -0.961   0.132  17.215  1.00 29.63           O  
HETATM 3792  O2  STL A 302      -1.273  11.221  17.635  1.00 25.39           O  
HETATM 3793  O3  STL A 302      -4.779  10.523  14.628  1.00 29.89           O  
HETATM 3795  PA  FAD B 301      -4.513   0.029   4.605  1.00 34.41           P  
HETATM 3796  O1A FAD B 301      -3.607  -0.972   4.072  1.00 29.88           O  
HETATM 3797  O2A FAD B 301      -5.122  -0.432   5.824  1.00 30.58           O  
HETATM 3798  O5B FAD B 301      -5.591   0.761   3.569  1.00 34.06           O  
HETATM 3799  C5B FAD B 301      -6.983   1.040   3.746  1.00 41.18           C  
HETATM 3800  C4B FAD B 301      -7.723   0.213   2.713  1.00 39.54           C  
HETATM 3801  O4B FAD B 301      -7.251   0.512   1.377  1.00 37.37           O  
HETATM 3802  C3B FAD B 301      -7.614  -1.303   2.862  1.00 41.41           C  
HETATM 3803  O3B FAD B 301      -8.978  -1.724   2.844  1.00 53.26           O  
HETATM 3804  C2B FAD B 301      -6.784  -1.720   1.626  1.00 41.07           C  
HETATM 3805  O2B FAD B 301      -6.950  -3.037   1.100  1.00 34.81           O  
HETATM 3806  C1B FAD B 301      -7.262  -0.678   0.630  1.00 35.38           C  
HETATM 3807  N9A FAD B 301      -6.446  -0.477  -0.567  1.00 38.90           N  
HETATM 3808  C8A FAD B 301      -5.175  -0.919  -0.827  1.00 40.08           C  
HETATM 3809  N7A FAD B 301      -4.718  -0.565  -2.003  1.00 38.81           N  
HETATM 3810  C5A FAD B 301      -5.772   0.141  -2.565  1.00 35.33           C  
HETATM 3811  C6A FAD B 301      -6.004   0.610  -3.877  1.00 32.93           C  
HETATM 3812  N6A FAD B 301      -5.098   0.576  -4.847  1.00 34.41           N  
HETATM 3813  N1A FAD B 301      -7.237   1.072  -4.171  1.00 40.18           N  
HETATM 3814  C2A FAD B 301      -8.162   1.086  -3.212  1.00 37.59           C  
HETATM 3815  N3A FAD B 301      -8.047   0.711  -1.938  1.00 39.53           N  
HETATM 3816  C4A FAD B 301      -6.833   0.218  -1.684  1.00 33.34           C  
HETATM 3817  N1  FAD B 301      -2.056   7.552  12.414  1.00 23.22           N  
HETATM 3818  C2  FAD B 301      -1.954   8.843  12.613  1.00 26.97           C  
HETATM 3819  O2  FAD B 301      -2.666   9.672  12.037  1.00 28.74           O  
HETATM 3820  N3  FAD B 301      -1.020   9.340  13.471  1.00 26.09           N  
HETATM 3821  C4  FAD B 301      -0.107   8.588  14.206  1.00 24.70           C  
HETATM 3822  O4  FAD B 301       0.737   9.207  14.874  1.00 21.14           O  
HETATM 3823  C4X FAD B 301      -0.282   7.197  14.039  1.00 22.59           C  
HETATM 3824  N5  FAD B 301       0.478   6.382  14.730  1.00 22.89           N  
HETATM 3825  C5X FAD B 301       0.367   5.030  14.510  1.00 21.59           C  
HETATM 3826  C6  FAD B 301       1.185   4.157  15.225  1.00 21.21           C  
HETATM 3827  C7  FAD B 301       1.185   2.789  14.980  1.00 20.26           C  
HETATM 3828  C7M FAD B 301       2.113   1.896  15.767  1.00 22.84           C  
HETATM 3829  C8  FAD B 301       0.337   2.273  13.983  1.00 24.16           C  
HETATM 3830  C8M FAD B 301       0.248   0.801  13.714  1.00 20.76           C  
HETATM 3831  C9  FAD B 301      -0.512   3.143  13.292  1.00 22.80           C  
HETATM 3832  C9A FAD B 301      -0.527   4.498  13.550  1.00 21.67           C  
HETATM 3833  N10 FAD B 301      -1.377   5.405  12.862  1.00 20.04           N  
HETATM 3834  C10 FAD B 301      -1.291   6.744  13.092  1.00 24.19           C  
HETATM 3835  C1' FAD B 301      -2.218   4.840  11.786  1.00 24.98           C  
HETATM 3836  C2' FAD B 301      -1.496   4.664  10.449  1.00 24.49           C  
HETATM 3837  O2' FAD B 301      -0.841   5.876  10.070  1.00 20.90           O  
HETATM 3838  C3' FAD B 301      -2.513   4.210   9.397  1.00 25.65           C  
HETATM 3839  O3' FAD B 301      -3.112   3.023   9.898  1.00 25.24           O  
HETATM 3840  C4' FAD B 301      -1.880   3.961   8.025  1.00 23.10           C  
HETATM 3841  O4' FAD B 301      -1.338   5.176   7.526  1.00 22.41           O  
HETATM 3842  C5' FAD B 301      -2.830   3.367   6.999  1.00 27.62           C  
HETATM 3843  O5' FAD B 301      -2.189   2.972   5.757  1.00 26.12           O  
HETATM 3844  P   FAD B 301      -2.125   1.478   5.451  1.00 25.83           P  
HETATM 3845  O1P FAD B 301      -1.818   0.468   6.490  1.00 25.40           O  
HETATM 3846  O2P FAD B 301      -1.385   1.453   4.094  1.00 25.60           O  
HETATM 3847  O3P FAD B 301      -3.737   1.247   5.142  1.00 31.09           O  
HETATM 3848  C1  STL B 302      20.777  17.575  13.050  1.00 28.61           C  
HETATM 3849  C2  STL B 302      21.236  18.637  13.823  1.00 28.23           C  
HETATM 3850  C3  STL B 302      22.397  18.480  14.561  1.00 25.65           C  
HETATM 3851  C4  STL B 302      23.112  17.309  14.525  1.00 27.97           C  
HETATM 3852  C5  STL B 302      22.673  16.229  13.756  1.00 27.05           C  
HETATM 3853  C6  STL B 302      21.473  16.373  13.025  1.00 27.83           C  
HETATM 3854  C7  STL B 302      23.592  15.074  13.870  1.00 31.51           C  
HETATM 3855  C8  STL B 302      23.553  13.914  13.354  1.00 32.29           C  
HETATM 3856  C9  STL B 302      24.463  12.735  13.436  1.00 32.22           C  
HETATM 3857  C10 STL B 302      23.923  11.737  12.636  1.00 32.82           C  
HETATM 3858  C11 STL B 302      24.523  10.499  12.515  1.00 32.43           C  
HETATM 3859  C12 STL B 302      25.676  10.218  13.224  1.00 33.39           C  
HETATM 3860  C13 STL B 302      26.256  11.207  14.025  1.00 27.95           C  
HETATM 3861  C14 STL B 302      25.651  12.450  14.131  1.00 34.08           C  
HETATM 3862  O1  STL B 302      26.049   8.897  13.114  1.00 34.37           O  
HETATM 3863  O2  STL B 302      22.863  19.529  15.314  1.00 31.38           O  
HETATM 3864  O3  STL B 302      19.612  17.895  12.384  1.00 24.29           O  
HETATM 3872  O   HOH A 401      18.586   2.204  17.934  1.00 15.91           O  
HETATM 3873  O   HOH A 402       7.832  -0.500  14.769  1.00 18.54           O  
HETATM 3874  O   HOH A 403       1.662  -3.277  19.266  1.00 20.69           O  
HETATM 3875  O   HOH A 404      21.003   5.310  21.160  1.00 16.42           O  
HETATM 3876  O   HOH A 405       9.291  15.962  28.490  1.00 20.10           O  
HETATM 3877  O   HOH A 406      17.678   9.734  33.445  1.00 23.73           O  
HETATM 3878  O   HOH A 407      19.700   1.101  26.168  1.00 17.15           O  
HETATM 3879  O   HOH A 408      18.830  15.247  29.653  1.00 22.82           O  
HETATM 3880  O   HOH A 409       1.190  17.713  13.709  1.00 27.06           O  
HETATM 3881  O   HOH A 410      14.104   3.065  46.778  1.00 21.93           O  
HETATM 3882  O   HOH A 411      13.710  22.048  16.277  1.00 27.67           O  
HETATM 3883  O   HOH A 412       0.968  -0.755  18.608  1.00 28.79           O  
HETATM 3884  O   HOH A 413       4.914  -8.453   9.637  1.00 27.10           O  
HETATM 3885  O   HOH A 414       9.851  11.815  16.413  1.00 22.31           O  
HETATM 3886  O   HOH A 415      10.328  -6.384  27.378  1.00 23.36           O  
HETATM 3887  O   HOH A 416       1.629  10.141  38.393  1.00 27.64           O  
HETATM 3888  O   HOH A 417      13.282  -3.692  33.128  1.00 21.20           O  
HETATM 3889  O   HOH A 418      24.181   1.551  28.367  1.00 25.01           O  
HETATM 3890  O   HOH A 419      11.133  -8.356  29.141  1.00 28.75           O  
HETATM 3891  O   HOH A 420      27.130  16.238  22.534  1.00 29.79           O  
HETATM 3892  O   HOH A 421      12.341  -7.472  22.516  1.00 29.57           O  
HETATM 3893  O   HOH A 422      17.581   7.707  51.858  1.00 27.89           O  
HETATM 3894  O   HOH A 423      27.188   4.954  21.500  1.00 24.97           O  
HETATM 3895  O   HOH A 424      21.305  -3.978  21.203  1.00 25.55           O  
HETATM 3896  O   HOH A 425       9.044   0.845  38.700  1.00 25.91           O  
HETATM 3897  O   HOH A 426      -7.970  10.880  15.991  1.00 26.29           O  
HETATM 3898  O   HOH A 427      11.856  19.535  40.103  1.00 29.18           O  
HETATM 3899  O   HOH A 428       8.169  -7.824  15.654  1.00 26.55           O  
HETATM 3900  O   HOH A 429       0.732  17.699  29.855  1.00 27.96           O  
HETATM 3901  O   HOH A 430       5.187  15.836  39.444  1.00 29.41           O  
HETATM 3902  O   HOH A 431      32.160   8.049  28.309  1.00 31.71           O  
HETATM 3903  O   HOH A 432      22.785  -0.567  26.857  1.00 24.60           O  
HETATM 3904  O   HOH A 433      16.514   4.606  49.778  1.00 24.92           O  
HETATM 3905  O   HOH A 434      23.811  -0.567  29.948  1.00 27.13           O  
HETATM 3906  O   HOH A 435      -8.157  15.837  24.868  1.00 39.53           O  
HETATM 3907  O   HOH A 436      13.010  11.848  12.701  1.00 24.08           O  
HETATM 3908  O   HOH A 437      20.860  18.263  32.498  1.00 26.36           O  
HETATM 3909  O   HOH A 438       7.116   8.545  19.382  1.00 33.29           O  
HETATM 3910  O   HOH A 439      10.779  14.185  17.443  1.00 27.59           O  
HETATM 3911  O   HOH A 440       7.213  -6.722  33.370  1.00 24.92           O  
HETATM 3912  O   HOH A 441      24.949  24.527  24.340  1.00 35.36           O  
HETATM 3913  O   HOH A 442      28.345   6.504  33.020  1.00 33.07           O  
HETATM 3914  O   HOH A 443      -1.819  -0.564  11.020  1.00 29.45           O  
HETATM 3915  O   HOH A 444      16.834  -3.540  31.472  1.00 25.34           O  
HETATM 3916  O   HOH A 445      -4.054 -16.258  11.754  1.00 37.14           O  
HETATM 3917  O   HOH A 446      21.047  11.137  44.953  1.00 32.02           O  
HETATM 3918  O   HOH A 447       7.637  -8.812   8.958  1.00 33.95           O  
HETATM 3919  O   HOH A 448      30.746   8.128  25.763  1.00 27.15           O  
HETATM 3920  O   HOH A 449      -3.211  -1.174  18.148  1.00 26.14           O  
HETATM 3921  O   HOH A 450       8.613 -11.722  27.803  1.00 42.30           O  
HETATM 3922  O   HOH A 451       7.254   2.814  46.064  1.00 30.56           O  
HETATM 3923  O   HOH A 452       8.385 -11.848  23.465  1.00 33.63           O  
HETATM 3924  O   HOH A 453      25.795   9.021  37.350  1.00 31.24           O  
HETATM 3925  O   HOH A 454      11.451  27.485  23.776  1.00 35.53           O  
HETATM 3926  O   HOH A 455     -11.174  10.394  23.053  1.00 37.55           O  
HETATM 3927  O   HOH A 456      -5.018  -7.855   9.529  1.00 30.98           O  
HETATM 3928  O   HOH A 457      15.758  21.193  29.939  1.00 36.86           O  
HETATM 3929  O   HOH A 458      22.111  28.476  14.789  1.00 43.73           O  
HETATM 3930  O   HOH A 459      13.952  29.978  20.447  1.00 40.02           O  
HETATM 3931  O   HOH A 460      28.242  18.153  21.228  1.00 33.22           O  
HETATM 3932  O   HOH A 461      12.608  -6.952  25.324  1.00 32.20           O  
HETATM 3933  O   HOH A 462      20.717  -0.542  32.813  1.00 31.21           O  
HETATM 3934  O   HOH A 463      12.343 -10.251  18.063  1.00 34.06           O  
HETATM 3935  O   HOH A 464       4.577  33.612  20.634  1.00 44.68           O  
HETATM 3936  O   HOH A 465      -5.120  -0.297  16.360  1.00 34.21           O  
HETATM 3937  O   HOH A 466       7.436  -0.018  36.445  1.00 28.44           O  
HETATM 3938  O   HOH A 467      -0.931 -10.148  25.611  1.00 36.62           O  
HETATM 3939  O   HOH A 468       0.074   7.690  38.984  1.00 30.38           O  
HETATM 3940  O   HOH A 469      18.746  10.062  52.034  1.00 35.06           O  
HETATM 3941  O   HOH A 470      11.849  -7.152  31.622  1.00 34.00           O  
HETATM 3942  O   HOH A 471      -0.610 -15.343  14.198  1.00 36.19           O  
HETATM 3943  O   HOH A 472       9.668  15.665  44.969  1.00 41.80           O  
HETATM 3944  O   HOH A 473      21.814  21.817  28.822  1.00 35.82           O  
HETATM 3945  O   HOH A 474      12.233  22.269  30.266  1.00 37.36           O  
HETATM 3946  O   HOH A 475       6.020  -2.243  41.860  1.00 35.98           O  
HETATM 3947  O   HOH A 476      25.069   8.830  21.098  1.00 25.43           O  
HETATM 3948  O   HOH A 477      24.401  10.167  42.419  1.00 34.28           O  
HETATM 3949  O   HOH A 478      -1.719  26.269  25.544  1.00 35.92           O  
HETATM 3950  O   HOH A 479       6.003 -14.216  23.508  1.00 36.75           O  
HETATM 3951  O   HOH A 480       9.499  27.079  20.582  1.00 35.82           O  
HETATM 3952  O   HOH A 481       5.396  23.028  42.745  1.00 33.83           O  
HETATM 3953  O   HOH A 482      27.752  22.352  25.469  1.00 32.82           O  
HETATM 3954  O   HOH A 483      11.350  24.845  26.552  1.00 38.03           O  
HETATM 3955  O   HOH A 484      -1.856  18.772  28.174  1.00 32.68           O  
HETATM 3956  O   HOH A 485      19.033  -5.605  30.352  1.00 41.12           O  
HETATM 3957  O   HOH A 486      23.844   6.529  21.025  1.00 29.63           O  
HETATM 3958  O   HOH A 487      27.156  20.791  17.675  1.00 37.28           O  
HETATM 3959  O   HOH A 488      25.579  14.414  39.892  1.00 33.84           O  
HETATM 3960  O   HOH A 489      14.552  -9.263  21.561  1.00 36.14           O  
HETATM 3961  O   HOH A 490      -4.809 -10.407  16.559  1.00 31.82           O  
HETATM 3962  O   HOH A 491      10.298  23.441  29.074  1.00 34.06           O  
HETATM 3963  O   HOH A 492     -10.053  -1.927  22.979  1.00 37.94           O  
HETATM 3964  O   HOH A 493      -0.800  34.900  22.082  1.00 36.82           O  
HETATM 3965  O   HOH A 494      18.216  21.636  38.755  1.00 39.20           O  
HETATM 3966  O   HOH A 495      20.843  16.007  43.579  1.00 37.02           O  
HETATM 3967  O   HOH A 496      26.158  11.974  40.984  1.00 32.07           O  
HETATM 3968  O   HOH A 497      27.568  15.411  38.496  1.00 34.25           O  
HETATM 3969  O   HOH A 498      -4.223   0.611  30.090  1.00 39.43           O  
HETATM 3970  O   HOH A 499      -2.419  -3.818   5.704  1.00 35.29           O  
HETATM 3971  O   HOH A 500      15.048  -5.540  31.520  1.00 41.81           O  
HETATM 3972  O   HOH A 501      28.820  13.143  37.468  1.00 38.78           O  
HETATM 3973  O   HOH A 502     -10.496  12.341  23.346  1.00 30.00           O  
HETATM 3974  O   HOH A 503       5.249   0.514  47.229  1.00 30.00           O  
HETATM 3975  O   HOH A 504       8.376   4.164  47.698  1.00 30.00           O  
HETATM 3976  O   HOH A 505     -10.369   1.185  21.272  1.00 30.00           O  
HETATM 3977  O   HOH B 401      18.963   3.093  15.356  1.00 18.90           O  
HETATM 3978  O   HOH B 402       8.831  -2.582   3.968  1.00 19.06           O  
HETATM 3979  O   HOH B 403      25.732   4.263  10.955  1.00 20.37           O  
HETATM 3980  O   HOH B 404       8.665  15.557   1.519  1.00 19.80           O  
HETATM 3981  O   HOH B 405       8.808  -0.914  12.195  1.00 19.10           O  
HETATM 3982  O   HOH B 406       5.180   0.085   8.908  1.00 19.18           O  
HETATM 3983  O   HOH B 407       5.598   5.162  -3.333  1.00 25.52           O  
HETATM 3984  O   HOH B 408      10.165  12.155  13.654  1.00 21.52           O  
HETATM 3985  O   HOH B 409      23.006  -3.147  14.605  1.00 21.81           O  
HETATM 3986  O   HOH B 410      24.713   6.951  11.539  1.00 29.32           O  
HETATM 3987  O   HOH B 411      26.173  -1.734  20.602  1.00 19.75           O  
HETATM 3988  O   HOH B 412      16.793  -2.911  -3.019  1.00 23.89           O  
HETATM 3989  O   HOH B 413       5.333   0.044 -15.913  1.00 28.84           O  
HETATM 3990  O   HOH B 414       4.777  -5.052   1.781  1.00 28.30           O  
HETATM 3991  O   HOH B 415      20.733  -3.314   3.032  1.00 23.19           O  
HETATM 3992  O   HOH B 416      22.730  25.831   4.935  1.00 32.48           O  
HETATM 3993  O   HOH B 417      12.453   2.073 -16.621  1.00 23.02           O  
HETATM 3994  O   HOH B 418      17.708   3.232  -8.468  1.00 21.57           O  
HETATM 3995  O   HOH B 419      10.336  -7.575   9.093  1.00 23.45           O  
HETATM 3996  O   HOH B 420       6.405  -6.241   0.125  1.00 29.30           O  
HETATM 3997  O   HOH B 421      11.266   8.203  15.037  1.00 20.69           O  
HETATM 3998  O   HOH B 422       1.190   9.277   0.371  1.00 26.60           O  
HETATM 3999  O   HOH B 423       7.736  18.226  15.093  1.00 27.52           O  
HETATM 4000  O   HOH B 424      21.110  21.189  -0.646  1.00 28.58           O  
HETATM 4001  O   HOH B 425      -5.955   4.848   7.422  1.00 31.17           O  
HETATM 4002  O   HOH B 426       4.594  16.567  -9.936  1.00 29.31           O  
HETATM 4003  O   HOH B 427      14.320  21.775   0.094  1.00 25.49           O  
HETATM 4004  O   HOH B 428      19.917  -5.060   7.953  1.00 26.86           O  
HETATM 4005  O   HOH B 429       7.142   3.953 -21.743  1.00 25.44           O  
HETATM 4006  O   HOH B 430      -8.081   6.220   8.794  1.00 33.09           O  
HETATM 4007  O   HOH B 431      27.282   8.248  19.262  1.00 30.18           O  
HETATM 4008  O   HOH B 432       9.792   2.033 -19.832  1.00 23.82           O  
HETATM 4009  O   HOH B 433      29.716  11.009  13.882  1.00 37.32           O  
HETATM 4010  O   HOH B 434       7.220  -5.781   3.389  1.00 26.44           O  
HETATM 4011  O   HOH B 435       7.600  10.190  17.307  1.00 27.88           O  
HETATM 4012  O   HOH B 436       8.226  13.380  12.826  1.00 26.66           O  
HETATM 4013  O   HOH B 437      14.558  10.550  10.837  1.00 31.13           O  
HETATM 4014  O   HOH B 438      28.383   8.536  12.194  1.00 39.81           O  
HETATM 4015  O   HOH B 439      12.335   0.033 -14.241  1.00 38.83           O  
HETATM 4016  O   HOH B 440      29.026  -7.163   6.934  1.00 31.49           O  
HETATM 4017  O   HOH B 441      23.397  -1.984  -3.032  1.00 23.70           O  
HETATM 4018  O   HOH B 442      24.159  -3.286  21.362  1.00 32.54           O  
HETATM 4019  O   HOH B 443      29.377   6.411  24.056  1.00 30.63           O  
HETATM 4020  O   HOH B 444       5.465  -5.161  -2.070  1.00 30.60           O  
HETATM 4021  O   HOH B 445      28.424   1.776  -0.452  1.00 31.78           O  
HETATM 4022  O   HOH B 446       7.265  -6.420  -4.284  1.00 33.52           O  
HETATM 4023  O   HOH B 447      11.008  30.055   3.537  1.00 39.33           O  
HETATM 4024  O   HOH B 448      21.234  -5.443   1.489  1.00 36.27           O  
HETATM 4025  O   HOH B 449      25.767  25.533   4.073  1.00 32.51           O  
HETATM 4026  O   HOH B 450      20.012  -4.697  -0.817  1.00 32.64           O  
HETATM 4027  O   HOH B 451       4.656   4.712 -22.027  1.00 29.53           O  
HETATM 4028  O   HOH B 452      32.228   0.170   4.515  1.00 36.91           O  
HETATM 4029  O   HOH B 453       8.055  19.867  -4.736  1.00 28.11           O  
HETATM 4030  O   HOH B 454      -0.271   0.589   9.052  1.00 30.80           O  
HETATM 4031  O   HOH B 455      -9.611  10.178  -3.292  1.00 37.09           O  
HETATM 4032  O   HOH B 456      30.268  23.786   9.622  1.00 32.40           O  
HETATM 4033  O   HOH B 457      19.522   3.390  -6.447  1.00 32.12           O  
HETATM 4034  O   HOH B 458       2.131  -0.360   8.958  1.00 29.33           O  
HETATM 4035  O   HOH B 459      29.297   3.241   1.452  1.00 37.00           O  
HETATM 4036  O   HOH B 460      28.335  10.897   0.125  1.00 33.01           O  
HETATM 4037  O   HOH B 461      13.858  -5.103  -1.077  1.00 31.29           O  
HETATM 4038  O   HOH B 462       0.252  -3.506   8.735  1.00 31.95           O  
HETATM 4039  O   HOH B 463      11.705  -9.244  10.624  1.00 37.40           O  
HETATM 4040  O   HOH B 464       6.428  -3.077  -7.583  1.00 32.84           O  
HETATM 4041  O   HOH B 465      -9.508  18.558  15.138  1.00 40.91           O  
HETATM 4042  O   HOH B 466       8.416  14.631 -14.796  1.00 38.32           O  
HETATM 4043  O   HOH B 467      -6.360  25.468  11.905  1.00 32.33           O  
HETATM 4044  O   HOH B 468      13.557  -8.057   0.256  1.00 31.63           O  
HETATM 4045  O   HOH B 469      19.970  18.696  -3.253  1.00 39.26           O  
HETATM 4046  O   HOH B 470       3.121  -4.964  -2.958  1.00 35.77           O  
HETATM 4047  O   HOH B 471      33.992   3.636  20.378  1.00 32.82           O  
HETATM 4048  O   HOH B 472     -10.692   9.207   4.331  1.00 34.31           O  
HETATM 4049  O   HOH B 473      18.783  -5.377   5.238  1.00 33.48           O  
HETATM 4050  O   HOH B 474     -10.745  16.373  15.596  1.00 42.01           O  
HETATM 4051  O   HOH B 475       2.046   4.422 -14.823  1.00 33.64           O  
HETATM 4052  O   HOH B 476      -3.908  15.052   0.898  1.00 35.19           O  
HETATM 4053  O   HOH B 477      -1.881  10.513  -2.694  1.00 30.81           O  
HETATM 4054  O   HOH B 478      -0.997  -3.407  -2.871  1.00 38.68           O  
HETATM 4055  O   HOH B 479      29.253  24.450   4.341  1.00 34.66           O  
HETATM 4056  O   HOH B 480      35.376   2.707  13.710  1.00 40.71           O  
HETATM 4057  O   HOH B 481      19.817  26.821  -2.622  1.00 43.07           O  
HETATM 4058  O   HOH B 482      12.060  30.093   8.862  1.00 36.13           O  
HETATM 4059  O   HOH B 483      -2.147  19.313   7.381  1.00 36.41           O  
HETATM 4060  O   HOH B 484      25.569  -6.720   6.930  1.00 39.32           O  
HETATM 4061  O   HOH B 485       0.412  -0.972  -9.305  1.00 37.20           O  
HETATM 4062  O   HOH B 486      12.377  17.731  -9.451  1.00 33.79           O  
HETATM 4063  O   HOH B 487      34.521  12.173   7.103  1.00 36.18           O  
HETATM 4064  O   HOH B 488       6.742  -8.178   4.209  1.00 34.84           O  
HETATM 4065  O   HOH B 489      35.696  18.209   8.316  1.00 41.39           O  
HETATM 4066  O   HOH B 490      18.280   5.887 -15.885  1.00 37.57           O  
HETATM 4067  O   HOH B 491      -2.641  24.696   9.536  1.00 30.00           O  
HETATM 4068  O   HOH B 492      31.812  19.176   3.329  1.00 30.00           O  
CONECT 1395 3794                                                                
CONECT 1424 3794                                                                
CONECT 1784 3794                                                                
CONECT 1786 3794                                                                
CONECT 3262 3871                                                                
CONECT 3291 3871                                                                
CONECT 3659 3871                                                                
CONECT 3661 3871                                                                
CONECT 3724 3725 3726 3727 3776                                                 
CONECT 3725 3724                                                                
CONECT 3726 3724                                                                
CONECT 3727 3724 3728                                                           
CONECT 3728 3727 3729                                                           
CONECT 3729 3728 3730 3731                                                      
CONECT 3730 3729 3735                                                           
CONECT 3731 3729 3732 3733                                                      
CONECT 3732 3731                                                                
CONECT 3733 3731 3734 3735                                                      
CONECT 3734 3733                                                                
CONECT 3735 3730 3733 3736                                                      
CONECT 3736 3735 3737 3745                                                      
CONECT 3737 3736 3738                                                           
CONECT 3738 3737 3739                                                           
CONECT 3739 3738 3740 3745                                                      
CONECT 3740 3739 3741 3742                                                      
CONECT 3741 3740                                                                
CONECT 3742 3740 3743                                                           
CONECT 3743 3742 3744                                                           
CONECT 3744 3743 3745                                                           
CONECT 3745 3736 3739 3744                                                      
CONECT 3746 3747 3763                                                           
CONECT 3747 3746 3748 3749                                                      
CONECT 3748 3747                                                                
CONECT 3749 3747 3750                                                           
CONECT 3750 3749 3751 3752                                                      
CONECT 3751 3750                                                                
CONECT 3752 3750 3753 3763                                                      
CONECT 3753 3752 3754                                                           
CONECT 3754 3753 3755 3761                                                      
CONECT 3755 3754 3756                                                           
CONECT 3756 3755 3757 3758                                                      
CONECT 3757 3756                                                                
CONECT 3758 3756 3759 3760                                                      
CONECT 3759 3758                                                                
CONECT 3760 3758 3761                                                           
CONECT 3761 3754 3760 3762                                                      
CONECT 3762 3761 3763 3764                                                      
CONECT 3763 3746 3752 3762                                                      
CONECT 3764 3762 3765                                                           
CONECT 3765 3764 3766 3767                                                      
CONECT 3766 3765                                                                
CONECT 3767 3765 3768 3769                                                      
CONECT 3768 3767                                                                
CONECT 3769 3767 3770 3771                                                      
CONECT 3770 3769                                                                
CONECT 3771 3769 3772                                                           
CONECT 3772 3771 3773                                                           
CONECT 3773 3772 3774 3775 3776                                                 
CONECT 3774 3773                                                                
CONECT 3775 3773                                                                
CONECT 3776 3724 3773                                                           
CONECT 3777 3778 3782 3793                                                      
CONECT 3778 3777 3779                                                           
CONECT 3779 3778 3780 3792                                                      
CONECT 3780 3779 3781                                                           
CONECT 3781 3780 3782 3783                                                      
CONECT 3782 3777 3781                                                           
CONECT 3783 3781 3784                                                           
CONECT 3784 3783 3785                                                           
CONECT 3785 3784 3786 3790                                                      
CONECT 3786 3785 3787                                                           
CONECT 3787 3786 3788                                                           
CONECT 3788 3787 3789 3791                                                      
CONECT 3789 3788 3790                                                           
CONECT 3790 3785 3789                                                           
CONECT 3791 3788                                                                
CONECT 3792 3779                                                                
CONECT 3793 3777                                                                
CONECT 3794 1395 1424 1784 1786                                                 
CONECT 3795 3796 3797 3798 3847                                                 
CONECT 3796 3795                                                                
CONECT 3797 3795                                                                
CONECT 3798 3795 3799                                                           
CONECT 3799 3798 3800                                                           
CONECT 3800 3799 3801 3802                                                      
CONECT 3801 3800 3806                                                           
CONECT 3802 3800 3803 3804                                                      
CONECT 3803 3802                                                                
CONECT 3804 3802 3805 3806                                                      
CONECT 3805 3804                                                                
CONECT 3806 3801 3804 3807                                                      
CONECT 3807 3806 3808 3816                                                      
CONECT 3808 3807 3809                                                           
CONECT 3809 3808 3810                                                           
CONECT 3810 3809 3811 3816                                                      
CONECT 3811 3810 3812 3813                                                      
CONECT 3812 3811                                                                
CONECT 3813 3811 3814                                                           
CONECT 3814 3813 3815                                                           
CONECT 3815 3814 3816                                                           
CONECT 3816 3807 3810 3815                                                      
CONECT 3817 3818 3834                                                           
CONECT 3818 3817 3819 3820                                                      
CONECT 3819 3818                                                                
CONECT 3820 3818 3821                                                           
CONECT 3821 3820 3822 3823                                                      
CONECT 3822 3821                                                                
CONECT 3823 3821 3824 3834                                                      
CONECT 3824 3823 3825                                                           
CONECT 3825 3824 3826 3832                                                      
CONECT 3826 3825 3827                                                           
CONECT 3827 3826 3828 3829                                                      
CONECT 3828 3827                                                                
CONECT 3829 3827 3830 3831                                                      
CONECT 3830 3829                                                                
CONECT 3831 3829 3832                                                           
CONECT 3832 3825 3831 3833                                                      
CONECT 3833 3832 3834 3835                                                      
CONECT 3834 3817 3823 3833                                                      
CONECT 3835 3833 3836                                                           
CONECT 3836 3835 3837 3838                                                      
CONECT 3837 3836                                                                
CONECT 3838 3836 3839 3840                                                      
CONECT 3839 3838                                                                
CONECT 3840 3838 3841 3842                                                      
CONECT 3841 3840                                                                
CONECT 3842 3840 3843                                                           
CONECT 3843 3842 3844                                                           
CONECT 3844 3843 3845 3846 3847                                                 
CONECT 3845 3844                                                                
CONECT 3846 3844                                                                
CONECT 3847 3795 3844                                                           
CONECT 3848 3849 3853 3864                                                      
CONECT 3849 3848 3850                                                           
CONECT 3850 3849 3851 3863                                                      
CONECT 3851 3850 3852                                                           
CONECT 3852 3851 3853 3854                                                      
CONECT 3853 3848 3852                                                           
CONECT 3854 3852 3855                                                           
CONECT 3855 3854 3856                                                           
CONECT 3856 3855 3857 3861                                                      
CONECT 3857 3856 3858                                                           
CONECT 3858 3857 3859                                                           
CONECT 3859 3858 3860 3862                                                      
CONECT 3860 3859 3861                                                           
CONECT 3861 3856 3860                                                           
CONECT 3862 3859                                                                
CONECT 3863 3850                                                                
CONECT 3864 3848                                                                
CONECT 3865 3866 3867                                                           
CONECT 3866 3865                                                                
CONECT 3867 3865 3868 3869                                                      
CONECT 3868 3867                                                                
CONECT 3869 3867 3870                                                           
CONECT 3870 3869                                                                
CONECT 3871 3262 3291 3659 3661                                                 
MASTER      343    0    7   20   20    0   22    6 3973    2  156   36          
END                                                                             
