# Supplementary material for: Resveratrol-Based MTDLs to Stimulate Defensive and Regenerative Pathways and Block Early Events in Neurodegenerative Cascades
Source: J Med Chem. 2022 Mar 4;65(6):4727–51. doi: 10.1021/acs.jmedchem.1c01883 (PMC8958504; doi:10.1021/acs.jmedchem.1c01883)
Supplement: Supplementary file 4 — jm1c01883_si_004.zip [file jm1c01883_si_004.zip › PDBs/Fig 3B (4d).pdb]

ATOM      1  N   GLY A   2       3.999   6.076  48.243  1.00 43.86           N  
ATOM      2  CA  GLY A   2       5.202   5.538  47.565  1.00 40.53           C  
ATOM      3  C   GLY A   2       5.101   5.590  46.035  1.00 39.07           C  
ATOM      4  O   GLY A   2       4.295   4.896  45.445  1.00 38.15           O  
ATOM      5  HA2 GLY A   2       6.010   6.068  47.864  0.00 99.00           H  
ATOM      6  HA3 GLY A   2       5.341   4.580  47.858  0.00 99.00           H  
ATOM      7  H1  GLY A   2       3.921   5.670  49.152  0.00 99.00           H  
ATOM      8  H2  GLY A   2       4.081   7.067  48.326  0.00 99.00           H  
ATOM      9  H3  GLY A   2       3.188   5.851  47.706  0.00 99.00           H  
ATOM     10  N   LYS A   3       6.000   6.313  45.387  1.00 26.91           N  
ATOM     11  CA  LYS A   3       5.993   6.441  43.944  1.00 24.57           C  
ATOM     12  C   LYS A   3       6.791   5.338  43.211  1.00 26.99           C  
ATOM     13  O   LYS A   3       7.831   4.801  43.730  1.00 30.65           O  
ATOM     14  CB  LYS A   3       6.558   7.797  43.556  1.00 27.55           C  
ATOM     15  CG  LYS A   3       5.942   9.038  44.225  1.00 26.84           C  
ATOM     16  CD  LYS A   3       4.463   9.089  43.934  1.00 32.43           C  
ATOM     17  CE  LYS A   3       3.803  10.395  44.375  1.00 33.04           C  
ATOM     18  NZ  LYS A   3       2.667  10.520  43.466  1.00 36.25           N1+
ATOM     19  H   LYS A   3       6.707   6.778  46.001  0.00 99.00           H  
ATOM     20  HA  LYS A   3       5.031   6.403  43.609  0.00 99.00           H  
ATOM     21  HB2 LYS A   3       7.548   7.802  43.764  0.00 99.00           H  
ATOM     22  HB3 LYS A   3       6.456   7.911  42.555  0.00 99.00           H  
ATOM     23  HG2 LYS A   3       6.087   8.973  45.204  0.00 99.00           H  
ATOM     24  HG3 LYS A   3       6.382   9.847  43.857  0.00 99.00           H  
ATOM     25  HD2 LYS A   3       4.318   8.986  42.947  0.00 99.00           H  
ATOM     26  HD3 LYS A   3       4.006   8.334  44.411  0.00 99.00           H  
ATOM     27  HE2 LYS A   3       3.498  10.296  45.293  0.00 99.00           H  
ATOM     28  HE3 LYS A   3       4.432  11.124  44.240  0.00 99.00           H  
ATOM     29  HZ1 LYS A   3       2.306  11.457  43.490  0.00 99.00           H  
ATOM     30  HZ2 LYS A   3       2.951  10.307  42.527  0.00 99.00           H  
ATOM     31  HZ3 LYS A   3       1.937   9.885  43.736  0.00 99.00           H  
ATOM     32  N   LYS A   4       6.319   4.981  42.021  0.50 24.18           N  
ATOM     33  CA  LYS A   4       6.980   3.972  41.151  0.50 21.25           C  
ATOM     34  C   LYS A   4       7.405   4.617  39.810  0.50 20.81           C  
ATOM     35  O   LYS A   4       6.602   5.166  39.097  0.50 18.81           O  
ATOM     36  CB  LYS A   4       6.058   2.763  40.933  0.50 22.73           C  
ATOM     37  CG  LYS A   4       5.592   2.019  42.194  0.50 22.69           C  
ATOM     38  CD  LYS A   4       4.214   1.385  42.006  0.50 25.71           C  
ATOM     39  CE  LYS A   4       3.963   0.277  43.043  0.50 28.83           C  
ATOM     40  NZ  LYS A   4       4.684  -0.982  42.663  0.50 31.52           N1+
ATOM     41  H   LYS A   4       5.439   5.466  41.737  0.00 99.00           H  
ATOM     42  HA  LYS A   4       7.798   3.636  41.617  0.00 99.00           H  
ATOM     43  HB2 LYS A   4       5.238   3.080  40.442  0.00 99.00           H  
ATOM     44  HB3 LYS A   4       6.543   2.103  40.347  0.00 99.00           H  
ATOM     45  HG2 LYS A   4       6.253   1.299  42.405  0.00 99.00           H  
ATOM     46  HG3 LYS A   4       5.549   2.667  42.953  0.00 99.00           H  
ATOM     47  HD2 LYS A   4       3.519   2.083  42.122  0.00 99.00           H  
ATOM     48  HD3 LYS A   4       4.164   0.982  41.102  0.00 99.00           H  
ATOM     49  HE2 LYS A   4       4.292   0.589  43.930  0.00 99.00           H  
ATOM     50  HE3 LYS A   4       2.984   0.095  43.086  0.00 99.00           H  
ATOM     51  HZ1 LYS A   4       4.510  -1.679  43.355  0.00 99.00           H  
ATOM     52  HZ2 LYS A   4       4.350  -1.294  41.776  0.00 99.00           H  
ATOM     53  HZ3 LYS A   4       5.662  -0.794  42.610  0.00 99.00           H  
ATOM     54  N   VAL A   5       8.704   4.574  39.453  1.00 19.58           N  
ATOM     55  CA  VAL A   5       9.220   5.139  38.204  1.00 19.68           C  
ATOM     56  C   VAL A   5       9.687   4.064  37.286  1.00 18.90           C  
ATOM     57  O   VAL A   5      10.451   3.109  37.740  1.00 18.35           O  
ATOM     58  CB  VAL A   5      10.432   6.080  38.556  1.00 19.34           C  
ATOM     59  CG1 VAL A   5      11.021   6.790  37.336  1.00 22.99           C  
ATOM     60  CG2 VAL A   5       9.998   7.102  39.578  1.00 20.52           C  
ATOM     61  H   VAL A   5       9.316   4.095  40.157  0.00 99.00           H  
ATOM     62  HA  VAL A   5       8.462   5.640  37.763  0.00 99.00           H  
ATOM     63  HB  VAL A   5      11.152   5.496  38.936  0.00 99.00           H  
ATOM     64 1HG1 VAL A   5      11.845   6.309  37.040  0.00 99.00           H  
ATOM     65 2HG1 VAL A   5      10.349   6.790  36.597  0.00 99.00           H  
ATOM     66 3HG1 VAL A   5      11.251   7.731  37.580  0.00 99.00           H  
ATOM     67 1HG2 VAL A   5       9.591   7.891  39.113  0.00 99.00           H  
ATOM     68 2HG2 VAL A   5       9.321   6.695  40.194  0.00 99.00           H  
ATOM     69 3HG2 VAL A   5      10.792   7.404  40.110  0.00 99.00           H  
ATOM     70  N   LEU A   6       9.433   4.238  35.996  1.00 18.21           N  
ATOM     71  CA  LEU A   6      10.058   3.439  34.926  1.00 18.38           C  
ATOM     72  C   LEU A   6      10.925   4.373  34.122  1.00 18.17           C  
ATOM     73  O   LEU A   6      10.521   5.470  33.694  1.00 19.22           O  
ATOM     74  CB  LEU A   6       9.057   2.803  34.002  1.00 19.55           C  
ATOM     75  CG  LEU A   6       9.554   2.163  32.760  1.00 16.87           C  
ATOM     76  CD1 LEU A   6      10.410   0.926  32.948  1.00 15.72           C  
ATOM     77  CD2 LEU A   6       8.386   1.879  31.777  1.00 18.74           C  
ATOM     78  H   LEU A   6       8.741   5.001  35.791  0.00 99.00           H  
ATOM     79  HA  LEU A   6      10.628   2.746  35.349  0.00 99.00           H  
ATOM     80  HB2 LEU A   6       8.556   2.100  34.533  0.00 99.00           H  
ATOM     81  HB3 LEU A   6       8.390   3.517  33.738  0.00 99.00           H  
ATOM     82  HG  LEU A   6      10.094   2.848  32.214  0.00 99.00           H  
ATOM     83 1HD1 LEU A   6       9.885   0.223  33.430  0.00 99.00           H  
ATOM     84 2HD1 LEU A   6      10.693   0.573  32.055  0.00 99.00           H  
ATOM     85 3HD1 LEU A   6      11.223   1.157  33.484  0.00 99.00           H  
ATOM     86 1HD2 LEU A   6       7.946   2.742  31.546  0.00 99.00           H  
ATOM     87 2HD2 LEU A   6       8.755   1.451  30.958  0.00 99.00           H  
ATOM     88 3HD2 LEU A   6       7.736   1.269  32.221  0.00 99.00           H  
ATOM     89  N   ILE A   7      12.200   3.981  33.932  1.00 15.50           N  
ATOM     90  CA  ILE A   7      13.013   4.673  33.042  1.00 18.59           C  
ATOM     91  C   ILE A   7      13.226   3.801  31.835  1.00 20.07           C  
ATOM     92  O   ILE A   7      13.861   2.692  31.963  1.00 15.56           O  
ATOM     93  CB  ILE A   7      14.379   4.933  33.708  1.00 17.12           C  
ATOM     94  CG1 ILE A   7      14.261   5.794  34.967  1.00 16.62           C  
ATOM     95  CG2 ILE A   7      15.358   5.537  32.718  1.00 20.40           C  
ATOM     96  CD1 ILE A   7      15.540   5.939  35.767  1.00 20.52           C  
ATOM     97  H   ILE A   7      12.469   3.155  34.499  0.00 99.00           H  
ATOM     98  HA  ILE A   7      12.505   5.475  32.719  0.00 99.00           H  
ATOM     99  HB  ILE A   7      14.764   4.047  33.974  0.00 99.00           H  
ATOM    100 2HG1 ILE A   7      13.943   6.707  34.697  0.00 99.00           H  
ATOM    101 3HG1 ILE A   7      13.558   5.387  35.559  0.00 99.00           H  
ATOM    102 1HG2 ILE A   7      16.261   5.607  33.140  0.00 99.00           H  
ATOM    103 2HG2 ILE A   7      15.416   4.956  31.907  0.00 99.00           H  
ATOM    104 3HG2 ILE A   7      15.046   6.448  32.451  0.00 99.00           H  
ATOM    105 1HD1 ILE A   7      16.241   6.361  35.195  0.00 99.00           H  
ATOM    106 2HD1 ILE A   7      15.367   6.514  36.565  0.00 99.00           H  
ATOM    107 3HD1 ILE A   7      15.848   5.037  36.064  0.00 99.00           H  
ATOM    108  N   VAL A   8      12.847   4.296  30.683  1.00 15.17           N  
ATOM    109  CA  VAL A   8      13.043   3.679  29.401  1.00 16.63           C  
ATOM    110  C   VAL A   8      14.348   4.266  28.831  1.00 16.17           C  
ATOM    111  O   VAL A   8      14.325   5.431  28.485  1.00 14.97           O  
ATOM    112  CB  VAL A   8      11.912   3.761  28.441  1.00 18.11           C  
ATOM    113  CG1 VAL A   8      12.078   2.910  27.193  1.00 17.97           C  
ATOM    114  CG2 VAL A   8      10.657   3.341  29.212  1.00 16.37           C  
ATOM    115  H   VAL A   8      12.355   5.245  30.781  0.00 99.00           H  
ATOM    116  HA  VAL A   8      13.186   2.707  29.524  0.00 99.00           H  
ATOM    117  HB  VAL A   8      11.828   4.721  28.115  0.00 99.00           H  
ATOM    118 1HG1 VAL A   8      11.196   2.817  26.731  0.00 99.00           H  
ATOM    119 2HG1 VAL A   8      12.732   3.346  26.575  0.00 99.00           H  
ATOM    120 3HG1 VAL A   8      12.416   2.004  27.448  0.00 99.00           H  
ATOM    121 1HG2 VAL A   8       9.888   3.288  28.578  0.00 99.00           H  
ATOM    122 2HG2 VAL A   8      10.816   2.448  29.630  0.00 99.00           H  
ATOM    123 3HG2 VAL A   8      10.468   4.019  29.920  0.00 99.00           H  
ATOM    124  N   TYR A   9      15.416   3.495  28.733  1.00 18.70           N  
ATOM    125  CA  TYR A   9      16.751   3.994  28.498  1.00 18.81           C  
ATOM    126  C   TYR A   9      17.335   3.462  27.200  1.00 16.16           C  
ATOM    127  O   TYR A   9      17.340   2.314  27.004  1.00 19.17           O  
ATOM    128  CB  TYR A   9      17.631   3.541  29.666  1.00 17.52           C  
ATOM    129  CG  TYR A   9      19.113   3.688  29.464  1.00 14.33           C  
ATOM    130  CD1 TYR A   9      19.662   4.911  29.411  1.00 16.89           C  
ATOM    131  CD2 TYR A   9      19.942   2.585  29.385  1.00 15.69           C  
ATOM    132  CE1 TYR A   9      21.017   5.060  29.264  1.00 17.47           C  
ATOM    133  CE2 TYR A   9      21.280   2.721  29.230  1.00 21.10           C  
ATOM    134  CZ  TYR A   9      21.794   3.951  29.165  1.00 18.65           C  
ATOM    135  OH  TYR A   9      23.140   4.029  29.001  1.00 18.94           O  
ATOM    136  H   TYR A   9      15.205   2.464  28.843  0.00 99.00           H  
ATOM    137  HA  TYR A   9      16.710   5.004  28.431  0.00 99.00           H  
ATOM    138  HB2 TYR A   9      17.368   4.075  30.477  0.00 99.00           H  
ATOM    139  HB3 TYR A   9      17.432   2.571  29.845  0.00 99.00           H  
ATOM    140  HD1 TYR A   9      19.088   5.738  29.478  0.00 99.00           H  
ATOM    141  HD2 TYR A   9      19.533   1.667  29.446  0.00 99.00           H  
ATOM    142  HE1 TYR A   9      21.424   5.978  29.232  0.00 99.00           H  
ATOM    143  HE2 TYR A   9      21.869   1.907  29.165  0.00 99.00           H  
ATOM    144  HH  TYR A   9      23.515   4.723  29.618  0.00 99.00           H  
ATOM    145  N   ALA A  10      17.869   4.339  26.363  1.00 17.05           N  
ATOM    146  CA  ALA A  10      18.309   3.982  25.031  1.00 17.01           C  
ATOM    147  C   ALA A  10      19.726   4.462  24.672  1.00 17.69           C  
ATOM    148  O   ALA A  10      19.858   5.367  23.872  1.00 17.58           O  
ATOM    149  CB  ALA A  10      17.377   4.479  23.963  1.00 18.28           C  
ATOM    150  H   ALA A  10      17.944   5.311  26.750  0.00 99.00           H  
ATOM    151  HA  ALA A  10      18.292   2.964  24.938  0.00 99.00           H  
ATOM    152  HB1 ALA A  10      17.075   3.715  23.387  0.00 99.00           H  
ATOM    153  HB2 ALA A  10      16.572   4.908  24.381  0.00 99.00           H  
ATOM    154  HB3 ALA A  10      17.843   5.155  23.387  0.00 99.00           H  
ATOM    155  N   HIE A  11      20.742   3.707  25.156  1.00 16.67           N  
ATOM    156  CA  HIE A  11      22.132   4.080  24.826  1.00 18.05           C  
ATOM    157  C   HIE A  11      22.975   2.814  24.949  1.00 18.14           C  
ATOM    158  O   HIE A  11      22.811   2.043  25.896  1.00 20.73           O  
ATOM    159  CB  HIE A  11      22.647   5.146  25.684  1.00 18.21           C  
ATOM    160  CG  HIE A  11      23.848   5.838  25.059  1.00 20.99           C  
ATOM    161  CD2 HIE A  11      25.091   5.403  24.788  1.00 20.57           C  
ATOM    162  ND1 HIE A  11      23.789   7.137  24.581  1.00 24.96           N  
ATOM    163  CE1 HIE A  11      24.967   7.500  24.128  1.00 22.46           C  
ATOM    164  NE2 HIE A  11      25.763   6.452  24.156  1.00 22.62           N  
ATOM    165  H   HIE A  11      20.473   2.915  25.728  0.00 99.00           H  
ATOM    166  HA  HIE A  11      22.157   4.387  23.886  0.00 99.00           H  
ATOM    167  HB2 HIE A  11      21.954   5.854  25.840  0.00 99.00           H  
ATOM    168  HB3 HIE A  11      22.950   4.785  26.569  0.00 99.00           H  
ATOM    169  HD2 HIE A  11      25.477   4.511  24.990  0.00 99.00           H  
ATOM    170  HE1 HIE A  11      25.218   8.414  23.814  0.00 99.00           H  
ATOM    171  HE2 HIE A  11      26.688   6.400  23.794  0.00 99.00           H  
ATOM    172  N   GLN A  12      23.922   2.676  24.008  1.00 20.82           N  
ATOM    173  CA  GLN A  12      24.662   1.426  23.877  1.00 21.59           C  
ATOM    174  C   GLN A  12      25.749   1.261  24.925  1.00 26.47           C  
ATOM    175  O   GLN A  12      26.254   0.160  25.115  1.00 25.52           O  
ATOM    176  CB  GLN A  12      25.277   1.331  22.515  1.00 21.06           C  
ATOM    177  CG  GLN A  12      24.338   1.563  21.292  1.00 21.89           C  
ATOM    178  CD  GLN A  12      24.207   3.023  20.886  1.00 16.47           C  
ATOM    179  NE2 GLN A  12      23.743   3.232  19.692  0.00 99.00           N  
ATOM    180  OE1 GLN A  12      24.527   3.923  21.609  0.00 99.00           O  
ATOM    181  H   GLN A  12      24.069   3.503  23.413  0.00 99.00           H  
ATOM    182  HA  GLN A  12      24.002   0.662  23.992  0.00 99.00           H  
ATOM    183  HB2 GLN A  12      26.029   2.008  22.428  0.00 99.00           H  
ATOM    184  HB3 GLN A  12      25.689   0.411  22.386  0.00 99.00           H  
ATOM    185  HG2 GLN A  12      24.707   1.043  20.522  0.00 99.00           H  
ATOM    186  HG3 GLN A  12      23.434   1.208  21.531  0.00 99.00           H  
ATOM    187 1HE2 GLN A  12      23.607   4.196  19.336  0.00 99.00           H  
ATOM    188 2HE2 GLN A  12      23.507   2.445  19.088  0.00 99.00           H  
ATOM    189  N   GLU A  13      26.131   2.358  25.548  1.00 26.47           N  
ATOM    190  CA  GLU A  13      27.347   2.440  26.349  1.00 26.06           C  
ATOM    191  C   GLU A  13      27.069   2.921  27.758  1.00 24.36           C  
ATOM    192  O   GLU A  13      26.664   4.057  27.991  1.00 21.81           O  
ATOM    193  CB  GLU A  13      28.361   3.342  25.608  1.00 26.90           C  
ATOM    194  CG  GLU A  13      29.620   3.706  26.375  1.00 26.78           C  
ATOM    195  CD  GLU A  13      30.315   2.442  26.897  1.00 25.73           C  
ATOM    196  OE1 GLU A  13      30.649   1.582  26.051  1.00 28.47           O  
ATOM    197  OE2 GLU A  13      30.478   2.264  28.136  1.00 27.65           O1-
ATOM    198  H   GLU A  13      25.484   3.176  25.420  0.00 99.00           H  
ATOM    199  HA  GLU A  13      27.789   1.529  26.383  0.00 99.00           H  
ATOM    200  HB2 GLU A  13      28.635   2.858  24.787  0.00 99.00           H  
ATOM    201  HB3 GLU A  13      27.890   4.184  25.380  0.00 99.00           H  
ATOM    202  HG2 GLU A  13      30.239   4.146  25.769  0.00 99.00           H  
ATOM    203  HG3 GLU A  13      29.373   4.240  27.149  0.00 99.00           H  
ATOM    204  N   PRO A  14      27.325   2.054  28.754  1.00 25.05           N  
ATOM    205  CA  PRO A  14      27.113   2.396  30.144  1.00 26.68           C  
ATOM    206  C   PRO A  14      27.885   3.624  30.640  1.00 26.76           C  
ATOM    207  O   PRO A  14      27.350   4.462  31.377  1.00 27.83           O  
ATOM    208  CB  PRO A  14      27.598   1.175  30.896  1.00 28.07           C  
ATOM    209  CG  PRO A  14      27.504   0.065  29.943  1.00 30.63           C  
ATOM    210  CD  PRO A  14      27.620   0.645  28.549  1.00 28.81           C  
ATOM    211  HA  PRO A  14      26.111   2.513  30.341  0.00 99.00           H  
ATOM    212  HB2 PRO A  14      28.550   1.308  31.214  0.00 99.00           H  
ATOM    213  HB3 PRO A  14      27.025   1.009  31.713  0.00 99.00           H  
ATOM    214  HG2 PRO A  14      28.242  -0.617  30.098  0.00 99.00           H  
ATOM    215  HG3 PRO A  14      26.621  -0.429  30.041  0.00 99.00           H  
ATOM    216  HD2 PRO A  14      28.542   0.518  28.184  0.00 99.00           H  
ATOM    217  HD3 PRO A  14      26.957   0.222  27.929  0.00 99.00           H  
ATOM    218  N   LYS A  15      29.089   3.773  30.145  1.00 27.31           N  
ATOM    219  CA  LYS A  15      29.923   4.933  30.554  1.00 29.73           C  
ATOM    220  C   LYS A  15      29.562   6.251  29.852  1.00 27.11           C  
ATOM    221  O   LYS A  15      30.167   7.281  30.081  1.00 29.83           O  
ATOM    222  CB  LYS A  15      31.431   4.633  30.346  1.00 31.23           C  
ATOM    223  CG  LYS A  15      31.878   3.423  31.124  1.00 35.70           C  
ATOM    224  CD  LYS A  15      33.323   3.092  30.799  1.00 41.56           C  
ATOM    225  CE  LYS A  15      33.973   2.165  31.840  1.00 45.34           C  
ATOM    226  NZ  LYS A  15      33.934   0.737  31.376  1.00 46.07           N1+
ATOM    227  H   LYS A  15      29.408   3.062  29.480  0.00 99.00           H  
ATOM    228  HA  LYS A  15      29.816   5.061  31.558  0.00 99.00           H  
ATOM    229  HB2 LYS A  15      31.573   4.471  29.381  0.00 99.00           H  
ATOM    230  HB3 LYS A  15      31.938   5.425  30.654  0.00 99.00           H  
ATOM    231  HG2 LYS A  15      31.803   3.610  32.101  0.00 99.00           H  
ATOM    232  HG3 LYS A  15      31.307   2.642  30.883  0.00 99.00           H  
ATOM    233  HD2 LYS A  15      33.363   2.635  29.911  0.00 99.00           H  
ATOM    234  HD3 LYS A  15      33.854   3.938  30.765  0.00 99.00           H  
ATOM    235  HE2 LYS A  15      34.920   2.442  31.968  0.00 99.00           H  
ATOM    236  HE3 LYS A  15      33.473   2.245  32.697  0.00 99.00           H  
ATOM    237  HZ1 LYS A  15      34.004   0.136  32.169  0.00 99.00           H  
ATOM    238  HZ2 LYS A  15      33.073   0.574  30.900  0.00 99.00           H  
ATOM    239  HZ3 LYS A  15      34.700   0.575  30.758  0.00 99.00           H  
ATOM    240  N   SER A  16      28.577   6.203  28.956  1.00 25.46           N  
ATOM    241  CA  SER A  16      28.163   7.401  28.236  1.00 26.83           C  
ATOM    242  C   SER A  16      27.551   8.470  29.123  1.00 24.39           C  
ATOM    243  O   SER A  16      27.223   8.231  30.269  1.00 24.22           O  
ATOM    244  CB  SER A  16      27.166   6.962  27.132  1.00 26.15           C  
ATOM    245  OG  SER A  16      25.857   6.678  27.706  1.00 22.34           O  
ATOM    246  H   SER A  16      28.149   5.273  28.823  0.00 99.00           H  
ATOM    247  HA  SER A  16      28.990   7.799  27.793  0.00 99.00           H  
ATOM    248  HB2 SER A  16      27.067   7.695  26.479  0.00 99.00           H  
ATOM    249  HB3 SER A  16      27.503   6.138  26.705  0.00 99.00           H  
ATOM    250  HG  SER A  16      25.163   6.923  27.040  0.00 99.00           H  
ATOM    251  N   PHE A  17      27.375   9.653  28.583  1.00 26.65           N  
ATOM    252  CA  PHE A  17      26.682  10.719  29.282  1.00 24.37           C  
ATOM    253  C   PHE A  17      25.198  10.345  29.528  1.00 21.76           C  
ATOM    254  O   PHE A  17      24.706  10.602  30.633  1.00 19.25           O  
ATOM    255  CB  PHE A  17      26.713  11.994  28.458  1.00 24.77           C  
ATOM    256  CG  PHE A  17      26.335  13.216  29.203  1.00 26.49           C  
ATOM    257  CD1 PHE A  17      27.229  13.798  30.102  1.00 28.55           C  
ATOM    258  CD2 PHE A  17      25.118  13.821  29.006  1.00 27.66           C  
ATOM    259  CE1 PHE A  17      26.907  14.923  30.788  1.00 30.32           C  
ATOM    260  CE2 PHE A  17      24.766  14.947  29.704  1.00 29.03           C  
ATOM    261  CZ  PHE A  17      25.668  15.521  30.580  1.00 28.45           C  
ATOM    262  H   PHE A  17      27.769   9.763  27.623  0.00 99.00           H  
ATOM    263  HA  PHE A  17      27.100  10.808  30.191  0.00 99.00           H  
ATOM    264  HB2 PHE A  17      27.640  12.110  28.116  0.00 99.00           H  
ATOM    265  HB3 PHE A  17      26.078  11.879  27.701  0.00 99.00           H  
ATOM    266  HD1 PHE A  17      28.126  13.367  30.234  0.00 99.00           H  
ATOM    267  HD2 PHE A  17      24.474  13.430  28.336  0.00 99.00           H  
ATOM    268  HE1 PHE A  17      27.554  15.329  31.447  0.00 99.00           H  
ATOM    269  HE2 PHE A  17      23.846  15.357  29.579  0.00 99.00           H  
ATOM    270  HZ  PHE A  17      25.438  16.364  31.066  0.00 99.00           H  
ATOM    271  N   ASN A  18      24.546   9.723  28.537  1.00 24.38           N  
ATOM    272  CA  ASN A  18      23.218   9.098  28.787  1.00 23.41           C  
ATOM    273  C   ASN A  18      23.256   8.106  29.943  1.00 22.49           C  
ATOM    274  O   ASN A  18      22.423   8.141  30.804  1.00 20.31           O  
ATOM    275  CB  ASN A  18      22.616   8.474  27.528  1.00 18.95           C  
ATOM    276  CG  ASN A  18      21.918   9.489  26.688  1.00 20.10           C  
ATOM    277  ND2 ASN A  18      20.634   9.580  26.773  1.00 21.09           N  
ATOM    278  OD1 ASN A  18      22.593  10.208  25.895  1.00 18.06           O  
ATOM    279  H   ASN A  18      25.015   9.712  27.629  0.00 99.00           H  
ATOM    280  HA  ASN A  18      22.597   9.847  29.051  0.00 99.00           H  
ATOM    281  HB2 ASN A  18      23.355   8.064  27.003  0.00 99.00           H  
ATOM    282  HB3 ASN A  18      21.965   7.776  27.811  0.00 99.00           H  
ATOM    283 1HD2 ASN A  18      20.125   8.971  27.406  0.00 99.00           H  
ATOM    284 2HD2 ASN A  18      20.116  10.242  26.226  0.00 99.00           H  
ATOM    285  N   GLY A  19      24.248   7.222  29.990  1.00 20.67           N  
ATOM    286  CA  GLY A  19      24.331   6.288  31.093  1.00 20.77           C  
ATOM    287  C   GLY A  19      24.454   6.964  32.431  1.00 19.13           C  
ATOM    288  O   GLY A  19      23.885   6.522  33.424  1.00 21.97           O  
ATOM    289  H   GLY A  19      24.915   7.264  29.209  0.00 99.00           H  
ATOM    290  HA2 GLY A  19      23.504   5.692  31.090  0.00 99.00           H  
ATOM    291  HA3 GLY A  19      25.130   5.672  30.951  0.00 99.00           H  
ATOM    292  N   SER A  20      25.183   8.078  32.504  1.00 21.62           N  
ATOM    293  CA  SER A  20      25.361   8.792  33.775  1.00 22.26           C  
ATOM    294  C   SER A  20      24.055   9.485  34.246  1.00 20.19           C  
ATOM    295  O   SER A  20      23.800   9.634  35.447  1.00 21.90           O  
ATOM    296  CB  SER A  20      26.434   9.877  33.593  1.00 26.97           C  
ATOM    297  OG  SER A  20      27.666   9.269  33.318  1.00 29.98           O  
ATOM    298  H   SER A  20      25.602   8.389  31.612  0.00 99.00           H  
ATOM    299  HA  SER A  20      25.614   8.119  34.481  0.00 99.00           H  
ATOM    300  HB2 SER A  20      26.170  10.455  32.835  0.00 99.00           H  
ATOM    301  HB3 SER A  20      26.498  10.397  34.433  0.00 99.00           H  
ATOM    302  HG  SER A  20      27.660   8.890  32.391  0.00 99.00           H  
ATOM    303  N   LEU A  21      23.315   9.968  33.259  1.00 21.27           N  
ATOM    304  CA  LEU A  21      22.000  10.540  33.536  1.00 20.80           C  
ATOM    305  C   LEU A  21      21.058   9.498  33.995  1.00 18.13           C  
ATOM    306  O   LEU A  21      20.307   9.783  34.971  1.00 18.64           O  
ATOM    307  CB  LEU A  21      21.462  11.253  32.337  1.00 19.92           C  
ATOM    308  CG  LEU A  21      22.139  12.555  31.851  1.00 21.14           C  
ATOM    309  CD1 LEU A  21      21.587  13.014  30.517  1.00 18.32           C  
ATOM    310  CD2 LEU A  21      22.155  13.640  32.901  1.00 21.93           C  
ATOM    311  H   LEU A  21      23.729   9.908  32.319  0.00 99.00           H  
ATOM    312  HA  LEU A  21      22.112  11.238  34.259  0.00 99.00           H  
ATOM    313  HB2 LEU A  21      21.481  10.617  31.547  0.00 99.00           H  
ATOM    314  HB3 LEU A  21      20.492  11.490  32.509  0.00 99.00           H  
ATOM    315  HG  LEU A  21      23.126  12.387  31.770  0.00 99.00           H  
ATOM    316 1HD1 LEU A  21      20.604  13.186  30.599  0.00 99.00           H  
ATOM    317 2HD1 LEU A  21      22.047  13.857  30.233  0.00 99.00           H  
ATOM    318 3HD1 LEU A  21      21.741  12.306  29.826  0.00 99.00           H  
ATOM    319 1HD2 LEU A  21      22.657  13.324  33.710  0.00 99.00           H  
ATOM    320 2HD2 LEU A  21      22.603  14.460  32.537  0.00 99.00           H  
ATOM    321 3HD2 LEU A  21      21.216  13.870  33.167  0.00 99.00           H  
ATOM    322  N   LYS A  22      21.023   8.366  33.313  1.00 18.24           N  
ATOM    323  CA  LYS A  22      20.211   7.244  33.763  1.00 18.84           C  
ATOM    324  C   LYS A  22      20.617   6.858  35.210  1.00 19.92           C  
ATOM    325  O   LYS A  22      19.811   6.687  36.102  1.00 20.98           O  
ATOM    326  CB  LYS A  22      20.375   6.051  32.786  1.00 19.54           C  
ATOM    327  CG  LYS A  22      19.489   4.865  33.165  1.00 20.33           C  
ATOM    328  CD  LYS A  22      20.196   3.880  34.014  1.00 20.86           C  
ATOM    329  CE  LYS A  22      21.200   3.069  33.191  1.00 24.02           C  
ATOM    330  NZ  LYS A  22      21.904   2.128  34.074  1.00 24.48           N1+
ATOM    331  H   LYS A  22      21.605   8.346  32.457  0.00 99.00           H  
ATOM    332  HA  LYS A  22      19.248   7.511  33.773  0.00 99.00           H  
ATOM    333  HB2 LYS A  22      20.120   6.360  31.883  0.00 99.00           H  
ATOM    334  HB3 LYS A  22      21.320   5.762  32.815  0.00 99.00           H  
ATOM    335  HG2 LYS A  22      18.681   5.221  33.652  0.00 99.00           H  
ATOM    336  HG3 LYS A  22      19.175   4.424  32.315  0.00 99.00           H  
ATOM    337  HD2 LYS A  22      20.702   4.348  34.733  0.00 99.00           H  
ATOM    338  HD3 LYS A  22      19.545   3.240  34.413  0.00 99.00           H  
ATOM    339  HE2 LYS A  22      20.703   2.571  32.489  0.00 99.00           H  
ATOM    340  HE3 LYS A  22      21.849   3.697  32.776  0.00 99.00           H  
ATOM    341  HZ1 LYS A  22      22.818   1.937  33.709  0.00 99.00           H  
ATOM    342  HZ2 LYS A  22      21.994   2.523  34.991  0.00 99.00           H  
ATOM    343  HZ3 LYS A  22      21.390   1.270  34.136  0.00 99.00           H  
ATOM    344  N   ASN A  23      21.921   6.653  35.466  1.00 19.91           N  
ATOM    345  CA  ASN A  23      22.315   6.226  36.768  1.00 22.76           C  
ATOM    346  C   ASN A  23      22.091   7.255  37.909  1.00 21.33           C  
ATOM    347  O   ASN A  23      21.864   6.844  39.025  1.00 21.36           O  
ATOM    348  CB  ASN A  23      23.805   5.906  36.741  1.00 23.54           C  
ATOM    349  CG  ASN A  23      24.116   4.681  35.980  1.00 24.43           C  
ATOM    350  ND2 ASN A  23      25.376   4.598  35.632  0.00 99.00           N  
ATOM    351  OD1 ASN A  23      23.305   3.754  35.770  0.00 99.00           O  
ATOM    352  H   ASN A  23      22.549   6.827  34.675  0.00 99.00           H  
ATOM    353  HA  ASN A  23      21.750   5.409  37.020  0.00 99.00           H  
ATOM    354  HB2 ASN A  23      24.279   6.687  36.328  0.00 99.00           H  
ATOM    355  HB3 ASN A  23      24.113   5.799  37.689  0.00 99.00           H  
ATOM    356 1HD2 ASN A  23      26.060   5.278  35.857  0.00 99.00           H  
ATOM    357 2HD2 ASN A  23      25.687   3.780  35.092  0.00 99.00           H  
ATOM    358  N   VAL A  24      22.254   8.574  37.659  1.00 23.09           N  
ATOM    359  CA  VAL A  24      21.963   9.592  38.698  1.00 21.33           C  
ATOM    360  C   VAL A  24      20.438   9.584  38.998  1.00 19.91           C  
ATOM    361  O   VAL A  24      20.034   9.766  40.168  1.00 23.39           O  
ATOM    362  CB  VAL A  24      22.419  11.010  38.401  1.00 25.48           C  
ATOM    363  CG1 VAL A  24      23.940  11.053  38.306  1.00 29.90           C  
ATOM    364  CG2 VAL A  24      21.785  11.597  37.194  1.00 27.18           C  
ATOM    365  H   VAL A  24      22.587   8.801  36.715  0.00 99.00           H  
ATOM    366  HA  VAL A  24      22.435   9.328  39.531  0.00 99.00           H  
ATOM    367  HB  VAL A  24      22.165  11.587  39.169  0.00 99.00           H  
ATOM    368 1HG1 VAL A  24      24.234  11.983  38.087  0.00 99.00           H  
ATOM    369 2HG1 VAL A  24      24.336  10.775  39.181  0.00 99.00           H  
ATOM    370 3HG1 VAL A  24      24.246  10.429  37.588  0.00 99.00           H  
ATOM    371 1HG2 VAL A  24      20.799  11.725  37.345  0.00 99.00           H  
ATOM    372 2HG2 VAL A  24      22.197  12.491  36.983  0.00 99.00           H  
ATOM    373 3HG2 VAL A  24      21.913  10.989  36.402  0.00 99.00           H  
ATOM    374  N   ALA A  25      19.673   9.253  37.995  1.00 20.45           N  
ATOM    375  CA  ALA A  25      18.244   9.198  38.168  1.00 19.40           C  
ATOM    376  C   ALA A  25      17.884   8.039  39.057  1.00 22.69           C  
ATOM    377  O   ALA A  25      17.151   8.179  39.951  1.00 20.88           O  
ATOM    378  CB  ALA A  25      17.539   9.083  36.850  1.00 22.55           C  
ATOM    379  H   ALA A  25      20.157   9.043  37.106  0.00 99.00           H  
ATOM    380  HA  ALA A  25      17.933  10.051  38.603  0.00 99.00           H  
ATOM    381  HB1 ALA A  25      18.138   9.397  36.109  0.00 99.00           H  
ATOM    382  HB2 ALA A  25      17.284   8.128  36.677  0.00 99.00           H  
ATOM    383  HB3 ALA A  25      16.707   9.645  36.853  0.00 99.00           H  
ATOM    384  N   VAL A  26      18.444   6.885  38.771  1.00 19.16           N  
ATOM    385  CA  VAL A  26      18.271   5.732  39.636  1.00 20.91           C  
ATOM    386  C   VAL A  26      18.727   6.032  41.049  1.00 20.16           C  
ATOM    387  O   VAL A  26      18.038   5.809  41.952  1.00 20.43           O  
ATOM    388  CB  VAL A  26      19.011   4.504  39.105  1.00 20.69           C  
ATOM    389  CG1 VAL A  26      18.914   3.349  40.069  1.00 25.60           C  
ATOM    390  CG2 VAL A  26      18.494   4.097  37.742  1.00 22.14           C  
ATOM    391  H   VAL A  26      19.005   6.867  37.898  0.00 99.00           H  
ATOM    392  HA  VAL A  26      17.287   5.506  39.666  0.00 99.00           H  
ATOM    393  HB  VAL A  26      19.979   4.742  39.026  0.00 99.00           H  
ATOM    394 1HG1 VAL A  26      18.438   3.639  40.902  0.00 99.00           H  
ATOM    395 2HG1 VAL A  26      18.405   2.595  39.648  0.00 99.00           H  
ATOM    396 3HG1 VAL A  26      19.832   3.029  40.311  0.00 99.00           H  
ATOM    397 1HG2 VAL A  26      19.261   4.017  37.104  0.00 99.00           H  
ATOM    398 2HG2 VAL A  26      18.025   3.215  37.812  0.00 99.00           H  
ATOM    399 3HG2 VAL A  26      17.853   4.789  37.407  0.00 99.00           H  
ATOM    400  N   ASP A  27      19.940   6.539  41.184  1.00 18.88           N  
ATOM    401  CA  ASP A  27      20.480   6.834  42.487  1.00 22.99           C  
ATOM    402  C   ASP A  27      19.527   7.725  43.278  1.00 18.59           C  
ATOM    403  O   ASP A  27      19.275   7.481  44.379  1.00 19.55           O  
ATOM    404  CB  ASP A  27      21.794   7.597  42.413  1.00 26.18           C  
ATOM    405  CG  ASP A  27      22.970   6.795  41.879  1.00 32.36           C  
ATOM    406  OD1 ASP A  27      23.004   5.589  41.884  1.00 34.11           O  
ATOM    407  OD2 ASP A  27      23.906   7.452  41.444  1.00 38.51           O1-
ATOM    408  H   ASP A  27      20.450   6.699  40.294  0.00 99.00           H  
ATOM    409  HA  ASP A  27      20.552   5.966  42.993  0.00 99.00           H  
ATOM    410  HB2 ASP A  27      21.659   8.393  41.818  0.00 99.00           H  
ATOM    411  HB3 ASP A  27      22.022   7.916  43.336  0.00 99.00           H  
ATOM    412  N   GLU A  28      19.105   8.817  42.689  1.00 21.42           N  
ATOM    413  CA  GLU A  28      18.368   9.838  43.413  1.00 21.74           C  
ATOM    414  C   GLU A  28      16.966   9.407  43.741  1.00 22.36           C  
ATOM    415  O   GLU A  28      16.489   9.676  44.778  1.00 22.04           O  
ATOM    416  CB  GLU A  28      18.336  11.155  42.647  1.00 23.26           C  
ATOM    417  CG  GLU A  28      17.352  12.186  43.171  1.00 23.75           C  
ATOM    418  CD  GLU A  28      17.585  12.591  44.624  1.00 27.31           C  
ATOM    419  OE1 GLU A  28      18.688  12.427  45.136  1.00 27.98           O  
ATOM    420  OE2 GLU A  28      16.626  13.064  45.248  1.00 28.39           O1-
ATOM    421  H   GLU A  28      19.337   8.893  41.676  0.00 99.00           H  
ATOM    422  HA  GLU A  28      18.865  10.068  44.269  0.00 99.00           H  
ATOM    423  HB2 GLU A  28      19.241  11.555  42.697  0.00 99.00           H  
ATOM    424  HB3 GLU A  28      18.086  10.954  41.711  0.00 99.00           H  
ATOM    425  HG2 GLU A  28      17.435  13.003  42.623  0.00 99.00           H  
ATOM    426  HG3 GLU A  28      16.442  11.806  43.116  0.00 99.00           H  
ATOM    427  N   LEU A  29      16.335   8.758  42.793  1.00 23.57           N  
ATOM    428  CA  LEU A  29      15.016   8.256  42.998  1.00 22.97           C  
ATOM    429  C   LEU A  29      15.062   7.115  43.971  1.00 21.26           C  
ATOM    430  O   LEU A  29      14.259   7.073  44.818  1.00 23.55           O  
ATOM    431  CB  LEU A  29      14.378   7.846  41.674  1.00 24.17           C  
ATOM    432  CG  LEU A  29      14.053   9.050  40.768  1.00 25.63           C  
ATOM    433  CD1 LEU A  29      13.674   8.618  39.378  1.00 24.87           C  
ATOM    434  CD2 LEU A  29      12.998   9.950  41.341  1.00 25.37           C  
ATOM    435  H   LEU A  29      16.871   8.648  41.905  0.00 99.00           H  
ATOM    436  HA  LEU A  29      14.441   8.985  43.387  0.00 99.00           H  
ATOM    437  HB2 LEU A  29      15.013   7.278  41.186  0.00 99.00           H  
ATOM    438  HB3 LEU A  29      13.532   7.388  41.865  0.00 99.00           H  
ATOM    439  HG  LEU A  29      14.863   9.646  40.733  0.00 99.00           H  
ATOM    440 1HD1 LEU A  29      12.864   8.027  39.411  0.00 99.00           H  
ATOM    441 2HD1 LEU A  29      13.469   9.421  38.813  0.00 99.00           H  
ATOM    442 3HD1 LEU A  29      14.430   8.110  38.958  0.00 99.00           H  
ATOM    443 1HD2 LEU A  29      13.300  10.316  42.226  0.00 99.00           H  
ATOM    444 2HD2 LEU A  29      12.822  10.717  40.717  0.00 99.00           H  
ATOM    445 3HD2 LEU A  29      12.144   9.439  41.476  0.00 99.00           H  
ATOM    446  N   SER A  30      16.047   6.231  43.923  0.50 21.19           N  
ATOM    447  CA  SER A  30      16.211   5.178  44.947  0.50 20.17           C  
ATOM    448  C   SER A  30      16.477   5.791  46.348  0.50 18.98           C  
ATOM    449  O   SER A  30      16.030   5.308  47.391  0.50 18.83           O  
ATOM    450  CB  SER A  30      17.356   4.234  44.538  0.50 19.47           C  
ATOM    451  OG  SER A  30      17.512   3.108  45.396  0.50 18.56           O  
ATOM    452  H   SER A  30      16.693   6.333  43.115  0.00 99.00           H  
ATOM    453  HA  SER A  30      15.353   4.662  45.002  0.00 99.00           H  
ATOM    454  HB2 SER A  30      17.180   3.905  43.604  0.00 99.00           H  
ATOM    455  HB3 SER A  30      18.215   4.758  44.536  0.00 99.00           H  
ATOM    456  HG  SER A  30      18.275   3.271  46.018  0.00 99.00           H  
ATOM    457  N   ARG A  31      17.228   6.887  46.401  1.00 20.58           N  
ATOM    458  CA  ARG A  31      17.490   7.525  47.667  1.00 21.58           C  
ATOM    459  C   ARG A  31      16.204   8.055  48.271  1.00 22.73           C  
ATOM    460  O   ARG A  31      16.049   7.993  49.480  1.00 22.12           O  
ATOM    461  CB  ARG A  31      18.530   8.673  47.470  1.00 24.27           C  
ATOM    462  CG  ARG A  31      18.954   9.406  48.741  1.00 26.58           C  
ATOM    463  CD  ARG A  31      19.588  10.762  48.433  1.00 26.19           C  
ATOM    464  NE  ARG A  31      18.524  11.709  47.983  1.00 31.74           N  
ATOM    465  CZ  ARG A  31      17.537  12.165  48.742  1.00 30.62           C  
ATOM    466  NH1 ARG A  31      17.479  11.869  50.047  1.00 31.11           N1+
ATOM    467  NH2 ARG A  31      16.579  12.968  48.204  1.00 30.40           N  
ATOM    468  H   ARG A  31      17.586   7.218  45.493  0.00 99.00           H  
ATOM    469  HA  ARG A  31      17.888   6.851  48.302  0.00 99.00           H  
ATOM    470  HB2 ARG A  31      19.344   8.271  47.053  0.00 99.00           H  
ATOM    471  HB3 ARG A  31      18.126   9.338  46.844  0.00 99.00           H  
ATOM    472  HG2 ARG A  31      18.155   9.562  49.316  0.00 99.00           H  
ATOM    473  HG3 ARG A  31      19.625   8.856  49.232  0.00 99.00           H  
ATOM    474  HD2 ARG A  31      19.996  11.111  49.253  0.00 99.00           H  
ATOM    475  HD3 ARG A  31      20.236  10.646  47.706  0.00 99.00           H  
ATOM    476  HE  ARG A  31      18.572  12.018  47.024  0.00 99.00           H  
ATOM    477 1HH1 ARG A  31      18.194  11.316  50.465  0.00 99.00           H  
ATOM    478 2HH1 ARG A  31      16.716  12.208  50.597  0.00 99.00           H  
ATOM    479 1HH2 ARG A  31      16.657  13.212  47.240  0.00 99.00           H  
ATOM    480 2HH2 ARG A  31      15.838  13.290  48.767  0.00 99.00           H  
ATOM    481  N   GLN A  32      15.299   8.583  47.442  1.00 23.44           N  
ATOM    482  CA  GLN A  32      14.028   9.090  47.933  1.00 22.93           C  
ATOM    483  C   GLN A  32      13.115   7.999  48.426  1.00 25.08           C  
ATOM    484  O   GLN A  32      12.041   8.246  48.978  1.00 29.89           O  
ATOM    485  CB  GLN A  32      13.263   9.805  46.832  1.00 25.20           C  
ATOM    486  CG  GLN A  32      13.794  11.135  46.440  1.00 27.44           C  
ATOM    487  CD  GLN A  32      13.069  11.641  45.179  1.00 27.90           C  
ATOM    488  NE2 GLN A  32      13.796  12.385  44.329  0.00 99.00           N  
ATOM    489  OE1 GLN A  32      11.871  11.339  44.969  0.00 99.00           O  
ATOM    490  H   GLN A  32      15.581   8.597  46.445  0.00 99.00           H  
ATOM    491  HA  GLN A  32      14.224   9.712  48.712  0.00 99.00           H  
ATOM    492  HB2 GLN A  32      13.252   9.206  46.014  0.00 99.00           H  
ATOM    493  HB3 GLN A  32      12.301   9.917  47.136  0.00 99.00           H  
ATOM    494  HG2 GLN A  32      13.634  11.794  47.162  0.00 99.00           H  
ATOM    495  HG3 GLN A  32      14.759  11.069  46.225  0.00 99.00           H  
ATOM    496 1HE2 GLN A  32      13.386  12.734  43.481  0.00 99.00           H  
ATOM    497 2HE2 GLN A  32      14.763  12.582  44.568  0.00 99.00           H  
ATOM    498  N   GLY A  33      13.456   6.777  48.101  1.00 21.82           N  
ATOM    499  CA  GLY A  33      12.614   5.652  48.482  1.00 21.81           C  
ATOM    500  C   GLY A  33      11.586   5.272  47.425  1.00 20.61           C  
ATOM    501  O   GLY A  33      10.822   4.350  47.665  1.00 21.33           O  
ATOM    502  H   GLY A  33      14.337   6.679  47.572  0.00 99.00           H  
ATOM    503  HA2 GLY A  33      13.203   4.844  48.678  0.00 99.00           H  
ATOM    504  HA3 GLY A  33      12.130   5.874  49.351  0.00 99.00           H  
ATOM    505  N   CYS A  34      11.698   5.812  46.209  1.00 20.99           N  
ATOM    506  CA  CYS A  34      10.861   5.383  45.112  1.00 22.14           C  
ATOM    507  C   CYS A  34      11.159   4.001  44.660  1.00 20.97           C  
ATOM    508  O   CYS A  34      12.267   3.472  44.850  1.00 19.46           O  
ATOM    509  CB  CYS A  34      11.050   6.257  43.877  1.00 22.99           C  
ATOM    510  SG  CYS A  34      10.671   7.938  44.246  1.00 28.87           S  
ATOM    511  H   CYS A  34      12.425   6.550  46.131  0.00 99.00           H  
ATOM    512  HA  CYS A  34       9.891   5.422  45.426  0.00 99.00           H  
ATOM    513  HB2 CYS A  34      11.993   6.187  43.597  0.00 99.00           H  
ATOM    514  HB3 CYS A  34      10.437   5.929  43.177  0.00 99.00           H  
ATOM    515  HG  CYS A  34      10.829   8.132  45.222  0.00 99.00           H  
ATOM    516  N   THR A  35      10.216   3.353  44.020  1.00 19.03           N  
ATOM    517  CA  THR A  35      10.465   2.077  43.431  1.00 19.55           C  
ATOM    518  C   THR A  35      10.870   2.307  41.993  1.00 21.89           C  
ATOM    519  O   THR A  35      10.172   3.035  41.274  1.00 25.60           O  
ATOM    520  CB  THR A  35       9.112   1.307  43.445  1.00 18.39           C  
ATOM    521  CG2 THR A  35       9.255   0.046  42.571  1.00 21.81           C  
ATOM    522  OG1 THR A  35       8.771   1.076  44.799  1.00 19.67           O  
ATOM    523  H   THR A  35       9.295   3.843  43.983  0.00 99.00           H  
ATOM    524  HA  THR A  35      11.226   1.636  43.904  0.00 99.00           H  
ATOM    525  HB  THR A  35       8.408   1.898  43.023  0.00 99.00           H  
ATOM    526  HG1 THR A  35       9.129   1.811  45.389  0.00 99.00           H  
ATOM    527 1HG2 THR A  35      10.221  -0.199  42.500  0.00 99.00           H  
ATOM    528 2HG2 THR A  35       8.748  -0.706  42.991  0.00 99.00           H  
ATOM    529 3HG2 THR A  35       8.888   0.232  41.660  0.00 99.00           H  
ATOM    530  N   VAL A  36      12.003   1.752  41.551  1.00 19.10           N  
ATOM    531  CA  VAL A  36      12.506   2.117  40.260  1.00 19.34           C  
ATOM    532  C   VAL A  36      12.790   0.910  39.401  1.00 18.40           C  
ATOM    533  O   VAL A  36      13.466  -0.060  39.879  1.00 18.94           O  
ATOM    534  CB  VAL A  36      13.835   2.936  40.384  1.00 18.95           C  
ATOM    535  CG1 VAL A  36      14.350   3.379  39.031  1.00 22.18           C  
ATOM    536  CG2 VAL A  36      13.651   4.186  41.260  1.00 20.87           C  
ATOM    537  H   VAL A  36      12.442   1.083  42.193  0.00 99.00           H  
ATOM    538  HA  VAL A  36      11.803   2.677  39.787  0.00 99.00           H  
ATOM    539  HB  VAL A  36      14.517   2.324  40.780  0.00 99.00           H  
ATOM    540 1HG1 VAL A  36      14.264   4.373  38.946  0.00 99.00           H  
ATOM    541 2HG1 VAL A  36      15.313   3.122  38.935  0.00 99.00           H  
ATOM    542 3HG1 VAL A  36      13.818   2.939  38.306  0.00 99.00           H  
ATOM    543 1HG2 VAL A  36      13.653   3.911  42.219  0.00 99.00           H  
ATOM    544 2HG2 VAL A  36      14.403   4.817  41.083  0.00 99.00           H  
ATOM    545 3HG2 VAL A  36      12.781   4.616  41.029  0.00 99.00           H  
ATOM    546  N   THR A  37      12.430   1.024  38.123  1.00 19.59           N  
ATOM    547  CA  THR A  37      12.666  -0.016  37.086  1.00 17.49           C  
ATOM    548  C   THR A  37      13.235   0.652  35.840  1.00 18.34           C  
ATOM    549  O   THR A  37      12.753   1.736  35.456  1.00 18.22           O  
ATOM    550  CB  THR A  37      11.332  -0.688  36.689  1.00 19.19           C  
ATOM    551  CG2 THR A  37      11.551  -1.777  35.706  1.00 23.87           C  
ATOM    552  OG1 THR A  37      10.783  -1.119  37.867  1.00 18.99           O  
ATOM    553  H   THR A  37      11.951   1.933  37.893  0.00 99.00           H  
ATOM    554  HA  THR A  37      13.338  -0.658  37.443  0.00 99.00           H  
ATOM    555  HB  THR A  37      10.745   0.017  36.266  0.00 99.00           H  
ATOM    556  HG1 THR A  37      11.386  -0.924  38.663  0.00 99.00           H  
ATOM    557 1HG2 THR A  37      11.602  -2.673  36.168  0.00 99.00           H  
ATOM    558 2HG2 THR A  37      10.797  -1.813  35.036  0.00 99.00           H  
ATOM    559 3HG2 THR A  37      12.413  -1.637  35.200  0.00 99.00           H  
ATOM    560  N   VAL A  38      14.308   0.066  35.263  1.00 19.70           N  
ATOM    561  CA  VAL A  38      14.892   0.553  34.044  1.00 19.67           C  
ATOM    562  C   VAL A  38      14.736  -0.524  32.951  1.00 23.35           C  
ATOM    563  O   VAL A  38      15.167  -1.715  33.117  1.00 18.27           O  
ATOM    564  CB  VAL A  38      16.386   0.737  34.255  1.00 17.41           C  
ATOM    565  CG1 VAL A  38      17.087   1.199  32.985  1.00 21.23           C  
ATOM    566  CG2 VAL A  38      16.655   1.659  35.376  1.00 19.37           C  
ATOM    567  H   VAL A  38      14.659  -0.765  35.791  0.00 99.00           H  
ATOM    568  HA  VAL A  38      14.388   1.360  33.738  0.00 99.00           H  
ATOM    569  HB  VAL A  38      16.780  -0.154  34.492  0.00 99.00           H  
ATOM    570 1HG1 VAL A  38      17.197   2.193  33.007  0.00 99.00           H  
ATOM    571 2HG1 VAL A  38      17.986   0.766  32.924  0.00 99.00           H  
ATOM    572 3HG1 VAL A  38      16.539   0.942  32.189  0.00 99.00           H  
ATOM    573 1HG2 VAL A  38      15.918   2.342  35.456  0.00 99.00           H  
ATOM    574 2HG2 VAL A  38      16.714   1.151  36.244  0.00 99.00           H  
ATOM    575 3HG2 VAL A  38      17.525   2.146  35.232  0.00 99.00           H  
ATOM    576  N   SER A  39      14.195  -0.105  31.821  1.00 17.11           N  
ATOM    577  CA  SER A  39      14.270  -0.882  30.607  1.00 17.88           C  
ATOM    578  C   SER A  39      15.469  -0.419  29.783  1.00 17.64           C  
ATOM    579  O   SER A  39      15.358   0.524  29.124  1.00 18.06           O  
ATOM    580  CB  SER A  39      13.026  -0.723  29.780  1.00 22.05           C  
ATOM    581  OG  SER A  39      12.002  -1.373  30.410  1.00 18.41           O  
ATOM    582  H   SER A  39      13.718   0.821  31.885  0.00 99.00           H  
ATOM    583  HA  SER A  39      14.421  -1.842  30.850  0.00 99.00           H  
ATOM    584  HB2 SER A  39      12.818   0.245  29.697  0.00 99.00           H  
ATOM    585  HB3 SER A  39      13.185  -1.122  28.884  0.00 99.00           H  
ATOM    586  HG  SER A  39      11.259  -1.583  29.763  0.00 99.00           H  
ATOM    587  N   ASP A  40      16.570  -1.156  29.841  1.00 18.95           N  
ATOM    588  CA  ASP A  40      17.786  -0.887  29.098  1.00 22.35           C  
ATOM    589  C   ASP A  40      17.697  -1.541  27.732  1.00 18.65           C  
ATOM    590  O   ASP A  40      18.095  -2.610  27.541  1.00 17.92           O  
ATOM    591  CB  ASP A  40      19.002  -1.410  29.887  1.00 19.14           C  
ATOM    592  CG  ASP A  40      20.341  -1.106  29.238  1.00 23.08           C  
ATOM    593  OD1 ASP A  40      20.398  -0.769  28.076  1.00 20.85           O  
ATOM    594  OD2 ASP A  40      21.320  -1.263  29.960  1.00 20.84           O1-
ATOM    595  H   ASP A  40      16.482  -1.986  30.499  0.00 99.00           H  
ATOM    596  HA  ASP A  40      17.834   0.103  28.949  0.00 99.00           H  
ATOM    597  HB2 ASP A  40      18.980  -0.988  30.791  0.00 99.00           H  
ATOM    598  HB3 ASP A  40      18.904  -2.399  29.974  0.00 99.00           H  
ATOM    599  N   LEU A  41      17.097  -0.834  26.816  1.00 16.56           N  
ATOM    600  CA  LEU A  41      16.706  -1.378  25.574  1.00 17.53           C  
ATOM    601  C   LEU A  41      17.781  -2.098  24.781  1.00 15.75           C  
ATOM    602  O   LEU A  41      17.524  -3.127  24.269  1.00 20.74           O  
ATOM    603  CB  LEU A  41      16.010  -0.320  24.736  1.00 17.53           C  
ATOM    604  CG  LEU A  41      14.702   0.307  25.277  1.00 17.56           C  
ATOM    605  CD1 LEU A  41      14.107   1.132  24.188  1.00 19.60           C  
ATOM    606  CD2 LEU A  41      13.643  -0.654  25.739  1.00 20.01           C  
ATOM    607  H   LEU A  41      16.934   0.173  27.089  0.00 99.00           H  
ATOM    608  HA  LEU A  41      15.934  -2.051  25.728  0.00 99.00           H  
ATOM    609  HB2 LEU A  41      16.653   0.441  24.593  0.00 99.00           H  
ATOM    610  HB3 LEU A  41      15.786  -0.723  23.843  0.00 99.00           H  
ATOM    611  HG  LEU A  41      14.930   0.870  26.059  0.00 99.00           H  
ATOM    612 1HD1 LEU A  41      13.905   0.560  23.386  0.00 99.00           H  
ATOM    613 2HD1 LEU A  41      13.252   1.559  24.500  0.00 99.00           H  
ATOM    614 3HD1 LEU A  41      14.745   1.859  23.911  0.00 99.00           H  
ATOM    615 1HD2 LEU A  41      13.998  -1.224  26.485  0.00 99.00           H  
ATOM    616 2HD2 LEU A  41      12.840  -0.149  26.069  0.00 99.00           H  
ATOM    617 3HD2 LEU A  41      13.363  -1.249  24.980  0.00 99.00           H  
ATOM    618  N   TYR A  42      18.950  -1.508  24.647  1.00 17.94           N  
ATOM    619  CA  TYR A  42      19.995  -2.148  23.862  1.00 17.62           C  
ATOM    620  C   TYR A  42      20.453  -3.457  24.573  1.00 18.16           C  
ATOM    621  O   TYR A  42      20.707  -4.427  23.927  1.00 18.19           O  
ATOM    622  CB  TYR A  42      21.150  -1.203  23.635  1.00 18.63           C  
ATOM    623  CG  TYR A  42      20.943  -0.128  22.603  1.00 17.48           C  
ATOM    624  CD1 TYR A  42      20.969  -0.406  21.256  1.00 18.00           C  
ATOM    625  CD2 TYR A  42      20.726   1.174  22.978  1.00 18.33           C  
ATOM    626  CE1 TYR A  42      20.783   0.606  20.323  1.00 19.54           C  
ATOM    627  CE2 TYR A  42      20.540   2.163  22.055  1.00 15.80           C  
ATOM    628  CZ  TYR A  42      20.555   1.890  20.743  1.00 13.25           C  
ATOM    629  OH  TYR A  42      20.409   2.894  19.881  1.00 16.50           O  
ATOM    630  H   TYR A  42      19.057  -0.603  25.120  0.00 99.00           H  
ATOM    631  HA  TYR A  42      19.622  -2.409  22.973  0.00 99.00           H  
ATOM    632  HB2 TYR A  42      21.370  -0.752  24.512  0.00 99.00           H  
ATOM    633  HB3 TYR A  42      21.956  -1.746  23.357  0.00 99.00           H  
ATOM    634  HD1 TYR A  42      21.123  -1.341  20.936  0.00 99.00           H  
ATOM    635  HD2 TYR A  42      20.703   1.405  23.960  0.00 99.00           H  
ATOM    636  HE1 TYR A  42      20.816   0.389  19.341  0.00 99.00           H  
ATOM    637  HE2 TYR A  42      20.389   3.118  22.377  0.00 99.00           H  
ATOM    638  HH  TYR A  42      20.278   2.539  18.949  0.00 99.00           H  
ATOM    639  N   ALA A  43      20.559  -3.401  25.895  1.00 20.30           N  
ATOM    640  CA  ALA A  43      20.968  -4.569  26.734  1.00 18.39           C  
ATOM    641  C   ALA A  43      19.968  -5.683  26.548  1.00 21.30           C  
ATOM    642  O   ALA A  43      20.344  -6.832  26.469  1.00 25.48           O  
ATOM    643  CB  ALA A  43      21.158  -4.241  28.185  1.00 17.77           C  
ATOM    644  H   ALA A  43      20.334  -2.473  26.316  0.00 99.00           H  
ATOM    645  HA  ALA A  43      21.867  -4.869  26.421  0.00 99.00           H  
ATOM    646  HB1 ALA A  43      20.704  -4.929  28.757  0.00 99.00           H  
ATOM    647  HB2 ALA A  43      22.136  -4.226  28.411  0.00 99.00           H  
ATOM    648  HB3 ALA A  43      20.765  -3.341  28.390  0.00 99.00           H  
ATOM    649  N   MET A  44      18.714  -5.312  26.445  1.00 19.09           N  
ATOM    650  CA  MET A  44      17.647  -6.266  26.273  1.00 20.22           C  
ATOM    651  C   MET A  44      17.497  -6.772  24.826  1.00 19.17           C  
ATOM    652  O   MET A  44      16.684  -7.660  24.568  1.00 23.81           O  
ATOM    653  CB  MET A  44      16.304  -5.599  26.648  1.00 22.32           C  
ATOM    654  CG  MET A  44      16.181  -5.220  28.136  1.00 20.06           C  
ATOM    655  SD  MET A  44      14.859  -3.973  28.311  1.00 24.58           S  
ATOM    656  CE  MET A  44      13.451  -5.050  28.150  1.00 24.78           C  
ATOM    657  H   MET A  44      18.557  -4.279  26.498  0.00 99.00           H  
ATOM    658  HA  MET A  44      17.839  -7.078  26.856  0.00 99.00           H  
ATOM    659  HB2 MET A  44      16.193  -4.762  26.101  0.00 99.00           H  
ATOM    660  HB3 MET A  44      15.554  -6.230  26.422  0.00 99.00           H  
ATOM    661  HG2 MET A  44      15.962  -6.043  28.663  0.00 99.00           H  
ATOM    662  HG3 MET A  44      17.058  -4.851  28.451  0.00 99.00           H  
ATOM    663  HE1 MET A  44      12.750  -4.613  27.581  0.00 99.00           H  
ATOM    664  HE2 MET A  44      13.729  -5.913  27.722  0.00 99.00           H  
ATOM    665  HE3 MET A  44      13.064  -5.243  29.055  0.00 99.00           H  
ATOM    666  N   ASN A  45      18.226  -6.202  23.877  0.50 22.51           N  
ATOM    667  CA  ASN A  45      18.108  -6.604  22.475  0.50 22.63           C  
ATOM    668  C   ASN A  45      16.632  -6.403  22.122  0.50 20.07           C  
ATOM    669  O   ASN A  45      15.963  -7.242  21.515  0.50 21.99           O  
ATOM    670  CB  ASN A  45      18.562  -8.066  22.303  0.50 25.12           C  
ATOM    671  CG  ASN A  45      20.042  -8.260  22.607  0.50 28.07           C  
ATOM    672  ND2 ASN A  45      20.470  -9.521  22.707  0.00 99.00           N  
ATOM    673  OD1 ASN A  45      20.785  -7.302  22.772  0.00 99.00           O  
ATOM    674  H   ASN A  45      18.874  -5.462  24.205  0.00 99.00           H  
ATOM    675  HA  ASN A  45      18.623  -5.958  21.939  0.00 99.00           H  
ATOM    676  HB2 ASN A  45      18.033  -8.632  22.926  0.00 99.00           H  
ATOM    677  HB3 ASN A  45      18.393  -8.335  21.361  0.00 99.00           H  
ATOM    678 1HD2 ASN A  45      19.822 -10.272  22.576  0.00 99.00           H  
ATOM    679 2HD2 ASN A  45      21.426  -9.710  22.910  0.00 99.00           H  
ATOM    680  N   PHE A  46      16.126  -5.252  22.582  1.00 19.51           N  
ATOM    681  CA  PHE A  46      14.761  -4.973  22.346  1.00 18.57           C  
ATOM    682  C   PHE A  46      14.378  -4.894  20.884  1.00 21.78           C  
ATOM    683  O   PHE A  46      15.014  -4.233  20.110  1.00 19.62           O  
ATOM    684  CB  PHE A  46      14.376  -3.670  22.981  1.00 17.95           C  
ATOM    685  CG  PHE A  46      12.896  -3.430  23.004  1.00 16.82           C  
ATOM    686  CD1 PHE A  46      12.082  -4.049  23.982  1.00 21.61           C  
ATOM    687  CD2 PHE A  46      12.312  -2.687  22.065  1.00 20.77           C  
ATOM    688  CE1 PHE A  46      10.680  -3.917  23.959  1.00 20.63           C  
ATOM    689  CE2 PHE A  46      10.913  -2.500  22.071  1.00 17.93           C  
ATOM    690  CZ  PHE A  46      10.129  -3.127  23.020  1.00 21.95           C  
ATOM    691  H   PHE A  46      16.791  -4.654  23.081  0.00 99.00           H  
ATOM    692  HA  PHE A  46      14.212  -5.743  22.743  0.00 99.00           H  
ATOM    693  HB2 PHE A  46      14.695  -3.670  23.919  0.00 99.00           H  
ATOM    694  HB3 PHE A  46      14.791  -2.933  22.465  0.00 99.00           H  
ATOM    695  HD1 PHE A  46      12.506  -4.587  24.701  0.00 99.00           H  
ATOM    696  HD2 PHE A  46      12.838  -2.242  21.335  0.00 99.00           H  
ATOM    697  HE1 PHE A  46      10.140  -4.414  24.638  0.00 99.00           H  
ATOM    698  HE2 PHE A  46      10.499  -1.900  21.367  0.00 99.00           H  
ATOM    699  HZ  PHE A  46       9.125  -2.981  22.998  0.00 99.00           H  
ATOM    700  N   GLU A  47      13.269  -5.543  20.540  1.00 18.41           N  
ATOM    701  CA  GLU A  47      12.876  -5.736  19.129  1.00 20.55           C  
ATOM    702  C   GLU A  47      12.160  -4.477  18.660  1.00 21.80           C  
ATOM    703  O   GLU A  47      11.180  -4.181  19.238  1.00 19.06           O  
ATOM    704  CB  GLU A  47      11.866  -6.871  18.997  1.00 22.25           C  
ATOM    705  CG  GLU A  47      11.254  -6.981  17.616  1.00 25.01           C  
ATOM    706  CD  GLU A  47      12.287  -7.168  16.503  1.00 28.43           C  
ATOM    707  OE1 GLU A  47      13.067  -8.204  16.488  1.00 29.77           O  
ATOM    708  OE2 GLU A  47      12.415  -6.249  15.667  1.00 20.85           O1-
ATOM    709  H   GLU A  47      12.705  -5.901  21.335  0.00 99.00           H  
ATOM    710  HA  GLU A  47      13.688  -5.890  18.578  0.00 99.00           H  
ATOM    711  HB2 GLU A  47      12.336  -7.714  19.185  0.00 99.00           H  
ATOM    712  HB3 GLU A  47      11.138  -6.701  19.635  0.00 99.00           H  
ATOM    713  HG2 GLU A  47      10.661  -7.768  17.597  0.00 99.00           H  
ATOM    714  HG3 GLU A  47      10.765  -6.148  17.420  0.00 99.00           H  
ATOM    715  N   PRO A  48      12.680  -3.763  17.656  1.00 17.86           N  
ATOM    716  CA  PRO A  48      11.983  -2.472  17.301  1.00 17.79           C  
ATOM    717  C   PRO A  48      10.867  -2.644  16.245  1.00 19.54           C  
ATOM    718  O   PRO A  48       9.980  -1.763  16.104  1.00 19.91           O  
ATOM    719  CB  PRO A  48      13.122  -1.568  16.760  1.00 17.42           C  
ATOM    720  CG  PRO A  48      14.406  -2.375  17.073  1.00 17.23           C  
ATOM    721  CD  PRO A  48      14.041  -3.826  17.122  1.00 20.45           C  
ATOM    722  HA  PRO A  48      11.619  -2.040  18.139  0.00 99.00           H  
ATOM    723  HB2 PRO A  48      13.036  -1.436  15.782  0.00 99.00           H  
ATOM    724  HB3 PRO A  48      13.144  -0.700  17.236  0.00 99.00           H  
ATOM    725  HG2 PRO A  48      15.093  -2.186  16.355  0.00 99.00           H  
ATOM    726  HG3 PRO A  48      14.785  -2.055  17.954  0.00 99.00           H  
ATOM    727  HD2 PRO A  48      14.047  -4.236  16.216  0.00 99.00           H  
ATOM    728  HD3 PRO A  48      14.639  -4.334  17.735  0.00 99.00           H  
ATOM    729  N   ARG A  49      10.907  -3.706  15.462  1.00 20.17           N  
ATOM    730  CA  ARG A  49      10.145  -3.827  14.237  1.00 20.88           C  
ATOM    731  C   ARG A  49       8.727  -4.309  14.552  1.00 18.79           C  
ATOM    732  O   ARG A  49       8.560  -5.245  15.392  1.00 18.77           O  
ATOM    733  CB  ARG A  49      10.807  -4.857  13.289  1.00 20.20           C  
ATOM    734  CG  ARG A  49      12.312  -4.654  12.896  1.00 20.75           C  
ATOM    735  CD  ARG A  49      12.730  -5.865  12.124  1.00 19.97           C  
ATOM    736  NE  ARG A  49      14.142  -6.111  11.822  1.00 27.93           N  
ATOM    737  CZ  ARG A  49      15.008  -6.709  12.603  1.00 24.83           C  
ATOM    738  NH1 ARG A  49      14.680  -7.131  13.798  1.00 23.13           N1+
ATOM    739  NH2 ARG A  49      16.232  -6.832  12.166  1.00 25.16           N  
ATOM    740  H   ARG A  49      11.549  -4.468  15.809  0.00 99.00           H  
ATOM    741  HA  ARG A  49      10.082  -2.928  13.795  0.00 99.00           H  
ATOM    742  HB2 ARG A  49      10.738  -5.768  13.717  0.00 99.00           H  
ATOM    743  HB3 ARG A  49      10.282  -4.876  12.428  0.00 99.00           H  
ATOM    744  HG2 ARG A  49      12.373  -3.861  12.331  0.00 99.00           H  
ATOM    745  HG3 ARG A  49      12.833  -4.588  13.718  0.00 99.00           H  
ATOM    746  HD2 ARG A  49      12.364  -6.699  12.620  0.00 99.00           H  
ATOM    747  HD3 ARG A  49      12.212  -5.862  11.226  0.00 99.00           H  
ATOM    748  HE  ARG A  49      14.477  -5.781  10.913  0.00 99.00           H  
ATOM    749 1HH1 ARG A  49      13.743  -7.024  14.142  0.00 99.00           H  
ATOM    750 2HH1 ARG A  49      15.367  -7.571  14.389  0.00 99.00           H  
ATOM    751 1HH2 ARG A  49      16.518  -6.509  11.265  0.00 99.00           H  
ATOM    752 2HH2 ARG A  49      16.935  -7.274  12.756  0.00 99.00           H  
ATOM    753  N   ALA A  50       7.759  -3.556  14.010  1.00 18.32           N  
ATOM    754  CA  ALA A  50       6.327  -3.897  14.082  1.00 17.75           C  
ATOM    755  C   ALA A  50       5.936  -4.971  13.077  1.00 15.76           C  
ATOM    756  O   ALA A  50       5.768  -4.694  11.919  1.00 17.32           O  
ATOM    757  CB  ALA A  50       5.495  -2.658  13.866  1.00 18.10           C  
ATOM    758  H   ALA A  50       8.109  -2.696  13.526  0.00 99.00           H  
ATOM    759  HA  ALA A  50       6.129  -4.236  15.015  0.00 99.00           H  
ATOM    760  HB1 ALA A  50       5.236  -2.585  12.901  0.00 99.00           H  
ATOM    761  HB2 ALA A  50       4.664  -2.703  14.425  0.00 99.00           H  
ATOM    762  HB3 ALA A  50       6.020  -1.845  14.126  0.00 99.00           H  
ATOM    763  N   THR A  51       5.844  -6.199  13.552  1.00 23.07           N  
ATOM    764  CA  THR A  51       5.627  -7.328  12.688  1.00 23.08           C  
ATOM    765  C   THR A  51       4.568  -8.255  13.223  1.00 22.69           C  
ATOM    766  O   THR A  51       4.181  -8.208  14.332  1.00 21.38           O  
ATOM    767  CB  THR A  51       6.865  -8.209  12.441  1.00 23.36           C  
ATOM    768  CG2 THR A  51       8.087  -7.408  12.101  1.00 26.74           C  
ATOM    769  OG1 THR A  51       7.147  -8.988  13.568  1.00 25.04           O  
ATOM    770  H   THR A  51       5.941  -6.273  14.588  0.00 99.00           H  
ATOM    771  HA  THR A  51       5.325  -6.988  11.779  0.00 99.00           H  
ATOM    772  HB  THR A  51       6.664  -8.831  11.648  0.00 99.00           H  
ATOM    773  HG1 THR A  51       6.829  -8.536  14.415  0.00 99.00           H  
ATOM    774 1HG2 THR A  51       8.518  -7.053  12.938  0.00 99.00           H  
ATOM    775 2HG2 THR A  51       8.757  -7.980  11.614  0.00 99.00           H  
ATOM    776 3HG2 THR A  51       7.843  -6.629  11.512  0.00 99.00           H  
ATOM    777  N   ASP A  52       4.152  -9.128  12.344  1.00 28.30           N  
ATOM    778  CA  ASP A  52       3.230 -10.161  12.676  1.00 26.70           C  
ATOM    779  C   ASP A  52       3.707 -11.109  13.772  1.00 29.67           C  
ATOM    780  O   ASP A  52       2.905 -11.783  14.358  1.00 33.12           O  
ATOM    781  CB  ASP A  52       2.784 -10.873  11.389  1.00 29.67           C  
ATOM    782  CG  ASP A  52       3.859 -11.721  10.746  1.00 31.08           C  
ATOM    783  OD1 ASP A  52       4.990 -11.810  11.173  1.00 33.55           O  
ATOM    784  OD2 ASP A  52       3.552 -12.332   9.752  1.00 40.55           O1-
ATOM    785  H   ASP A  52       4.556  -8.999  11.381  0.00 99.00           H  
ATOM    786  HA  ASP A  52       2.377  -9.719  13.031  0.00 99.00           H  
ATOM    787  HB2 ASP A  52       2.007 -11.457  11.620  0.00 99.00           H  
ATOM    788  HB3 ASP A  52       2.494 -10.172  10.740  0.00 99.00           H  
ATOM    789  N   LYS A  53       4.998 -11.136  14.070  1.00 26.63           N  
ATOM    790  CA  LYS A  53       5.462 -11.908  15.205  1.00 29.08           C  
ATOM    791  C   LYS A  53       4.971 -11.372  16.527  1.00 27.22           C  
ATOM    792  O   LYS A  53       5.197 -11.970  17.509  1.00 27.24           O  
ATOM    793  CB  LYS A  53       6.969 -12.063  15.248  1.00 30.92           C  
ATOM    794  CG  LYS A  53       7.623 -12.271  13.921  1.00 39.91           C  
ATOM    795  CD  LYS A  53       7.768 -13.721  13.548  1.00 44.72           C  
ATOM    796  CE  LYS A  53       6.409 -14.340  13.286  1.00 52.73           C  
ATOM    797  NZ  LYS A  53       6.517 -15.495  12.355  1.00 57.02           N1+
ATOM    798  H   LYS A  53       5.609 -10.586  13.452  0.00 99.00           H  
ATOM    799  HA  LYS A  53       5.138 -12.868  15.101  0.00 99.00           H  
ATOM    800  HB2 LYS A  53       7.355 -11.235  15.671  0.00 99.00           H  
ATOM    801  HB3 LYS A  53       7.184 -12.849  15.840  0.00 99.00           H  
ATOM    802  HG2 LYS A  53       7.080 -11.805  13.204  0.00 99.00           H  
ATOM    803  HG3 LYS A  53       8.542 -11.845  13.930  0.00 99.00           H  
ATOM    804  HD2 LYS A  53       8.313 -13.794  12.721  0.00 99.00           H  
ATOM    805  HD3 LYS A  53       8.199 -14.212  14.296  0.00 99.00           H  
ATOM    806  HE2 LYS A  53       6.019 -14.652  14.154  0.00 99.00           H  
ATOM    807  HE3 LYS A  53       5.807 -13.649  12.884  0.00 99.00           H  
ATOM    808  HZ1 LYS A  53       7.455 -15.840  12.362  0.00 99.00           H  
ATOM    809  HZ2 LYS A  53       5.893 -16.218  12.649  0.00 99.00           H  
ATOM    810  HZ3 LYS A  53       6.276 -15.200  11.431  0.00 99.00           H  
ATOM    811  N   ASP A  54       4.327 -10.224  16.540  1.00 29.70           N  
ATOM    812  CA  ASP A  54       3.913  -9.611  17.794  1.00 27.43           C  
ATOM    813  C   ASP A  54       2.559 -10.133  18.284  1.00 29.02           C  
ATOM    814  O   ASP A  54       2.080  -9.767  19.290  1.00 28.93           O  
ATOM    815  CB  ASP A  54       3.863  -8.085  17.674  1.00 25.84           C  
ATOM    816  CG  ASP A  54       5.222  -7.470  17.456  1.00 23.29           C  
ATOM    817  OD1 ASP A  54       6.225  -8.154  17.606  1.00 27.31           O  
ATOM    818  OD2 ASP A  54       5.255  -6.326  17.088  1.00 22.12           O1-
ATOM    819  H   ASP A  54       4.144  -9.805  15.610  0.00 99.00           H  
ATOM    820  HA  ASP A  54       4.596  -9.869  18.496  0.00 99.00           H  
ATOM    821  HB2 ASP A  54       3.278  -7.860  16.902  0.00 99.00           H  
ATOM    822  HB3 ASP A  54       3.476  -7.726  18.516  0.00 99.00           H  
ATOM    823  N   ILE A  55       1.951 -10.988  17.504  1.00 32.75           N  
ATOM    824  CA  ILE A  55       0.662 -11.601  17.900  1.00 35.81           C  
ATOM    825  C   ILE A  55       0.827 -13.106  17.865  1.00 35.94           C  
ATOM    826  O   ILE A  55       1.322 -13.638  16.877  1.00 37.74           O  
ATOM    827  CB  ILE A  55      -0.442 -11.275  16.918  1.00 36.58           C  
ATOM    828  CG1 ILE A  55      -0.530  -9.758  16.787  1.00 38.05           C  
ATOM    829  CG2 ILE A  55      -1.724 -11.978  17.370  1.00 40.71           C  
ATOM    830  CD1 ILE A  55       0.292  -9.217  15.629  1.00 33.75           C  
ATOM    831  H   ILE A  55       2.419 -11.205  16.609  0.00 99.00           H  
ATOM    832  HA  ILE A  55       0.521 -11.342  18.849  0.00 99.00           H  
ATOM    833  HB  ILE A  55      -0.198 -11.642  16.033  0.00 99.00           H  
ATOM    834 2HG1 ILE A  55      -1.482  -9.503  16.652  0.00 99.00           H  
ATOM    835 3HG1 ILE A  55      -0.197  -9.348  17.631  0.00 99.00           H  
ATOM    836 1HG2 ILE A  55      -2.450 -11.794  16.712  0.00 99.00           H  
ATOM    837 2HG2 ILE A  55      -1.560 -12.960  17.423  0.00 99.00           H  
ATOM    838 3HG2 ILE A  55      -1.990 -11.633  18.267  0.00 99.00           H  
ATOM    839 1HD1 ILE A  55      -0.038  -9.618  14.777  0.00 99.00           H  
ATOM    840 2HD1 ILE A  55       0.196  -8.224  15.594  0.00 99.00           H  
ATOM    841 3HD1 ILE A  55       1.251  -9.458  15.766  0.00 99.00           H  
ATOM    842  N   THR A  56       0.458 -13.795  18.938  1.00 37.29           N  
ATOM    843  CA  THR A  56       0.783 -15.244  18.983  1.00 41.04           C  
ATOM    844  C   THR A  56      -0.329 -16.138  18.337  1.00 45.17           C  
ATOM    845  O   THR A  56      -0.039 -17.210  17.776  1.00 48.40           O  
ATOM    846  CB  THR A  56       1.192 -15.687  20.421  1.00 38.87           C  
ATOM    847  CG2 THR A  56       2.537 -15.136  20.799  1.00 38.50           C  
ATOM    848  OG1 THR A  56       0.296 -15.140  21.335  1.00 45.37           O  
ATOM    849  H   THR A  56      -0.025 -13.296  19.668  0.00 99.00           H  
ATOM    850  HA  THR A  56       1.634 -15.395  18.465  0.00 99.00           H  
ATOM    851  HB  THR A  56       1.140 -16.705  20.459  0.00 99.00           H  
ATOM    852  HG1 THR A  56       0.191 -14.142  21.199  0.00 99.00           H  
ATOM    853 1HG2 THR A  56       2.477 -14.144  20.955  0.00 99.00           H  
ATOM    854 2HG2 THR A  56       2.870 -15.573  21.641  0.00 99.00           H  
ATOM    855 3HG2 THR A  56       3.203 -15.305  20.065  0.00 99.00           H  
ATOM    856  N   GLY A  57      -1.568 -15.662  18.310  1.00 41.82           N  
ATOM    857  CA  GLY A  57      -2.708 -16.511  17.936  1.00 37.94           C  
ATOM    858  C   GLY A  57      -3.286 -16.225  16.565  1.00 37.87           C  
ATOM    859  O   GLY A  57      -2.645 -15.549  15.749  1.00 35.26           O  
ATOM    860  H   GLY A  57      -1.664 -14.664  18.569  0.00 99.00           H  
ATOM    861  HA2 GLY A  57      -2.416 -17.489  17.983  0.00 99.00           H  
ATOM    862  HA3 GLY A  57      -3.440 -16.403  18.641  0.00 99.00           H  
ATOM    863  N   THR A  58      -4.499 -16.744  16.330  1.00 35.18           N  
ATOM    864  CA  THR A  58      -5.190 -16.608  15.072  1.00 31.72           C  
ATOM    865  C   THR A  58      -5.505 -15.145  14.794  1.00 35.93           C  
ATOM    866  O   THR A  58      -6.261 -14.496  15.544  1.00 35.73           O  
ATOM    867  CB  THR A  58      -6.528 -17.421  15.074  1.00 34.70           C  
ATOM    868  CG2 THR A  58      -7.105 -17.488  13.665  1.00 33.49           C  
ATOM    869  OG1 THR A  58      -6.248 -18.751  15.556  1.00 35.48           O  
ATOM    870  H   THR A  58      -4.897 -17.261  17.155  0.00 99.00           H  
ATOM    871  HA  THR A  58      -4.595 -16.946  14.333  0.00 99.00           H  
ATOM    872  HB  THR A  58      -7.170 -16.976  15.716  0.00 99.00           H  
ATOM    873  HG1 THR A  58      -5.339 -18.780  15.981  0.00 99.00           H  
ATOM    874 1HG2 THR A  58      -6.369 -17.387  12.992  0.00 99.00           H  
ATOM    875 2HG2 THR A  58      -7.559 -18.371  13.526  0.00 99.00           H  
ATOM    876 3HG2 THR A  58      -7.772 -16.751  13.537  0.00 99.00           H  
ATOM    877  N   LEU A  59      -4.959 -14.646  13.674  1.00 34.60           N  
ATOM    878  CA  LEU A  59      -5.174 -13.260  13.225  1.00 38.90           C  
ATOM    879  C   LEU A  59      -6.597 -13.087  12.778  1.00 37.35           C  
ATOM    880  O   LEU A  59      -7.205 -14.000  12.198  1.00 47.99           O  
ATOM    881  CB  LEU A  59      -4.235 -12.909  12.080  1.00 38.16           C  
ATOM    882  CG  LEU A  59      -2.762 -13.101  12.431  1.00 42.27           C  
ATOM    883  CD1 LEU A  59      -1.847 -12.863  11.235  1.00 42.51           C  
ATOM    884  CD2 LEU A  59      -2.439 -12.132  13.548  1.00 43.58           C  
ATOM    885  H   LEU A  59      -4.368 -15.326  13.147  0.00 99.00           H  
ATOM    886  HA  LEU A  59      -4.995 -12.652  14.002  0.00 99.00           H  
ATOM    887  HB2 LEU A  59      -4.439 -13.503  11.321  0.00 99.00           H  
ATOM    888  HB3 LEU A  59      -4.366 -11.961  11.853  0.00 99.00           H  
ATOM    889  HG  LEU A  59      -2.626 -14.040  12.769  0.00 99.00           H  
ATOM    890 1HD1 LEU A  59      -1.967 -11.927  10.905  0.00 99.00           H  
ATOM    891 2HD1 LEU A  59      -0.896 -12.999  11.511  0.00 99.00           H  
ATOM    892 3HD1 LEU A  59      -2.078 -13.507  10.506  0.00 99.00           H  
ATOM    893 1HD2 LEU A  59      -3.017 -12.327  14.343  0.00 99.00           H  
ATOM    894 2HD2 LEU A  59      -1.476 -12.226  13.810  0.00 99.00           H  
ATOM    895 3HD2 LEU A  59      -2.607 -11.193  13.241  0.00 99.00           H  
ATOM    896  N   SER A  60      -7.134 -11.939  13.092  1.00 37.00           N  
ATOM    897  CA  SER A  60      -8.457 -11.515  12.629  1.00 36.73           C  
ATOM    898  C   SER A  60      -8.600 -11.550  11.087  1.00 39.89           C  
ATOM    899  O   SER A  60      -9.585 -12.057  10.557  1.00 38.97           O  
ATOM    900  CB  SER A  60      -8.750 -10.132  13.224  1.00 39.88           C  
ATOM    901  OG  SER A  60      -9.747  -9.447  12.499  1.00 47.42           O  
ATOM    902  H   SER A  60      -6.540 -11.330  13.711  0.00 99.00           H  
ATOM    903  HA  SER A  60      -9.144 -12.154  13.008  0.00 99.00           H  
ATOM    904  HB2 SER A  60      -9.054 -10.251  14.169  0.00 99.00           H  
ATOM    905  HB3 SER A  60      -7.907  -9.595  13.209  0.00 99.00           H  
ATOM    906  HG  SER A  60      -9.491  -9.404  11.533  0.00 99.00           H  
ATOM    907  N   ASN A  61      -7.604 -11.072  10.350  1.00 39.19           N  
ATOM    908  CA  ASN A  61      -7.567 -11.239   8.893  1.00 41.01           C  
ATOM    909  C   ASN A  61      -6.192 -11.619   8.435  1.00 42.28           C  
ATOM    910  O   ASN A  61      -5.363 -10.741   8.168  1.00 48.25           O  
ATOM    911  CB  ASN A  61      -7.960  -9.970   8.144  1.00 43.13           C  
ATOM    912  CG  ASN A  61      -7.957 -10.171   6.634  1.00 43.56           C  
ATOM    913  ND2 ASN A  61      -8.694  -9.330   5.969  0.00 99.00           N  
ATOM    914  OD1 ASN A  61      -7.331 -11.110   6.071  0.00 99.00           O  
ATOM    915  H   ASN A  61      -6.863 -10.576  10.883  0.00 99.00           H  
ATOM    916  HA  ASN A  61      -8.186 -12.003   8.675  0.00 99.00           H  
ATOM    917  HB2 ASN A  61      -8.876  -9.706   8.424  0.00 99.00           H  
ATOM    918  HB3 ASN A  61      -7.308  -9.254   8.367  0.00 99.00           H  
ATOM    919 1HD2 ASN A  61      -9.217  -8.604   6.416  0.00 99.00           H  
ATOM    920 2HD2 ASN A  61      -8.752  -9.398   4.955  0.00 99.00           H  
ATOM    921  N   PRO A  62      -5.950 -12.912   8.296  1.00 40.31           N  
ATOM    922  CA  PRO A  62      -4.600 -13.368   7.976  1.00 42.89           C  
ATOM    923  C   PRO A  62      -4.237 -13.231   6.503  1.00 44.52           C  
ATOM    924  O   PRO A  62      -3.092 -13.498   6.160  1.00 50.86           O  
ATOM    925  CB  PRO A  62      -4.596 -14.822   8.408  1.00 43.60           C  
ATOM    926  CG  PRO A  62      -6.049 -15.254   8.362  1.00 42.70           C  
ATOM    927  CD  PRO A  62      -6.922 -14.021   8.340  1.00 42.80           C  
ATOM    928  HA  PRO A  62      -3.914 -12.886   8.558  0.00 99.00           H  
ATOM    929  HB2 PRO A  62      -4.048 -15.387   7.784  0.00 99.00           H  
ATOM    930  HB3 PRO A  62      -4.234 -14.926   9.339  0.00 99.00           H  
ATOM    931  HG2 PRO A  62      -6.212 -15.825   7.538  0.00 99.00           H  
ATOM    932  HG3 PRO A  62      -6.261 -15.831   9.170  0.00 99.00           H  
ATOM    933  HD2 PRO A  62      -7.509 -14.005   7.531  0.00 99.00           H  
ATOM    934  HD3 PRO A  62      -7.488 -13.961   9.163  0.00 99.00           H  
ATOM    935  N   GLU A  63      -5.200 -12.828   5.667  1.00 41.84           N  
ATOM    936  CA  GLU A  63      -4.959 -12.544   4.249  1.00 45.88           C  
ATOM    937  C   GLU A  63      -4.275 -11.182   4.037  1.00 43.92           C  
ATOM    938  O   GLU A  63      -3.485 -10.997   3.110  1.00 39.25           O  
ATOM    939  CB  GLU A  63      -6.289 -12.563   3.478  1.00 55.04           C  
ATOM    940  CG  GLU A  63      -7.010 -13.901   3.538  1.00 63.11           C  
ATOM    941  CD  GLU A  63      -6.139 -15.006   2.965  1.00 70.74           C  
ATOM    942  OE1 GLU A  63      -5.191 -15.472   3.665  1.00 70.09           O  
ATOM    943  OE2 GLU A  63      -6.393 -15.374   1.796  1.00 72.73           O1-
ATOM    944  H   GLU A  63      -6.141 -12.733   6.113  0.00 99.00           H  
ATOM    945  HA  GLU A  63      -4.379 -13.270   3.852  0.00 99.00           H  
ATOM    946  HB2 GLU A  63      -6.875 -11.888   3.883  0.00 99.00           H  
ATOM    947  HB3 GLU A  63      -6.089 -12.372   2.537  0.00 99.00           H  
ATOM    948  HG2 GLU A  63      -7.184 -14.115   4.472  0.00 99.00           H  
ATOM    949  HG3 GLU A  63      -7.814 -13.844   2.991  0.00 99.00           H  
ATOM    950  N   VAL A  64      -4.619 -10.224   4.879  1.00 41.62           N  
ATOM    951  CA  VAL A  64      -4.110  -8.880   4.728  1.00 37.36           C  
ATOM    952  C   VAL A  64      -3.749  -8.388   6.122  1.00 36.08           C  
ATOM    953  O   VAL A  64      -4.597  -7.983   6.867  1.00 38.00           O  
ATOM    954  CB  VAL A  64      -5.175  -7.955   4.074  1.00 40.62           C  
ATOM    955  CG1 VAL A  64      -4.581  -6.609   3.718  1.00 38.72           C  
ATOM    956  CG2 VAL A  64      -5.789  -8.638   2.840  1.00 42.31           C  
ATOM    957  H   VAL A  64      -5.268 -10.515   5.635  0.00 99.00           H  
ATOM    958  HA  VAL A  64      -3.277  -8.913   4.190  0.00 99.00           H  
ATOM    959  HB  VAL A  64      -5.886  -7.797   4.754  0.00 99.00           H  
ATOM    960 1HG1 VAL A  64      -5.260  -5.889   3.871  0.00 99.00           H  
ATOM    961 2HG1 VAL A  64      -3.778  -6.432   4.290  0.00 99.00           H  
ATOM    962 3HG1 VAL A  64      -4.307  -6.604   2.755  0.00 99.00           H  
ATOM    963 1HG2 VAL A  64      -6.619  -9.117   3.117  0.00 99.00           H  
ATOM    964 2HG2 VAL A  64      -6.006  -7.941   2.161  0.00 99.00           H  
ATOM    965 3HG2 VAL A  64      -5.128  -9.285   2.468  0.00 99.00           H  
ATOM    966  N   PHE A  65      -2.457  -8.442   6.444  1.00 33.04           N  
ATOM    967  CA  PHE A  65      -1.985  -8.096   7.762  1.00 28.96           C  
ATOM    968  C   PHE A  65      -2.039  -6.586   8.050  1.00 30.40           C  
ATOM    969  O   PHE A  65      -1.364  -5.794   7.389  1.00 27.94           O  
ATOM    970  CB  PHE A  65      -0.542  -8.607   7.927  1.00 31.33           C  
ATOM    971  CG  PHE A  65       0.011  -8.349   9.302  1.00 29.03           C  
ATOM    972  CD1 PHE A  65      -0.599  -8.873  10.400  1.00 27.89           C  
ATOM    973  CD2 PHE A  65       1.105  -7.495   9.489  1.00 27.71           C  
ATOM    974  CE1 PHE A  65      -0.174  -8.590  11.680  1.00 26.43           C  
ATOM    975  CE2 PHE A  65       1.544  -7.220  10.740  1.00 26.67           C  
ATOM    976  CZ  PHE A  65       0.920  -7.741  11.847  1.00 29.93           C  
ATOM    977  H   PHE A  65      -1.835  -8.752   5.667  0.00 99.00           H  
ATOM    978  HA  PHE A  65      -2.609  -8.533   8.434  0.00 99.00           H  
ATOM    979  HB2 PHE A  65      -0.550  -9.578   7.775  0.00 99.00           H  
ATOM    980  HB3 PHE A  65       0.019  -8.131   7.275  0.00 99.00           H  
ATOM    981  HD1 PHE A  65      -1.391  -9.493  10.285  0.00 99.00           H  
ATOM    982  HD2 PHE A  65       1.548  -7.099   8.686  0.00 99.00           H  
ATOM    983  HE1 PHE A  65      -0.639  -8.982  12.471  0.00 99.00           H  
ATOM    984  HE2 PHE A  65       2.362  -6.606  10.867  0.00 99.00           H  
ATOM    985  HZ  PHE A  65       1.236  -7.523  12.767  0.00 99.00           H  
ATOM    986  N   ASN A  66      -2.858  -6.208   9.018  1.00 30.20           N  
ATOM    987  CA  ASN A  66      -2.964  -4.870   9.473  1.00 30.99           C  
ATOM    988  C   ASN A  66      -2.464  -4.796  10.909  1.00 27.81           C  
ATOM    989  O   ASN A  66      -3.154  -5.195  11.875  1.00 26.12           O  
ATOM    990  CB  ASN A  66      -4.394  -4.440   9.392  1.00 30.00           C  
ATOM    991  CG  ASN A  66      -4.633  -2.999   9.813  1.00 35.95           C  
ATOM    992  ND2 ASN A  66      -5.510  -2.360   9.062  0.00 99.00           N  
ATOM    993  OD1 ASN A  66      -4.089  -2.452  10.801  0.00 99.00           O  
ATOM    994  H   ASN A  66      -3.426  -7.007   9.418  0.00 99.00           H  
ATOM    995  HA  ASN A  66      -2.345  -4.300   8.927  0.00 99.00           H  
ATOM    996  HB2 ASN A  66      -4.717  -4.541   8.445  0.00 99.00           H  
ATOM    997  HB3 ASN A  66      -4.951  -5.031   9.986  0.00 99.00           H  
ATOM    998 1HD2 ASN A  66      -5.973  -2.791   8.296  0.00 99.00           H  
ATOM    999 2HD2 ASN A  66      -5.726  -1.388   9.270  0.00 99.00           H  
ATOM   1000  N   TYR A  67      -1.255  -4.270  11.085  1.00 25.80           N  
ATOM   1001  CA  TYR A  67      -0.646  -4.290  12.385  1.00 25.72           C  
ATOM   1002  C   TYR A  67      -1.452  -3.680  13.527  1.00 23.42           C  
ATOM   1003  O   TYR A  67      -1.446  -4.207  14.654  1.00 22.85           O  
ATOM   1004  CB  TYR A  67       0.736  -3.602  12.316  1.00 24.76           C  
ATOM   1005  CG  TYR A  67       1.512  -3.733  13.612  1.00 24.10           C  
ATOM   1006  CD1 TYR A  67       2.244  -4.907  13.894  1.00 20.40           C  
ATOM   1007  CD2 TYR A  67       1.543  -2.682  14.557  1.00 23.89           C  
ATOM   1008  CE1 TYR A  67       2.913  -5.029  15.128  1.00 21.25           C  
ATOM   1009  CE2 TYR A  67       2.211  -2.814  15.793  1.00 22.83           C  
ATOM   1010  CZ  TYR A  67       2.933  -3.966  16.069  1.00 20.19           C  
ATOM   1011  OH  TYR A  67       3.687  -4.273  17.230  1.00 22.54           O  
ATOM   1012  H   TYR A  67      -0.825  -3.869  10.239  0.00 99.00           H  
ATOM   1013  HA  TYR A  67      -0.452  -5.272  12.638  0.00 99.00           H  
ATOM   1014  HB2 TYR A  67       1.256  -4.031  11.593  0.00 99.00           H  
ATOM   1015  HB3 TYR A  67       0.591  -2.641  12.133  0.00 99.00           H  
ATOM   1016  HD1 TYR A  67       2.287  -5.636  13.235  0.00 99.00           H  
ATOM   1017  HD2 TYR A  67       1.082  -1.825  14.345  0.00 99.00           H  
ATOM   1018  HE1 TYR A  67       3.390  -5.885  15.352  0.00 99.00           H  
ATOM   1019  HE2 TYR A  67       2.158  -2.076  16.461  0.00 99.00           H  
ATOM   1020  HH  TYR A  67       4.241  -5.072  17.034  0.00 99.00           H  
ATOM   1021  N   GLY A  68      -2.150  -2.573  13.243  1.00 23.49           N  
ATOM   1022  CA  GLY A  68      -2.861  -1.796  14.234  1.00 26.65           C  
ATOM   1023  C   GLY A  68      -4.037  -2.678  14.715  1.00 28.47           C  
ATOM   1024  O   GLY A  68      -4.191  -2.980  15.895  1.00 26.88           O  
ATOM   1025  H   GLY A  68      -2.131  -2.320  12.220  0.00 99.00           H  
ATOM   1026  HA2 GLY A  68      -2.277  -1.597  15.004  0.00 99.00           H  
ATOM   1027  HA3 GLY A  68      -3.226  -0.971  13.833  0.00 99.00           H  
ATOM   1028  N   VAL A  69      -4.823  -3.108  13.738  1.00 30.50           N  
ATOM   1029  CA  VAL A  69      -5.981  -3.999  14.008  1.00 31.83           C  
ATOM   1030  C   VAL A  69      -5.595  -5.281  14.767  1.00 27.43           C  
ATOM   1031  O   VAL A  69      -6.173  -5.542  15.832  1.00 30.89           O  
ATOM   1032  CB  VAL A  69      -6.710  -4.365  12.690  1.00 35.09           C  
ATOM   1033  CG1 VAL A  69      -7.645  -5.549  12.923  1.00 36.26           C  
ATOM   1034  CG2 VAL A  69      -7.465  -3.161  12.167  1.00 33.59           C  
ATOM   1035  H   VAL A  69      -4.576  -2.784  12.789  0.00 99.00           H  
ATOM   1036  HA  VAL A  69      -6.635  -3.483  14.582  0.00 99.00           H  
ATOM   1037  HB  VAL A  69      -6.022  -4.661  12.040  0.00 99.00           H  
ATOM   1038 1HG1 VAL A  69      -7.114  -6.395  12.925  0.00 99.00           H  
ATOM   1039 2HG1 VAL A  69      -8.105  -5.440  13.803  0.00 99.00           H  
ATOM   1040 3HG1 VAL A  69      -8.326  -5.583  12.192  0.00 99.00           H  
ATOM   1041 1HG2 VAL A  69      -6.976  -2.775  11.383  0.00 99.00           H  
ATOM   1042 2HG2 VAL A  69      -8.383  -3.440  11.883  0.00 99.00           H  
ATOM   1043 3HG2 VAL A  69      -7.535  -2.471  12.889  0.00 99.00           H  
ATOM   1044  N   GLU A  70      -4.617  -6.034  14.251  1.00 27.59           N  
ATOM   1045  CA  GLU A  70      -4.156  -7.283  14.833  1.00 28.69           C  
ATOM   1046  C   GLU A  70      -3.574  -7.088  16.247  1.00 28.09           C  
ATOM   1047  O   GLU A  70      -3.886  -7.838  17.169  1.00 26.59           O  
ATOM   1048  CB  GLU A  70      -3.168  -8.045  13.943  1.00 27.18           C  
ATOM   1049  CG  GLU A  70      -3.661  -8.535  12.561  1.00 26.38           C  
ATOM   1050  CD  GLU A  70      -4.941  -9.432  12.575  1.00 31.18           C  
ATOM   1051  OE1 GLU A  70      -5.364  -9.919  13.653  1.00 32.84           O  
ATOM   1052  OE2 GLU A  70      -5.482  -9.667  11.468  1.00 29.10           O1-
ATOM   1053  H   GLU A  70      -4.204  -5.631  13.367  0.00 99.00           H  
ATOM   1054  HA  GLU A  70      -4.921  -7.943  14.884  0.00 99.00           H  
ATOM   1055  HB2 GLU A  70      -2.387  -7.446  13.773  0.00 99.00           H  
ATOM   1056  HB3 GLU A  70      -2.868  -8.855  14.444  0.00 99.00           H  
ATOM   1057  HG2 GLU A  70      -3.877  -7.742  12.012  0.00 99.00           H  
ATOM   1058  HG3 GLU A  70      -2.943  -9.074  12.149  0.00 99.00           H  
ATOM   1059  N   THR A  71      -2.762  -6.042  16.486  1.00 27.35           N  
ATOM   1060  CA  THR A  71      -2.336  -5.869  17.878  1.00 27.40           C  
ATOM   1061  C   THR A  71      -3.420  -5.442  18.915  1.00 25.62           C  
ATOM   1062  O   THR A  71      -3.370  -5.844  20.079  1.00 26.04           O  
ATOM   1063  CB  THR A  71      -1.178  -4.869  17.955  1.00 26.62           C  
ATOM   1064  CG2 THR A  71      -0.061  -5.446  17.273  1.00 25.62           C  
ATOM   1065  OG1 THR A  71      -1.562  -3.659  17.341  1.00 25.55           O  
ATOM   1066  H   THR A  71      -2.511  -5.468  15.715  0.00 99.00           H  
ATOM   1067  HA  THR A  71      -1.938  -6.761  18.207  0.00 99.00           H  
ATOM   1068  HB  THR A  71      -0.970  -4.685  18.939  0.00 99.00           H  
ATOM   1069  HG1 THR A  71      -1.592  -3.758  16.337  0.00 99.00           H  
ATOM   1070 1HG2 THR A  71      -0.110  -6.463  17.244  0.00 99.00           H  
ATOM   1071 2HG2 THR A  71       0.005  -5.131  16.306  0.00 99.00           H  
ATOM   1072 3HG2 THR A  71       0.825  -5.211  17.717  0.00 99.00           H  
ATOM   1073  N   HID A  72      -4.362  -4.606  18.498  1.00 26.95           N  
ATOM   1074  CA  HID A  72      -5.465  -4.194  19.306  1.00 29.20           C  
ATOM   1075  C   HID A  72      -6.173  -5.474  19.730  1.00 27.84           C  
ATOM   1076  O   HID A  72      -6.455  -5.678  20.926  1.00 27.76           O  
ATOM   1077  CB  HID A  72      -6.408  -3.370  18.444  1.00 29.46           C  
ATOM   1078  CG  HID A  72      -7.561  -2.761  19.180  1.00 34.17           C  
ATOM   1079  CD2 HID A  72      -7.831  -2.676  20.505  0.00 99.00           C  
ATOM   1080  ND1 HID A  72      -8.627  -2.171  18.535  0.00 99.00           N  
ATOM   1081  CE1 HID A  72      -9.493  -1.730  19.433  0.00 99.00           C  
ATOM   1082  NE2 HID A  72      -9.033  -2.032  20.636  0.00 99.00           N  
ATOM   1083  H   HID A  72      -4.215  -4.274  17.505  0.00 99.00           H  
ATOM   1084  HA  HID A  72      -5.129  -3.744  20.123  0.00 99.00           H  
ATOM   1085  HB2 HID A  72      -5.887  -2.622  18.004  0.00 99.00           H  
ATOM   1086  HB3 HID A  72      -6.781  -3.956  17.709  0.00 99.00           H  
ATOM   1087  HD1 HID A  72      -8.728  -2.091  17.544  0.00 99.00           H  
ATOM   1088  HD2 HID A  72      -7.259  -3.019  21.247  0.00 99.00           H  
ATOM   1089  HE1 HID A  72     -10.343  -1.252  19.238  0.00 99.00           H  
ATOM   1090  N   GLU A  73      -6.519  -6.300  18.746  1.00 31.30           N  
ATOM   1091  CA  GLU A  73      -7.256  -7.518  19.096  1.00 36.42           C  
ATOM   1092  C   GLU A  73      -6.410  -8.462  19.990  1.00 41.04           C  
ATOM   1093  O   GLU A  73      -6.937  -9.091  20.946  1.00 42.85           O  
ATOM   1094  CB  GLU A  73      -7.758  -8.240  17.822  1.00 38.07           C  
ATOM   1095  CG  GLU A  73      -8.566  -9.504  18.113  1.00 45.43           C  
ATOM   1096  CD  GLU A  73      -9.906  -9.227  18.806  1.00 43.51           C  
ATOM   1097  OE1 GLU A  73     -10.529 -10.211  19.228  1.00 46.12           O  
ATOM   1098  OE2 GLU A  73     -10.344  -8.049  18.911  1.00 45.06           O1-
ATOM   1099  H   GLU A  73      -6.249  -6.033  17.808  0.00 99.00           H  
ATOM   1100  HA  GLU A  73      -8.101  -7.277  19.587  0.00 99.00           H  
ATOM   1101  HB2 GLU A  73      -8.341  -7.616  17.342  0.00 99.00           H  
ATOM   1102  HB3 GLU A  73      -6.970  -8.501  17.303  0.00 99.00           H  
ATOM   1103  HG2 GLU A  73      -8.766  -9.947  17.258  0.00 99.00           H  
ATOM   1104  HG3 GLU A  73      -8.040 -10.077  18.715  0.00 99.00           H  
ATOM   1105  N   ALA A  74      -5.124  -8.574  19.665  1.00 31.29           N  
ATOM   1106  CA  ALA A  74      -4.196  -9.354  20.487  1.00 32.78           C  
ATOM   1107  C   ALA A  74      -4.144  -8.851  21.953  1.00 27.83           C  
ATOM   1108  O   ALA A  74      -4.088  -9.627  22.897  1.00 36.50           O  
ATOM   1109  CB  ALA A  74      -2.805  -9.375  19.873  1.00 35.35           C  
ATOM   1110  H   ALA A  74      -4.843  -8.075  18.803  0.00 99.00           H  
ATOM   1111  HA  ALA A  74      -4.499 -10.317  20.500  0.00 99.00           H  
ATOM   1112  HB1 ALA A  74      -2.504  -8.439  19.692  0.00 99.00           H  
ATOM   1113  HB2 ALA A  74      -2.166  -9.812  20.506  0.00 99.00           H  
ATOM   1114  HB3 ALA A  74      -2.825  -9.888  19.015  0.00 99.00           H  
ATOM   1115  N   TYR A  75      -4.098  -7.551  22.152  1.00 28.04           N  
ATOM   1116  CA  TYR A  75      -4.130  -6.942  23.467  1.00 29.79           C  
ATOM   1117  C   TYR A  75      -5.379  -7.375  24.259  1.00 34.23           C  
ATOM   1118  O   TYR A  75      -5.285  -7.723  25.413  1.00 31.72           O  
ATOM   1119  CB  TYR A  75      -4.140  -5.417  23.413  1.00 29.85           C  
ATOM   1120  CG  TYR A  75      -4.216  -4.826  24.809  1.00 29.97           C  
ATOM   1121  CD1 TYR A  75      -3.110  -4.846  25.669  1.00 28.59           C  
ATOM   1122  CD2 TYR A  75      -5.395  -4.300  25.304  1.00 30.59           C  
ATOM   1123  CE1 TYR A  75      -3.214  -4.417  26.967  1.00 28.21           C  
ATOM   1124  CE2 TYR A  75      -5.491  -3.835  26.576  1.00 32.93           C  
ATOM   1125  CZ  TYR A  75      -4.421  -3.888  27.416  1.00 29.88           C  
ATOM   1126  OH  TYR A  75      -4.519  -3.409  28.680  1.00 31.34           O  
ATOM   1127  H   TYR A  75      -4.035  -6.983  21.266  0.00 99.00           H  
ATOM   1128  HA  TYR A  75      -3.321  -7.247  23.986  0.00 99.00           H  
ATOM   1129  HB2 TYR A  75      -3.304  -5.111  22.993  0.00 99.00           H  
ATOM   1130  HB3 TYR A  75      -4.935  -5.124  22.911  0.00 99.00           H  
ATOM   1131  HD1 TYR A  75      -2.232  -5.182  25.320  0.00 99.00           H  
ATOM   1132  HD2 TYR A  75      -6.200  -4.264  24.696  0.00 99.00           H  
ATOM   1133  HE1 TYR A  75      -2.436  -4.478  27.594  0.00 99.00           H  
ATOM   1134  HE2 TYR A  75      -6.368  -3.444  26.907  0.00 99.00           H  
ATOM   1135  HH  TYR A  75      -3.603  -3.273  29.062  0.00 99.00           H  
ATOM   1136  N   LYS A  76      -6.518  -7.300  23.597  1.00 33.57           N  
ATOM   1137  CA  LYS A  76      -7.803  -7.689  24.176  1.00 40.10           C  
ATOM   1138  C   LYS A  76      -7.923  -9.168  24.451  1.00 38.39           C  
ATOM   1139  O   LYS A  76      -8.643  -9.525  25.352  1.00 50.99           O  
ATOM   1140  CB  LYS A  76      -8.965  -7.219  23.291  1.00 40.13           C  
ATOM   1141  CG  LYS A  76      -9.249  -5.733  23.476  1.00 43.58           C  
ATOM   1142  CD  LYS A  76     -10.612  -5.303  22.961  1.00 49.22           C  
ATOM   1143  CE  LYS A  76     -10.640  -5.274  21.449  1.00 54.07           C  
ATOM   1144  NZ  LYS A  76     -11.736  -4.373  20.985  1.00 61.94           N1+
ATOM   1145  H   LYS A  76      -6.428  -6.937  22.617  0.00 99.00           H  
ATOM   1146  HA  LYS A  76      -7.927  -7.179  25.051  0.00 99.00           H  
ATOM   1147  HB2 LYS A  76      -8.720  -7.376  22.348  0.00 99.00           H  
ATOM   1148  HB3 LYS A  76      -9.773  -7.727  23.545  0.00 99.00           H  
ATOM   1149  HG2 LYS A  76      -9.189  -5.511  24.459  0.00 99.00           H  
ATOM   1150  HG3 LYS A  76      -8.538  -5.204  22.994  0.00 99.00           H  
ATOM   1151  HD2 LYS A  76     -11.295  -5.951  23.282  0.00 99.00           H  
ATOM   1152  HD3 LYS A  76     -10.812  -4.391  23.303  0.00 99.00           H  
ATOM   1153  HE2 LYS A  76      -9.770  -4.930  21.110  0.00 99.00           H  
ATOM   1154  HE3 LYS A  76     -10.806  -6.193  21.104  0.00 99.00           H  
ATOM   1155  HZ1 LYS A  76     -11.570  -4.115  20.034  0.00 99.00           H  
ATOM   1156  HZ2 LYS A  76     -12.609  -4.853  21.056  0.00 99.00           H  
ATOM   1157  HZ3 LYS A  76     -11.754  -3.554  21.557  0.00 99.00           H  
ATOM   1158  N   GLN A  77      -7.197 -10.014  23.735  1.00 36.42           N  
ATOM   1159  CA  GLN A  77      -7.191 -11.443  23.933  1.00 35.30           C  
ATOM   1160  C   GLN A  77      -6.000 -11.951  24.740  1.00 39.82           C  
ATOM   1161  O   GLN A  77      -5.825 -13.152  24.918  1.00 39.38           O  
ATOM   1162  CB  GLN A  77      -7.194 -12.119  22.567  1.00 34.06           C  
ATOM   1163  CG  GLN A  77      -8.384 -11.689  21.723  1.00 38.95           C  
ATOM   1164  CD  GLN A  77      -9.625 -12.477  22.062  1.00 46.89           C  
ATOM   1165  NE2 GLN A  77     -10.774 -11.941  21.689  0.00 99.00           N  
ATOM   1166  OE1 GLN A  77      -9.559 -13.558  22.661  0.00 99.00           O  
ATOM   1167  H   GLN A  77      -6.611  -9.539  22.991  0.00 99.00           H  
ATOM   1168  HA  GLN A  77      -8.035 -11.696  24.446  0.00 99.00           H  
ATOM   1169  HB2 GLN A  77      -6.364 -11.871  22.081  0.00 99.00           H  
ATOM   1170  HB3 GLN A  77      -7.243 -13.104  22.693  0.00 99.00           H  
ATOM   1171  HG2 GLN A  77      -8.561 -10.722  21.890  0.00 99.00           H  
ATOM   1172  HG3 GLN A  77      -8.162 -11.834  20.762  0.00 99.00           H  
ATOM   1173 1HE2 GLN A  77     -11.661 -12.420  21.869  0.00 99.00           H  
ATOM   1174 2HE2 GLN A  77     -10.772 -11.039  21.216  0.00 99.00           H  
ATOM   1175  N   ARG A  78      -5.167 -11.034  25.203  1.00 36.23           N  
ATOM   1176  CA  ARG A  78      -3.946 -11.374  25.887  1.00 35.59           C  
ATOM   1177  C   ARG A  78      -3.106 -12.326  25.101  1.00 33.30           C  
ATOM   1178  O   ARG A  78      -2.555 -13.273  25.630  1.00 37.70           O  
ATOM   1179  CB  ARG A  78      -4.258 -11.900  27.276  1.00 35.03           C  
ATOM   1180  CG  ARG A  78      -5.075 -10.929  28.084  1.00 39.93           C  
ATOM   1181  CD  ARG A  78      -4.981 -11.207  29.576  1.00 43.85           C  
ATOM   1182  NE  ARG A  78      -6.337 -11.109  30.119  1.00 51.97           N  
ATOM   1183  CZ  ARG A  78      -7.022 -12.093  30.693  1.00 50.30           C  
ATOM   1184  NH1 ARG A  78      -6.504 -13.289  30.897  1.00 59.06           N1+
ATOM   1185  NH2 ARG A  78      -8.250 -11.865  31.086  1.00 60.16           N  
ATOM   1186  H   ARG A  78      -5.474 -10.047  25.028  0.00 99.00           H  
ATOM   1187  HA  ARG A  78      -3.416 -10.521  26.050  0.00 99.00           H  
ATOM   1188  HB2 ARG A  78      -4.773 -12.742  27.184  0.00 99.00           H  
ATOM   1189  HB3 ARG A  78      -3.402 -12.060  27.750  0.00 99.00           H  
ATOM   1190  HG2 ARG A  78      -4.750  -9.996  27.925  0.00 99.00           H  
ATOM   1191  HG3 ARG A  78      -6.038 -10.994  27.821  0.00 99.00           H  
ATOM   1192  HD2 ARG A  78      -4.643 -12.115  29.701  0.00 99.00           H  
ATOM   1193  HD3 ARG A  78      -4.415 -10.522  29.982  0.00 99.00           H  
ATOM   1194  HE  ARG A  78      -6.798 -10.203  30.050  0.00 99.00           H  
ATOM   1195 1HH1 ARG A  78      -5.552 -13.471  30.632  0.00 99.00           H  
ATOM   1196 2HH1 ARG A  78      -7.050 -14.014  31.314  0.00 99.00           H  
ATOM   1197 1HH2 ARG A  78      -8.671 -10.961  30.979  0.00 99.00           H  
ATOM   1198 2HH2 ARG A  78      -8.794 -12.604  31.507  0.00 99.00           H  
ATOM   1199  N   SER A  79      -2.993 -12.051  23.812  1.00 34.70           N  
ATOM   1200  CA  SER A  79      -2.144 -12.777  22.909  1.00 31.36           C  
ATOM   1201  C   SER A  79      -0.950 -11.966  22.317  1.00 31.77           C  
ATOM   1202  O   SER A  79      -0.400 -12.399  21.333  1.00 27.96           O  
ATOM   1203  CB  SER A  79      -2.973 -13.285  21.746  1.00 37.79           C  
ATOM   1204  OG  SER A  79      -3.994 -12.355  21.382  1.00 40.35           O  
ATOM   1205  H   SER A  79      -3.594 -11.236  23.503  0.00 99.00           H  
ATOM   1206  HA  SER A  79      -1.734 -13.571  23.408  0.00 99.00           H  
ATOM   1207  HB2 SER A  79      -2.380 -13.429  20.956  0.00 99.00           H  
ATOM   1208  HB3 SER A  79      -3.408 -14.146  22.003  0.00 99.00           H  
ATOM   1209  HG  SER A  79      -3.923 -11.547  21.962  0.00 99.00           H  
ATOM   1210  N   LEU A  80      -0.595 -10.805  22.876  1.00 33.93           N  
ATOM   1211  CA  LEU A  80       0.618 -10.112  22.394  1.00 30.01           C  
ATOM   1212  C   LEU A  80       1.865 -10.863  22.753  1.00 30.46           C  
ATOM   1213  O   LEU A  80       1.879 -11.705  23.670  1.00 31.90           O  
ATOM   1214  CB  LEU A  80       0.654  -8.689  22.957  1.00 30.45           C  
ATOM   1215  CG  LEU A  80      -0.345  -7.756  22.283  1.00 31.88           C  
ATOM   1216  CD1 LEU A  80      -0.626  -6.495  23.097  1.00 31.93           C  
ATOM   1217  CD2 LEU A  80       0.190  -7.399  20.886  1.00 28.90           C  
ATOM   1218  H   LEU A  80      -1.197 -10.459  23.619  0.00 99.00           H  
ATOM   1219  HA  LEU A  80       0.550 -10.039  21.389  0.00 99.00           H  
ATOM   1220  HB2 LEU A  80       0.424  -8.735  23.913  0.00 99.00           H  
ATOM   1221  HB3 LEU A  80       1.554  -8.325  22.806  0.00 99.00           H  
ATOM   1222  HG  LEU A  80      -1.212  -8.253  22.138  0.00 99.00           H  
ATOM   1223 1HD1 LEU A  80       0.225  -5.987  23.227  0.00 99.00           H  
ATOM   1224 2HD1 LEU A  80      -1.285  -5.924  22.608  0.00 99.00           H  
ATOM   1225 3HD1 LEU A  80      -1.002  -6.751  23.987  0.00 99.00           H  
ATOM   1226 1HD2 LEU A  80       0.294  -8.236  20.352  0.00 99.00           H  
ATOM   1227 2HD2 LEU A  80      -0.457  -6.788  20.435  0.00 99.00           H  
ATOM   1228 3HD2 LEU A  80       1.074  -6.946  20.981  0.00 99.00           H  
ATOM   1229  N   ALA A  81       2.913 -10.656  21.979  1.00 27.94           N  
ATOM   1230  CA  ALA A  81       4.254 -11.147  22.332  1.00 34.18           C  
ATOM   1231  C   ALA A  81       4.566 -10.749  23.773  1.00 29.63           C  
ATOM   1232  O   ALA A  81       4.159  -9.655  24.229  1.00 27.58           O  
ATOM   1233  CB  ALA A  81       5.265 -10.532  21.402  1.00 31.96           C  
ATOM   1234  H   ALA A  81       2.721 -10.123  21.106  0.00 99.00           H  
ATOM   1235  HA  ALA A  81       4.258 -12.143  22.265  0.00 99.00           H  
ATOM   1236  HB1 ALA A  81       6.120 -10.353  21.895  0.00 99.00           H  
ATOM   1237  HB2 ALA A  81       5.453 -11.155  20.640  0.00 99.00           H  
ATOM   1238  HB3 ALA A  81       4.913  -9.668  21.036  0.00 99.00           H  
ATOM   1239  N   SER A  82       5.306 -11.607  24.493  1.00 25.55           N  
ATOM   1240  CA  SER A  82       5.491 -11.376  25.919  1.00 25.49           C  
ATOM   1241  C   SER A  82       6.486 -10.160  26.166  1.00 26.18           C  
ATOM   1242  O   SER A  82       6.419  -9.461  27.197  1.00 25.38           O  
ATOM   1243  CB  SER A  82       5.948 -12.658  26.640  1.00 30.93           C  
ATOM   1244  OG  SER A  82       7.161 -13.058  26.077  1.00 37.19           O  
ATOM   1245  H   SER A  82       5.703 -12.392  23.971  0.00 99.00           H  
ATOM   1246  HA  SER A  82       4.618 -11.109  26.325  0.00 99.00           H  
ATOM   1247  HB2 SER A  82       6.071 -12.450  27.594  0.00 99.00           H  
ATOM   1248  HB3 SER A  82       5.265 -13.353  26.498  0.00 99.00           H  
ATOM   1249  HG  SER A  82       7.471 -12.378  25.408  0.00 99.00           H  
ATOM   1250  N   ASP A  83       7.408  -9.925  25.226  1.00 23.27           N  
ATOM   1251  CA  ASP A  83       8.206  -8.698  25.385  1.00 26.59           C  
ATOM   1252  C   ASP A  83       7.397  -7.390  25.488  1.00 23.79           C  
ATOM   1253  O   ASP A  83       7.774  -6.491  26.270  1.00 26.27           O  
ATOM   1254  CB  ASP A  83       9.348  -8.611  24.363  1.00 27.97           C  
ATOM   1255  CG  ASP A  83       8.860  -8.344  22.921  1.00 33.30           C  
ATOM   1256  OD1 ASP A  83       7.681  -8.613  22.556  1.00 31.16           O  
ATOM   1257  OD2 ASP A  83       9.679  -7.884  22.124  1.00 28.46           O1-
ATOM   1258  H   ASP A  83       7.496 -10.588  24.486  0.00 99.00           H  
ATOM   1259  HA  ASP A  83       8.722  -8.792  26.261  0.00 99.00           H  
ATOM   1260  HB2 ASP A  83       9.948  -7.866  24.628  0.00 99.00           H  
ATOM   1261  HB3 ASP A  83       9.838  -9.474  24.368  0.00 99.00           H  
ATOM   1262  N   ILE A  84       6.273  -7.301  24.763  1.00 21.73           N  
ATOM   1263  CA  ILE A  84       5.363  -6.188  24.785  1.00 24.93           C  
ATOM   1264  C   ILE A  84       4.614  -6.092  26.097  1.00 21.96           C  
ATOM   1265  O   ILE A  84       4.592  -5.064  26.800  1.00 19.73           O  
ATOM   1266  CB  ILE A  84       4.398  -6.291  23.591  1.00 21.24           C  
ATOM   1267  CG1 ILE A  84       5.124  -5.911  22.248  1.00 25.26           C  
ATOM   1268  CG2 ILE A  84       3.167  -5.385  23.689  1.00 20.56           C  
ATOM   1269  CD1 ILE A  84       4.343  -6.187  20.950  1.00 26.93           C  
ATOM   1270  H   ILE A  84       6.116  -8.159  24.153  0.00 99.00           H  
ATOM   1271  HA  ILE A  84       5.927  -5.351  24.714  0.00 99.00           H  
ATOM   1272  HB  ILE A  84       4.102  -7.233  23.502  0.00 99.00           H  
ATOM   1273 2HG1 ILE A  84       5.346  -4.935  22.290  0.00 99.00           H  
ATOM   1274 3HG1 ILE A  84       5.985  -6.425  22.218  0.00 99.00           H  
ATOM   1275 1HG2 ILE A  84       2.575  -5.548  22.903  0.00 99.00           H  
ATOM   1276 2HG2 ILE A  84       2.673  -5.592  24.530  0.00 99.00           H  
ATOM   1277 3HG2 ILE A  84       3.460  -4.432  23.697  0.00 99.00           H  
ATOM   1278 1HD1 ILE A  84       3.497  -5.664  20.971  0.00 99.00           H  
ATOM   1279 2HD1 ILE A  84       4.902  -5.907  20.177  0.00 99.00           H  
ATOM   1280 3HD1 ILE A  84       4.146  -7.161  20.898  0.00 99.00           H  
ATOM   1281  N   THR A  85       3.937  -7.193  26.428  0.50 22.97           N  
ATOM   1282  CA  THR A  85       3.295  -7.365  27.736  0.50 21.95           C  
ATOM   1283  C   THR A  85       4.158  -6.990  28.916  0.50 22.07           C  
ATOM   1284  O   THR A  85       3.703  -6.319  29.820  0.50 23.27           O  
ATOM   1285  CB  THR A  85       2.884  -8.840  27.845  0.50 21.97           C  
ATOM   1286  CG2 THR A  85       2.177  -9.154  29.097  0.50 24.93           C  
ATOM   1287  OG1 THR A  85       2.107  -9.131  26.702  0.50 22.69           O  
ATOM   1288  H   THR A  85       3.903  -7.919  25.680  0.00 99.00           H  
ATOM   1289  HA  THR A  85       2.455  -6.782  27.749  0.00 99.00           H  
ATOM   1290  HB  THR A  85       3.719  -9.412  27.828  0.00 99.00           H  
ATOM   1291  HG1 THR A  85       2.696  -9.318  25.904  0.00 99.00           H  
ATOM   1292 1HG2 THR A  85       2.805  -9.556  29.780  0.00 99.00           H  
ATOM   1293 2HG2 THR A  85       1.770  -8.323  29.504  0.00 99.00           H  
ATOM   1294 3HG2 THR A  85       1.430  -9.817  28.938  0.00 99.00           H  
ATOM   1295  N   ASP A  86       5.415  -7.403  28.879  1.00 24.57           N  
ATOM   1296  CA  ASP A  86       6.357  -7.066  29.966  1.00 22.22           C  
ATOM   1297  C   ASP A  86       6.556  -5.563  30.168  1.00 22.19           C  
ATOM   1298  O   ASP A  86       6.486  -5.065  31.317  1.00 23.14           O  
ATOM   1299  CB  ASP A  86       7.729  -7.691  29.787  1.00 26.15           C  
ATOM   1300  CG  ASP A  86       7.745  -9.182  29.924  1.00 28.60           C  
ATOM   1301  OD1 ASP A  86       6.758  -9.779  30.417  1.00 34.02           O  
ATOM   1302  OD2 ASP A  86       8.756  -9.773  29.478  1.00 33.55           O1-
ATOM   1303  H   ASP A  86       5.680  -7.963  28.056  0.00 99.00           H  
ATOM   1304  HA  ASP A  86       5.955  -7.431  30.824  0.00 99.00           H  
ATOM   1305  HB2 ASP A  86       8.062  -7.445  28.874  0.00 99.00           H  
ATOM   1306  HB3 ASP A  86       8.340  -7.294  30.475  0.00 99.00           H  
ATOM   1307  N   GLU A  87       6.721  -4.847  29.040  1.00 20.18           N  
ATOM   1308  CA  GLU A  87       6.829  -3.401  29.069  1.00 22.07           C  
ATOM   1309  C   GLU A  87       5.512  -2.779  29.505  1.00 18.01           C  
ATOM   1310  O   GLU A  87       5.492  -1.826  30.279  1.00 22.04           O  
ATOM   1311  CB  GLU A  87       7.206  -2.892  27.677  1.00 21.88           C  
ATOM   1312  CG  GLU A  87       8.628  -3.317  27.260  1.00 22.71           C  
ATOM   1313  CD  GLU A  87       9.654  -3.058  28.364  1.00 22.22           C  
ATOM   1314  OE1 GLU A  87       9.945  -1.896  28.661  1.00 23.39           O  
ATOM   1315  OE2 GLU A  87      10.290  -4.044  28.889  1.00 21.70           O1-
ATOM   1316  H   GLU A  87       6.762  -5.417  28.175  0.00 99.00           H  
ATOM   1317  HA  GLU A  87       7.557  -3.125  29.707  0.00 99.00           H  
ATOM   1318  HB2 GLU A  87       6.587  -3.283  27.032  0.00 99.00           H  
ATOM   1319  HB3 GLU A  87       7.189  -1.917  27.693  0.00 99.00           H  
ATOM   1320  HG2 GLU A  87       8.616  -4.278  27.085  0.00 99.00           H  
ATOM   1321  HG3 GLU A  87       8.888  -2.785  26.483  0.00 99.00           H  
ATOM   1322  N   GLN A  88       4.442  -3.320  29.053  1.00 22.46           N  
ATOM   1323  CA  GLN A  88       3.190  -2.747  29.444  1.00 20.08           C  
ATOM   1324  C   GLN A  88       2.932  -2.819  30.930  1.00 21.62           C  
ATOM   1325  O   GLN A  88       2.334  -1.962  31.502  1.00 23.33           O  
ATOM   1326  CB  GLN A  88       1.967  -3.398  28.693  1.00 23.11           C  
ATOM   1327  CG  GLN A  88       1.918  -3.007  27.209  1.00 23.62           C  
ATOM   1328  CD  GLN A  88       0.836  -3.713  26.426  1.00 26.66           C  
ATOM   1329  NE2 GLN A  88       0.479  -3.152  25.253  0.00 99.00           N  
ATOM   1330  OE1 GLN A  88       0.348  -4.790  26.851  0.00 99.00           O  
ATOM   1331  H   GLN A  88       4.545  -4.131  28.438  0.00 99.00           H  
ATOM   1332  HA  GLN A  88       3.194  -1.761  29.180  0.00 99.00           H  
ATOM   1333  HB2 GLN A  88       2.057  -4.380  28.759  0.00 99.00           H  
ATOM   1334  HB3 GLN A  88       1.138  -3.082  29.131  0.00 99.00           H  
ATOM   1335  HG2 GLN A  88       1.766  -2.016  27.152  0.00 99.00           H  
ATOM   1336  HG3 GLN A  88       2.809  -3.222  26.800  0.00 99.00           H  
ATOM   1337 1HE2 GLN A  88      -0.227  -3.579  24.672  0.00 99.00           H  
ATOM   1338 2HE2 GLN A  88       0.940  -2.291  24.973  0.00 99.00           H  
ATOM   1339  N   LYS A  89       3.355  -3.878  31.566  1.00 23.50           N  
ATOM   1340  CA  LYS A  89       3.157  -3.992  32.996  1.00 27.16           C  
ATOM   1341  C   LYS A  89       3.984  -2.950  33.705  1.00 24.71           C  
ATOM   1342  O   LYS A  89       3.520  -2.290  34.559  1.00 23.83           O  
ATOM   1343  CB  LYS A  89       3.604  -5.354  33.474  1.00 30.39           C  
ATOM   1344  CG  LYS A  89       3.666  -5.443  34.980  1.00 34.65           C  
ATOM   1345  CD  LYS A  89       3.777  -6.910  35.431  1.00 34.84           C  
ATOM   1346  CE  LYS A  89       3.545  -6.953  36.929  1.00 40.57           C  
ATOM   1347  NZ  LYS A  89       4.382  -8.010  37.544  1.00 45.61           N1+
ATOM   1348  H   LYS A  89       3.822  -4.597  30.991  0.00 99.00           H  
ATOM   1349  HA  LYS A  89       2.186  -3.838  33.206  0.00 99.00           H  
ATOM   1350  HB2 LYS A  89       2.958  -6.034  33.145  0.00 99.00           H  
ATOM   1351  HB3 LYS A  89       4.512  -5.536  33.110  0.00 99.00           H  
ATOM   1352  HG2 LYS A  89       4.466  -4.953  35.313  0.00 99.00           H  
ATOM   1353  HG3 LYS A  89       2.838  -5.056  35.374  0.00 99.00           H  
ATOM   1354  HD2 LYS A  89       3.079  -7.428  34.981  0.00 99.00           H  
ATOM   1355  HD3 LYS A  89       4.680  -7.230  35.235  0.00 99.00           H  
ATOM   1356  HE2 LYS A  89       3.787  -6.068  37.321  0.00 99.00           H  
ATOM   1357  HE3 LYS A  89       2.582  -7.149  37.104  0.00 99.00           H  
ATOM   1358  HZ1 LYS A  89       5.334  -7.705  37.578  0.00 99.00           H  
ATOM   1359  HZ2 LYS A  89       4.059  -8.195  38.473  0.00 99.00           H  
ATOM   1360  HZ3 LYS A  89       4.320  -8.846  36.998  0.00 99.00           H  
ATOM   1361  N   LYS A  90       5.247  -2.796  33.293  1.00 25.15           N  
ATOM   1362  CA  LYS A  90       6.050  -1.732  33.825  1.00 22.92           C  
ATOM   1363  C   LYS A  90       5.415  -0.333  33.746  1.00 21.03           C  
ATOM   1364  O   LYS A  90       5.486   0.463  34.684  1.00 22.52           O  
ATOM   1365  CB  LYS A  90       7.385  -1.730  33.059  1.00 24.32           C  
ATOM   1366  CG  LYS A  90       8.329  -2.872  33.390  1.00 24.31           C  
ATOM   1367  CD  LYS A  90       9.576  -2.861  32.461  1.00 24.55           C  
ATOM   1368  CE  LYS A  90      10.080  -4.278  32.220  1.00 23.70           C  
ATOM   1369  NZ  LYS A  90      11.361  -4.292  31.452  1.00 23.14           N1+
ATOM   1370  H   LYS A  90       5.563  -3.483  32.594  0.00 99.00           H  
ATOM   1371  HA  LYS A  90       6.255  -1.924  34.812  0.00 99.00           H  
ATOM   1372  HB2 LYS A  90       7.176  -1.766  32.078  0.00 99.00           H  
ATOM   1373  HB3 LYS A  90       7.852  -0.864  33.259  0.00 99.00           H  
ATOM   1374  HG2 LYS A  90       8.646  -2.784  34.330  0.00 99.00           H  
ATOM   1375  HG3 LYS A  90       7.861  -3.742  33.266  0.00 99.00           H  
ATOM   1376  HD2 LYS A  90       9.312  -2.459  31.598  0.00 99.00           H  
ATOM   1377  HD3 LYS A  90      10.285  -2.336  32.904  0.00 99.00           H  
ATOM   1378  HE2 LYS A  90      10.224  -4.727  33.106  0.00 99.00           H  
ATOM   1379  HE3 LYS A  90       9.385  -4.788  31.707  0.00 99.00           H  
ATOM   1380  HZ1 LYS A  90      11.237  -3.791  30.597  0.00 99.00           H  
ATOM   1381  HZ2 LYS A  90      12.076  -3.857  31.997  0.00 99.00           H  
ATOM   1382  HZ3 LYS A  90      11.616  -5.237  31.255  0.00 99.00           H  
ATOM   1383  N   VAL A  91       4.885  -0.018  32.563  1.00 20.04           N  
ATOM   1384  CA  VAL A  91       4.218   1.250  32.306  1.00 22.48           C  
ATOM   1385  C   VAL A  91       2.999   1.388  33.210  1.00 23.88           C  
ATOM   1386  O   VAL A  91       2.828   2.440  33.827  1.00 24.67           O  
ATOM   1387  CB  VAL A  91       3.833   1.381  30.812  1.00 21.78           C  
ATOM   1388  CG1 VAL A  91       2.912   2.591  30.625  1.00 20.18           C  
ATOM   1389  CG2 VAL A  91       5.098   1.440  29.934  1.00 22.06           C  
ATOM   1390  H   VAL A  91       4.992  -0.765  31.836  0.00 99.00           H  
ATOM   1391  HA  VAL A  91       4.855   1.992  32.530  0.00 99.00           H  
ATOM   1392  HB  VAL A  91       3.309   0.579  30.565  0.00 99.00           H  
ATOM   1393 1HG1 VAL A  91       1.969   2.276  30.532  0.00 99.00           H  
ATOM   1394 2HG1 VAL A  91       2.990   3.190  31.420  0.00 99.00           H  
ATOM   1395 3HG1 VAL A  91       3.183   3.087  29.802  0.00 99.00           H  
ATOM   1396 1HG2 VAL A  91       5.117   2.316  29.458  0.00 99.00           H  
ATOM   1397 2HG2 VAL A  91       5.899   1.349  30.520  0.00 99.00           H  
ATOM   1398 3HG2 VAL A  91       5.067   0.692  29.276  0.00 99.00           H  
ATOM   1399  N   ARG A  92       2.180   0.335  33.229  1.00 22.99           N  
ATOM   1400  CA  ARG A  92       0.927   0.318  34.024  1.00 27.92           C  
ATOM   1401  C   ARG A  92       1.145   0.624  35.507  1.00 26.72           C  
ATOM   1402  O   ARG A  92       0.441   1.390  36.081  1.00 29.60           O  
ATOM   1403  CB  ARG A  92       0.203  -1.025  33.876  1.00 31.46           C  
ATOM   1404  CG  ARG A  92      -1.035  -1.126  34.766  1.00 34.15           C  
ATOM   1405  CD  ARG A  92      -1.613  -2.523  34.633  1.00 42.44           C  
ATOM   1406  NE  ARG A  92      -2.161  -2.684  33.267  1.00 50.38           N  
ATOM   1407  CZ  ARG A  92      -1.737  -3.528  32.309  1.00 52.85           C  
ATOM   1408  NH1 ARG A  92      -2.371  -3.541  31.120  1.00 56.80           N1+
ATOM   1409  NH2 ARG A  92      -0.711  -4.363  32.512  1.00 50.93           N  
ATOM   1410  H   ARG A  92       2.485  -0.468  32.647  0.00 99.00           H  
ATOM   1411  HA  ARG A  92       0.300   1.014  33.637  0.00 99.00           H  
ATOM   1412  HB2 ARG A  92      -0.087  -1.121  32.936  0.00 99.00           H  
ATOM   1413  HB3 ARG A  92       0.827  -1.746  34.136  0.00 99.00           H  
ATOM   1414  HG2 ARG A  92      -0.777  -0.981  35.704  0.00 99.00           H  
ATOM   1415  HG3 ARG A  92      -1.710  -0.478  34.462  0.00 99.00           H  
ATOM   1416  HD2 ARG A  92      -0.893  -3.176  34.767  0.00 99.00           H  
ATOM   1417  HD3 ARG A  92      -2.341  -2.625  35.284  0.00 99.00           H  
ATOM   1418  HE  ARG A  92      -2.955  -2.083  33.022  0.00 99.00           H  
ATOM   1419 1HH1 ARG A  92      -3.125  -2.929  30.936  0.00 99.00           H  
ATOM   1420 2HH1 ARG A  92      -2.063  -4.188  30.414  0.00 99.00           H  
ATOM   1421 1HH2 ARG A  92      -0.249  -4.326  33.406  0.00 99.00           H  
ATOM   1422 2HH2 ARG A  92      -0.422  -4.988  31.810  0.00 99.00           H  
ATOM   1423  N   GLU A  93       2.256   0.131  36.054  1.00 25.93           N  
ATOM   1424  CA  GLU A  93       2.572   0.315  37.446  1.00 26.83           C  
ATOM   1425  C   GLU A  93       3.276   1.614  37.776  1.00 23.96           C  
ATOM   1426  O   GLU A  93       3.261   2.041  38.917  1.00 25.29           O  
ATOM   1427  CB  GLU A  93       3.402  -0.880  37.875  1.00 28.84           C  
ATOM   1428  CG  GLU A  93       2.576  -2.177  37.694  1.00 32.03           C  
ATOM   1429  CD  GLU A  93       3.214  -3.361  38.353  1.00 40.00           C  
ATOM   1430  OE1 GLU A  93       4.428  -3.359  38.608  1.00 40.05           O  
ATOM   1431  OE2 GLU A  93       2.481  -4.321  38.595  1.00 49.69           O1-
ATOM   1432  H   GLU A  93       2.864  -0.393  35.384  0.00 99.00           H  
ATOM   1433  HA  GLU A  93       1.711   0.251  38.004  0.00 99.00           H  
ATOM   1434  HB2 GLU A  93       4.168  -0.951  37.293  0.00 99.00           H  
ATOM   1435  HB3 GLU A  93       3.599  -0.801  38.816  0.00 99.00           H  
ATOM   1436  HG2 GLU A  93       1.700  -2.023  38.107  0.00 99.00           H  
ATOM   1437  HG3 GLU A  93       2.514  -2.352  36.731  0.00 99.00           H  
ATOM   1438  N   ALA A  94       3.965   2.210  36.794  1.00 22.64           N  
ATOM   1439  CA  ALA A  94       4.683   3.447  37.021  1.00 23.37           C  
ATOM   1440  C   ALA A  94       3.748   4.632  37.198  1.00 23.60           C  
ATOM   1441  O   ALA A  94       2.732   4.735  36.480  1.00 29.01           O  
ATOM   1442  CB  ALA A  94       5.565   3.738  35.835  1.00 23.03           C  
ATOM   1443  H   ALA A  94       3.934   1.714  35.885  0.00 99.00           H  
ATOM   1444  HA  ALA A  94       5.242   3.352  37.862  0.00 99.00           H  
ATOM   1445  HB1 ALA A  94       5.075   4.315  35.178  0.00 99.00           H  
ATOM   1446  HB2 ALA A  94       6.394   4.216  36.134  0.00 99.00           H  
ATOM   1447  HB3 ALA A  94       5.827   2.881  35.385  0.00 99.00           H  
ATOM   1448  N   ASP A  95       4.112   5.528  38.098  1.00 22.76           N  
ATOM   1449  CA  ASP A  95       3.514   6.841  38.257  1.00 23.54           C  
ATOM   1450  C   ASP A  95       4.196   7.818  37.299  1.00 24.23           C  
ATOM   1451  O   ASP A  95       3.600   8.798  36.883  1.00 26.17           O  
ATOM   1452  CB  ASP A  95       3.649   7.355  39.695  1.00 24.35           C  
ATOM   1453  CG  ASP A  95       3.010   6.432  40.666  1.00 28.59           C  
ATOM   1454  OD1 ASP A  95       1.796   6.118  40.500  1.00 27.99           O  
ATOM   1455  OD2 ASP A  95       3.709   5.889  41.514  1.00 27.97           O1-
ATOM   1456  H   ASP A  95       4.910   5.196  38.720  0.00 99.00           H  
ATOM   1457  HA  ASP A  95       2.558   6.775  37.971  0.00 99.00           H  
ATOM   1458  HB2 ASP A  95       4.618   7.432  39.894  0.00 99.00           H  
ATOM   1459  HB3 ASP A  95       3.210   8.243  39.737  0.00 99.00           H  
ATOM   1460  N   LEU A  96       5.491   7.555  37.003  1.00 23.93           N  
ATOM   1461  CA  LEU A  96       6.266   8.402  36.155  1.00 21.82           C  
ATOM   1462  C   LEU A  96       7.130   7.560  35.176  1.00 19.86           C  
ATOM   1463  O   LEU A  96       7.728   6.548  35.623  1.00 19.72           O  
ATOM   1464  CB  LEU A  96       7.216   9.236  36.975  1.00 24.05           C  
ATOM   1465  CG  LEU A  96       8.231  10.013  36.223  1.00 24.26           C  
ATOM   1466  CD1 LEU A  96       7.581  11.120  35.367  1.00 20.67           C  
ATOM   1467  CD2 LEU A  96       9.244  10.633  37.139  1.00 22.97           C  
ATOM   1468  H   LEU A  96       5.847   6.683  37.456  0.00 99.00           H  
ATOM   1469  HA  LEU A  96       5.657   8.976  35.595  0.00 99.00           H  
ATOM   1470  HB2 LEU A  96       6.666   9.882  37.514  0.00 99.00           H  
ATOM   1471  HB3 LEU A  96       7.698   8.619  37.603  0.00 99.00           H  
ATOM   1472  HG  LEU A  96       8.751   9.409  35.607  0.00 99.00           H  
ATOM   1473 1HD1 LEU A  96       7.083  11.742  35.966  0.00 99.00           H  
ATOM   1474 2HD1 LEU A  96       8.296  11.615  34.881  0.00 99.00           H  
ATOM   1475 3HD1 LEU A  96       6.954  10.700  34.716  0.00 99.00           H  
ATOM   1476 1HD2 LEU A  96       9.722   9.919  37.659  0.00 99.00           H  
ATOM   1477 2HD2 LEU A  96       9.919  11.153  36.607  0.00 99.00           H  
ATOM   1478 3HD2 LEU A  96       8.791  11.256  37.784  0.00 99.00           H  
ATOM   1479  N   VAL A  97       7.159   7.955  33.906  1.00 18.45           N  
ATOM   1480  CA  VAL A  97       7.923   7.256  32.901  1.00 19.18           C  
ATOM   1481  C   VAL A  97       8.858   8.341  32.405  1.00 18.91           C  
ATOM   1482  O   VAL A  97       8.457   9.319  31.790  1.00 19.55           O  
ATOM   1483  CB  VAL A  97       7.145   6.615  31.762  1.00 21.21           C  
ATOM   1484  CG1 VAL A  97       8.056   5.842  30.837  1.00 20.38           C  
ATOM   1485  CG2 VAL A  97       6.003   5.681  32.170  1.00 20.39           C  
ATOM   1486  H   VAL A  97       6.585   8.806  33.709  0.00 99.00           H  
ATOM   1487  HA  VAL A  97       8.461   6.566  33.335  0.00 99.00           H  
ATOM   1488  HB  VAL A  97       6.732   7.348  31.219  0.00 99.00           H  
ATOM   1489 1HG1 VAL A  97       8.138   4.895  31.154  0.00 99.00           H  
ATOM   1490 2HG1 VAL A  97       7.680   5.846  29.909  0.00 99.00           H  
ATOM   1491 3HG1 VAL A  97       8.964   6.264  30.825  0.00 99.00           H  
ATOM   1492 1HG2 VAL A  97       5.270   5.749  31.496  0.00 99.00           H  
ATOM   1493 2HG2 VAL A  97       6.346   4.744  32.206  0.00 99.00           H  
ATOM   1494 3HG2 VAL A  97       5.664   5.954  33.069  0.00 99.00           H  
ATOM   1495  N   ILE A  98      10.156   8.123  32.578  1.00 18.10           N  
ATOM   1496  CA  ILE A  98      11.241   8.907  32.048  1.00 23.14           C  
ATOM   1497  C   ILE A  98      11.862   8.175  30.868  1.00 19.33           C  
ATOM   1498  O   ILE A  98      12.247   6.999  30.981  1.00 18.88           O  
ATOM   1499  CB  ILE A  98      12.329   9.058  33.105  1.00 17.40           C  
ATOM   1500  CG1 ILE A  98      11.836   9.806  34.365  1.00 21.03           C  
ATOM   1501  CG2 ILE A  98      13.647   9.704  32.591  1.00 17.13           C  
ATOM   1502  CD1 ILE A  98      12.839   9.821  35.501  1.00 21.74           C  
ATOM   1503  H   ILE A  98      10.338   7.253  33.189  0.00 99.00           H  
ATOM   1504  HA  ILE A  98      10.839   9.747  31.680  0.00 99.00           H  
ATOM   1505  HB  ILE A  98      12.619   8.143  33.396  0.00 99.00           H  
ATOM   1506 2HG1 ILE A  98      11.622  10.744  34.104  0.00 99.00           H  
ATOM   1507 3HG1 ILE A  98      11.000   9.360  34.677  0.00 99.00           H  
ATOM   1508 1HG2 ILE A  98      14.331   9.641  33.308  0.00 99.00           H  
ATOM   1509 2HG2 ILE A  98      13.948   9.211  31.783  0.00 99.00           H  
ATOM   1510 3HG2 ILE A  98      13.468  10.655  32.368  0.00 99.00           H  
ATOM   1511 1HD1 ILE A  98      13.676  10.272  35.196  0.00 99.00           H  
ATOM   1512 2HD1 ILE A  98      12.453  10.319  36.276  0.00 99.00           H  
ATOM   1513 3HD1 ILE A  98      13.043   8.882  35.773  0.00 99.00           H  
ATOM   1514  N   PHE A  99      12.041   8.903  29.783  1.00 16.82           N  
ATOM   1515  CA  PHE A  99      12.715   8.394  28.603  1.00 15.57           C  
ATOM   1516  C   PHE A  99      14.081   9.049  28.594  1.00 16.52           C  
ATOM   1517  O   PHE A  99      14.154  10.231  28.584  1.00 16.88           O  
ATOM   1518  CB  PHE A  99      11.921   8.724  27.316  1.00 19.36           C  
ATOM   1519  CG  PHE A  99      10.516   8.095  27.318  1.00 18.49           C  
ATOM   1520  CD1 PHE A  99       9.443   8.752  27.876  1.00 23.16           C  
ATOM   1521  CD2 PHE A  99      10.339   6.918  26.765  1.00 18.23           C  
ATOM   1522  CE1 PHE A  99       8.212   8.135  27.901  1.00 20.60           C  
ATOM   1523  CE2 PHE A  99       9.076   6.266  26.768  1.00 20.68           C  
ATOM   1524  CZ  PHE A  99       8.021   6.930  27.336  1.00 21.14           C  
ATOM   1525  H   PHE A  99      11.657   9.876  29.845  0.00 99.00           H  
ATOM   1526  HA  PHE A  99      12.860   7.425  28.743  0.00 99.00           H  
ATOM   1527  HB2 PHE A  99      11.809   9.693  27.269  0.00 99.00           H  
ATOM   1528  HB3 PHE A  99      12.408   8.352  26.555  0.00 99.00           H  
ATOM   1529  HD1 PHE A  99       9.550   9.660  28.256  0.00 99.00           H  
ATOM   1530  HD2 PHE A  99      11.099   6.419  26.308  0.00 99.00           H  
ATOM   1531  HE1 PHE A  99       7.438   8.621  28.367  0.00 99.00           H  
ATOM   1532  HE2 PHE A  99       8.992   5.361  26.366  0.00 99.00           H  
ATOM   1533  HZ  PHE A  99       7.103   6.508  27.326  0.00 99.00           H  
ATOM   1534  N   GLN A 100      15.124   8.246  28.598  1.00 13.76           N  
ATOM   1535  CA  GLN A 100      16.507   8.746  28.607  1.00 14.67           C  
ATOM   1536  C   GLN A 100      17.097   8.349  27.263  1.00 14.27           C  
ATOM   1537  O   GLN A 100      17.339   7.129  26.964  1.00 16.06           O  
ATOM   1538  CB  GLN A 100      17.286   8.154  29.770  1.00 17.03           C  
ATOM   1539  CG  GLN A 100      18.736   8.684  29.750  1.00 18.43           C  
ATOM   1540  CD  GLN A 100      18.800  10.189  29.994  1.00 17.65           C  
ATOM   1541  NE2 GLN A 100      19.385  10.925  29.020  0.00 99.00           N  
ATOM   1542  OE1 GLN A 100      18.275  10.714  31.005  0.00 99.00           O  
ATOM   1543  H   GLN A 100      14.897   7.227  28.594  0.00 99.00           H  
ATOM   1544  HA  GLN A 100      16.474   9.731  28.651  0.00 99.00           H  
ATOM   1545  HB2 GLN A 100      16.878   8.434  30.619  0.00 99.00           H  
ATOM   1546  HB3 GLN A 100      17.325   7.175  29.679  0.00 99.00           H  
ATOM   1547  HG2 GLN A 100      19.247   8.222  30.466  0.00 99.00           H  
ATOM   1548  HG3 GLN A 100      19.129   8.486  28.859  0.00 99.00           H  
ATOM   1549 1HE2 GLN A 100      19.448  11.925  29.111  0.00 99.00           H  
ATOM   1550 2HE2 GLN A 100      19.752  10.440  28.210  0.00 99.00           H  
ATOM   1551  N   PHE A 101      17.450   9.355  26.448  1.00 15.77           N  
ATOM   1552  CA  PHE A 101      18.034   9.015  25.133  1.00 17.26           C  
ATOM   1553  C   PHE A 101      18.823  10.167  24.458  1.00 16.39           C  
ATOM   1554  O   PHE A 101      18.590  11.398  24.766  1.00 14.78           O  
ATOM   1555  CB  PHE A 101      16.905   8.601  24.167  1.00 16.15           C  
ATOM   1556  CG  PHE A 101      15.872   9.704  23.925  1.00 15.88           C  
ATOM   1557  CD1 PHE A 101      14.907   9.947  24.863  1.00 17.73           C  
ATOM   1558  CD2 PHE A 101      15.955  10.465  22.798  1.00 16.08           C  
ATOM   1559  CE1 PHE A 101      13.938  10.944  24.648  1.00 17.12           C  
ATOM   1560  CE2 PHE A 101      15.067  11.545  22.624  1.00 20.29           C  
ATOM   1561  CZ  PHE A 101      14.031  11.709  23.530  1.00 15.78           C  
ATOM   1562  H   PHE A 101      17.293  10.291  26.787  0.00 99.00           H  
ATOM   1563  HA  PHE A 101      18.703   8.268  25.295  0.00 99.00           H  
ATOM   1564  HB2 PHE A 101      17.313   8.381  23.300  0.00 99.00           H  
ATOM   1565  HB3 PHE A 101      16.433   7.834  24.562  0.00 99.00           H  
ATOM   1566  HD1 PHE A 101      14.872   9.428  25.711  0.00 99.00           H  
ATOM   1567  HD2 PHE A 101      16.628  10.278  22.093  0.00 99.00           H  
ATOM   1568  HE1 PHE A 101      13.208  11.063  25.320  0.00 99.00           H  
ATOM   1569  HE2 PHE A 101      15.195  12.173  21.854  0.00 99.00           H  
ATOM   1570  HZ  PHE A 101      13.329  12.421  23.346  0.00 99.00           H  
ATOM   1571  N   PRO A 102      19.815   9.780  23.614  1.00 19.15           N  
ATOM   1572  CA  PRO A 102      20.395  10.761  22.737  1.00 19.57           C  
ATOM   1573  C   PRO A 102      19.388  11.076  21.587  1.00 17.18           C  
ATOM   1574  O   PRO A 102      18.807  10.137  21.063  1.00 16.41           O  
ATOM   1575  CB  PRO A 102      21.647  10.049  22.220  1.00 21.13           C  
ATOM   1576  CG  PRO A 102      21.246   8.587  22.208  1.00 19.66           C  
ATOM   1577  CD  PRO A 102      20.368   8.435  23.392  1.00 18.59           C  
ATOM   1578  HA  PRO A 102      20.632  11.604  23.215  0.00 99.00           H  
ATOM   1579  HB2 PRO A 102      21.878  10.354  21.300  0.00 99.00           H  
ATOM   1580  HB3 PRO A 102      22.420  10.193  22.831  0.00 99.00           H  
ATOM   1581  HG2 PRO A 102      20.763   8.377  21.356  0.00 99.00           H  
ATOM   1582  HG3 PRO A 102      22.064   8.013  22.274  0.00 99.00           H  
ATOM   1583  HD2 PRO A 102      19.623   7.777  23.227  0.00 99.00           H  
ATOM   1584  HD3 PRO A 102      20.881   8.132  24.206  0.00 99.00           H  
ATOM   1585  N   LEU A 103      19.228  12.352  21.244  1.00 15.38           N  
ATOM   1586  CA  LEU A 103      18.560  12.700  20.016  1.00 17.33           C  
ATOM   1587  C   LEU A 103      19.210  12.099  18.793  1.00 19.64           C  
ATOM   1588  O   LEU A 103      20.406  12.300  18.531  1.00 16.57           O  
ATOM   1589  CB  LEU A 103      18.458  14.217  19.884  1.00 21.02           C  
ATOM   1590  CG  LEU A 103      17.377  14.844  19.049  1.00 20.86           C  
ATOM   1591  CD1 LEU A 103      15.987  14.544  19.634  1.00 20.36           C  
ATOM   1592  CD2 LEU A 103      17.751  16.335  18.839  1.00 21.47           C  
ATOM   1593  H   LEU A 103      19.613  13.036  21.916  0.00 99.00           H  
ATOM   1594  HA  LEU A 103      17.598  12.366  20.063  0.00 99.00           H  
ATOM   1595  HB2 LEU A 103      18.371  14.593  20.828  0.00 99.00           H  
ATOM   1596  HB3 LEU A 103      19.352  14.546  19.523  0.00 99.00           H  
ATOM   1597  HG  LEU A 103      17.414  14.482  18.115  0.00 99.00           H  
ATOM   1598 1HD1 LEU A 103      15.936  14.913  20.560  0.00 99.00           H  
ATOM   1599 2HD1 LEU A 103      15.292  14.972  19.060  0.00 99.00           H  
ATOM   1600 3HD1 LEU A 103      15.848  13.556  19.655  0.00 99.00           H  
ATOM   1601 1HD2 LEU A 103      18.629  16.382  18.372  0.00 99.00           H  
ATOM   1602 2HD2 LEU A 103      17.044  16.767  18.287  0.00 99.00           H  
ATOM   1603 3HD2 LEU A 103      17.811  16.778  19.729  0.00 99.00           H  
ATOM   1604  N   TYR A 104      18.517  11.314  18.048  1.00 15.62           N  
ATOM   1605  CA  TYR A 104      18.844  10.834  16.693  1.00 16.06           C  
ATOM   1606  C   TYR A 104      17.914  11.384  15.670  1.00 18.78           C  
ATOM   1607  O   TYR A 104      16.654  11.072  15.766  1.00 13.96           O  
ATOM   1608  CB  TYR A 104      18.721   9.297  16.665  1.00 18.70           C  
ATOM   1609  CG  TYR A 104      19.850   8.458  17.244  1.00 18.06           C  
ATOM   1610  CD1 TYR A 104      20.787   9.002  18.119  1.00 19.49           C  
ATOM   1611  CD2 TYR A 104      19.957   7.121  16.919  1.00 19.38           C  
ATOM   1612  CE1 TYR A 104      21.800   8.191  18.637  1.00 19.61           C  
ATOM   1613  CE2 TYR A 104      21.009   6.326  17.402  1.00 18.81           C  
ATOM   1614  CZ  TYR A 104      21.890   6.877  18.305  1.00 21.11           C  
ATOM   1615  OH  TYR A 104      22.883   6.028  18.767  1.00 21.09           O  
ATOM   1616  H   TYR A 104      17.591  10.993  18.513  0.00 99.00           H  
ATOM   1617  HA  TYR A 104      19.787  11.140  16.485  0.00 99.00           H  
ATOM   1618  HB2 TYR A 104      17.867   9.048  17.157  0.00 99.00           H  
ATOM   1619  HB3 TYR A 104      18.594   9.016  15.696  0.00 99.00           H  
ATOM   1620  HD1 TYR A 104      20.741   9.957  18.375  0.00 99.00           H  
ATOM   1621  HD2 TYR A 104      19.272   6.695  16.325  0.00 99.00           H  
ATOM   1622  HE1 TYR A 104      22.474   8.607  19.274  0.00 99.00           H  
ATOM   1623  HE2 TYR A 104      21.106   5.390  17.092  0.00 99.00           H  
ATOM   1624  HH  TYR A 104      22.459   5.200  19.126  0.00 99.00           H  
ATOM   1625  N   TRP A 105      18.336  12.224  14.760  1.00 18.42           N  
ATOM   1626  CA  TRP A 105      17.521  12.797  13.709  1.00 16.77           C  
ATOM   1627  C   TRP A 105      16.226  13.491  14.223  1.00 14.63           C  
ATOM   1628  O   TRP A 105      15.117  13.097  13.802  1.00 17.04           O  
ATOM   1629  CB  TRP A 105      17.174  11.726  12.627  1.00 17.66           C  
ATOM   1630  CG  TRP A 105      18.432  11.129  11.960  1.00 17.94           C  
ATOM   1631  CD1 TRP A 105      18.777   9.847  11.829  1.00 21.98           C  
ATOM   1632  CD2 TRP A 105      19.430  11.896  11.349  1.00 21.29           C  
ATOM   1633  CE2 TRP A 105      20.399  11.001  10.838  1.00 21.43           C  
ATOM   1634  CE3 TRP A 105      19.563  13.276  11.099  1.00 21.84           C  
ATOM   1635  NE1 TRP A 105      20.034   9.749  11.239  1.00 20.79           N  
ATOM   1636  CZ2 TRP A 105      21.530  11.454  10.177  1.00 21.27           C  
ATOM   1637  CZ3 TRP A 105      20.706  13.738  10.453  1.00 21.64           C  
ATOM   1638  CH2 TRP A 105      21.660  12.828   9.993  1.00 23.73           C  
ATOM   1639  H   TRP A 105      19.373  12.465  14.856  0.00 99.00           H  
ATOM   1640  HA  TRP A 105      18.064  13.515  13.239  0.00 99.00           H  
ATOM   1641  HB2 TRP A 105      16.701  10.982  13.055  0.00 99.00           H  
ATOM   1642  HB3 TRP A 105      16.650  12.150  11.915  0.00 99.00           H  
ATOM   1643  HD1 TRP A 105      18.234   9.053  12.105  0.00 99.00           H  
ATOM   1644  HE1 TRP A 105      20.557   8.918  11.135  0.00 99.00           H  
ATOM   1645  HE3 TRP A 105      18.851  13.915  11.378  0.00 99.00           H  
ATOM   1646  HZ2 TRP A 105      22.227  10.815   9.846  0.00 99.00           H  
ATOM   1647  HZ3 TRP A 105      20.834  14.708  10.326  0.00 99.00           H  
ATOM   1648  HH2 TRP A 105      22.470  13.175   9.511  0.00 99.00           H  
ATOM   1649  N   PHE A 106      16.392  14.353  15.209  1.00 16.55           N  
ATOM   1650  CA  PHE A 106      15.344  15.132  15.825  1.00 15.81           C  
ATOM   1651  C   PHE A 106      14.287  14.263  16.471  1.00 17.97           C  
ATOM   1652  O   PHE A 106      13.197  14.677  16.605  1.00 18.12           O  
ATOM   1653  CB  PHE A 106      14.690  16.081  14.830  1.00 17.38           C  
ATOM   1654  CG  PHE A 106      15.433  17.372  14.562  1.00 20.00           C  
ATOM   1655  CD1 PHE A 106      16.774  17.472  14.698  1.00 20.95           C  
ATOM   1656  CD2 PHE A 106      14.736  18.478  14.122  1.00 22.19           C  
ATOM   1657  CE1 PHE A 106      17.429  18.651  14.403  1.00 20.79           C  
ATOM   1658  CE2 PHE A 106      15.383  19.657  13.845  1.00 20.39           C  
ATOM   1659  CZ  PHE A 106      16.736  19.736  13.974  1.00 18.67           C  
ATOM   1660  H   PHE A 106      17.410  14.429  15.526  0.00 99.00           H  
ATOM   1661  HA  PHE A 106      15.772  15.673  16.568  0.00 99.00           H  
ATOM   1662  HB2 PHE A 106      14.600  15.602  13.960  0.00 99.00           H  
ATOM   1663  HB3 PHE A 106      13.788  16.322  15.181  0.00 99.00           H  
ATOM   1664  HD1 PHE A 106      17.316  16.689  15.015  0.00 99.00           H  
ATOM   1665  HD2 PHE A 106      13.739  18.417  14.002  0.00 99.00           H  
ATOM   1666  HE1 PHE A 106      18.440  18.690  14.515  0.00 99.00           H  
ATOM   1667  HE2 PHE A 106      14.841  20.467  13.545  0.00 99.00           H  
ATOM   1668  HZ  PHE A 106      17.219  20.590  13.753  0.00 99.00           H  
ATOM   1669  N   SER A 107      14.672  13.067  16.902  1.00 15.66           N  
ATOM   1670  CA  SER A 107      13.719  12.105  17.408  1.00 14.81           C  
ATOM   1671  C   SER A 107      14.401  11.086  18.318  1.00 17.34           C  
ATOM   1672  O   SER A 107      15.470  11.276  18.719  1.00 16.97           O  
ATOM   1673  CB  SER A 107      13.075  11.426  16.236  1.00 15.40           C  
ATOM   1674  OG  SER A 107      12.012  10.609  16.598  1.00 16.80           O  
ATOM   1675  H   SER A 107      15.695  12.893  16.843  0.00 99.00           H  
ATOM   1676  HA  SER A 107      13.033  12.595  17.960  0.00 99.00           H  
ATOM   1677  HB2 SER A 107      12.745  12.129  15.591  0.00 99.00           H  
ATOM   1678  HB3 SER A 107      13.770  10.869  15.759  0.00 99.00           H  
ATOM   1679  HG  SER A 107      11.195  10.845  16.064  0.00 99.00           H  
ATOM   1680  N   VAL A 108      13.707  10.028  18.645  1.00 13.36           N  
ATOM   1681  CA  VAL A 108      14.295   8.955  19.444  1.00 17.27           C  
ATOM   1682  C   VAL A 108      15.087   7.957  18.573  1.00 13.38           C  
ATOM   1683  O   VAL A 108      14.771   7.763  17.476  1.00 13.89           O  
ATOM   1684  CB  VAL A 108      13.207   8.207  20.224  1.00 16.71           C  
ATOM   1685  CG1 VAL A 108      12.640   9.099  21.282  1.00 17.03           C  
ATOM   1686  CG2 VAL A 108      12.107   7.703  19.330  1.00 16.17           C  
ATOM   1687  H   VAL A 108      12.728  10.007  18.302  0.00 99.00           H  
ATOM   1688  HA  VAL A 108      14.943   9.366  20.099  0.00 99.00           H  
ATOM   1689  HB  VAL A 108      13.642   7.437  20.680  0.00 99.00           H  
ATOM   1690 1HG1 VAL A 108      13.373   9.441  21.877  0.00 99.00           H  
ATOM   1691 2HG1 VAL A 108      12.174   9.883  20.862  0.00 99.00           H  
ATOM   1692 3HG1 VAL A 108      11.978   8.594  21.844  0.00 99.00           H  
ATOM   1693 1HG2 VAL A 108      11.782   8.446  18.741  0.00 99.00           H  
ATOM   1694 2HG2 VAL A 108      12.452   6.955  18.758  0.00 99.00           H  
ATOM   1695 3HG2 VAL A 108      11.344   7.367  19.888  0.00 99.00           H  
ATOM   1696  N   PRO A 109      16.101   7.330  19.143  1.00 15.69           N  
ATOM   1697  CA  PRO A 109      16.768   6.284  18.491  1.00 15.62           C  
ATOM   1698  C   PRO A 109      15.764   5.162  18.087  1.00 13.62           C  
ATOM   1699  O   PRO A 109      14.830   5.001  18.817  1.00 16.36           O  
ATOM   1700  CB  PRO A 109      17.609   5.717  19.576  1.00 17.46           C  
ATOM   1701  CG  PRO A 109      18.012   6.883  20.401  1.00 16.35           C  
ATOM   1702  CD  PRO A 109      16.680   7.630  20.460  1.00 18.93           C  
ATOM   1703  HA  PRO A 109      17.268   6.586  17.668  0.00 99.00           H  
ATOM   1704  HB2 PRO A 109      17.095   5.049  20.136  0.00 99.00           H  
ATOM   1705  HB3 PRO A 109      18.424   5.245  19.208  0.00 99.00           H  
ATOM   1706  HG2 PRO A 109      18.290   6.609  21.301  0.00 99.00           H  
ATOM   1707  HG3 PRO A 109      18.690   7.428  19.947  0.00 99.00           H  
ATOM   1708  HD2 PRO A 109      16.108   7.277  21.191  0.00 99.00           H  
ATOM   1709  HD3 PRO A 109      16.826   8.607  20.573  0.00 99.00           H  
ATOM   1710  N   ALA A 110      15.958   4.584  16.938  1.00 12.07           N  
ATOM   1711  CA  ALA A 110      15.032   3.547  16.371  1.00 12.18           C  
ATOM   1712  C   ALA A 110      14.668   2.557  17.413  1.00 13.02           C  
ATOM   1713  O   ALA A 110      13.474   2.063  17.461  1.00 13.74           O  
ATOM   1714  CB  ALA A 110      15.447   2.978  15.077  1.00 13.63           C  
ATOM   1715  H   ALA A 110      16.813   4.885  16.416  0.00 99.00           H  
ATOM   1716  HA  ALA A 110      14.213   4.029  16.045  0.00 99.00           H  
ATOM   1717  HB1 ALA A 110      15.459   3.687  14.361  0.00 99.00           H  
ATOM   1718  HB2 ALA A 110      16.372   2.581  15.140  0.00 99.00           H  
ATOM   1719  HB3 ALA A 110      14.813   2.250  14.786  0.00 99.00           H  
ATOM   1720  N   ILE A 111      15.568   2.107  18.248  1.00 12.40           N  
ATOM   1721  CA  ILE A 111      15.203   1.078  19.218  1.00 15.33           C  
ATOM   1722  C   ILE A 111      14.078   1.552  20.180  1.00 15.33           C  
ATOM   1723  O   ILE A 111      13.253   0.794  20.572  1.00 15.49           O  
ATOM   1724  CB  ILE A 111      16.465   0.465  19.952  1.00 15.26           C  
ATOM   1725  CG1 ILE A 111      16.147  -0.855  20.669  1.00 17.45           C  
ATOM   1726  CG2 ILE A 111      17.029   1.453  20.916  1.00 13.82           C  
ATOM   1727  CD1 ILE A 111      17.356  -1.556  21.229  1.00 18.47           C  
ATOM   1728  H   ILE A 111      16.508   2.514  18.173  0.00 99.00           H  
ATOM   1729  HA  ILE A 111      14.813   0.313  18.694  0.00 99.00           H  
ATOM   1730  HB  ILE A 111      17.150   0.286  19.249  0.00 99.00           H  
ATOM   1731 2HG1 ILE A 111      15.506  -0.659  21.411  0.00 99.00           H  
ATOM   1732 3HG1 ILE A 111      15.695  -1.460  20.013  0.00 99.00           H  
ATOM   1733 1HG2 ILE A 111      17.874   1.098  21.325  0.00 99.00           H  
ATOM   1734 2HG2 ILE A 111      17.237   2.317  20.449  0.00 99.00           H  
ATOM   1735 3HG2 ILE A 111      16.371   1.638  21.651  0.00 99.00           H  
ATOM   1736 1HD1 ILE A 111      17.809  -0.962  21.894  0.00 99.00           H  
ATOM   1737 2HD1 ILE A 111      17.073  -2.403  21.679  0.00 99.00           H  
ATOM   1738 3HD1 ILE A 111      17.992  -1.770  20.488  0.00 99.00           H  
ATOM   1739  N   LEU A 112      14.132   2.816  20.542  1.00 13.94           N  
ATOM   1740  CA  LEU A 112      13.164   3.411  21.424  1.00 16.39           C  
ATOM   1741  C   LEU A 112      11.879   3.718  20.642  1.00 14.32           C  
ATOM   1742  O   LEU A 112      10.761   3.569  21.153  1.00 13.39           O  
ATOM   1743  CB  LEU A 112      13.755   4.647  22.088  1.00 15.11           C  
ATOM   1744  CG  LEU A 112      12.838   5.525  22.947  1.00 16.28           C  
ATOM   1745  CD1 LEU A 112      12.032   4.692  23.930  1.00 17.89           C  
ATOM   1746  CD2 LEU A 112      13.619   6.598  23.648  1.00 15.75           C  
ATOM   1747  H   LEU A 112      14.940   3.348  20.132  0.00 99.00           H  
ATOM   1748  HA  LEU A 112      12.933   2.762  22.152  0.00 99.00           H  
ATOM   1749  HB2 LEU A 112      14.512   4.347  22.681  0.00 99.00           H  
ATOM   1750  HB3 LEU A 112      14.132   5.236  21.365  0.00 99.00           H  
ATOM   1751  HG  LEU A 112      12.213   6.026  22.343  0.00 99.00           H  
ATOM   1752 1HD1 LEU A 112      12.653   4.195  24.537  0.00 99.00           H  
ATOM   1753 2HD1 LEU A 112      11.445   5.292  24.475  0.00 99.00           H  
ATOM   1754 3HD1 LEU A 112      11.464   4.038  23.429  0.00 99.00           H  
ATOM   1755 1HD2 LEU A 112      14.079   7.185  22.976  0.00 99.00           H  
ATOM   1756 2HD2 LEU A 112      13.005   7.164  24.206  0.00 99.00           H  
ATOM   1757 3HD2 LEU A 112      14.312   6.185  24.246  0.00 99.00           H  
ATOM   1758  N   LYS A 113      12.039   4.137  19.404  1.00 15.37           N  
ATOM   1759  CA  LYS A 113      10.867   4.334  18.544  1.00 13.34           C  
ATOM   1760  C   LYS A 113      10.100   3.046  18.498  1.00 16.61           C  
ATOM   1761  O   LYS A 113       8.903   3.051  18.547  1.00 15.20           O  
ATOM   1762  CB  LYS A 113      11.202   4.746  17.121  1.00 14.95           C  
ATOM   1763  CG  LYS A 113      10.015   5.103  16.243  1.00 16.53           C  
ATOM   1764  CD  LYS A 113       9.177   6.187  16.883  1.00 15.92           C  
ATOM   1765  CE  LYS A 113       8.166   6.766  15.905  1.00 16.02           C  
ATOM   1766  NZ  LYS A 113       7.352   5.795  15.159  1.00 15.45           N1+
ATOM   1767  H   LYS A 113      13.004   4.307  19.102  0.00 99.00           H  
ATOM   1768  HA  LYS A 113      10.297   5.049  18.944  0.00 99.00           H  
ATOM   1769  HB2 LYS A 113      11.813   5.545  17.159  0.00 99.00           H  
ATOM   1770  HB3 LYS A 113      11.698   3.988  16.682  0.00 99.00           H  
ATOM   1771  HG2 LYS A 113      10.350   5.428  15.360  0.00 99.00           H  
ATOM   1772  HG3 LYS A 113       9.451   4.289  16.110  0.00 99.00           H  
ATOM   1773  HD2 LYS A 113       8.682   5.802  17.657  0.00 99.00           H  
ATOM   1774  HD3 LYS A 113       9.774   6.923  17.191  0.00 99.00           H  
ATOM   1775  HE2 LYS A 113       7.546   7.396  16.423  0.00 99.00           H  
ATOM   1776  HE3 LYS A 113       8.670   7.362  15.240  0.00 99.00           H  
ATOM   1777  HZ1 LYS A 113       6.798   5.254  15.796  0.00 99.00           H  
ATOM   1778  HZ2 LYS A 113       6.744   6.277  14.524  0.00 99.00           H  
ATOM   1779  HZ3 LYS A 113       7.948   5.180  14.638  0.00 99.00           H  
ATOM   1780  N   GLY A 114      10.811   1.934  18.377  1.00 16.97           N  
ATOM   1781  CA  GLY A 114      10.078   0.659  18.303  1.00 14.52           C  
ATOM   1782  C   GLY A 114       9.410   0.312  19.602  1.00 15.23           C  
ATOM   1783  O   GLY A 114       8.301  -0.363  19.583  1.00 17.06           O  
ATOM   1784  H   GLY A 114      11.814   2.026  18.343  0.00 99.00           H  
ATOM   1785  HA2 GLY A 114       9.387   0.726  17.566  0.00 99.00           H  
ATOM   1786  HA3 GLY A 114      10.728  -0.073  18.042  0.00 99.00           H  
ATOM   1787  N   TRP A 115       9.941   0.662  20.732  1.00 17.54           N  
ATOM   1788  CA  TRP A 115       9.311   0.474  22.049  1.00 18.41           C  
ATOM   1789  C   TRP A 115       8.011   1.290  21.984  1.00 16.76           C  
ATOM   1790  O   TRP A 115       6.913   0.730  22.300  1.00 20.05           O  
ATOM   1791  CB  TRP A 115      10.171   0.975  23.158  1.00 16.37           C  
ATOM   1792  CG  TRP A 115       9.661   0.762  24.570  1.00 16.12           C  
ATOM   1793  CD1 TRP A 115      10.013  -0.214  25.449  1.00 15.36           C  
ATOM   1794  CD2 TRP A 115       8.669   1.568  25.277  1.00 14.33           C  
ATOM   1795  CE2 TRP A 115       8.548   1.043  26.573  1.00 16.42           C  
ATOM   1796  CE3 TRP A 115       7.914   2.728  24.944  1.00 15.72           C  
ATOM   1797  NE1 TRP A 115       9.387  -0.036  26.642  1.00 17.60           N  
ATOM   1798  CZ2 TRP A 115       7.672   1.587  27.529  1.00 19.65           C  
ATOM   1799  CZ3 TRP A 115       7.115   3.270  25.901  1.00 18.30           C  
ATOM   1800  CH2 TRP A 115       6.964   2.681  27.160  1.00 17.83           C  
ATOM   1801  H   TRP A 115      10.899   1.112  20.646  0.00 99.00           H  
ATOM   1802  HA  TRP A 115       9.064  -0.472  22.133  0.00 99.00           H  
ATOM   1803  HB2 TRP A 115      11.075   0.528  23.121  0.00 99.00           H  
ATOM   1804  HB3 TRP A 115      10.311   1.970  23.063  0.00 99.00           H  
ATOM   1805  HD1 TRP A 115      10.650  -0.965  25.242  0.00 99.00           H  
ATOM   1806  HE1 TRP A 115       9.516  -0.609  27.462  0.00 99.00           H  
ATOM   1807  HE3 TRP A 115       7.982   3.118  24.033  0.00 99.00           H  
ATOM   1808  HZ2 TRP A 115       7.595   1.163  28.433  0.00 99.00           H  
ATOM   1809  HZ3 TRP A 115       6.614   4.120  25.702  0.00 99.00           H  
ATOM   1810  HH2 TRP A 115       6.306   3.094  27.801  0.00 99.00           H  
ATOM   1811  N   MET A 116       8.086   2.539  21.521  0.50 21.80           N  
ATOM   1812  CA  MET A 116       6.849   3.333  21.384  0.50 19.48           C  
ATOM   1813  C   MET A 116       5.859   2.561  20.502  0.50 20.25           C  
ATOM   1814  O   MET A 116       4.719   2.300  20.942  0.50 20.35           O  
ATOM   1815  CB  MET A 116       7.066   4.723  20.752  0.50 22.34           C  
ATOM   1816  CG  MET A 116       7.999   5.676  21.441  0.50 24.49           C  
ATOM   1817  SD  MET A 116       7.527   6.172  23.127  0.50 30.18           S  
ATOM   1818  CE  MET A 116       8.238   7.816  23.165  0.50 32.04           C  
ATOM   1819  H   MET A 116       9.015   2.879  21.284  0.00 99.00           H  
ATOM   1820  HA  MET A 116       6.445   3.433  22.288  0.00 99.00           H  
ATOM   1821  HB2 MET A 116       7.394   4.582  19.788  0.00 99.00           H  
ATOM   1822  HB3 MET A 116       6.146   5.173  20.660  0.00 99.00           H  
ATOM   1823  HG2 MET A 116       8.954   5.260  21.449  0.00 99.00           H  
ATOM   1824  HG3 MET A 116       8.114   6.522  20.843  0.00 99.00           H  
ATOM   1825  HE1 MET A 116       9.036   7.851  22.562  0.00 99.00           H  
ATOM   1826  HE2 MET A 116       7.559   8.483  22.855  0.00 99.00           H  
ATOM   1827  HE3 MET A 116       8.519   8.039  24.100  0.00 99.00           H  
ATOM   1828  N   ASP A 117       6.277   2.230  19.263  1.00 17.54           N  
ATOM   1829  CA  ASP A 117       5.397   1.635  18.225  1.00 18.33           C  
ATOM   1830  C   ASP A 117       4.636   0.382  18.709  1.00 17.18           C  
ATOM   1831  O   ASP A 117       3.369   0.281  18.503  1.00 24.23           O  
ATOM   1832  CB  ASP A 117       6.249   1.276  17.017  1.00 18.60           C  
ATOM   1833  CG  ASP A 117       6.779   2.481  16.257  1.00 16.92           C  
ATOM   1834  OD1 ASP A 117       6.318   3.670  16.498  1.00 16.02           O  
ATOM   1835  OD2 ASP A 117       7.617   2.180  15.363  1.00 17.83           O1-
ATOM   1836  H   ASP A 117       7.289   2.430  19.090  0.00 99.00           H  
ATOM   1837  HA  ASP A 117       4.700   2.333  17.999  0.00 99.00           H  
ATOM   1838  HB2 ASP A 117       7.027   0.735  17.334  0.00 99.00           H  
ATOM   1839  HB3 ASP A 117       5.692   0.729  16.394  0.00 99.00           H  
ATOM   1840  N   ARG A 118       5.377  -0.475  19.392  1.00 20.32           N  
ATOM   1841  CA  ARG A 118       4.936  -1.780  19.793  1.00 17.63           C  
ATOM   1842  C   ARG A 118       4.261  -1.825  21.154  1.00 20.50           C  
ATOM   1843  O   ARG A 118       3.373  -2.573  21.337  1.00 19.45           O  
ATOM   1844  CB  ARG A 118       6.113  -2.773  19.744  1.00 19.23           C  
ATOM   1845  CG  ARG A 118       6.660  -3.053  18.368  1.00 19.24           C  
ATOM   1846  CD  ARG A 118       7.928  -3.879  18.448  1.00 21.20           C  
ATOM   1847  NE  ARG A 118       7.599  -5.227  18.802  1.00 20.88           N  
ATOM   1848  CZ  ARG A 118       8.078  -5.907  19.829  1.00 23.08           C  
ATOM   1849  NH1 ARG A 118       8.965  -5.396  20.632  1.00 24.20           N1+
ATOM   1850  NH2 ARG A 118       7.678  -7.129  20.042  1.00 22.63           N  
ATOM   1851  H   ARG A 118       6.344  -0.102  19.620  0.00 99.00           H  
ATOM   1852  HA  ARG A 118       4.272  -2.136  19.098  0.00 99.00           H  
ATOM   1853  HB2 ARG A 118       6.850  -2.398  20.309  0.00 99.00           H  
ATOM   1854  HB3 ARG A 118       5.799  -3.636  20.142  0.00 99.00           H  
ATOM   1855  HG2 ARG A 118       5.990  -3.564  17.836  0.00 99.00           H  
ATOM   1856  HG3 ARG A 118       6.878  -2.195  17.911  0.00 99.00           H  
ATOM   1857  HD2 ARG A 118       8.363  -3.856  17.559  0.00 99.00           H  
ATOM   1858  HD3 ARG A 118       8.510  -3.476  19.141  0.00 99.00           H  
ATOM   1859  HE  ARG A 118       6.925  -5.722  18.204  0.00 99.00           H  
ATOM   1860 1HH1 ARG A 118       9.300  -4.456  20.506  0.00 99.00           H  
ATOM   1861 2HH1 ARG A 118       9.333  -5.938  21.400  0.00 99.00           H  
ATOM   1862 1HH2 ARG A 118       6.991  -7.558  19.443  0.00 99.00           H  
ATOM   1863 2HH2 ARG A 118       8.049  -7.664  20.810  0.00 99.00           H  
ATOM   1864  N   VAL A 119       4.716  -1.010  22.086  1.00 20.08           N  
ATOM   1865  CA  VAL A 119       4.218  -1.056  23.443  1.00 19.95           C  
ATOM   1866  C   VAL A 119       2.934  -0.297  23.615  1.00 19.40           C  
ATOM   1867  O   VAL A 119       2.054  -0.727  24.294  1.00 24.61           O  
ATOM   1868  CB  VAL A 119       5.253  -0.540  24.438  1.00 16.72           C  
ATOM   1869  CG1 VAL A 119       4.716  -0.476  25.835  1.00 19.90           C  
ATOM   1870  CG2 VAL A 119       6.411  -1.478  24.435  1.00 16.03           C  
ATOM   1871  H   VAL A 119       5.450  -0.344  21.765  0.00 99.00           H  
ATOM   1872  HA  VAL A 119       4.045  -2.030  23.681  0.00 99.00           H  
ATOM   1873  HB  VAL A 119       5.494   0.398  24.167  0.00 99.00           H  
ATOM   1874 1HG1 VAL A 119       5.438  -0.704  26.494  0.00 99.00           H  
ATOM   1875 2HG1 VAL A 119       4.378   0.448  26.034  0.00 99.00           H  
ATOM   1876 3HG1 VAL A 119       3.960  -1.128  25.945  0.00 99.00           H  
ATOM   1877 1HG2 VAL A 119       6.949  -1.367  25.277  0.00 99.00           H  
ATOM   1878 2HG2 VAL A 119       6.087  -2.428  24.381  0.00 99.00           H  
ATOM   1879 3HG2 VAL A 119       7.004  -1.293  23.645  0.00 99.00           H  
ATOM   1880  N   LEU A 120       2.848   0.825  22.956  1.00 22.04           N  
ATOM   1881  CA  LEU A 120       1.694   1.681  23.137  1.00 21.35           C  
ATOM   1882  C   LEU A 120       0.519   1.387  22.233  1.00 26.92           C  
ATOM   1883  O   LEU A 120       0.018   2.244  21.588  1.00 23.64           O  
ATOM   1884  CB  LEU A 120       2.106   3.120  23.066  1.00 22.49           C  
ATOM   1885  CG  LEU A 120       3.257   3.608  23.950  1.00 20.43           C  
ATOM   1886  CD1 LEU A 120       3.738   4.967  23.538  1.00 21.70           C  
ATOM   1887  CD2 LEU A 120       3.010   3.573  25.419  1.00 21.08           C  
ATOM   1888  H   LEU A 120       3.633   1.043  22.324  0.00 99.00           H  
ATOM   1889  HA  LEU A 120       1.379   1.593  24.111  0.00 99.00           H  
ATOM   1890  HB2 LEU A 120       2.369   3.329  22.111  0.00 99.00           H  
ATOM   1891  HB3 LEU A 120       1.305   3.693  23.295  0.00 99.00           H  
ATOM   1892  HG  LEU A 120       4.011   2.944  23.886  0.00 99.00           H  
ATOM   1893 1HD1 LEU A 120       2.990   5.634  23.607  0.00 99.00           H  
ATOM   1894 2HD1 LEU A 120       4.491   5.262  24.133  0.00 99.00           H  
ATOM   1895 3HD1 LEU A 120       4.065   4.945  22.589  0.00 99.00           H  
ATOM   1896 1HD2 LEU A 120       2.817   2.632  25.720  0.00 99.00           H  
ATOM   1897 2HD2 LEU A 120       3.816   3.910  25.918  0.00 99.00           H  
ATOM   1898 3HD2 LEU A 120       2.222   4.152  25.656  0.00 99.00           H  
ATOM   1899  N   CYS A 121       0.046   0.163  22.264  1.00 24.25           N  
ATOM   1900  CA  CYS A 121      -0.994  -0.258  21.364  1.00 25.38           C  
ATOM   1901  C   CYS A 121      -2.398   0.185  21.770  1.00 25.22           C  
ATOM   1902  O   CYS A 121      -2.627   0.553  22.846  1.00 29.89           O  
ATOM   1903  CB  CYS A 121      -0.904  -1.764  21.198  1.00 29.03           C  
ATOM   1904  SG  CYS A 121      -1.556  -2.738  22.553  1.00 27.62           S  
ATOM   1905  H   CYS A 121       0.479  -0.459  22.979  0.00 99.00           H  
ATOM   1906  HA  CYS A 121      -0.804   0.136  20.440  0.00 99.00           H  
ATOM   1907  HB2 CYS A 121      -1.401  -2.014  20.357  0.00 99.00           H  
ATOM   1908  HB3 CYS A 121       0.067  -2.004  21.071  0.00 99.00           H  
ATOM   1909  HG  CYS A 121      -2.547  -2.603  22.625  0.00 99.00           H  
ATOM   1910  N   GLN A 122      -3.318   0.165  20.844  1.00 27.25           N  
ATOM   1911  CA  GLN A 122      -4.696   0.545  21.161  1.00 26.07           C  
ATOM   1912  C   GLN A 122      -5.289  -0.504  22.126  1.00 26.95           C  
ATOM   1913  O   GLN A 122      -4.948  -1.681  22.097  1.00 25.29           O  
ATOM   1914  CB  GLN A 122      -5.458   0.663  19.852  1.00 29.87           C  
ATOM   1915  CG  GLN A 122      -6.911   1.107  19.991  1.00 33.90           C  
ATOM   1916  CD  GLN A 122      -7.531   1.437  18.640  1.00 35.22           C  
ATOM   1917  NE2 GLN A 122      -8.810   1.844  18.638  0.00 99.00           N  
ATOM   1918  OE1 GLN A 122      -6.883   1.290  17.603  0.00 99.00           O  
ATOM   1919  H   GLN A 122      -3.013  -0.129  19.903  0.00 99.00           H  
ATOM   1920  HA  GLN A 122      -4.678   1.416  21.642  0.00 99.00           H  
ATOM   1921  HB2 GLN A 122      -4.990   1.329  19.260  0.00 99.00           H  
ATOM   1922  HB3 GLN A 122      -5.454  -0.232  19.389  0.00 99.00           H  
ATOM   1923  HG2 GLN A 122      -7.432   0.369  20.407  0.00 99.00           H  
ATOM   1924  HG3 GLN A 122      -6.944   1.920  20.563  0.00 99.00           H  
ATOM   1925 1HE2 GLN A 122      -9.273   2.090  17.781  0.00 99.00           H  
ATOM   1926 2HE2 GLN A 122      -9.299   1.896  19.531  0.00 99.00           H  
ATOM   1927  N   GLY A 123      -6.182  -0.044  22.982  1.00 32.96           N  
ATOM   1928  CA  GLY A 123      -6.613  -0.889  24.098  1.00 35.05           C  
ATOM   1929  C   GLY A 123      -5.755  -0.716  25.334  1.00 35.81           C  
ATOM   1930  O   GLY A 123      -6.277  -0.777  26.420  1.00 35.66           O  
ATOM   1931  H   GLY A 123      -6.531   0.903  22.811  0.00 99.00           H  
ATOM   1932  HA2 GLY A 123      -7.579  -0.670  24.324  0.00 99.00           H  
ATOM   1933  HA3 GLY A 123      -6.590  -1.861  23.804  0.00 99.00           H  
ATOM   1934  N   PHE A 124      -4.431  -0.515  25.193  1.00 30.57           N  
ATOM   1935  CA  PHE A 124      -3.563  -0.402  26.339  1.00 28.26           C  
ATOM   1936  C   PHE A 124      -3.379   1.044  26.648  1.00 29.75           C  
ATOM   1937  O   PHE A 124      -3.717   1.516  27.730  1.00 31.19           O  
ATOM   1938  CB  PHE A 124      -2.187  -1.062  26.088  1.00 29.19           C  
ATOM   1939  CG  PHE A 124      -1.230  -0.784  27.169  1.00 26.67           C  
ATOM   1940  CD1 PHE A 124      -1.493  -1.235  28.478  1.00 27.86           C  
ATOM   1941  CD2 PHE A 124      -0.120   0.029  26.948  1.00 25.23           C  
ATOM   1942  CE1 PHE A 124      -0.630  -0.917  29.532  1.00 27.87           C  
ATOM   1943  CE2 PHE A 124       0.733   0.348  27.976  1.00 24.24           C  
ATOM   1944  CZ  PHE A 124       0.508  -0.132  29.266  1.00 26.92           C  
ATOM   1945  H   PHE A 124      -4.114  -0.452  24.208  0.00 99.00           H  
ATOM   1946  HA  PHE A 124      -4.045  -0.816  27.114  0.00 99.00           H  
ATOM   1947  HB2 PHE A 124      -2.341  -2.032  26.031  0.00 99.00           H  
ATOM   1948  HB3 PHE A 124      -1.841  -0.692  25.244  0.00 99.00           H  
ATOM   1949  HD1 PHE A 124      -2.298  -1.785  28.654  0.00 99.00           H  
ATOM   1950  HD2 PHE A 124       0.051   0.380  26.025  0.00 99.00           H  
ATOM   1951  HE1 PHE A 124      -0.820  -1.240  30.453  0.00 99.00           H  
ATOM   1952  HE2 PHE A 124       1.541   0.944  27.798  0.00 99.00           H  
ATOM   1953  HZ  PHE A 124       1.144   0.074  30.002  0.00 99.00           H  
ATOM   1954  N   ALA A 125      -2.905   1.786  25.667  1.00 26.39           N  
ATOM   1955  CA  ALA A 125      -2.467   3.162  25.870  1.00 25.68           C  
ATOM   1956  C   ALA A 125      -3.554   4.205  25.496  1.00 25.49           C  
ATOM   1957  O   ALA A 125      -3.565   5.348  25.986  1.00 27.74           O  
ATOM   1958  CB  ALA A 125      -1.168   3.403  25.090  1.00 26.19           C  
ATOM   1959  H   ALA A 125      -2.869   1.311  24.737  0.00 99.00           H  
ATOM   1960  HA  ALA A 125      -2.235   3.295  26.847  0.00 99.00           H  
ATOM   1961  HB1 ALA A 125      -0.438   3.630  25.731  0.00 99.00           H  
ATOM   1962  HB2 ALA A 125      -0.929   2.575  24.587  0.00 99.00           H  
ATOM   1963  HB3 ALA A 125      -1.304   4.158  24.452  0.00 99.00           H  
ATOM   1964  N   PHE A 126      -4.457   3.765  24.630  1.00 28.87           N  
ATOM   1965  CA  PHE A 126      -5.574   4.529  24.094  1.00 30.00           C  
ATOM   1966  C   PHE A 126      -6.674   3.611  23.488  1.00 30.48           C  
ATOM   1967  O   PHE A 126      -6.435   2.507  23.207  1.00 29.36           O  
ATOM   1968  CB  PHE A 126      -5.059   5.517  23.049  1.00 30.41           C  
ATOM   1969  CG  PHE A 126      -4.635   4.869  21.773  1.00 31.90           C  
ATOM   1970  CD1 PHE A 126      -3.418   4.243  21.656  1.00 33.15           C  
ATOM   1971  CD2 PHE A 126      -5.467   4.848  20.714  1.00 31.51           C  
ATOM   1972  CE1 PHE A 126      -3.064   3.627  20.499  1.00 28.26           C  
ATOM   1973  CE2 PHE A 126      -5.131   4.223  19.568  1.00 30.28           C  
ATOM   1974  CZ  PHE A 126      -3.933   3.615  19.457  1.00 34.08           C  
ATOM   1975  H   PHE A 126      -4.289   2.748  24.342  0.00 99.00           H  
ATOM   1976  HA  PHE A 126      -6.010   5.010  24.865  0.00 99.00           H  
ATOM   1977  HB2 PHE A 126      -5.791   6.150  22.847  0.00 99.00           H  
ATOM   1978  HB3 PHE A 126      -4.277   5.983  23.435  0.00 99.00           H  
ATOM   1979  HD1 PHE A 126      -2.786   4.241  22.435  0.00 99.00           H  
ATOM   1980  HD2 PHE A 126      -6.370   5.314  20.780  0.00 99.00           H  
ATOM   1981  HE1 PHE A 126      -2.156   3.183  20.421  0.00 99.00           H  
ATOM   1982  HE2 PHE A 126      -5.791   4.214  18.782  0.00 99.00           H  
ATOM   1983  HZ  PHE A 126      -3.674   3.146  18.597  0.00 99.00           H  
ATOM   1984  N   ASP A 127      -7.895   4.118  23.361  1.00 32.87           N  
ATOM   1985  CA  ASP A 127      -8.988   3.652  22.554  1.00 34.44           C  
ATOM   1986  C   ASP A 127      -9.442   4.787  21.728  1.00 28.60           C  
ATOM   1987  O   ASP A 127      -8.993   5.868  21.911  1.00 34.47           O  
ATOM   1988  CB  ASP A 127     -10.134   3.103  23.372  1.00 36.52           C  
ATOM   1989  CG  ASP A 127      -9.803   1.827  23.997  1.00 40.55           C  
ATOM   1990  OD1 ASP A 127      -8.788   1.198  23.585  1.00 50.37           O  
ATOM   1991  OD2 ASP A 127     -10.578   1.461  24.866  1.00 47.03           O1-
ATOM   1992  H   ASP A 127      -8.009   5.010  23.986  0.00 99.00           H  
ATOM   1993  HA  ASP A 127      -8.626   2.948  21.941  0.00 99.00           H  
ATOM   1994  HB2 ASP A 127     -10.354   3.780  24.074  0.00 99.00           H  
ATOM   1995  HB3 ASP A 127     -10.915   2.991  22.759  0.00 99.00           H  
ATOM   1996  N   ILE A 128     -10.211   4.348  20.816  1.00 42.16           N  
ATOM   1997  CA  ILE A 128     -11.032   5.265  19.976  1.00 42.06           C  
ATOM   1998  C   ILE A 128     -12.506   4.922  20.219  1.00 43.63           C  
ATOM   1999  O   ILE A 128     -12.968   3.860  19.808  1.00 48.88           O  
ATOM   2000  CB  ILE A 128     -10.783   5.194  18.444  1.00 42.06           C  
ATOM   2001  CG1 ILE A 128      -9.305   4.960  18.126  1.00 40.56           C  
ATOM   2002  CG2 ILE A 128     -11.307   6.466  17.790  1.00 42.59           C  
ATOM   2003  CD1 ILE A 128      -8.505   6.213  18.112  1.00 40.77           C  
ATOM   2004  H   ILE A 128     -10.244   3.316  20.679  0.00 99.00           H  
ATOM   2005  HA  ILE A 128     -10.883   6.171  20.344  0.00 99.00           H  
ATOM   2006  HB  ILE A 128     -11.304   4.421  18.090  0.00 99.00           H  
ATOM   2007 2HG1 ILE A 128      -8.937   4.333  18.811  0.00 99.00           H  
ATOM   2008 3HG1 ILE A 128      -9.251   4.521  17.230  0.00 99.00           H  
ATOM   2009 1HG2 ILE A 128     -11.207   6.397  16.799  0.00 99.00           H  
ATOM   2010 2HG2 ILE A 128     -12.271   6.585  18.019  0.00 99.00           H  
ATOM   2011 3HG2 ILE A 128     -10.787   7.250  18.123  0.00 99.00           H  
ATOM   2012 1HD1 ILE A 128      -8.550   6.660  19.009  0.00 99.00           H  
ATOM   2013 2HD1 ILE A 128      -7.546   6.007  17.900  0.00 99.00           H  
ATOM   2014 3HD1 ILE A 128      -8.863   6.843  17.418  0.00 99.00           H  
ATOM   2015  N   PRO A 129     -13.216   5.798  20.949  1.00 49.74           N  
ATOM   2016  CA  PRO A 129     -12.603   7.008  21.528  1.00 45.43           C  
ATOM   2017  C   PRO A 129     -11.834   6.688  22.847  1.00 37.34           C  
ATOM   2018  O   PRO A 129     -12.012   5.634  23.428  1.00 36.64           O  
ATOM   2019  CB  PRO A 129     -13.810   7.912  21.796  1.00 48.12           C  
ATOM   2020  CG  PRO A 129     -15.010   6.972  21.828  1.00 51.02           C  
ATOM   2021  CD  PRO A 129     -14.561   5.564  21.508  1.00 50.68           C  
ATOM   2022  HA  PRO A 129     -11.987   7.450  20.870  0.00 99.00           H  
ATOM   2023  HB2 PRO A 129     -13.718   8.384  22.675  0.00 99.00           H  
ATOM   2024  HB3 PRO A 129     -13.922   8.590  21.068  0.00 99.00           H  
ATOM   2025  HG2 PRO A 129     -15.449   7.012  22.746  0.00 99.00           H  
ATOM   2026  HG3 PRO A 129     -15.708   7.290  21.158  0.00 99.00           H  
ATOM   2027  HD2 PRO A 129     -14.509   5.006  22.327  0.00 99.00           H  
ATOM   2028  HD3 PRO A 129     -15.154   5.139  20.833  0.00 99.00           H  
ATOM   2029  N   GLY A 130     -11.046   7.639  23.311  1.00 37.94           N  
ATOM   2030  CA  GLY A 130     -10.259   7.497  24.539  1.00 39.22           C  
ATOM   2031  C   GLY A 130      -8.787   7.826  24.260  1.00 34.46           C  
ATOM   2032  O   GLY A 130      -7.904   6.958  24.362  1.00 34.67           O  
ATOM   2033  H   GLY A 130     -11.026   8.511  22.729  0.00 99.00           H  
ATOM   2034  HA2 GLY A 130     -10.610   8.123  25.237  0.00 99.00           H  
ATOM   2035  HA3 GLY A 130     -10.328   6.557  24.875  0.00 99.00           H  
ATOM   2036  N   PHE A 131      -8.559   9.067  23.910  1.00 33.74           N  
ATOM   2037  CA  PHE A 131      -7.257   9.524  23.519  1.00 29.66           C  
ATOM   2038  C   PHE A 131      -7.079  10.968  23.840  1.00 32.01           C  
ATOM   2039  O   PHE A 131      -7.997  11.621  24.214  1.00 33.73           O  
ATOM   2040  CB  PHE A 131      -6.982   9.257  22.052  1.00 30.50           C  
ATOM   2041  CG  PHE A 131      -7.940   9.923  21.122  1.00 30.35           C  
ATOM   2042  CD1 PHE A 131      -7.760  11.207  20.738  1.00 35.72           C  
ATOM   2043  CD2 PHE A 131      -8.982   9.238  20.617  1.00 35.12           C  
ATOM   2044  CE1 PHE A 131      -8.641  11.836  19.893  1.00 31.66           C  
ATOM   2045  CE2 PHE A 131      -9.873   9.844  19.777  1.00 35.05           C  
ATOM   2046  CZ  PHE A 131      -9.683  11.143  19.409  1.00 34.10           C  
ATOM   2047  H   PHE A 131      -9.403   9.690  23.941  0.00 99.00           H  
ATOM   2048  HA  PHE A 131      -6.583   9.009  24.071  0.00 99.00           H  
ATOM   2049  HB2 PHE A 131      -6.071   9.591  21.846  0.00 99.00           H  
ATOM   2050  HB3 PHE A 131      -7.040   8.278  21.903  0.00 99.00           H  
ATOM   2051  HD1 PHE A 131      -6.961  11.728  21.073  0.00 99.00           H  
ATOM   2052  HD2 PHE A 131      -9.115   8.265  20.855  0.00 99.00           H  
ATOM   2053  HE1 PHE A 131      -8.489  12.806  19.654  0.00 99.00           H  
ATOM   2054  HE2 PHE A 131     -10.677   9.321  19.431  0.00 99.00           H  
ATOM   2055  HZ  PHE A 131     -10.334  11.581  18.767  0.00 99.00           H  
ATOM   2056  N   TYR A 132      -5.853  11.450  23.706  1.00 28.15           N  
ATOM   2057  CA  TYR A 132      -5.448  12.717  24.236  1.00 27.87           C  
ATOM   2058  C   TYR A 132      -5.852  12.783  25.720  1.00 33.53           C  
ATOM   2059  O   TYR A 132      -5.517  11.902  26.468  1.00 29.23           O  
ATOM   2060  CB  TYR A 132      -5.943  13.886  23.357  1.00 29.33           C  
ATOM   2061  CG  TYR A 132      -5.120  14.060  22.089  1.00 29.65           C  
ATOM   2062  CD1 TYR A 132      -3.764  14.265  22.152  1.00 28.69           C  
ATOM   2063  CD2 TYR A 132      -5.699  14.027  20.826  1.00 31.97           C  
ATOM   2064  CE1 TYR A 132      -3.019  14.391  21.018  1.00 29.09           C  
ATOM   2065  CE2 TYR A 132      -4.938  14.186  19.688  1.00 29.99           C  
ATOM   2066  CZ  TYR A 132      -3.596  14.349  19.796  1.00 29.86           C  
ATOM   2067  OH  TYR A 132      -2.814  14.466  18.694  1.00 29.19           O  
ATOM   2068  H   TYR A 132      -5.205  10.812  23.172  0.00 99.00           H  
ATOM   2069  HA  TYR A 132      -4.452  12.792  24.194  0.00 99.00           H  
ATOM   2070  HB2 TYR A 132      -6.880  13.701  23.098  0.00 99.00           H  
ATOM   2071  HB3 TYR A 132      -5.877  14.720  23.887  0.00 99.00           H  
ATOM   2072  HD1 TYR A 132      -3.313  14.324  23.052  0.00 99.00           H  
ATOM   2073  HD2 TYR A 132      -6.686  13.884  20.745  0.00 99.00           H  
ATOM   2074  HE1 TYR A 132      -2.009  14.518  21.096  0.00 99.00           H  
ATOM   2075  HE2 TYR A 132      -5.383  14.180  18.786  0.00 99.00           H  
ATOM   2076  HH  TYR A 132      -3.377  14.379  17.870  0.00 99.00           H  
ATOM   2077  N   ASP A 133      -6.587  13.799  26.133  1.00 30.32           N  
ATOM   2078  CA  ASP A 133      -6.975  13.898  27.539  1.00 33.07           C  
ATOM   2079  C   ASP A 133      -7.712  12.659  28.045  1.00 35.27           C  
ATOM   2080  O   ASP A 133      -7.678  12.378  29.186  1.00 44.46           O  
ATOM   2081  CB  ASP A 133      -7.759  15.173  27.830  1.00 34.72           C  
ATOM   2082  CG  ASP A 133      -6.914  16.407  27.778  1.00 40.76           C  
ATOM   2083  OD1 ASP A 133      -5.725  16.315  27.586  1.00 35.33           O  
ATOM   2084  OD2 ASP A 133      -7.455  17.499  27.938  1.00 43.62           O1-
ATOM   2085  H   ASP A 133      -6.852  14.485  25.415  0.00 99.00           H  
ATOM   2086  HA  ASP A 133      -6.120  13.974  28.079  0.00 99.00           H  
ATOM   2087  HB2 ASP A 133      -8.486  15.245  27.150  0.00 99.00           H  
ATOM   2088  HB3 ASP A 133      -8.156  15.085  28.741  0.00 99.00           H  
ATOM   2089  N   SER A 134      -8.399  11.940  27.199  1.00 34.13           N  
ATOM   2090  CA  SER A 134      -9.074  10.694  27.578  1.00 30.48           C  
ATOM   2091  C   SER A 134      -8.284   9.452  27.235  1.00 33.11           C  
ATOM   2092  O   SER A 134      -8.812   8.327  27.239  1.00 35.30           O  
ATOM   2093  CB  SER A 134     -10.471  10.633  26.939  1.00 38.60           C  
ATOM   2094  OG  SER A 134     -11.077  11.890  27.110  1.00 37.69           O  
ATOM   2095  H   SER A 134      -8.435  12.318  26.222  0.00 99.00           H  
ATOM   2096  HA  SER A 134      -9.210  10.715  28.586  0.00 99.00           H  
ATOM   2097  HB2 SER A 134     -10.369  10.440  25.980  0.00 99.00           H  
ATOM   2098  HB3 SER A 134     -10.998   9.944  27.403  0.00 99.00           H  
ATOM   2099  HG  SER A 134     -10.374  12.600  27.171  0.00 99.00           H  
ATOM   2100  N   GLY A 135      -7.001   9.626  26.945  1.00 31.62           N  
ATOM   2101  CA  GLY A 135      -6.169   8.425  26.708  1.00 29.78           C  
ATOM   2102  C   GLY A 135      -6.186   7.601  27.972  1.00 30.93           C  
ATOM   2103  O   GLY A 135      -6.480   8.128  29.069  1.00 31.87           O  
ATOM   2104  H   GLY A 135      -6.661  10.576  26.902  0.00 99.00           H  
ATOM   2105  HA2 GLY A 135      -6.556   7.907  25.955  0.00 99.00           H  
ATOM   2106  HA3 GLY A 135      -5.242   8.710  26.496  0.00 99.00           H  
ATOM   2107  N   LEU A 136      -5.841   6.340  27.839  1.00 33.76           N  
ATOM   2108  CA  LEU A 136      -5.964   5.404  28.921  1.00 32.62           C  
ATOM   2109  C   LEU A 136      -4.841   5.467  29.935  1.00 36.27           C  
ATOM   2110  O   LEU A 136      -4.901   4.788  30.996  1.00 31.92           O  
ATOM   2111  CB  LEU A 136      -5.997   4.026  28.372  1.00 32.58           C  
ATOM   2112  CG  LEU A 136      -7.119   3.805  27.385  1.00 34.23           C  
ATOM   2113  CD1 LEU A 136      -7.149   2.342  27.033  1.00 35.41           C  
ATOM   2114  CD2 LEU A 136      -8.464   4.312  27.922  1.00 35.68           C  
ATOM   2115  H   LEU A 136      -5.476   6.085  26.893  0.00 99.00           H  
ATOM   2116  HA  LEU A 136      -6.844   5.585  29.413  0.00 99.00           H  
ATOM   2117  HB2 LEU A 136      -5.147   3.849  27.895  0.00 99.00           H  
ATOM   2118  HB3 LEU A 136      -6.128   3.386  29.116  0.00 99.00           H  
ATOM   2119  HG  LEU A 136      -6.949   4.343  26.568  0.00 99.00           H  
ATOM   2120 1HD1 LEU A 136      -7.307   1.794  27.858  0.00 99.00           H  
ATOM   2121 2HD1 LEU A 136      -7.886   2.162  26.377  0.00 99.00           H  
ATOM   2122 3HD1 LEU A 136      -6.275   2.070  26.623  0.00 99.00           H  
ATOM   2123 1HD2 LEU A 136      -8.396   5.291  28.107  0.00 99.00           H  
ATOM   2124 2HD2 LEU A 136      -9.174   4.146  27.239  0.00 99.00           H  
ATOM   2125 3HD2 LEU A 136      -8.686   3.824  28.765  0.00 99.00           H  
ATOM   2126  N   LEU A 137      -3.777   6.189  29.606  1.00 27.76           N  
ATOM   2127  CA  LEU A 137      -2.655   6.362  30.585  1.00 32.04           C  
ATOM   2128  C   LEU A 137      -2.790   7.657  31.340  1.00 35.01           C  
ATOM   2129  O   LEU A 137      -1.859   8.134  32.011  1.00 28.99           O  
ATOM   2130  CB  LEU A 137      -1.231   6.197  29.946  1.00 27.71           C  
ATOM   2131  CG  LEU A 137      -1.104   4.876  29.215  1.00 26.95           C  
ATOM   2132  CD1 LEU A 137       0.180   4.778  28.448  1.00 23.75           C  
ATOM   2133  CD2 LEU A 137      -1.251   3.633  30.080  1.00 28.89           C  
ATOM   2134  H   LEU A 137      -3.774   6.604  28.674  0.00 99.00           H  
ATOM   2135  HA  LEU A 137      -2.700   5.592  31.229  0.00 99.00           H  
ATOM   2136  HB2 LEU A 137      -1.123   6.922  29.304  0.00 99.00           H  
ATOM   2137  HB3 LEU A 137      -0.589   6.215  30.676  0.00 99.00           H  
ATOM   2138  HG  LEU A 137      -1.885   4.778  28.582  0.00 99.00           H  
ATOM   2139 1HD1 LEU A 137       0.963   4.860  29.072  0.00 99.00           H  
ATOM   2140 2HD1 LEU A 137       0.234   3.893  27.976  0.00 99.00           H  
ATOM   2141 3HD1 LEU A 137       0.232   5.513  27.765  0.00 99.00           H  
ATOM   2142 1HD2 LEU A 137      -2.154   3.630  30.512  0.00 99.00           H  
ATOM   2143 2HD2 LEU A 137      -1.152   2.816  29.511  0.00 99.00           H  
ATOM   2144 3HD2 LEU A 137      -0.544   3.632  30.788  0.00 99.00           H  
ATOM   2145  N   GLN A 138      -4.005   8.213  31.332  1.00 33.91           N  
ATOM   2146  CA  GLN A 138      -4.235   9.373  32.161  1.00 33.66           C  
ATOM   2147  C   GLN A 138      -3.896   9.140  33.649  1.00 27.46           C  
ATOM   2148  O   GLN A 138      -3.919   8.027  34.121  1.00 29.48           O  
ATOM   2149  CB  GLN A 138      -5.670   9.922  31.992  1.00 36.55           C  
ATOM   2150  CG  GLN A 138      -6.754   8.942  32.271  1.00 36.44           C  
ATOM   2151  CD  GLN A 138      -8.062   9.528  31.715  1.00 40.55           C  
ATOM   2152  NE2 GLN A 138      -8.636   8.880  30.692  0.00 99.00           N  
ATOM   2153  OE1 GLN A 138      -8.496  10.586  32.161  0.00 99.00           O  
ATOM   2154  H   GLN A 138      -4.694   7.769  30.730  0.00 99.00           H  
ATOM   2155  HA  GLN A 138      -3.635  10.125  31.836  0.00 99.00           H  
ATOM   2156  HB2 GLN A 138      -5.770  10.710  32.612  0.00 99.00           H  
ATOM   2157  HB3 GLN A 138      -5.761  10.253  31.044  0.00 99.00           H  
ATOM   2158  HG2 GLN A 138      -6.579   8.099  31.802  0.00 99.00           H  
ATOM   2159  HG3 GLN A 138      -6.864   8.823  33.238  0.00 99.00           H  
ATOM   2160 1HE2 GLN A 138      -9.496   9.205  30.296  0.00 99.00           H  
ATOM   2161 2HE2 GLN A 138      -8.171   8.048  30.329  0.00 99.00           H  
ATOM   2162  N   GLY A 139      -3.499  10.238  34.282  1.00 33.23           N  
ATOM   2163  CA  GLY A 139      -2.957  10.288  35.639  1.00 35.01           C  
ATOM   2164  C   GLY A 139      -1.548   9.723  35.807  1.00 35.74           C  
ATOM   2165  O   GLY A 139      -1.120   9.515  36.919  1.00 36.06           O  
ATOM   2166  H   GLY A 139      -3.612  11.120  33.695  0.00 99.00           H  
ATOM   2167  HA2 GLY A 139      -2.964  11.261  35.964  0.00 99.00           H  
ATOM   2168  HA3 GLY A 139      -3.592   9.786  36.269  0.00 99.00           H  
ATOM   2169  N   LYS A 140      -0.847   9.454  34.713  1.00 31.88           N  
ATOM   2170  CA  LYS A 140       0.572   9.155  34.753  1.00 27.77           C  
ATOM   2171  C   LYS A 140       1.297  10.286  34.205  1.00 26.71           C  
ATOM   2172  O   LYS A 140       0.769  11.068  33.386  1.00 25.75           O  
ATOM   2173  CB  LYS A 140       0.895   7.984  33.857  1.00 31.13           C  
ATOM   2174  CG  LYS A 140       0.631   6.622  34.415  1.00 32.30           C  
ATOM   2175  CD  LYS A 140       1.079   5.582  33.426  1.00 29.80           C  
ATOM   2176  CE  LYS A 140       0.278   4.330  33.644  1.00 32.02           C  
ATOM   2177  NZ  LYS A 140       0.481   3.866  35.026  1.00 31.04           N1+
ATOM   2178  H   LYS A 140      -1.403   9.477  33.828  0.00 99.00           H  
ATOM   2179  HA  LYS A 140       0.832   8.999  35.713  0.00 99.00           H  
ATOM   2180  HB2 LYS A 140       0.361   8.087  33.001  0.00 99.00           H  
ATOM   2181  HB3 LYS A 140       1.876   8.042  33.607  0.00 99.00           H  
ATOM   2182  HG2 LYS A 140       1.140   6.504  35.263  0.00 99.00           H  
ATOM   2183  HG3 LYS A 140      -0.344   6.512  34.583  0.00 99.00           H  
ATOM   2184  HD2 LYS A 140       0.915   5.913  32.510  0.00 99.00           H  
ATOM   2185  HD3 LYS A 140       2.035   5.382  33.574  0.00 99.00           H  
ATOM   2186  HE2 LYS A 140      -0.687   4.527  33.497  0.00 99.00           H  
ATOM   2187  HE3 LYS A 140       0.585   3.627  33.009  0.00 99.00           H  
ATOM   2188  HZ1 LYS A 140       0.781   2.910  35.023  0.00 99.00           H  
ATOM   2189  HZ2 LYS A 140       1.180   4.428  35.474  0.00 99.00           H  
ATOM   2190  HZ3 LYS A 140      -0.377   3.939  35.538  0.00 99.00           H  
ATOM   2191  N   LEU A 141       2.583  10.356  34.570  1.00 22.91           N  
ATOM   2192  CA  LEU A 141       3.459  11.424  34.136  1.00 24.61           C  
ATOM   2193  C   LEU A 141       4.535  10.884  33.193  1.00 25.24           C  
ATOM   2194  O   LEU A 141       4.933   9.731  33.356  1.00 24.80           O  
ATOM   2195  CB  LEU A 141       4.125  12.042  35.284  1.00 25.79           C  
ATOM   2196  CG  LEU A 141       3.183  12.781  36.244  1.00 30.44           C  
ATOM   2197  CD1 LEU A 141       3.864  13.112  37.536  1.00 32.15           C  
ATOM   2198  CD2 LEU A 141       2.701  14.063  35.606  1.00 33.59           C  
ATOM   2199  H   LEU A 141       2.890   9.574  35.192  0.00 99.00           H  
ATOM   2200  HA  LEU A 141       2.919  12.108  33.635  0.00 99.00           H  
ATOM   2201  HB2 LEU A 141       4.581  11.341  35.826  0.00 99.00           H  
ATOM   2202  HB3 LEU A 141       4.785  12.716  34.968  0.00 99.00           H  
ATOM   2203  HG  LEU A 141       2.384  12.195  36.416  0.00 99.00           H  
ATOM   2204 1HD1 LEU A 141       4.661  13.700  37.367  0.00 99.00           H  
ATOM   2205 2HD1 LEU A 141       3.230  13.594  38.148  0.00 99.00           H  
ATOM   2206 3HD1 LEU A 141       4.174  12.271  37.990  0.00 99.00           H  
ATOM   2207 1HD2 LEU A 141       2.208  13.856  34.758  0.00 99.00           H  
ATOM   2208 2HD2 LEU A 141       2.086  14.545  36.234  0.00 99.00           H  
ATOM   2209 3HD2 LEU A 141       3.484  14.653  35.396  0.00 99.00           H  
ATOM   2210  N   ALA A 142       4.966  11.728  32.273  1.00 23.74           N  
ATOM   2211  CA  ALA A 142       6.021  11.363  31.331  1.00 22.32           C  
ATOM   2212  C   ALA A 142       7.002  12.489  31.245  1.00 22.35           C  
ATOM   2213  O   ALA A 142       6.687  13.656  31.394  1.00 23.89           O  
ATOM   2214  CB  ALA A 142       5.495  10.953  29.955  1.00 19.69           C  
ATOM   2215  H   ALA A 142       4.501  12.657  32.274  0.00 99.00           H  
ATOM   2216  HA  ALA A 142       6.483  10.543  31.674  0.00 99.00           H  
ATOM   2217  HB1 ALA A 142       6.223  10.498  29.445  0.00 99.00           H  
ATOM   2218  HB2 ALA A 142       4.725  10.328  30.068  0.00 99.00           H  
ATOM   2219  HB3 ALA A 142       5.196  11.767  29.459  0.00 99.00           H  
ATOM   2220  N   LEU A 143       8.262  12.138  31.057  1.00 18.75           N  
ATOM   2221  CA  LEU A 143       9.308  13.095  30.950  1.00 20.20           C  
ATOM   2222  C   LEU A 143      10.381  12.671  29.969  1.00 24.06           C  
ATOM   2223  O   LEU A 143      10.851  11.559  30.067  1.00 20.41           O  
ATOM   2224  CB  LEU A 143       9.921  13.327  32.305  1.00 21.58           C  
ATOM   2225  CG  LEU A 143      10.897  14.480  32.415  1.00 22.12           C  
ATOM   2226  CD1 LEU A 143      11.016  14.822  33.871  1.00 26.77           C  
ATOM   2227  CD2 LEU A 143      12.293  14.283  31.831  1.00 27.53           C  
ATOM   2228  H   LEU A 143       8.410  11.100  30.996  0.00 99.00           H  
ATOM   2229  HA  LEU A 143       8.922  13.980  30.628  0.00 99.00           H  
ATOM   2230  HB2 LEU A 143       9.181  13.501  32.957  0.00 99.00           H  
ATOM   2231  HB3 LEU A 143      10.410  12.496  32.574  0.00 99.00           H  
ATOM   2232  HG  LEU A 143      10.543  15.256  31.913  0.00 99.00           H  
ATOM   2233 1HD1 LEU A 143      11.354  14.029  34.385  0.00 99.00           H  
ATOM   2234 2HD1 LEU A 143      11.656  15.585  33.995  0.00 99.00           H  
ATOM   2235 3HD1 LEU A 143      10.120  15.088  34.237  0.00 99.00           H  
ATOM   2236 1HD2 LEU A 143      12.220  14.092  30.852  0.00 99.00           H  
ATOM   2237 2HD2 LEU A 143      12.832  15.114  31.970  0.00 99.00           H  
ATOM   2238 3HD2 LEU A 143      12.740  13.515  32.289  0.00 99.00           H  
ATOM   2239  N   LEU A 144      10.764  13.551  29.025  1.00 22.19           N  
ATOM   2240  CA  LEU A 144      11.783  13.258  28.061  1.00 19.59           C  
ATOM   2241  C   LEU A 144      13.068  13.828  28.582  1.00 17.94           C  
ATOM   2242  O   LEU A 144      13.088  15.036  28.841  1.00 20.50           O  
ATOM   2243  CB  LEU A 144      11.508  13.951  26.705  1.00 18.21           C  
ATOM   2244  CG  LEU A 144      10.231  13.523  26.010  1.00 18.61           C  
ATOM   2245  CD1 LEU A 144      10.074  14.312  24.697  1.00 19.65           C  
ATOM   2246  CD2 LEU A 144      10.276  12.027  25.736  1.00 18.30           C  
ATOM   2247  H   LEU A 144      10.244  14.460  29.071  0.00 99.00           H  
ATOM   2248  HA  LEU A 144      11.880  12.268  27.978  0.00 99.00           H  
ATOM   2249  HB2 LEU A 144      11.452  14.926  26.879  0.00 99.00           H  
ATOM   2250  HB3 LEU A 144      12.270  13.741  26.107  0.00 99.00           H  
ATOM   2251  HG  LEU A 144       9.450  13.715  26.595  0.00 99.00           H  
ATOM   2252 1HD1 LEU A 144      10.857  14.123  24.109  0.00 99.00           H  
ATOM   2253 2HD1 LEU A 144       9.232  14.026  24.244  0.00 99.00           H  
ATOM   2254 3HD1 LEU A 144      10.033  15.286  24.906  0.00 99.00           H  
ATOM   2255 1HD2 LEU A 144      10.366  11.531  26.600  0.00 99.00           H  
ATOM   2256 2HD2 LEU A 144       9.432  11.745  25.277  0.00 99.00           H  
ATOM   2257 3HD2 LEU A 144      11.059  11.818  25.150  0.00 99.00           H  
ATOM   2258  N   SER A 145      14.132  12.999  28.788  1.00 20.36           N  
ATOM   2259  CA  SER A 145      15.420  13.497  29.169  1.00 21.05           C  
ATOM   2260  C   SER A 145      16.314  13.198  27.989  1.00 20.35           C  
ATOM   2261  O   SER A 145      16.622  12.021  27.686  1.00 23.25           O  
ATOM   2262  CB  SER A 145      15.974  12.923  30.498  1.00 19.68           C  
ATOM   2263  OG  SER A 145      17.417  13.228  30.718  1.00 21.65           O  
ATOM   2264  H   SER A 145      13.903  11.994  28.640  0.00 99.00           H  
ATOM   2265  HA  SER A 145      15.367  14.478  29.272  0.00 99.00           H  
ATOM   2266  HB2 SER A 145      15.471  13.313  31.262  0.00 99.00           H  
ATOM   2267  HB3 SER A 145      15.880  11.932  30.494  0.00 99.00           H  
ATOM   2268  HG  SER A 145      17.891  12.367  30.808  0.00 99.00           H  
ATOM   2269  N   VAL A 146      16.714  14.250  27.289  1.00 21.10           N  
ATOM   2270  CA  VAL A 146      17.271  14.148  25.953  1.00 19.82           C  
ATOM   2271  C   VAL A 146      18.642  14.756  25.987  1.00 21.28           C  
ATOM   2272  O   VAL A 146      18.818  15.748  26.634  1.00 20.76           O  
ATOM   2273  CB  VAL A 146      16.559  15.049  24.940  1.00 24.84           C  
ATOM   2274  CG1 VAL A 146      16.973  14.728  23.522  1.00 23.55           C  
ATOM   2275  CG2 VAL A 146      15.118  14.883  25.053  1.00 25.67           C  
ATOM   2276  H   VAL A 146      16.592  15.167  27.787  0.00 99.00           H  
ATOM   2277  HA  VAL A 146      17.358  13.181  25.724  0.00 99.00           H  
ATOM   2278  HB  VAL A 146      16.839  15.993  25.122  0.00 99.00           H  
ATOM   2279 1HG1 VAL A 146      17.591  13.939  23.519  0.00 99.00           H  
ATOM   2280 2HG1 VAL A 146      16.163  14.513  22.973  0.00 99.00           H  
ATOM   2281 3HG1 VAL A 146      17.444  15.515  23.120  0.00 99.00           H  
ATOM   2282 1HG2 VAL A 146      14.876  14.363  25.886  0.00 99.00           H  
ATOM   2283 2HG2 VAL A 146      14.651  15.779  25.101  0.00 99.00           H  
ATOM   2284 3HG2 VAL A 146      14.746  14.382  24.257  0.00 99.00           H  
ATOM   2285  N   THR A 147      19.549  14.154  25.299  1.00 20.10           N  
ATOM   2286  CA  THR A 147      20.874  14.737  25.040  1.00 18.72           C  
ATOM   2287  C   THR A 147      21.036  15.038  23.575  1.00 21.09           C  
ATOM   2288  O   THR A 147      20.475  14.386  22.721  1.00 19.49           O  
ATOM   2289  CB  THR A 147      22.023  13.807  25.503  1.00 18.32           C  
ATOM   2290  CG2 THR A 147      21.848  13.378  26.992  1.00 18.34           C  
ATOM   2291  OG1 THR A 147      22.132  12.673  24.693  1.00 19.48           O  
ATOM   2292  H   THR A 147      19.283  13.207  24.928  0.00 99.00           H  
ATOM   2293  HA  THR A 147      20.943  15.595  25.561  0.00 99.00           H  
ATOM   2294  HB  THR A 147      22.904  14.342  25.452  0.00 99.00           H  
ATOM   2295  HG1 THR A 147      21.239  12.210  24.587  0.00 99.00           H  
ATOM   2296 1HG2 THR A 147      22.726  13.062  27.341  0.00 99.00           H  
ATOM   2297 2HG2 THR A 147      21.533  14.164  27.518  0.00 99.00           H  
ATOM   2298 3HG2 THR A 147      21.177  12.643  27.038  0.00 99.00           H  
ATOM   2299  N   THR A 148      21.864  16.062  23.226  1.00 22.57           N  
ATOM   2300  CA  THR A 148      21.926  16.475  21.839  1.00 23.25           C  
ATOM   2301  C   THR A 148      23.366  16.643  21.392  1.00 25.63           C  
ATOM   2302  O   THR A 148      24.206  16.904  22.201  1.00 27.04           O  
ATOM   2303  CB  THR A 148      21.164  17.799  21.546  1.00 20.44           C  
ATOM   2304  CG2 THR A 148      19.655  17.741  21.945  1.00 22.39           C  
ATOM   2305  OG1 THR A 148      21.834  18.943  22.172  1.00 25.44           O  
ATOM   2306  H   THR A 148      22.392  16.470  23.994  0.00 99.00           H  
ATOM   2307  HA  THR A 148      21.499  15.761  21.270  0.00 99.00           H  
ATOM   2308  HB  THR A 148      21.159  17.961  20.538  0.00 99.00           H  
ATOM   2309  HG1 THR A 148      22.264  19.504  21.465  0.00 99.00           H  
ATOM   2310 1HG2 THR A 148      19.587  17.480  22.904  0.00 99.00           H  
ATOM   2311 2HG2 THR A 148      19.252  18.641  21.804  0.00 99.00           H  
ATOM   2312 3HG2 THR A 148      19.198  17.066  21.372  0.00 99.00           H  
ATOM   2313  N   GLY A 149      23.613  16.555  20.090  1.00 26.31           N  
ATOM   2314  CA  GLY A 149      24.902  16.977  19.505  1.00 29.07           C  
ATOM   2315  C   GLY A 149      24.946  18.498  19.340  1.00 30.06           C  
ATOM   2316  O   GLY A 149      25.960  19.132  19.604  1.00 29.55           O  
ATOM   2317  H   GLY A 149      22.836  16.170  19.519  0.00 99.00           H  
ATOM   2318  HA2 GLY A 149      25.648  16.685  20.107  0.00 99.00           H  
ATOM   2319  HA3 GLY A 149      25.016  16.541  18.610  0.00 99.00           H  
ATOM   2320  N   GLY A 150      23.821  19.077  18.912  1.00 26.57           N  
ATOM   2321  CA  GLY A 150      23.642  20.489  18.670  1.00 28.99           C  
ATOM   2322  C   GLY A 150      23.540  21.327  19.941  1.00 31.34           C  
ATOM   2323  O   GLY A 150      23.079  20.863  20.973  1.00 25.04           O  
ATOM   2324  H   GLY A 150      23.034  18.371  18.759  0.00 99.00           H  
ATOM   2325  HA2 GLY A 150      24.418  20.840  18.108  0.00 99.00           H  
ATOM   2326  HA3 GLY A 150      22.799  20.636  18.113  0.00 99.00           H  
ATOM   2327  N   THR A 151      24.064  22.566  19.871  1.00 33.02           N  
ATOM   2328  CA  THR A 151      24.105  23.433  21.039  1.00 28.38           C  
ATOM   2329  C   THR A 151      22.806  24.088  21.243  1.00 29.97           C  
ATOM   2330  O   THR A 151      22.011  24.183  20.313  1.00 29.97           O  
ATOM   2331  CB  THR A 151      25.128  24.581  20.880  1.00 31.49           C  
ATOM   2332  CG2 THR A 151      26.479  24.018  20.794  1.00 30.32           C  
ATOM   2333  OG1 THR A 151      24.818  25.313  19.707  1.00 33.34           O  
ATOM   2334  H   THR A 151      24.421  22.829  18.938  0.00 99.00           H  
ATOM   2335  HA  THR A 151      24.326  22.858  21.842  0.00 99.00           H  
ATOM   2336  HB  THR A 151      25.044  25.201  21.684  0.00 99.00           H  
ATOM   2337  HG1 THR A 151      25.472  26.069  19.574  0.00 99.00           H  
ATOM   2338 1HG2 THR A 151      26.460  23.007  20.843  0.00 99.00           H  
ATOM   2339 2HG2 THR A 151      26.929  24.274  19.924  0.00 99.00           H  
ATOM   2340 3HG2 THR A 151      27.064  24.350  21.550  0.00 99.00           H  
ATOM   2341  N   ALA A 152      22.597  24.605  22.465  1.00 31.42           N  
ATOM   2342  CA  ALA A 152      21.320  25.287  22.807  1.00 31.88           C  
ATOM   2343  C   ALA A 152      20.950  26.393  21.846  1.00 31.47           C  
ATOM   2344  O   ALA A 152      19.747  26.643  21.548  1.00 32.99           O  
ATOM   2345  CB  ALA A 152      21.349  25.817  24.248  1.00 34.74           C  
ATOM   2346  H   ALA A 152      23.374  24.494  23.130  0.00 99.00           H  
ATOM   2347  HA  ALA A 152      20.586  24.584  22.805  0.00 99.00           H  
ATOM   2348  HB1 ALA A 152      22.160  25.466  24.710  0.00 99.00           H  
ATOM   2349  HB2 ALA A 152      21.376  26.814  24.230  0.00 99.00           H  
ATOM   2350  HB3 ALA A 152      20.529  25.510  24.726  0.00 99.00           H  
ATOM   2351  N   GLU A 153      21.993  27.075  21.413  1.00 33.88           N  
ATOM   2352  CA  GLU A 153      21.879  28.197  20.515  1.00 38.17           C  
ATOM   2353  C   GLU A 153      21.390  27.737  19.155  1.00 38.81           C  
ATOM   2354  O   GLU A 153      20.434  28.303  18.632  1.00 39.13           O  
ATOM   2355  CB  GLU A 153      23.210  28.905  20.374  1.00 45.56           C  
ATOM   2356  CG  GLU A 153      23.110  30.253  19.721  1.00 57.21           C  
ATOM   2357  CD  GLU A 153      24.388  30.674  19.055  1.00 70.03           C  
ATOM   2358  OE1 GLU A 153      25.496  30.300  19.519  1.00 81.35           O  
ATOM   2359  OE2 GLU A 153      24.289  31.401  18.049  1.00 80.36           O1-
ATOM   2360  H   GLU A 153      22.915  26.727  21.781  0.00 99.00           H  
ATOM   2361  HA  GLU A 153      21.235  28.875  20.890  0.00 99.00           H  
ATOM   2362  HB2 GLU A 153      23.580  29.033  21.279  0.00 99.00           H  
ATOM   2363  HB3 GLU A 153      23.795  28.341  19.816  0.00 99.00           H  
ATOM   2364  HG2 GLU A 153      22.410  30.214  19.027  0.00 99.00           H  
ATOM   2365  HG3 GLU A 153      22.899  30.923  20.414  0.00 99.00           H  
ATOM   2366  N   MET A 154      22.016  26.705  18.623  1.00 35.39           N  
ATOM   2367  CA  MET A 154      21.537  26.003  17.427  1.00 36.26           C  
ATOM   2368  C   MET A 154      20.077  25.702  17.555  1.00 33.94           C  
ATOM   2369  O   MET A 154      19.344  25.882  16.641  1.00 33.04           O  
ATOM   2370  CB  MET A 154      22.295  24.710  17.174  1.00 35.77           C  
ATOM   2371  CG  MET A 154      23.643  24.862  16.511  1.00 33.72           C  
ATOM   2372  SD  MET A 154      25.001  23.683  16.557  1.00 43.04           S  
ATOM   2373  CE  MET A 154      26.360  24.643  15.910  1.00 49.87           C  
ATOM   2374  H   MET A 154      22.892  26.421  19.126  0.00 99.00           H  
ATOM   2375  HA  MET A 154      21.675  26.614  16.640  0.00 99.00           H  
ATOM   2376  HB2 MET A 154      22.427  24.228  18.061  0.00 99.00           H  
ATOM   2377  HB3 MET A 154      21.720  24.101  16.594  0.00 99.00           H  
ATOM   2378  HG2 MET A 154      23.433  25.133  15.465  0.00 99.00           H  
ATOM   2379  HG3 MET A 154      24.014  25.855  16.810  0.00 99.00           H  
ATOM   2380  HE1 MET A 154      26.640  25.331  16.583  0.00 99.00           H  
ATOM   2381  HE2 MET A 154      27.136  24.041  15.712  0.00 99.00           H  
ATOM   2382  HE3 MET A 154      26.078  25.104  15.066  0.00 99.00           H  
ATOM   2383  N   TYR A 155      19.685  25.217  18.713  1.00 30.44           N  
ATOM   2384  CA  TYR A 155      18.301  24.974  18.989  1.00 32.73           C  
ATOM   2385  C   TYR A 155      17.531  26.171  19.510  1.00 31.53           C  
ATOM   2386  O   TYR A 155      16.808  26.084  20.425  1.00 32.21           O  
ATOM   2387  CB  TYR A 155      18.085  23.750  19.886  1.00 28.82           C  
ATOM   2388  CG  TYR A 155      18.425  22.463  19.220  1.00 27.69           C  
ATOM   2389  CD1 TYR A 155      17.532  21.838  18.373  1.00 25.60           C  
ATOM   2390  CD2 TYR A 155      19.614  21.851  19.464  1.00 24.31           C  
ATOM   2391  CE1 TYR A 155      17.858  20.663  17.789  1.00 24.52           C  
ATOM   2392  CE2 TYR A 155      19.931  20.677  18.880  1.00 25.50           C  
ATOM   2393  CZ  TYR A 155      19.050  20.098  18.049  1.00 22.94           C  
ATOM   2394  OH  TYR A 155      19.400  18.956  17.468  1.00 27.95           O  
ATOM   2395  H   TYR A 155      20.455  25.031  19.392  0.00 99.00           H  
ATOM   2396  HA  TYR A 155      17.846  24.666  18.121  0.00 99.00           H  
ATOM   2397  HB2 TYR A 155      18.659  23.858  20.694  0.00 99.00           H  
ATOM   2398  HB3 TYR A 155      17.124  23.732  20.151  0.00 99.00           H  
ATOM   2399  HD1 TYR A 155      16.641  22.264  18.197  0.00 99.00           H  
ATOM   2400  HD2 TYR A 155      20.273  22.288  20.096  0.00 99.00           H  
ATOM   2401  HE1 TYR A 155      17.205  20.212  17.157  0.00 99.00           H  
ATOM   2402  HE2 TYR A 155      20.823  20.239  19.067  0.00 99.00           H  
ATOM   2403  HH  TYR A 155      19.374  18.201  18.133  0.00 99.00           H  
ATOM   2404  N   THR A 156      17.650  27.283  18.834  1.00 37.91           N  
ATOM   2405  CA  THR A 156      16.693  28.305  18.979  1.00 38.92           C  
ATOM   2406  C   THR A 156      16.067  28.572  17.680  1.00 40.47           C  
ATOM   2407  O   THR A 156      16.481  28.244  16.616  1.00 40.90           O  
ATOM   2408  CB  THR A 156      17.275  29.653  19.386  1.00 38.76           C  
ATOM   2409  CG2 THR A 156      17.538  29.666  20.790  1.00 39.84           C  
ATOM   2410  OG1 THR A 156      18.467  29.853  18.654  1.00 37.72           O  
ATOM   2411  H   THR A 156      18.482  27.331  18.210  0.00 99.00           H  
ATOM   2412  HA  THR A 156      15.982  28.001  19.632  0.00 99.00           H  
ATOM   2413  HB  THR A 156      16.615  30.387  19.137  0.00 99.00           H  
ATOM   2414  HG1 THR A 156      19.120  29.101  18.817  0.00 99.00           H  
ATOM   2415 1HG2 THR A 156      17.185  30.509  21.242  0.00 99.00           H  
ATOM   2416 2HG2 THR A 156      17.108  28.877  21.271  0.00 99.00           H  
ATOM   2417 3HG2 THR A 156      18.535  29.623  20.997  0.00 99.00           H  
ATOM   2418  N   LYS A 157      15.047  29.289  17.897  1.00 44.74           N  
ATOM   2419  CA  LYS A 157      14.053  29.744  16.916  1.00 50.20           C  
ATOM   2420  C   LYS A 157      14.745  30.455  15.775  1.00 43.41           C  
ATOM   2421  O   LYS A 157      14.262  30.379  14.661  1.00 46.90           O  
ATOM   2422  CB  LYS A 157      12.924  30.632  17.517  1.00 51.47           C  
ATOM   2423  CG  LYS A 157      11.863  31.028  16.478  1.00 53.14           C  
ATOM   2424  CD  LYS A 157      10.857  32.085  16.921  1.00 60.03           C  
ATOM   2425  CE  LYS A 157       9.785  32.394  15.891  1.00 64.09           C  
ATOM   2426  NZ  LYS A 157       8.864  31.235  15.732  1.00 67.75           N1+
ATOM   2427  H   LYS A 157      14.930  29.578  18.937  0.00 99.00           H  
ATOM   2428  HA  LYS A 157      13.567  28.942  16.559  0.00 99.00           H  
ATOM   2429  HB2 LYS A 157      12.482  30.117  18.235  0.00 99.00           H  
ATOM   2430  HB3 LYS A 157      13.342  31.456  17.869  0.00 99.00           H  
ATOM   2431  HG2 LYS A 157      12.342  31.365  15.646  0.00 99.00           H  
ATOM   2432  HG3 LYS A 157      11.355  30.190  16.205  0.00 99.00           H  
ATOM   2433  HD2 LYS A 157      10.408  31.765  17.763  0.00 99.00           H  
ATOM   2434  HD3 LYS A 157      11.355  32.934  17.127  0.00 99.00           H  
ATOM   2435  HE2 LYS A 157       9.263  33.190  16.192  0.00 99.00           H  
ATOM   2436  HE3 LYS A 157      10.221  32.590  15.014  0.00 99.00           H  
ATOM   2437  HZ1 LYS A 157       9.396  30.416  15.517  0.00 99.00           H  
ATOM   2438  HZ2 LYS A 157       8.360  31.093  16.583  0.00 99.00           H  
ATOM   2439  HZ3 LYS A 157       8.221  31.422  14.990  0.00 99.00           H  
ATOM   2440  N   THR A 158      15.826  31.119  16.029  1.00 40.74           N  
ATOM   2441  CA  THR A 158      16.453  31.788  14.953  1.00 45.27           C  
ATOM   2442  C   THR A 158      17.742  31.143  14.567  1.00 46.08           C  
ATOM   2443  O   THR A 158      18.401  31.634  13.715  1.00 54.81           O  
ATOM   2444  CB  THR A 158      16.601  33.275  15.260  1.00 44.25           C  
ATOM   2445  CG2 THR A 158      15.238  33.877  15.269  1.00 43.95           C  
ATOM   2446  OG1 THR A 158      17.201  33.454  16.535  1.00 40.36           O  
ATOM   2447  H   THR A 158      16.154  31.113  16.999  0.00 99.00           H  
ATOM   2448  HA  THR A 158      15.832  31.772  14.144  0.00 99.00           H  
ATOM   2449  HB  THR A 158      17.212  33.701  14.555  0.00 99.00           H  
ATOM   2450  HG1 THR A 158      17.726  32.635  16.799  0.00 99.00           H  
ATOM   2451 1HG2 THR A 158      15.290  34.873  15.412  0.00 99.00           H  
ATOM   2452 2HG2 THR A 158      14.769  33.708  14.393  0.00 99.00           H  
ATOM   2453 3HG2 THR A 158      14.679  33.481  16.008  0.00 99.00           H  
ATOM   2454  N   GLY A 159      18.079  30.019  15.199  1.00 43.88           N  
ATOM   2455  CA  GLY A 159      19.279  29.239  14.863  1.00 38.96           C  
ATOM   2456  C   GLY A 159      19.000  28.113  13.834  1.00 34.44           C  
ATOM   2457  O   GLY A 159      17.824  27.878  13.489  1.00 38.02           O  
ATOM   2458  H   GLY A 159      17.417  29.736  15.957  0.00 99.00           H  
ATOM   2459  HA2 GLY A 159      19.985  29.855  14.484  0.00 99.00           H  
ATOM   2460  HA3 GLY A 159      19.656  28.822  15.704  0.00 99.00           H  
ATOM   2461  N   VAL A 160      20.062  27.467  13.363  1.00 37.03           N  
ATOM   2462  CA  VAL A 160      19.992  26.442  12.242  1.00 38.61           C  
ATOM   2463  C   VAL A 160      19.016  25.278  12.507  1.00 42.82           C  
ATOM   2464  O   VAL A 160      18.269  24.868  11.589  1.00 40.16           O  
ATOM   2465  CB  VAL A 160      21.359  25.833  11.832  1.00 43.25           C  
ATOM   2466  CG1 VAL A 160      22.207  26.786  10.989  1.00 47.15           C  
ATOM   2467  CG2 VAL A 160      22.153  25.299  13.020  1.00 44.29           C  
ATOM   2468  H   VAL A 160      20.967  27.708  13.816  0.00 99.00           H  
ATOM   2469  HA  VAL A 160      19.680  26.937  11.416  0.00 99.00           H  
ATOM   2470  HB  VAL A 160      21.171  25.029  11.263  0.00 99.00           H  
ATOM   2471 1HG1 VAL A 160      22.721  27.393  11.593  0.00 99.00           H  
ATOM   2472 2HG1 VAL A 160      22.841  26.256  10.428  0.00 99.00           H  
ATOM   2473 3HG1 VAL A 160      21.609  27.327  10.400  0.00 99.00           H  
ATOM   2474 1HG2 VAL A 160      22.615  26.060  13.475  0.00 99.00           H  
ATOM   2475 2HG2 VAL A 160      21.528  24.853  13.659  0.00 99.00           H  
ATOM   2476 3HG2 VAL A 160      22.829  24.640  12.693  0.00 99.00           H  
ATOM   2477  N   ASN A 161      18.949  24.802  13.762  1.00 34.05           N  
ATOM   2478  CA  ASN A 161      18.052  23.674  14.104  1.00 31.47           C  
ATOM   2479  C   ASN A 161      16.623  24.049  14.488  1.00 29.18           C  
ATOM   2480  O   ASN A 161      15.663  23.184  14.652  1.00 27.60           O  
ATOM   2481  CB  ASN A 161      18.746  22.866  15.177  1.00 28.00           C  
ATOM   2482  CG  ASN A 161      20.002  22.206  14.713  1.00 27.22           C  
ATOM   2483  ND2 ASN A 161      20.220  22.299  13.437  1.00 25.97           N  
ATOM   2484  OD1 ASN A 161      20.811  21.669  15.479  1.00 29.70           O  
ATOM   2485  H   ASN A 161      19.556  25.274  14.444  0.00 99.00           H  
ATOM   2486  HA  ASN A 161      17.994  23.088  13.267  0.00 99.00           H  
ATOM   2487  HB2 ASN A 161      18.966  23.479  15.943  0.00 99.00           H  
ATOM   2488  HB3 ASN A 161      18.109  22.159  15.502  0.00 99.00           H  
ATOM   2489 1HD2 ASN A 161      19.606  22.778  12.812  0.00 99.00           H  
ATOM   2490 2HD2 ASN A 161      21.056  21.870  13.034  0.00 99.00           H  
ATOM   2491  N   GLY A 162      16.381  25.362  14.664  1.00 30.08           N  
ATOM   2492  CA  GLY A 162      15.072  25.775  15.067  1.00 29.77           C  
ATOM   2493  C   GLY A 162      14.955  25.517  16.568  1.00 30.10           C  
ATOM   2494  O   GLY A 162      15.882  24.986  17.194  1.00 29.79           O  
ATOM   2495  H   GLY A 162      17.178  25.977  14.490  0.00 99.00           H  
ATOM   2496  HA2 GLY A 162      14.942  26.746  14.895  0.00 99.00           H  
ATOM   2497  HA3 GLY A 162      14.376  25.246  14.593  0.00 99.00           H  
ATOM   2498  N   ASP A 163      13.830  25.895  17.145  1.00 30.17           N  
ATOM   2499  CA  ASP A 163      13.714  25.792  18.569  1.00 33.37           C  
ATOM   2500  C   ASP A 163      13.635  24.325  19.047  1.00 31.40           C  
ATOM   2501  O   ASP A 163      12.943  23.529  18.433  1.00 26.42           O  
ATOM   2502  CB  ASP A 163      12.498  26.537  19.106  1.00 33.57           C  
ATOM   2503  CG  ASP A 163      12.563  26.693  20.607  1.00 32.72           C  
ATOM   2504  OD1 ASP A 163      13.566  27.271  21.059  1.00 39.02           O  
ATOM   2505  OD2 ASP A 163      11.684  26.205  21.328  1.00 31.82           O1-
ATOM   2506  H   ASP A 163      13.100  26.245  16.516  0.00 99.00           H  
ATOM   2507  HA  ASP A 163      14.555  26.176  18.983  0.00 99.00           H  
ATOM   2508  HB2 ASP A 163      12.479  27.435  18.691  0.00 99.00           H  
ATOM   2509  HB3 ASP A 163      11.690  26.018  18.872  0.00 99.00           H  
ATOM   2510  N   SER A 164      14.318  24.031  20.175  1.00 32.11           N  
ATOM   2511  CA  SER A 164      14.164  22.719  20.871  1.00 29.53           C  
ATOM   2512  C   SER A 164      12.750  22.235  20.953  1.00 27.39           C  
ATOM   2513  O   SER A 164      12.464  21.077  20.734  1.00 27.50           O  
ATOM   2514  CB  SER A 164      14.761  22.755  22.272  1.00 28.25           C  
ATOM   2515  OG  SER A 164      14.369  23.892  22.961  1.00 32.25           O  
ATOM   2516  H   SER A 164      14.945  24.776  20.511  0.00 99.00           H  
ATOM   2517  HA  SER A 164      14.714  22.044  20.342  0.00 99.00           H  
ATOM   2518  HB2 SER A 164      14.457  21.939  22.766  0.00 99.00           H  
ATOM   2519  HB3 SER A 164      15.759  22.738  22.190  0.00 99.00           H  
ATOM   2520  HG  SER A 164      13.665  24.388  22.444  0.00 99.00           H  
ATOM   2521  N   ARG A 165      11.805  23.115  21.229  1.00 24.54           N  
ATOM   2522  CA  ARG A 165      10.483  22.625  21.388  1.00 26.58           C  
ATOM   2523  C   ARG A 165       9.850  21.991  20.115  1.00 23.60           C  
ATOM   2524  O   ARG A 165       8.833  21.207  20.179  1.00 23.22           O  
ATOM   2525  CB  ARG A 165       9.615  23.772  21.949  1.00 29.19           C  
ATOM   2526  CG  ARG A 165      10.006  24.249  23.344  1.00 29.39           C  
ATOM   2527  CD  ARG A 165       8.796  25.028  23.960  1.00 30.28           C  
ATOM   2528  NE  ARG A 165       9.118  25.489  25.308  1.00 29.90           N  
ATOM   2529  CZ  ARG A 165       8.328  26.231  26.094  1.00 32.22           C  
ATOM   2530  NH1 ARG A 165       7.068  26.516  25.751  1.00 27.84           N1+
ATOM   2531  NH2 ARG A 165       8.783  26.593  27.279  1.00 31.96           N  
ATOM   2532  H   ARG A 165      12.101  24.085  21.307  0.00 99.00           H  
ATOM   2533  HA  ARG A 165      10.463  21.904  22.119  0.00 99.00           H  
ATOM   2534  HB2 ARG A 165       9.689  24.546  21.324  0.00 99.00           H  
ATOM   2535  HB3 ARG A 165       8.671  23.453  21.984  0.00 99.00           H  
ATOM   2536  HG2 ARG A 165      10.187  23.483  23.927  0.00 99.00           H  
ATOM   2537  HG3 ARG A 165      10.757  24.875  23.291  0.00 99.00           H  
ATOM   2538  HD2 ARG A 165       8.618  25.798  23.371  0.00 99.00           H  
ATOM   2539  HD3 ARG A 165       8.034  24.402  23.987  0.00 99.00           H  
ATOM   2540  HE  ARG A 165      10.024  25.225  25.688  0.00 99.00           H  
ATOM   2541 1HH1 ARG A 165       6.696  26.153  24.898  0.00 99.00           H  
ATOM   2542 2HH1 ARG A 165       6.507  27.086  26.346  0.00 99.00           H  
ATOM   2543 1HH2 ARG A 165       9.686  26.306  27.596  0.00 99.00           H  
ATOM   2544 2HH2 ARG A 165       8.214  27.168  27.880  0.00 99.00           H  
ATOM   2545  N   TYR A 166      10.340  22.412  18.973  1.00 25.97           N  
ATOM   2546  CA  TYR A 166       9.742  21.962  17.734  1.00 26.04           C  
ATOM   2547  C   TYR A 166       9.888  20.446  17.602  1.00 25.07           C  
ATOM   2548  O   TYR A 166       9.002  19.734  17.166  1.00 23.96           O  
ATOM   2549  CB  TYR A 166      10.358  22.609  16.531  1.00 25.66           C  
ATOM   2550  CG  TYR A 166      10.246  24.163  16.415  1.00 29.23           C  
ATOM   2551  CD1 TYR A 166       9.228  24.883  17.065  1.00 30.21           C  
ATOM   2552  CD2 TYR A 166      11.163  24.874  15.607  1.00 29.93           C  
ATOM   2553  CE1 TYR A 166       9.133  26.300  16.915  1.00 34.51           C  
ATOM   2554  CE2 TYR A 166      11.088  26.257  15.469  1.00 34.74           C  
ATOM   2555  CZ  TYR A 166      10.075  26.970  16.119  1.00 35.42           C  
ATOM   2556  OH  TYR A 166      10.093  28.373  15.944  1.00 31.54           O  
ATOM   2557  H   TYR A 166      11.140  23.053  19.031  0.00 99.00           H  
ATOM   2558  HA  TYR A 166       8.761  22.176  17.752  0.00 99.00           H  
ATOM   2559  HB2 TYR A 166      11.345  22.396  16.500  0.00 99.00           H  
ATOM   2560  HB3 TYR A 166       9.936  22.235  15.692  0.00 99.00           H  
ATOM   2561  HD1 TYR A 166       8.566  24.417  17.633  0.00 99.00           H  
ATOM   2562  HD2 TYR A 166      11.876  24.367  15.130  0.00 99.00           H  
ATOM   2563  HE1 TYR A 166       8.409  26.795  17.372  0.00 99.00           H  
ATOM   2564  HE2 TYR A 166      11.755  26.745  14.907  0.00 99.00           H  
ATOM   2565  HH  TYR A 166      11.030  28.650  15.769  0.00 99.00           H  
ATOM   2566  N   PHE A 167      11.056  19.946  17.898  1.00 24.66           N  
ATOM   2567  CA  PHE A 167      11.258  18.490  17.745  1.00 23.55           C  
ATOM   2568  C   PHE A 167      10.530  17.668  18.832  1.00 24.91           C  
ATOM   2569  O   PHE A 167      10.328  16.433  18.683  1.00 23.83           O  
ATOM   2570  CB  PHE A 167      12.793  18.170  17.588  1.00 21.78           C  
ATOM   2571  CG  PHE A 167      13.641  18.303  18.824  1.00 21.65           C  
ATOM   2572  CD1 PHE A 167      13.508  17.468  19.935  1.00 23.67           C  
ATOM   2573  CD2 PHE A 167      14.725  19.210  18.848  1.00 20.63           C  
ATOM   2574  CE1 PHE A 167      14.315  17.597  21.046  1.00 25.38           C  
ATOM   2575  CE2 PHE A 167      15.537  19.334  19.961  1.00 23.41           C  
ATOM   2576  CZ  PHE A 167      15.356  18.517  21.064  1.00 22.46           C  
ATOM   2577  H   PHE A 167      11.776  20.586  18.222  0.00 99.00           H  
ATOM   2578  HA  PHE A 167      10.843  18.230  16.863  0.00 99.00           H  
ATOM   2579  HB2 PHE A 167      12.854  17.231  17.262  0.00 99.00           H  
ATOM   2580  HB3 PHE A 167      13.142  18.796  16.896  0.00 99.00           H  
ATOM   2581  HD1 PHE A 167      12.803  16.752  19.922  0.00 99.00           H  
ATOM   2582  HD2 PHE A 167      14.899  19.769  18.035  0.00 99.00           H  
ATOM   2583  HE1 PHE A 167      14.144  17.014  21.857  0.00 99.00           H  
ATOM   2584  HE2 PHE A 167      16.275  20.038  19.965  0.00 99.00           H  
ATOM   2585  HZ  PHE A 167      15.953  18.582  21.852  0.00 99.00           H  
ATOM   2586  N   LEU A 168      10.014  18.316  19.906  1.00 22.61           N  
ATOM   2587  CA  LEU A 168       9.297  17.572  20.959  1.00 20.60           C  
ATOM   2588  C   LEU A 168       7.933  17.201  20.551  1.00 21.65           C  
ATOM   2589  O   LEU A 168       7.400  16.222  21.071  1.00 19.60           O  
ATOM   2590  CB  LEU A 168       9.252  18.314  22.297  1.00 25.03           C  
ATOM   2591  CG  LEU A 168      10.605  18.759  22.841  1.00 24.88           C  
ATOM   2592  CD1 LEU A 168      10.378  19.597  24.086  1.00 26.49           C  
ATOM   2593  CD2 LEU A 168      11.502  17.573  23.234  1.00 26.14           C  
ATOM   2594  H   LEU A 168      10.164  19.329  19.915  0.00 99.00           H  
ATOM   2595  HA  LEU A 168       9.838  16.735  21.157  0.00 99.00           H  
ATOM   2596  HB2 LEU A 168       8.696  19.128  22.175  0.00 99.00           H  
ATOM   2597  HB3 LEU A 168       8.843  17.708  22.968  0.00 99.00           H  
ATOM   2598  HG  LEU A 168      11.070  19.304  22.153  0.00 99.00           H  
ATOM   2599 1HD1 LEU A 168       9.899  19.052  24.775  0.00 99.00           H  
ATOM   2600 2HD1 LEU A 168      11.259  19.897  24.455  0.00 99.00           H  
ATOM   2601 3HD1 LEU A 168       9.826  20.399  23.855  0.00 99.00           H  
ATOM   2602 1HD2 LEU A 168      11.663  17.005  22.430  0.00 99.00           H  
ATOM   2603 2HD2 LEU A 168      12.370  17.921  23.582  0.00 99.00           H  
ATOM   2604 3HD2 LEU A 168      11.044  17.038  23.941  0.00 99.00           H  
ATOM   2605  N   TRP A 169       7.434  17.895  19.526  1.00 21.47           N  
ATOM   2606  CA  TRP A 169       5.997  17.795  19.217  1.00 20.86           C  
ATOM   2607  C   TRP A 169       5.528  16.350  18.992  1.00 17.74           C  
ATOM   2608  O   TRP A 169       4.551  15.880  19.586  1.00 22.27           O  
ATOM   2609  CB  TRP A 169       5.631  18.755  18.001  1.00 20.64           C  
ATOM   2610  CG  TRP A 169       4.213  18.659  17.461  1.00 24.25           C  
ATOM   2611  CD1 TRP A 169       3.862  18.183  16.258  1.00 21.00           C  
ATOM   2612  CD2 TRP A 169       3.011  19.162  18.067  1.00 24.69           C  
ATOM   2613  CE2 TRP A 169       1.964  18.888  17.189  1.00 24.88           C  
ATOM   2614  CE3 TRP A 169       2.740  19.817  19.270  1.00 27.30           C  
ATOM   2615  NE1 TRP A 169       2.494  18.252  16.088  1.00 26.33           N  
ATOM   2616  CZ2 TRP A 169       0.633  19.195  17.497  1.00 25.45           C  
ATOM   2617  CZ3 TRP A 169       1.451  20.136  19.555  1.00 26.02           C  
ATOM   2618  CH2 TRP A 169       0.401  19.800  18.686  1.00 23.76           C  
ATOM   2619  H   TRP A 169       8.096  18.468  19.005  0.00 99.00           H  
ATOM   2620  HA  TRP A 169       5.490  18.157  20.014  0.00 99.00           H  
ATOM   2621  HB2 TRP A 169       5.774  19.693  18.306  0.00 99.00           H  
ATOM   2622  HB3 TRP A 169       6.253  18.541  17.252  0.00 99.00           H  
ATOM   2623  HD1 TRP A 169       4.492  17.822  15.563  0.00 99.00           H  
ATOM   2624  HE1 TRP A 169       1.983  17.907  15.315  0.00 99.00           H  
ATOM   2625  HE3 TRP A 169       3.480  20.042  19.902  0.00 99.00           H  
ATOM   2626  HZ2 TRP A 169      -0.097  18.967  16.848  0.00 99.00           H  
ATOM   2627  HZ3 TRP A 169       1.235  20.624  20.404  0.00 99.00           H  
ATOM   2628  HH2 TRP A 169      -0.536  20.020  18.969  0.00 99.00           H  
ATOM   2629  N   PRO A 170       6.196  15.568  18.079  1.00 19.16           N  
ATOM   2630  CA  PRO A 170       5.738  14.199  17.802  1.00 17.64           C  
ATOM   2631  C   PRO A 170       5.784  13.315  19.055  1.00 16.82           C  
ATOM   2632  O   PRO A 170       4.987  12.420  19.236  1.00 20.33           O  
ATOM   2633  CB  PRO A 170       6.719  13.719  16.700  1.00 20.60           C  
ATOM   2634  CG  PRO A 170       7.298  15.015  16.085  1.00 21.89           C  
ATOM   2635  CD  PRO A 170       7.419  15.901  17.312  1.00 19.96           C  
ATOM   2636  HA  PRO A 170       4.809  14.207  17.408  0.00 99.00           H  
ATOM   2637  HB2 PRO A 170       7.454  13.172  17.092  0.00 99.00           H  
ATOM   2638  HB3 PRO A 170       6.241  13.196  16.000  0.00 99.00           H  
ATOM   2639  HG2 PRO A 170       8.176  14.827  15.687  0.00 99.00           H  
ATOM   2640  HG3 PRO A 170       6.661  15.383  15.435  0.00 99.00           H  
ATOM   2641  HD2 PRO A 170       8.234  15.679  17.839  0.00 99.00           H  
ATOM   2642  HD3 PRO A 170       7.424  16.866  17.063  0.00 99.00           H  
ATOM   2643  N   LEU A 171       6.786  13.538  19.907  1.00 19.21           N  
ATOM   2644  CA  LEU A 171       6.996  12.759  21.117  1.00 19.35           C  
ATOM   2645  C   LEU A 171       6.002  13.153  22.236  1.00 20.75           C  
ATOM   2646  O   LEU A 171       5.287  12.295  22.763  1.00 21.45           O  
ATOM   2647  CB  LEU A 171       8.452  12.893  21.535  1.00 22.67           C  
ATOM   2648  CG  LEU A 171       9.386  12.427  20.481  1.00 24.13           C  
ATOM   2649  CD1 LEU A 171      10.750  12.890  20.956  1.00 21.82           C  
ATOM   2650  CD2 LEU A 171       9.473  10.958  20.311  1.00 26.87           C  
ATOM   2651  H   LEU A 171       7.414  14.332  19.624  0.00 99.00           H  
ATOM   2652  HA  LEU A 171       6.851  11.783  20.909  0.00 99.00           H  
ATOM   2653  HB2 LEU A 171       8.625  13.848  21.711  0.00 99.00           H  
ATOM   2654  HB3 LEU A 171       8.583  12.342  22.341  0.00 99.00           H  
ATOM   2655  HG  LEU A 171       9.180  12.857  19.625  0.00 99.00           H  
ATOM   2656 1HD1 LEU A 171      10.955  12.478  21.845  0.00 99.00           H  
ATOM   2657 2HD1 LEU A 171      11.449  12.614  20.295  0.00 99.00           H  
ATOM   2658 3HD1 LEU A 171      10.755  13.887  21.045  0.00 99.00           H  
ATOM   2659 1HD2 LEU A 171       8.573  10.575  20.067  0.00 99.00           H  
ATOM   2660 2HD2 LEU A 171      10.125  10.723  19.580  0.00 99.00           H  
ATOM   2661 3HD2 LEU A 171       9.783  10.520  21.164  0.00 99.00           H  
ATOM   2662  N   GLN A 172       5.970  14.451  22.583  1.00 22.04           N  
ATOM   2663  CA  GLN A 172       5.097  14.998  23.678  1.00 20.42           C  
ATOM   2664  C   GLN A 172       3.634  14.974  23.318  1.00 23.19           C  
ATOM   2665  O   GLN A 172       2.852  14.350  24.038  1.00 25.83           O  
ATOM   2666  CB  GLN A 172       5.553  16.375  24.064  1.00 20.67           C  
ATOM   2667  CG  GLN A 172       7.011  16.321  24.596  1.00 20.79           C  
ATOM   2668  CD  GLN A 172       7.385  17.540  25.354  1.00 24.87           C  
ATOM   2669  NE2 GLN A 172       6.824  18.680  24.962  0.00 99.00           N  
ATOM   2670  OE1 GLN A 172       8.171  17.487  26.293  0.00 99.00           O  
ATOM   2671  H   GLN A 172       6.605  15.063  22.029  0.00 99.00           H  
ATOM   2672  HA  GLN A 172       5.244  14.407  24.484  0.00 99.00           H  
ATOM   2673  HB2 GLN A 172       5.553  16.968  23.278  0.00 99.00           H  
ATOM   2674  HB3 GLN A 172       4.992  16.729  24.793  0.00 99.00           H  
ATOM   2675  HG2 GLN A 172       7.083  15.517  25.185  0.00 99.00           H  
ATOM   2676  HG3 GLN A 172       7.613  16.211  23.805  0.00 99.00           H  
ATOM   2677 1HE2 GLN A 172       7.019  19.562  25.442  0.00 99.00           H  
ATOM   2678 2HE2 GLN A 172       6.187  18.666  24.165  0.00 99.00           H  
ATOM   2679  N   HIE A 173       3.315  15.516  22.123  1.00 22.94           N  
ATOM   2680  CA  HIE A 173       1.927  15.622  21.725  1.00 25.67           C  
ATOM   2681  C   HIE A 173       1.463  14.378  20.987  1.00 22.69           C  
ATOM   2682  O   HIE A 173       0.498  13.685  21.426  1.00 22.76           O  
ATOM   2683  CB  HIE A 173       1.695  16.888  20.923  1.00 26.72           C  
ATOM   2684  CG  HIE A 173       0.258  17.064  20.540  1.00 30.00           C  
ATOM   2685  CD2 HIE A 173      -0.465  16.642  19.470  0.00 99.00           C  
ATOM   2686  ND1 HIE A 173      -0.611  17.742  21.345  0.00 99.00           N  
ATOM   2687  CE1 HIE A 173      -1.818  17.700  20.821  0.00 99.00           C  
ATOM   2688  NE2 HIE A 173      -1.758  17.068  19.666  0.00 99.00           N  
ATOM   2689  H   HIE A 173       4.115  15.826  21.562  0.00 99.00           H  
ATOM   2690  HA  HIE A 173       1.360  15.725  22.555  0.00 99.00           H  
ATOM   2691  HB2 HIE A 173       1.974  17.682  21.466  0.00 99.00           H  
ATOM   2692  HB3 HIE A 173       2.241  16.855  20.084  0.00 99.00           H  
ATOM   2693  HD2 HIE A 173      -0.125  16.123  18.694  0.00 99.00           H  
ATOM   2694  HE1 HIE A 173      -2.646  18.083  21.231  0.00 99.00           H  
ATOM   2695  HE2 HIE A 173      -2.520  16.923  19.037  0.00 99.00           H  
ATOM   2696  N   GLY A 174       2.117  14.026  19.897  1.00 20.50           N  
ATOM   2697  CA  GLY A 174       1.628  12.956  19.069  1.00 22.32           C  
ATOM   2698  C   GLY A 174       1.586  11.577  19.662  1.00 20.86           C  
ATOM   2699  O   GLY A 174       0.814  10.773  19.256  1.00 22.59           O  
ATOM   2700  H   GLY A 174       2.976  14.568  19.702  0.00 99.00           H  
ATOM   2701  HA2 GLY A 174       0.675  13.204  18.731  0.00 99.00           H  
ATOM   2702  HA3 GLY A 174       2.191  12.927  18.194  0.00 99.00           H  
ATOM   2703  N   THR A 175       2.456  11.341  20.623  1.00 22.16           N  
ATOM   2704  CA  THR A 175       2.603  10.078  21.292  1.00 18.21           C  
ATOM   2705  C   THR A 175       2.090  10.100  22.732  1.00 17.86           C  
ATOM   2706  O   THR A 175       1.113   9.505  23.066  1.00 20.39           O  
ATOM   2707  CB  THR A 175       4.092   9.668  21.284  1.00 16.91           C  
ATOM   2708  CG2 THR A 175       4.231   8.255  21.781  1.00 22.40           C  
ATOM   2709  OG1 THR A 175       4.561   9.742  19.969  1.00 19.91           O  
ATOM   2710  H   THR A 175       3.053  12.186  20.865  0.00 99.00           H  
ATOM   2711  HA  THR A 175       2.073   9.372  20.786  0.00 99.00           H  
ATOM   2712  HB  THR A 175       4.607  10.330  21.862  0.00 99.00           H  
ATOM   2713  HG1 THR A 175       4.749  10.699  19.700  0.00 99.00           H  
ATOM   2714 1HG2 THR A 175       3.526   7.669  21.368  0.00 99.00           H  
ATOM   2715 2HG2 THR A 175       5.136   7.888  21.540  0.00 99.00           H  
ATOM   2716 3HG2 THR A 175       4.128   8.225  22.781  0.00 99.00           H  
ATOM   2717  N   LEU A 176       2.781  10.830  23.563  1.00 17.91           N  
ATOM   2718  CA  LEU A 176       2.567  10.800  24.975  1.00 18.79           C  
ATOM   2719  C   LEU A 176       1.233  11.430  25.375  1.00 18.14           C  
ATOM   2720  O   LEU A 176       0.475  10.839  26.041  1.00 23.75           O  
ATOM   2721  CB  LEU A 176       3.711  11.500  25.698  1.00 21.33           C  
ATOM   2722  CG  LEU A 176       5.049  10.796  25.506  1.00 23.36           C  
ATOM   2723  CD1 LEU A 176       6.144  11.577  26.170  1.00 24.53           C  
ATOM   2724  CD2 LEU A 176       5.011   9.391  26.049  1.00 25.77           C  
ATOM   2725  H   LEU A 176       3.507  11.441  23.104  0.00 99.00           H  
ATOM   2726  HA  LEU A 176       2.560   9.836  25.293  0.00 99.00           H  
ATOM   2727  HB2 LEU A 176       3.796  12.408  25.330  0.00 99.00           H  
ATOM   2728  HB3 LEU A 176       3.510  11.503  26.660  0.00 99.00           H  
ATOM   2729  HG  LEU A 176       5.233  10.717  24.525  0.00 99.00           H  
ATOM   2730 1HD1 LEU A 176       5.961  11.661  27.154  0.00 99.00           H  
ATOM   2731 2HD1 LEU A 176       7.025  11.113  26.043  0.00 99.00           H  
ATOM   2732 3HD1 LEU A 176       6.202  12.497  25.772  0.00 99.00           H  
ATOM   2733 1HD2 LEU A 176       4.304   8.860  25.574  0.00 99.00           H  
ATOM   2734 2HD2 LEU A 176       5.900   8.947  25.912  0.00 99.00           H  
ATOM   2735 3HD2 LEU A 176       4.802   9.409  27.030  0.00 99.00           H  
ATOM   2736  N   HIE A 177       1.012  12.641  24.924  1.00 22.75           N  
ATOM   2737  CA  HIE A 177      -0.336  13.323  25.192  1.00 20.40           C  
ATOM   2738  C   HIE A 177      -1.412  12.503  24.556  1.00 23.78           C  
ATOM   2739  O   HIE A 177      -2.439  12.268  25.214  1.00 25.05           O  
ATOM   2740  CB  HIE A 177      -0.338  14.721  24.705  1.00 21.62           C  
ATOM   2741  CG  HIE A 177      -1.574  15.514  25.050  1.00 28.66           C  
ATOM   2742  CD2 HIE A 177      -2.679  15.215  25.766  0.00 99.00           C  
ATOM   2743  ND1 HIE A 177      -1.778  16.764  24.527  0.00 99.00           N  
ATOM   2744  CE1 HIE A 177      -2.938  17.234  24.958  0.00 99.00           C  
ATOM   2745  NE2 HIE A 177      -3.505  16.309  25.699  0.00 99.00           N  
ATOM   2746  H   HIE A 177       1.752  13.100  24.402  0.00 99.00           H  
ATOM   2747  HA  HIE A 177      -0.449  13.336  26.178  0.00 99.00           H  
ATOM   2748  HB2 HIE A 177       0.456  15.227  25.085  0.00 99.00           H  
ATOM   2749  HB3 HIE A 177      -0.245  14.741  23.693  0.00 99.00           H  
ATOM   2750  HD2 HIE A 177      -2.862  14.366  26.251  0.00 99.00           H  
ATOM   2751  HE1 HIE A 177      -3.312  18.134  24.755  0.00 99.00           H  
ATOM   2752  HE2 HIE A 177      -4.402  16.387  26.146  0.00 99.00           H  
ATOM   2753  N   PHE A 178      -1.196  11.951  23.335  1.00 21.53           N  
ATOM   2754  CA  PHE A 178      -2.213  11.089  22.727  1.00 21.13           C  
ATOM   2755  C   PHE A 178      -2.646  10.008  23.672  1.00 19.97           C  
ATOM   2756  O   PHE A 178      -3.866   9.677  23.715  1.00 27.49           O  
ATOM   2757  CB  PHE A 178      -1.801  10.572  21.322  1.00 22.34           C  
ATOM   2758  CG  PHE A 178      -2.871   9.822  20.586  1.00 23.56           C  
ATOM   2759  CD1 PHE A 178      -3.770  10.480  19.757  1.00 23.97           C  
ATOM   2760  CD2 PHE A 178      -2.949   8.498  20.674  1.00 22.49           C  
ATOM   2761  CE1 PHE A 178      -4.718   9.746  19.062  1.00 25.28           C  
ATOM   2762  CE2 PHE A 178      -3.861   7.743  19.998  1.00 23.86           C  
ATOM   2763  CZ  PHE A 178      -4.786   8.387  19.182  1.00 24.30           C  
ATOM   2764  H   PHE A 178      -0.298  12.186  22.906  0.00 99.00           H  
ATOM   2765  HA  PHE A 178      -3.015  11.675  22.549  0.00 99.00           H  
ATOM   2766  HB2 PHE A 178      -1.546  11.364  20.783  0.00 99.00           H  
ATOM   2767  HB3 PHE A 178      -1.026   9.967  21.450  0.00 99.00           H  
ATOM   2768  HD1 PHE A 178      -3.736  11.462  19.660  0.00 99.00           H  
ATOM   2769  HD2 PHE A 178      -2.283   7.996  21.289  0.00 99.00           H  
ATOM   2770  HE1 PHE A 178      -5.370  10.243  18.456  0.00 99.00           H  
ATOM   2771  HE2 PHE A 178      -3.872   6.740  20.084  0.00 99.00           H  
ATOM   2772  HZ  PHE A 178      -5.478   7.862  18.700  0.00 99.00           H  
ATOM   2773  N   CYS A 179      -1.698   9.354  24.381  1.00 24.03           N  
ATOM   2774  CA  CYS A 179      -1.965   8.229  25.278  1.00 20.89           C  
ATOM   2775  C   CYS A 179      -2.541   8.586  26.672  1.00 19.66           C  
ATOM   2776  O   CYS A 179      -2.740   7.719  27.494  1.00 25.05           O  
ATOM   2777  CB  CYS A 179      -0.713   7.375  25.381  1.00 25.54           C  
ATOM   2778  SG  CYS A 179      -0.259   6.560  23.869  1.00 24.53           S  
ATOM   2779  H   CYS A 179      -0.729   9.738  24.224  0.00 99.00           H  
ATOM   2780  HA  CYS A 179      -2.643   7.611  24.820  0.00 99.00           H  
ATOM   2781  HB2 CYS A 179       0.041   7.969  25.669  0.00 99.00           H  
ATOM   2782  HB3 CYS A 179      -0.872   6.682  26.088  0.00 99.00           H  
ATOM   2783  HG  CYS A 179      -0.095   7.237  23.144  0.00 99.00           H  
ATOM   2784  N   GLY A 180      -2.814   9.866  26.911  1.00 21.95           N  
ATOM   2785  CA  GLY A 180      -3.288  10.348  28.204  1.00 23.85           C  
ATOM   2786  C   GLY A 180      -2.269  10.886  29.169  1.00 27.32           C  
ATOM   2787  O   GLY A 180      -2.606  11.388  30.223  1.00 26.82           O  
ATOM   2788  H   GLY A 180      -2.659  10.498  26.091  0.00 99.00           H  
ATOM   2789  HA2 GLY A 180      -4.011  11.074  28.035  0.00 99.00           H  
ATOM   2790  HA3 GLY A 180      -3.817   9.581  28.663  0.00 99.00           H  
ATOM   2791  N   PHE A 181      -0.967  10.743  28.873  1.00 25.90           N  
ATOM   2792  CA  PHE A 181      -0.008  11.215  29.776  1.00 23.17           C  
ATOM   2793  C   PHE A 181      -0.091  12.715  29.977  1.00 27.97           C  
ATOM   2794  O   PHE A 181      -0.349  13.504  29.045  1.00 26.83           O  
ATOM   2795  CB  PHE A 181       1.457  10.946  29.316  1.00 24.19           C  
ATOM   2796  CG  PHE A 181       1.942   9.532  29.458  1.00 20.91           C  
ATOM   2797  CD1 PHE A 181       2.498   9.095  30.661  1.00 24.63           C  
ATOM   2798  CD2 PHE A 181       1.971   8.685  28.335  1.00 24.59           C  
ATOM   2799  CE1 PHE A 181       3.021   7.811  30.747  1.00 22.05           C  
ATOM   2800  CE2 PHE A 181       2.512   7.427  28.410  1.00 22.03           C  
ATOM   2801  CZ  PHE A 181       3.004   6.992  29.625  1.00 23.73           C  
ATOM   2802  H   PHE A 181      -0.785  10.280  27.971  0.00 99.00           H  
ATOM   2803  HA  PHE A 181      -0.196  10.799  30.687  0.00 99.00           H  
ATOM   2804  HB2 PHE A 181       1.510  11.201  28.356  0.00 99.00           H  
ATOM   2805  HB3 PHE A 181       2.044  11.535  29.862  0.00 99.00           H  
ATOM   2806  HD1 PHE A 181       2.519   9.692  31.446  0.00 99.00           H  
ATOM   2807  HD2 PHE A 181       1.585   9.020  27.472  0.00 99.00           H  
ATOM   2808  HE1 PHE A 181       3.407   7.485  31.613  0.00 99.00           H  
ATOM   2809  HE2 PHE A 181       2.550   6.835  27.596  0.00 99.00           H  
ATOM   2810  HZ  PHE A 181       3.365   6.047  29.708  0.00 99.00           H  
ATOM   2811  N   LYS A 182       0.225  13.123  31.201  1.00 27.20           N  
ATOM   2812  CA  LYS A 182       0.530  14.478  31.440  1.00 28.11           C  
ATOM   2813  C   LYS A 182       2.033  14.528  31.265  1.00 23.61           C  
ATOM   2814  O   LYS A 182       2.749  13.651  31.750  1.00 26.60           O  
ATOM   2815  CB  LYS A 182       0.135  14.936  32.834  1.00 32.63           C  
ATOM   2816  CG  LYS A 182      -1.357  15.324  33.008  1.00 40.81           C  
ATOM   2817  CD  LYS A 182      -1.906  16.223  31.918  1.00 48.57           C  
ATOM   2818  CE  LYS A 182      -3.090  17.031  32.465  1.00 54.50           C  
ATOM   2819  NZ  LYS A 182      -3.960  17.603  31.401  1.00 57.69           N1+
ATOM   2820  H   LYS A 182       0.221  12.373  31.918  0.00 99.00           H  
ATOM   2821  HA  LYS A 182       0.116  15.052  30.756  0.00 99.00           H  
ATOM   2822  HB2 LYS A 182       0.328  14.199  33.484  0.00 99.00           H  
ATOM   2823  HB3 LYS A 182       0.682  15.740  33.078  0.00 99.00           H  
ATOM   2824  HG2 LYS A 182      -1.899  14.471  33.039  0.00 99.00           H  
ATOM   2825  HG3 LYS A 182      -1.457  15.785  33.902  0.00 99.00           H  
ATOM   2826  HD2 LYS A 182      -1.205  16.855  31.632  0.00 99.00           H  
ATOM   2827  HD3 LYS A 182      -2.229  15.670  31.168  0.00 99.00           H  
ATOM   2828  HE2 LYS A 182      -3.642  16.427  33.056  0.00 99.00           H  
ATOM   2829  HE3 LYS A 182      -2.728  17.780  33.036  0.00 99.00           H  
ATOM   2830  HZ1 LYS A 182      -4.641  16.924  31.128  0.00 99.00           H  
ATOM   2831  HZ2 LYS A 182      -4.422  18.417  31.752  0.00 99.00           H  
ATOM   2832  HZ3 LYS A 182      -3.399  17.850  30.612  0.00 99.00           H  
ATOM   2833  N   VAL A 183       2.475  15.572  30.618  1.00 21.93           N  
ATOM   2834  CA  VAL A 183       3.932  15.723  30.279  1.00 20.81           C  
ATOM   2835  C   VAL A 183       4.634  16.744  31.140  1.00 26.41           C  
ATOM   2836  O   VAL A 183       4.321  17.933  31.137  1.00 25.42           O  
ATOM   2837  CB  VAL A 183       4.121  16.044  28.768  1.00 21.99           C  
ATOM   2838  CG1 VAL A 183       5.614  16.221  28.406  1.00 23.94           C  
ATOM   2839  CG2 VAL A 183       3.360  15.067  27.935  1.00 23.26           C  
ATOM   2840  H   VAL A 183       1.777  16.284  30.353  0.00 99.00           H  
ATOM   2841  HA  VAL A 183       4.359  14.818  30.429  0.00 99.00           H  
ATOM   2842  HB  VAL A 183       3.679  16.917  28.587  0.00 99.00           H  
ATOM   2843 1HG1 VAL A 183       6.127  16.410  29.239  0.00 99.00           H  
ATOM   2844 2HG1 VAL A 183       5.944  15.382  27.984  0.00 99.00           H  
ATOM   2845 3HG1 VAL A 183       5.703  16.982  27.770  0.00 99.00           H  
ATOM   2846 1HG2 VAL A 183       2.840  14.442  28.525  0.00 99.00           H  
ATOM   2847 2HG2 VAL A 183       2.720  15.553  27.332  0.00 99.00           H  
ATOM   2848 3HG2 VAL A 183       3.993  14.529  27.370  0.00 99.00           H  
ATOM   2849  N   LEU A 184       5.693  16.279  31.858  1.00 23.94           N  
ATOM   2850  CA  LEU A 184       6.530  17.131  32.555  1.00 24.94           C  
ATOM   2851  C   LEU A 184       7.509  17.743  31.576  1.00 22.36           C  
ATOM   2852  O   LEU A 184       7.793  17.189  30.480  1.00 20.52           O  
ATOM   2853  CB  LEU A 184       7.256  16.370  33.658  1.00 25.66           C  
ATOM   2854  CG  LEU A 184       6.382  15.803  34.762  1.00 26.39           C  
ATOM   2855  CD1 LEU A 184       7.267  15.219  35.880  1.00 30.02           C  
ATOM   2856  CD2 LEU A 184       5.473  16.889  35.304  1.00 27.88           C  
ATOM   2857  H   LEU A 184       5.777  15.234  31.808  0.00 99.00           H  
ATOM   2858  HA  LEU A 184       6.005  17.883  32.969  0.00 99.00           H  
ATOM   2859  HB2 LEU A 184       7.739  15.606  33.235  0.00 99.00           H  
ATOM   2860  HB3 LEU A 184       7.909  16.993  34.080  0.00 99.00           H  
ATOM   2861  HG  LEU A 184       5.808  15.077  34.395  0.00 99.00           H  
ATOM   2862 1HD1 LEU A 184       7.843  15.944  36.250  0.00 99.00           H  
ATOM   2863 2HD1 LEU A 184       6.682  14.850  36.598  0.00 99.00           H  
ATOM   2864 3HD1 LEU A 184       7.835  14.494  35.499  0.00 99.00           H  
ATOM   2865 1HD2 LEU A 184       4.890  17.239  34.569  0.00 99.00           H  
ATOM   2866 2HD2 LEU A 184       4.897  16.514  36.032  0.00 99.00           H  
ATOM   2867 3HD2 LEU A 184       6.026  17.639  35.673  0.00 99.00           H  
ATOM   2868  N   ALA A 185       7.877  18.971  31.917  1.00 25.43           N  
ATOM   2869  CA  ALA A 185       8.919  19.715  31.189  1.00 23.68           C  
ATOM   2870  C   ALA A 185      10.196  18.918  30.844  1.00 28.60           C  
ATOM   2871  O   ALA A 185      10.789  18.266  31.721  1.00 23.78           O  
ATOM   2872  CB  ALA A 185       9.264  20.978  31.925  1.00 27.52           C  
ATOM   2873  H   ALA A 185       7.373  19.367  32.738  0.00 99.00           H  
ATOM   2874  HA  ALA A 185       8.515  20.058  30.313  0.00 99.00           H  
ATOM   2875  HB1 ALA A 185       8.542  21.662  31.792  0.00 99.00           H  
ATOM   2876  HB2 ALA A 185       9.356  20.790  32.906  0.00 99.00           H  
ATOM   2877  HB3 ALA A 185      10.130  21.350  31.583  0.00 99.00           H  
ATOM   2878  N   PRO A 186      10.613  18.990  29.565  1.00 23.44           N  
ATOM   2879  CA  PRO A 186      11.657  18.116  29.133  1.00 24.32           C  
ATOM   2880  C   PRO A 186      12.930  18.495  29.845  1.00 21.24           C  
ATOM   2881  O   PRO A 186      13.142  19.692  30.180  1.00 25.86           O  
ATOM   2882  CB  PRO A 186      11.708  18.385  27.585  1.00 24.43           C  
ATOM   2883  CG  PRO A 186      11.179  19.811  27.459  1.00 24.56           C  
ATOM   2884  CD  PRO A 186      10.018  19.740  28.422  1.00 23.75           C  
ATOM   2885  HA  PRO A 186      11.428  17.153  29.299  0.00 99.00           H  
ATOM   2886  HB2 PRO A 186      12.641  18.325  27.259  0.00 99.00           H  
ATOM   2887  HB3 PRO A 186      11.121  17.748  27.108  0.00 99.00           H  
ATOM   2888  HG2 PRO A 186      11.857  20.449  27.760  0.00 99.00           H  
ATOM   2889  HG3 PRO A 186      10.876  19.977  26.543  0.00 99.00           H  
ATOM   2890  HD2 PRO A 186       9.730  20.642  28.716  0.00 99.00           H  
ATOM   2891  HD3 PRO A 186       9.254  19.234  28.039  0.00 99.00           H  
ATOM   2892  N   GLN A 187      13.812  17.516  30.066  1.00 21.42           N  
ATOM   2893  CA  GLN A 187      15.160  17.814  30.470  1.00 21.62           C  
ATOM   2894  C   GLN A 187      16.005  17.673  29.254  1.00 24.11           C  
ATOM   2895  O   GLN A 187      16.090  16.609  28.679  1.00 24.86           O  
ATOM   2896  CB  GLN A 187      15.660  16.842  31.553  1.00 24.08           C  
ATOM   2897  CG  GLN A 187      16.980  17.188  32.124  1.00 25.28           C  
ATOM   2898  CD  GLN A 187      16.867  18.347  33.098  1.00 25.54           C  
ATOM   2899  NE2 GLN A 187      17.947  18.886  33.427  0.00 99.00           N  
ATOM   2900  OE1 GLN A 187      15.799  18.784  33.477  0.00 99.00           O  
ATOM   2901  H   GLN A 187      13.440  16.560  29.922  0.00 99.00           H  
ATOM   2902  HA  GLN A 187      15.193  18.763  30.771  0.00 99.00           H  
ATOM   2903  HB2 GLN A 187      14.974  16.824  32.290  0.00 99.00           H  
ATOM   2904  HB3 GLN A 187      15.706  15.923  31.142  0.00 99.00           H  
ATOM   2905  HG2 GLN A 187      17.352  16.406  32.619  0.00 99.00           H  
ATOM   2906  HG3 GLN A 187      17.606  17.457  31.395  0.00 99.00           H  
ATOM   2907 1HE2 GLN A 187      17.978  19.709  34.088  0.00 99.00           H  
ATOM   2908 2HE2 GLN A 187      18.851  18.549  33.067  0.00 99.00           H  
ATOM   2909  N   ILE A 188      16.649  18.761  28.828  1.00 23.98           N  
ATOM   2910  CA  ILE A 188      17.435  18.713  27.632  1.00 24.72           C  
ATOM   2911  C   ILE A 188      18.806  19.100  27.993  1.00 26.38           C  
ATOM   2912  O   ILE A 188      19.044  20.267  28.435  1.00 30.60           O  
ATOM   2913  CB  ILE A 188      16.943  19.624  26.489  1.00 24.55           C  
ATOM   2914  CG1 ILE A 188      15.475  19.344  26.146  1.00 25.76           C  
ATOM   2915  CG2 ILE A 188      17.816  19.384  25.290  1.00 26.04           C  
ATOM   2916  CD1 ILE A 188      15.050  19.985  24.825  1.00 26.78           C  
ATOM   2917  H   ILE A 188      16.526  19.597  29.422  0.00 99.00           H  
ATOM   2918  HA  ILE A 188      17.456  17.755  27.347  0.00 99.00           H  
ATOM   2919  HB  ILE A 188      17.012  20.569  26.799  0.00 99.00           H  
ATOM   2920 2HG1 ILE A 188      15.345  18.364  26.081  0.00 99.00           H  
ATOM   2921 3HG1 ILE A 188      14.907  19.712  26.871  0.00 99.00           H  
ATOM   2922 1HG2 ILE A 188      17.541  19.987  24.539  0.00 99.00           H  
ATOM   2923 2HG2 ILE A 188      18.774  19.568  25.520  0.00 99.00           H  
ATOM   2924 3HG2 ILE A 188      17.732  18.432  24.989  0.00 99.00           H  
ATOM   2925 1HD1 ILE A 188      15.616  19.620  24.091  0.00 99.00           H  
ATOM   2926 2HD1 ILE A 188      14.092  19.771  24.655  0.00 99.00           H  
ATOM   2927 3HD1 ILE A 188      15.172  20.972  24.890  0.00 99.00           H  
ATOM   2928  N   SER A 189      19.701  18.136  27.840  1.00 23.30           N  
ATOM   2929  CA  SER A 189      21.144  18.323  28.118  1.00 25.16           C  
ATOM   2930  C   SER A 189      21.923  18.588  26.813  1.00 27.62           C  
ATOM   2931  O   SER A 189      22.283  17.657  26.049  1.00 23.34           O  
ATOM   2932  CB  SER A 189      21.712  17.136  28.864  1.00 25.02           C  
ATOM   2933  OG  SER A 189      21.114  16.942  30.125  1.00 27.17           O  
ATOM   2934  H   SER A 189      19.313  17.226  27.506  0.00 99.00           H  
ATOM   2935  HA  SER A 189      21.242  19.131  28.702  0.00 99.00           H  
ATOM   2936  HB2 SER A 189      21.576  16.307  28.311  0.00 99.00           H  
ATOM   2937  HB3 SER A 189      22.700  17.275  28.994  0.00 99.00           H  
ATOM   2938  HG  SER A 189      20.796  15.997  30.206  0.00 99.00           H  
ATOM   2939  N   PHE A 190      22.122  19.865  26.499  1.00 30.53           N  
ATOM   2940  CA  PHE A 190      22.735  20.229  25.196  1.00 28.50           C  
ATOM   2941  C   PHE A 190      24.213  19.893  25.098  1.00 28.59           C  
ATOM   2942  O   PHE A 190      25.011  20.084  26.029  1.00 32.54           O  
ATOM   2943  CB  PHE A 190      22.482  21.695  24.861  1.00 27.19           C  
ATOM   2944  CG  PHE A 190      21.049  22.033  24.668  1.00 26.27           C  
ATOM   2945  CD1 PHE A 190      20.437  21.829  23.458  1.00 24.93           C  
ATOM   2946  CD2 PHE A 190      20.337  22.611  25.668  1.00 26.46           C  
ATOM   2947  CE1 PHE A 190      19.118  22.154  23.273  1.00 25.50           C  
ATOM   2948  CE2 PHE A 190      18.984  22.904  25.518  1.00 25.57           C  
ATOM   2949  CZ  PHE A 190      18.372  22.701  24.293  1.00 27.49           C  
ATOM   2950  H   PHE A 190      21.831  20.553  27.198  0.00 99.00           H  
ATOM   2951  HA  PHE A 190      22.254  19.675  24.495  0.00 99.00           H  
ATOM   2952  HB2 PHE A 190      22.834  22.240  25.612  0.00 99.00           H  
ATOM   2953  HB3 PHE A 190      22.968  21.899  24.020  0.00 99.00           H  
ATOM   2954  HD1 PHE A 190      20.957  21.436  22.696  0.00 99.00           H  
ATOM   2955  HD2 PHE A 190      20.783  22.838  26.544  0.00 99.00           H  
ATOM   2956  HE1 PHE A 190      18.687  21.988  22.365  0.00 99.00           H  
ATOM   2957  HE2 PHE A 190      18.460  23.264  26.304  0.00 99.00           H  
ATOM   2958  HZ  PHE A 190      17.421  22.943  24.154  0.00 99.00           H  
ATOM   2959  N   ALA A 191      24.559  19.315  23.979  1.00 28.22           N  
ATOM   2960  CA  ALA A 191      25.950  19.171  23.559  1.00 27.24           C  
ATOM   2961  C   ALA A 191      26.944  18.809  24.637  1.00 34.22           C  
ATOM   2962  O   ALA A 191      27.949  19.538  24.858  1.00 32.64           O  
ATOM   2963  CB  ALA A 191      26.355  20.516  22.904  1.00 29.19           C  
ATOM   2964  H   ALA A 191      23.759  18.959  23.400  0.00 99.00           H  
ATOM   2965  HA  ALA A 191      25.987  18.447  22.825  0.00 99.00           H  
ATOM   2966  HB1 ALA A 191      27.317  20.688  23.094  0.00 99.00           H  
ATOM   2967  HB2 ALA A 191      26.206  20.452  21.922  0.00 99.00           H  
ATOM   2968  HB3 ALA A 191      25.794  21.242  23.290  0.00 99.00           H  
ATOM   2969  N   PRO A 192      26.748  17.665  25.295  1.00 34.26           N  
ATOM   2970  CA  PRO A 192      27.795  17.310  26.249  1.00 30.00           C  
ATOM   2971  C   PRO A 192      29.165  17.167  25.614  1.00 33.88           C  
ATOM   2972  O   PRO A 192      30.161  17.486  26.273  1.00 38.05           O  
ATOM   2973  CB  PRO A 192      27.336  15.960  26.814  1.00 30.21           C  
ATOM   2974  CG  PRO A 192      26.426  15.421  25.753  1.00 28.87           C  
ATOM   2975  CD  PRO A 192      25.669  16.643  25.270  1.00 23.28           C  
ATOM   2976  HA  PRO A 192      27.822  17.984  27.013  0.00 99.00           H  
ATOM   2977  HB2 PRO A 192      28.117  15.353  26.957  0.00 99.00           H  
ATOM   2978  HB3 PRO A 192      26.847  16.085  27.675  0.00 99.00           H  
ATOM   2979  HG2 PRO A 192      26.952  15.015  25.010  0.00 99.00           H  
ATOM   2980  HG3 PRO A 192      25.800  14.746  26.135  0.00 99.00           H  
ATOM   2981  HD2 PRO A 192      25.330  16.519  24.351  0.00 99.00           H  
ATOM   2982  HD3 PRO A 192      24.943  16.889  25.894  0.00 99.00           H  
ATOM   2983  N   GLU A 193      29.243  16.675  24.379  1.00 32.84           N  
ATOM   2984  CA  GLU A 193      30.556  16.358  23.776  1.00 36.47           C  
ATOM   2985  C   GLU A 193      31.415  17.668  23.670  1.00 38.60           C  
ATOM   2986  O   GLU A 193      32.634  17.639  23.752  1.00 36.02           O  
ATOM   2987  CB  GLU A 193      30.324  15.606  22.443  1.00 44.05           C  
ATOM   2988  CG  GLU A 193      29.714  14.205  22.690  1.00 46.68           C  
ATOM   2989  CD  GLU A 193      29.051  13.448  21.495  1.00 50.93           C  
ATOM   2990  OE1 GLU A 193      28.021  13.892  20.868  1.00 32.01           O  
ATOM   2991  OE2 GLU A 193      29.548  12.311  21.270  1.00 50.23           O1-
ATOM   2992  H   GLU A 193      28.348  16.538  23.894  0.00 99.00           H  
ATOM   2993  HA  GLU A 193      31.042  15.703  24.344  0.00 99.00           H  
ATOM   2994  HB2 GLU A 193      29.684  16.113  21.923  0.00 99.00           H  
ATOM   2995  HB3 GLU A 193      31.184  15.477  22.020  0.00 99.00           H  
ATOM   2996  HG2 GLU A 193      30.443  13.609  23.033  0.00 99.00           H  
ATOM   2997  HG3 GLU A 193      29.006  14.296  23.394  0.00 99.00           H  
ATOM   2998  N   ILE A 194      30.712  18.783  23.595  1.00 39.00           N  
ATOM   2999  CA  ILE A 194      31.288  20.089  23.452  1.00 46.17           C  
ATOM   3000  C   ILE A 194      31.604  20.657  24.815  1.00 44.86           C  
ATOM   3001  O   ILE A 194      32.643  21.218  24.977  1.00 46.57           O  
ATOM   3002  CB  ILE A 194      30.399  21.039  22.634  1.00 48.13           C  
ATOM   3003  CG1 ILE A 194      30.553  20.767  21.165  1.00 50.01           C  
ATOM   3004  CG2 ILE A 194      30.780  22.496  22.800  1.00 51.43           C  
ATOM   3005  CD1 ILE A 194      29.445  21.389  20.356  1.00 52.70           C  
ATOM   3006  H   ILE A 194      29.665  18.623  23.651  0.00 99.00           H  
ATOM   3007  HA  ILE A 194      32.166  19.969  22.981  0.00 99.00           H  
ATOM   3008  HB  ILE A 194      29.452  20.865  22.895  0.00 99.00           H  
ATOM   3009 2HG1 ILE A 194      31.423  21.135  20.854  0.00 99.00           H  
ATOM   3010 3HG1 ILE A 194      30.541  19.783  21.015  0.00 99.00           H  
ATOM   3011 1HG2 ILE A 194      30.170  23.068  22.253  0.00 99.00           H  
ATOM   3012 2HG2 ILE A 194      30.702  22.757  23.762  0.00 99.00           H  
ATOM   3013 3HG2 ILE A 194      31.722  22.635  22.496  0.00 99.00           H  
ATOM   3014 1HD1 ILE A 194      29.448  22.380  20.491  0.00 99.00           H  
ATOM   3015 2HD1 ILE A 194      29.584  21.186  19.387  0.00 99.00           H  
ATOM   3016 3HD1 ILE A 194      28.565  21.016  20.651  0.00 99.00           H  
ATOM   3017  N   ALA A 195      30.709  20.512  25.772  1.00 36.35           N  
ATOM   3018  CA  ALA A 195      30.932  20.999  27.111  1.00 36.65           C  
ATOM   3019  C   ALA A 195      32.265  20.527  27.670  1.00 34.84           C  
ATOM   3020  O   ALA A 195      32.783  19.557  27.230  1.00 34.26           O  
ATOM   3021  CB  ALA A 195      29.824  20.521  28.015  1.00 38.51           C  
ATOM   3022  H   ALA A 195      29.835  20.019  25.477  0.00 99.00           H  
ATOM   3023  HA  ALA A 195      30.932  22.012  27.099  0.00 99.00           H  
ATOM   3024  HB1 ALA A 195      29.036  21.136  27.944  0.00 99.00           H  
ATOM   3025  HB2 ALA A 195      29.541  19.597  27.749  0.00 99.00           H  
ATOM   3026  HB3 ALA A 195      30.142  20.505  28.965  0.00 99.00           H  
ATOM   3027  N   SER A 196      32.778  21.232  28.674  1.00 41.36           N  
ATOM   3028  CA  SER A 196      33.947  20.794  29.415  1.00 40.06           C  
ATOM   3029  C   SER A 196      33.579  19.732  30.430  1.00 42.62           C  
ATOM   3030  O   SER A 196      32.455  19.584  30.746  1.00 34.16           O  
ATOM   3031  CB  SER A 196      34.529  21.949  30.189  1.00 40.70           C  
ATOM   3032  OG  SER A 196      33.536  22.645  30.912  1.00 43.16           O  
ATOM   3033  H   SER A 196      32.269  22.121  28.879  0.00 99.00           H  
ATOM   3034  HA  SER A 196      34.599  20.388  28.761  0.00 99.00           H  
ATOM   3035  HB2 SER A 196      35.213  21.603  30.833  0.00 99.00           H  
ATOM   3036  HB3 SER A 196      34.967  22.585  29.552  0.00 99.00           H  
ATOM   3037  HG  SER A 196      32.859  23.019  30.278  0.00 99.00           H  
ATOM   3038  N   GLU A 197      34.555  19.032  30.977  1.00 44.80           N  
ATOM   3039  CA  GLU A 197      34.260  18.092  32.084  1.00 52.20           C  
ATOM   3040  C   GLU A 197      33.357  18.684  33.178  1.00 50.58           C  
ATOM   3041  O   GLU A 197      32.493  18.001  33.725  1.00 47.82           O  
ATOM   3042  CB  GLU A 197      35.538  17.541  32.753  1.00 56.55           C  
ATOM   3043  CG  GLU A 197      35.934  16.150  32.271  1.00 63.26           C  
ATOM   3044  CD  GLU A 197      34.860  15.102  32.537  1.00 70.69           C  
ATOM   3045  OE1 GLU A 197      34.502  14.936  33.721  1.00 75.77           O  
ATOM   3046  OE2 GLU A 197      34.367  14.445  31.575  1.00 70.51           O1-
ATOM   3047  H   GLU A 197      35.493  19.179  30.597  0.00 99.00           H  
ATOM   3048  HA  GLU A 197      33.821  17.260  31.702  0.00 99.00           H  
ATOM   3049  HB2 GLU A 197      36.272  18.155  32.534  0.00 99.00           H  
ATOM   3050  HB3 GLU A 197      35.366  17.487  33.717  0.00 99.00           H  
ATOM   3051  HG2 GLU A 197      36.074  16.189  31.300  0.00 99.00           H  
ATOM   3052  HG3 GLU A 197      36.742  15.873  32.755  0.00 99.00           H  
ATOM   3053  N   GLU A 198      33.551  19.954  33.475  1.00 49.43           N  
ATOM   3054  CA  GLU A 198      32.968  20.535  34.654  1.00 54.75           C  
ATOM   3055  C   GLU A 198      31.569  20.963  34.293  1.00 47.46           C  
ATOM   3056  O   GLU A 198      30.656  20.848  35.093  1.00 45.76           O  
ATOM   3057  CB  GLU A 198      33.831  21.698  35.175  1.00 62.95           C  
ATOM   3058  CG  GLU A 198      35.347  21.409  35.157  1.00 65.33           C  
ATOM   3059  CD  GLU A 198      36.008  21.724  33.803  1.00 70.73           C  
ATOM   3060  OE1 GLU A 198      35.871  22.874  33.286  1.00 74.02           O  
ATOM   3061  OE2 GLU A 198      36.666  20.818  33.240  1.00 72.90           O1-
ATOM   3062  H   GLU A 198      34.144  20.477  32.801  0.00 99.00           H  
ATOM   3063  HA  GLU A 198      32.937  19.865  35.390  0.00 99.00           H  
ATOM   3064  HB2 GLU A 198      33.676  22.472  34.593  0.00 99.00           H  
ATOM   3065  HB3 GLU A 198      33.579  21.867  36.107  0.00 99.00           H  
ATOM   3066  HG2 GLU A 198      35.773  21.979  35.830  0.00 99.00           H  
ATOM   3067  HG3 GLU A 198      35.477  20.453  35.331  0.00 99.00           H  
ATOM   3068  N   GLU A 199      31.409  21.444  33.070  1.00 44.32           N  
ATOM   3069  CA  GLU A 199      30.091  21.734  32.496  1.00 41.09           C  
ATOM   3070  C   GLU A 199      29.212  20.462  32.422  1.00 35.60           C  
ATOM   3071  O   GLU A 199      28.069  20.491  32.829  1.00 39.71           O  
ATOM   3072  CB  GLU A 199      30.238  22.306  31.100  1.00 45.68           C  
ATOM   3073  CG  GLU A 199      30.102  23.831  31.024  1.00 51.67           C  
ATOM   3074  CD  GLU A 199      30.908  24.479  29.885  1.00 52.81           C  
ATOM   3075  OE1 GLU A 199      31.423  23.777  28.963  1.00 48.03           O  
ATOM   3076  OE2 GLU A 199      31.025  25.720  29.929  1.00 56.13           O1-
ATOM   3077  H   GLU A 199      32.299  21.601  32.544  0.00 99.00           H  
ATOM   3078  HA  GLU A 199      29.620  22.424  33.056  0.00 99.00           H  
ATOM   3079  HB2 GLU A 199      31.137  22.079  30.766  0.00 99.00           H  
ATOM   3080  HB3 GLU A 199      29.529  21.924  30.533  0.00 99.00           H  
ATOM   3081  HG2 GLU A 199      29.154  24.049  30.869  0.00 99.00           H  
ATOM   3082  HG3 GLU A 199      30.434  24.214  31.869  0.00 99.00           H  
ATOM   3083  N   ARG A 200      29.805  19.350  31.990  1.00 32.09           N  
ATOM   3084  CA  ARG A 200      29.116  18.034  31.987  1.00 34.36           C  
ATOM   3085  C   ARG A 200      28.639  17.621  33.363  1.00 35.98           C  
ATOM   3086  O   ARG A 200      27.457  17.299  33.536  1.00 35.79           O  
ATOM   3087  CB  ARG A 200      30.022  16.989  31.415  1.00 33.69           C  
ATOM   3088  CG  ARG A 200      30.237  17.269  29.950  1.00 34.58           C  
ATOM   3089  CD  ARG A 200      30.606  16.031  29.250  1.00 41.36           C  
ATOM   3090  NE  ARG A 200      32.022  15.757  29.408  1.00 40.22           N  
ATOM   3091  CZ  ARG A 200      32.967  16.176  28.575  1.00 46.87           C  
ATOM   3092  NH1 ARG A 200      34.212  15.808  28.803  1.00 47.43           N1+
ATOM   3093  NH2 ARG A 200      32.684  16.971  27.544  1.00 44.19           N  
ATOM   3094  H   ARG A 200      30.780  19.472  31.657  0.00 99.00           H  
ATOM   3095  HA  ARG A 200      28.320  18.103  31.365  0.00 99.00           H  
ATOM   3096  HB2 ARG A 200      30.891  17.033  31.867  0.00 99.00           H  
ATOM   3097  HB3 ARG A 200      29.596  16.110  31.500  0.00 99.00           H  
ATOM   3098  HG2 ARG A 200      29.394  17.632  29.560  0.00 99.00           H  
ATOM   3099  HG3 ARG A 200      30.971  17.937  29.850  0.00 99.00           H  
ATOM   3100  HD2 ARG A 200      30.087  15.269  29.630  0.00 99.00           H  
ATOM   3101  HD3 ARG A 200      30.404  16.129  28.278  0.00 99.00           H  
ATOM   3102  HE  ARG A 200      32.312  15.209  30.206  0.00 99.00           H  
ATOM   3103 1HH1 ARG A 200      34.473  15.217  29.556  0.00 99.00           H  
ATOM   3104 2HH1 ARG A 200      34.948  16.142  28.179  0.00 99.00           H  
ATOM   3105 1HH2 ARG A 200      31.723  17.235  27.397  0.00 99.00           H  
ATOM   3106 2HH2 ARG A 200      33.397  17.291  26.941  0.00 99.00           H  
ATOM   3107  N   LYS A 201      29.541  17.674  34.346  1.00 35.77           N  
ATOM   3108  CA  LYS A 201      29.190  17.456  35.757  1.00 35.57           C  
ATOM   3109  C   LYS A 201      28.005  18.267  36.208  1.00 35.89           C  
ATOM   3110  O   LYS A 201      27.053  17.725  36.812  1.00 39.14           O  
ATOM   3111  CB  LYS A 201      30.376  17.777  36.638  1.00 38.75           C  
ATOM   3112  CG  LYS A 201      31.463  16.738  36.492  1.00 40.15           C  
ATOM   3113  CD  LYS A 201      31.339  15.649  37.529  1.00 48.08           C  
ATOM   3114  CE  LYS A 201      32.219  14.438  37.171  1.00 54.32           C  
ATOM   3115  NZ  LYS A 201      33.615  14.842  36.814  1.00 53.68           N1+
ATOM   3116  H   LYS A 201      30.512  17.882  34.030  0.00 99.00           H  
ATOM   3117  HA  LYS A 201      28.985  16.467  35.882  0.00 99.00           H  
ATOM   3118  HB2 LYS A 201      30.743  18.655  36.369  0.00 99.00           H  
ATOM   3119  HB3 LYS A 201      30.076  17.789  37.581  0.00 99.00           H  
ATOM   3120  HG2 LYS A 201      31.403  16.326  35.578  0.00 99.00           H  
ATOM   3121  HG3 LYS A 201      32.358  17.182  36.590  0.00 99.00           H  
ATOM   3122  HD2 LYS A 201      31.638  15.995  38.410  0.00 99.00           H  
ATOM   3123  HD3 LYS A 201      30.397  15.339  37.575  0.00 99.00           H  
ATOM   3124  HE2 LYS A 201      32.245  13.819  37.959  0.00 99.00           H  
ATOM   3125  HE3 LYS A 201      31.804  13.961  36.393  0.00 99.00           H  
ATOM   3126  HZ1 LYS A 201      33.644  15.102  35.851  0.00 99.00           H  
ATOM   3127  HZ2 LYS A 201      33.887  15.617  37.382  0.00 99.00           H  
ATOM   3128  HZ3 LYS A 201      34.230  14.072  36.975  0.00 99.00           H  
ATOM   3129  N   GLY A 202      28.032  19.548  35.875  1.00 31.87           N  
ATOM   3130  CA  GLY A 202      26.919  20.455  36.155  1.00 32.08           C  
ATOM   3131  C   GLY A 202      25.589  19.923  35.602  1.00 32.52           C  
ATOM   3132  O   GLY A 202      24.552  19.977  36.277  1.00 33.87           O  
ATOM   3133  H   GLY A 202      28.908  19.857  35.399  0.00 99.00           H  
ATOM   3134  HA2 GLY A 202      26.832  20.583  37.153  0.00 99.00           H  
ATOM   3135  HA3 GLY A 202      27.108  21.357  35.743  0.00 99.00           H  
ATOM   3136  N   MET A 203      25.627  19.468  34.340  1.00 30.34           N  
ATOM   3137  CA  MET A 203      24.413  18.979  33.672  1.00 30.32           C  
ATOM   3138  C   MET A 203      23.914  17.719  34.398  1.00 26.73           C  
ATOM   3139  O   MET A 203      22.715  17.589  34.634  1.00 30.07           O  
ATOM   3140  CB  MET A 203      24.609  18.737  32.172  1.00 27.90           C  
ATOM   3141  CG  MET A 203      24.726  19.988  31.331  1.00 31.32           C  
ATOM   3142  SD  MET A 203      24.628  19.713  29.547  1.00 33.32           S  
ATOM   3143  CE  MET A 203      26.212  18.972  29.339  1.00 25.69           C  
ATOM   3144  H   MET A 203      26.556  19.492  33.895  0.00 99.00           H  
ATOM   3145  HA  MET A 203      23.708  19.679  33.753  0.00 99.00           H  
ATOM   3146  HB2 MET A 203      25.447  18.181  32.041  0.00 99.00           H  
ATOM   3147  HB3 MET A 203      23.828  18.189  31.828  0.00 99.00           H  
ATOM   3148  HG2 MET A 203      23.993  20.655  31.634  0.00 99.00           H  
ATOM   3149  HG3 MET A 203      25.614  20.465  31.574  0.00 99.00           H  
ATOM   3150  HE1 MET A 203      26.805  19.562  28.780  0.00 99.00           H  
ATOM   3151  HE2 MET A 203      26.653  18.831  30.232  0.00 99.00           H  
ATOM   3152  HE3 MET A 203      26.125  18.080  28.881  0.00 99.00           H  
ATOM   3153  N   VAL A 204      24.817  16.823  34.794  1.00 27.64           N  
ATOM   3154  CA  VAL A 204      24.411  15.611  35.541  1.00 27.33           C  
ATOM   3155  C   VAL A 204      23.808  16.029  36.896  1.00 29.64           C  
ATOM   3156  O   VAL A 204      22.732  15.558  37.304  1.00 25.26           O  
ATOM   3157  CB  VAL A 204      25.577  14.607  35.681  1.00 27.69           C  
ATOM   3158  CG1 VAL A 204      25.170  13.428  36.544  1.00 28.99           C  
ATOM   3159  CG2 VAL A 204      26.039  14.087  34.337  1.00 31.30           C  
ATOM   3160  H   VAL A 204      25.793  17.034  34.546  0.00 99.00           H  
ATOM   3161  HA  VAL A 204      23.700  15.151  35.017  0.00 99.00           H  
ATOM   3162  HB  VAL A 204      26.320  15.074  36.152  0.00 99.00           H  
ATOM   3163 1HG1 VAL A 204      25.698  12.620  36.281  0.00 99.00           H  
ATOM   3164 2HG1 VAL A 204      25.346  13.639  37.506  0.00 99.00           H  
ATOM   3165 3HG1 VAL A 204      24.195  13.241  36.420  0.00 99.00           H  
ATOM   3166 1HG2 VAL A 204      25.398  14.381  33.626  0.00 99.00           H  
ATOM   3167 2HG2 VAL A 204      26.950  14.449  34.134  0.00 99.00           H  
ATOM   3168 3HG2 VAL A 204      26.075  13.087  34.360  0.00 99.00           H  
ATOM   3169  N   ALA A 205      24.474  16.950  37.603  1.00 31.69           N  
ATOM   3170  CA  ALA A 205      24.031  17.374  38.936  1.00 29.63           C  
ATOM   3171  C   ALA A 205      22.693  18.106  38.874  1.00 25.88           C  
ATOM   3172  O   ALA A 205      21.866  17.907  39.709  1.00 29.70           O  
ATOM   3173  CB  ALA A 205      25.076  18.271  39.566  1.00 31.20           C  
ATOM   3174  H   ALA A 205      25.317  17.331  37.133  0.00 99.00           H  
ATOM   3175  HA  ALA A 205      23.923  16.555  39.514  0.00 99.00           H  
ATOM   3176  HB1 ALA A 205      25.986  17.878  39.428  0.00 99.00           H  
ATOM   3177  HB2 ALA A 205      25.042  19.178  39.144  0.00 99.00           H  
ATOM   3178  HB3 ALA A 205      24.900  18.357  40.548  0.00 99.00           H  
ATOM   3179  N   ALA A 206      22.484  18.865  37.809  1.00 27.32           N  
ATOM   3180  CA  ALA A 206      21.281  19.633  37.565  1.00 26.28           C  
ATOM   3181  C   ALA A 206      20.103  18.693  37.411  1.00 25.67           C  
ATOM   3182  O   ALA A 206      19.026  18.985  37.907  1.00 24.03           O  
ATOM   3183  CB  ALA A 206      21.403  20.479  36.314  1.00 29.46           C  
ATOM   3184  H   ALA A 206      23.300  18.862  37.128  0.00 99.00           H  
ATOM   3185  HA  ALA A 206      21.112  20.235  38.350  0.00 99.00           H  
ATOM   3186  HB1 ALA A 206      20.552  20.430  35.789  0.00 99.00           H  
ATOM   3187  HB2 ALA A 206      21.580  21.431  36.566  0.00 99.00           H  
ATOM   3188  HB3 ALA A 206      22.158  20.141  35.750  0.00 99.00           H  
ATOM   3189  N   TRP A 207      20.323  17.597  36.703  1.00 25.71           N  
ATOM   3190  CA  TRP A 207      19.259  16.574  36.546  1.00 21.85           C  
ATOM   3191  C   TRP A 207      18.995  15.957  37.882  1.00 21.82           C  
ATOM   3192  O   TRP A 207      17.843  15.849  38.276  1.00 24.66           O  
ATOM   3193  CB  TRP A 207      19.674  15.579  35.510  1.00 23.39           C  
ATOM   3194  CG  TRP A 207      18.779  14.402  35.246  1.00 22.64           C  
ATOM   3195  CD1 TRP A 207      19.193  13.126  35.137  1.00 25.48           C  
ATOM   3196  CD2 TRP A 207      17.383  14.399  35.009  1.00 25.27           C  
ATOM   3197  CE2 TRP A 207      17.014  13.061  34.726  1.00 23.97           C  
ATOM   3198  CE3 TRP A 207      16.396  15.373  35.059  1.00 25.83           C  
ATOM   3199  NE1 TRP A 207      18.139  12.300  34.818  1.00 23.35           N  
ATOM   3200  CZ2 TRP A 207      15.701  12.689  34.502  1.00 28.30           C  
ATOM   3201  CZ3 TRP A 207      15.106  14.994  34.789  1.00 29.69           C  
ATOM   3202  CH2 TRP A 207      14.769  13.679  34.536  1.00 24.17           C  
ATOM   3203  H   TRP A 207      21.255  17.508  36.282  0.00 99.00           H  
ATOM   3204  HA  TRP A 207      18.438  17.055  36.247  0.00 99.00           H  
ATOM   3205  HB2 TRP A 207      19.790  16.051  34.616  0.00 99.00           H  
ATOM   3206  HB3 TRP A 207      20.582  15.193  35.758  0.00 99.00           H  
ATOM   3207  HD1 TRP A 207      20.137  12.806  35.267  0.00 99.00           H  
ATOM   3208  HE1 TRP A 207      18.195  11.316  34.679  0.00 99.00           H  
ATOM   3209  HE3 TRP A 207      16.613  16.318  35.284  0.00 99.00           H  
ATOM   3210  HZ2 TRP A 207      15.463  11.731  34.324  0.00 99.00           H  
ATOM   3211  HZ3 TRP A 207      14.389  15.701  34.776  0.00 99.00           H  
ATOM   3212  HH2 TRP A 207      13.799  13.450  34.372  0.00 99.00           H  
ATOM   3213  N   SER A 208      20.040  15.526  38.568  1.00 26.15           N  
ATOM   3214  CA  SER A 208      19.843  15.031  39.953  1.00 27.73           C  
ATOM   3215  C   SER A 208      19.102  16.034  40.870  1.00 26.42           C  
ATOM   3216  O   SER A 208      18.174  15.647  41.567  1.00 27.57           O  
ATOM   3217  CB  SER A 208      21.189  14.674  40.581  1.00 32.81           C  
ATOM   3218  OG  SER A 208      20.925  13.898  41.712  1.00 29.77           O  
ATOM   3219  H   SER A 208      20.943  15.557  38.101  0.00 99.00           H  
ATOM   3220  HA  SER A 208      19.280  14.191  39.901  0.00 99.00           H  
ATOM   3221  HB2 SER A 208      21.712  14.153  39.932  0.00 99.00           H  
ATOM   3222  HB3 SER A 208      21.644  15.505  40.844  0.00 99.00           H  
ATOM   3223  HG  SER A 208      20.481  13.040  41.444  0.00 99.00           H  
ATOM   3224  N   GLN A 209      19.484  17.308  40.834  1.00 30.04           N  
ATOM   3225  CA  GLN A 209      18.812  18.370  41.624  1.00 28.98           C  
ATOM   3226  C   GLN A 209      17.372  18.479  41.292  1.00 29.84           C  
ATOM   3227  O   GLN A 209      16.531  18.460  42.165  1.00 26.58           O  
ATOM   3228  CB  GLN A 209      19.490  19.714  41.409  1.00 35.49           C  
ATOM   3229  CG  GLN A 209      18.992  20.845  42.288  1.00 41.49           C  
ATOM   3230  CD  GLN A 209      19.457  20.738  43.745  1.00 54.14           C  
ATOM   3231  NE2 GLN A 209      18.498  20.825  44.669  0.00 99.00           N  
ATOM   3232  OE1 GLN A 209      20.655  20.582  44.041  0.00 99.00           O  
ATOM   3233  H   GLN A 209      20.292  17.506  40.208  0.00 99.00           H  
ATOM   3234  HA  GLN A 209      18.910  18.112  42.598  0.00 99.00           H  
ATOM   3235  HB2 GLN A 209      20.481  19.607  41.572  0.00 99.00           H  
ATOM   3236  HB3 GLN A 209      19.363  19.991  40.445  0.00 99.00           H  
ATOM   3237  HG2 GLN A 209      19.325  21.716  41.920  0.00 99.00           H  
ATOM   3238  HG3 GLN A 209      17.990  20.847  42.281  0.00 99.00           H  
ATOM   3239 1HE2 GLN A 209      18.729  20.749  45.654  0.00 99.00           H  
ATOM   3240 2HE2 GLN A 209      17.540  20.969  44.368  0.00 99.00           H  
ATOM   3241  N   ARG A 210      17.054  18.491  40.008  1.00 28.38           N  
ATOM   3242  CA  ARG A 210      15.636  18.546  39.644  1.00 26.46           C  
ATOM   3243  C   ARG A 210      14.834  17.366  40.174  1.00 27.35           C  
ATOM   3244  O   ARG A 210      13.651  17.502  40.572  1.00 25.26           O  
ATOM   3245  CB  ARG A 210      15.554  18.632  38.129  1.00 26.72           C  
ATOM   3246  CG  ARG A 210      14.141  18.767  37.614  1.00 27.80           C  
ATOM   3247  CD  ARG A 210      14.087  18.927  36.080  1.00 26.75           C  
ATOM   3248  NE  ARG A 210      12.633  18.843  35.752  1.00 26.34           N  
ATOM   3249  CZ  ARG A 210      12.117  18.661  34.527  1.00 26.03           C  
ATOM   3250  NH1 ARG A 210      12.910  18.489  33.490  1.00 31.31           N1+
ATOM   3251  NH2 ARG A 210      10.795  18.551  34.377  1.00 28.39           N  
ATOM   3252  H   ARG A 210      17.821  18.461  39.344  0.00 99.00           H  
ATOM   3253  HA  ARG A 210      15.241  19.402  40.022  0.00 99.00           H  
ATOM   3254  HB2 ARG A 210      16.071  19.428  37.832  0.00 99.00           H  
ATOM   3255  HB3 ARG A 210      15.947  17.803  37.746  0.00 99.00           H  
ATOM   3256  HG2 ARG A 210      13.612  17.952  37.847  0.00 99.00           H  
ATOM   3257  HG3 ARG A 210      13.707  19.574  38.012  0.00 99.00           H  
ATOM   3258  HD2 ARG A 210      14.413  19.802  35.855  0.00 99.00           H  
ATOM   3259  HD3 ARG A 210      14.546  18.183  35.682  0.00 99.00           H  
ATOM   3260  HE  ARG A 210      11.987  18.932  36.524  0.00 99.00           H  
ATOM   3261 1HH1 ARG A 210      13.903  18.470  33.592  0.00 99.00           H  
ATOM   3262 2HH1 ARG A 210      12.513  18.372  32.569  0.00 99.00           H  
ATOM   3263 1HH2 ARG A 210      10.204  18.586  35.184  0.00 99.00           H  
ATOM   3264 2HH2 ARG A 210      10.403  18.434  33.469  0.00 99.00           H  
ATOM   3265  N   LEU A 211      15.404  16.155  40.067  1.00 24.77           N  
ATOM   3266  CA  LEU A 211      14.723  14.948  40.499  1.00 22.48           C  
ATOM   3267  C   LEU A 211      14.339  14.997  41.996  1.00 23.27           C  
ATOM   3268  O   LEU A 211      13.333  14.451  42.401  1.00 26.22           O  
ATOM   3269  CB  LEU A 211      15.648  13.734  40.210  1.00 24.57           C  
ATOM   3270  CG  LEU A 211      15.649  13.375  38.739  1.00 25.21           C  
ATOM   3271  CD1 LEU A 211      16.742  12.364  38.481  1.00 28.65           C  
ATOM   3272  CD2 LEU A 211      14.266  12.935  38.245  1.00 26.19           C  
ATOM   3273  H   LEU A 211      16.357  16.167  39.655  0.00 99.00           H  
ATOM   3274  HA  LEU A 211      13.870  14.843  39.968  0.00 99.00           H  
ATOM   3275  HB2 LEU A 211      16.554  13.992  40.467  0.00 99.00           H  
ATOM   3276  HB3 LEU A 211      15.299  12.976  40.714  0.00 99.00           H  
ATOM   3277  HG  LEU A 211      15.819  14.195  38.200  0.00 99.00           H  
ATOM   3278 1HD1 LEU A 211      16.578  11.540  39.027  0.00 99.00           H  
ATOM   3279 2HD1 LEU A 211      16.754  12.117  37.510  0.00 99.00           H  
ATOM   3280 3HD1 LEU A 211      17.631  12.753  38.732  0.00 99.00           H  
ATOM   3281 1HD2 LEU A 211      13.615  13.680  38.383  0.00 99.00           H  
ATOM   3282 2HD2 LEU A 211      14.320  12.710  37.273  0.00 99.00           H  
ATOM   3283 3HD2 LEU A 211      13.973  12.132  38.761  0.00 99.00           H  
ATOM   3284  N   GLN A 212      15.055  15.777  42.775  1.00 25.23           N  
ATOM   3285  CA  GLN A 212      14.825  15.880  44.201  1.00 24.25           C  
ATOM   3286  C   GLN A 212      13.427  16.425  44.403  1.00 27.38           C  
ATOM   3287  O   GLN A 212      12.745  16.008  45.280  1.00 28.60           O  
ATOM   3288  CB  GLN A 212      15.828  16.819  44.878  1.00 26.74           C  
ATOM   3289  CG  GLN A 212      17.235  16.334  44.933  1.00 29.49           C  
ATOM   3290  CD  GLN A 212      18.174  17.335  45.601  1.00 35.63           C  
ATOM   3291  NE2 GLN A 212      19.461  17.273  45.272  0.00 99.00           N  
ATOM   3292  OE1 GLN A 212      17.746  18.141  46.410  0.00 99.00           O  
ATOM   3293  H   GLN A 212      15.805  16.317  42.279  0.00 99.00           H  
ATOM   3294  HA  GLN A 212      14.857  14.963  44.591  0.00 99.00           H  
ATOM   3295  HB2 GLN A 212      15.808  17.704  44.386  0.00 99.00           H  
ATOM   3296  HB3 GLN A 212      15.506  16.990  45.824  0.00 99.00           H  
ATOM   3297  HG2 GLN A 212      17.277  15.480  45.454  0.00 99.00           H  
ATOM   3298  HG3 GLN A 212      17.572  16.170  44.004  0.00 99.00           H  
ATOM   3299 1HE2 GLN A 212      20.132  17.914  45.666  0.00 99.00           H  
ATOM   3300 2HE2 GLN A 212      19.759  16.557  44.607  0.00 99.00           H  
ATOM   3301  N   THR A 213      12.998  17.338  43.544  1.00 27.10           N  
ATOM   3302  CA  THR A 213      11.640  17.879  43.740  1.00 29.78           C  
ATOM   3303  C   THR A 213      10.676  17.543  42.617  1.00 31.10           C  
ATOM   3304  O   THR A 213       9.610  18.174  42.442  1.00 26.91           O  
ATOM   3305  CB  THR A 213      11.714  19.387  44.008  1.00 30.97           C  
ATOM   3306  CG2 THR A 213      12.523  19.646  45.239  1.00 29.74           C  
ATOM   3307  OG1 THR A 213      12.328  20.031  42.917  1.00 32.54           O  
ATOM   3308  H   THR A 213      13.626  17.611  42.804  0.00 99.00           H  
ATOM   3309  HA  THR A 213      11.274  17.491  44.607  0.00 99.00           H  
ATOM   3310  HB  THR A 213      10.761  19.747  44.108  0.00 99.00           H  
ATOM   3311  HG1 THR A 213      12.674  19.359  42.247  0.00 99.00           H  
ATOM   3312 1HG2 THR A 213      12.004  19.389  46.063  0.00 99.00           H  
ATOM   3313 2HG2 THR A 213      13.376  19.111  45.220  0.00 99.00           H  
ATOM   3314 3HG2 THR A 213      12.762  20.622  45.306  0.00 99.00           H  
ATOM   3315  N   ILE A 214      10.966  16.460  41.892  1.00 30.00           N  
ATOM   3316  CA  ILE A 214      10.157  16.122  40.755  1.00 27.55           C  
ATOM   3317  C   ILE A 214       8.626  15.924  41.028  1.00 27.94           C  
ATOM   3318  O   ILE A 214       7.840  16.109  40.143  1.00 26.79           O  
ATOM   3319  CB  ILE A 214      10.771  14.876  40.020  1.00 27.65           C  
ATOM   3320  CG1 ILE A 214      10.217  14.763  38.598  1.00 32.16           C  
ATOM   3321  CG2 ILE A 214      10.556  13.589  40.792  1.00 27.96           C  
ATOM   3322  CD1 ILE A 214      10.782  15.794  37.666  1.00 35.83           C  
ATOM   3323  H   ILE A 214      11.783  15.925  42.216  0.00 99.00           H  
ATOM   3324  HA  ILE A 214      10.210  16.907  40.101  0.00 99.00           H  
ATOM   3325  HB  ILE A 214      11.750  15.021  39.967  0.00 99.00           H  
ATOM   3326 2HG1 ILE A 214      10.428  13.853  38.252  0.00 99.00           H  
ATOM   3327 3HG1 ILE A 214       9.226  14.871  38.643  0.00 99.00           H  
ATOM   3328 1HG2 ILE A 214      11.022  12.836  40.328  0.00 99.00           H  
ATOM   3329 2HG2 ILE A 214      10.925  13.685  41.716  0.00 99.00           H  
ATOM   3330 3HG2 ILE A 214       9.578  13.388  40.846  0.00 99.00           H  
ATOM   3331 1HD1 ILE A 214      11.776  15.691  37.612  0.00 99.00           H  
ATOM   3332 2HD1 ILE A 214      10.388  15.676  36.753  0.00 99.00           H  
ATOM   3333 3HD1 ILE A 214      10.563  16.711  38.004  0.00 99.00           H  
ATOM   3334  N   TRP A 215       8.257  15.425  42.213  1.00 25.47           N  
ATOM   3335  CA  TRP A 215       6.885  15.031  42.519  1.00 30.99           C  
ATOM   3336  C   TRP A 215       6.102  16.288  42.855  1.00 29.18           C  
ATOM   3337  O   TRP A 215       4.888  16.209  42.993  1.00 33.48           O  
ATOM   3338  CB  TRP A 215       6.857  14.055  43.710  1.00 32.60           C  
ATOM   3339  CG  TRP A 215       7.677  12.808  43.363  1.00 31.08           C  
ATOM   3340  CD1 TRP A 215       8.935  12.497  43.831  1.00 28.37           C  
ATOM   3341  CD2 TRP A 215       7.325  11.805  42.399  1.00 29.75           C  
ATOM   3342  CE2 TRP A 215       8.404  10.878  42.350  1.00 29.82           C  
ATOM   3343  CE3 TRP A 215       6.223  11.606  41.555  1.00 26.96           C  
ATOM   3344  NE1 TRP A 215       9.369  11.332  43.223  1.00 30.15           N  
ATOM   3345  CZ2 TRP A 215       8.370   9.744  41.533  1.00 29.39           C  
ATOM   3346  CZ3 TRP A 215       6.200  10.495  40.751  1.00 28.37           C  
ATOM   3347  CH2 TRP A 215       7.278   9.583  40.729  1.00 30.72           C  
ATOM   3348  H   TRP A 215       9.041  15.342  42.902  0.00 99.00           H  
ATOM   3349  HA  TRP A 215       6.490  14.637  41.695  0.00 99.00           H  
ATOM   3350  HB2 TRP A 215       7.283  14.469  44.478  0.00 99.00           H  
ATOM   3351  HB3 TRP A 215       5.945  13.760  43.866  0.00 99.00           H  
ATOM   3352  HD1 TRP A 215       9.447  13.021  44.494  0.00 99.00           H  
ATOM   3353  HE1 TRP A 215      10.249  10.887  43.391  0.00 99.00           H  
ATOM   3354  HE3 TRP A 215       5.470  12.262  41.542  0.00 99.00           H  
ATOM   3355  HZ2 TRP A 215       9.128   9.087  41.551  0.00 99.00           H  
ATOM   3356  HZ3 TRP A 215       5.410  10.323  40.168  0.00 99.00           H  
ATOM   3357  HH2 TRP A 215       7.225   8.803  40.102  0.00 99.00           H  
ATOM   3358  N   LYS A 216       6.790  17.414  43.004  1.00 29.29           N  
ATOM   3359  CA  LYS A 216       6.095  18.725  43.220  1.00 37.21           C  
ATOM   3360  C   LYS A 216       5.774  19.438  41.890  1.00 37.81           C  
ATOM   3361  O   LYS A 216       4.990  20.368  41.866  1.00 33.16           O  
ATOM   3362  CB  LYS A 216       6.920  19.635  44.129  1.00 41.07           C  
ATOM   3363  CG  LYS A 216       7.071  19.135  45.584  1.00 45.14           C  
ATOM   3364  CD  LYS A 216       7.987  20.073  46.384  1.00 52.92           C  
ATOM   3365  CE  LYS A 216       8.182  19.658  47.840  1.00 57.91           C  
ATOM   3366  NZ  LYS A 216       6.887  19.401  48.542  1.00 58.40           N1+
ATOM   3367  H   LYS A 216       7.813  17.329  42.962  0.00 99.00           H  
ATOM   3368  HA  LYS A 216       5.234  18.545  43.707  0.00 99.00           H  
ATOM   3369  HB2 LYS A 216       7.837  19.724  43.744  0.00 99.00           H  
ATOM   3370  HB3 LYS A 216       6.483  20.533  44.162  0.00 99.00           H  
ATOM   3371  HG2 LYS A 216       6.175  19.119  46.010  0.00 99.00           H  
ATOM   3372  HG3 LYS A 216       7.471  18.228  45.570  0.00 99.00           H  
ATOM   3373  HD2 LYS A 216       8.885  20.096  45.937  0.00 99.00           H  
ATOM   3374  HD3 LYS A 216       7.591  20.994  46.367  0.00 99.00           H  
ATOM   3375  HE2 LYS A 216       8.741  18.823  47.867  0.00 99.00           H  
ATOM   3376  HE3 LYS A 216       8.676  20.389  48.322  0.00 99.00           H  
ATOM   3377  HZ1 LYS A 216       6.535  20.261  48.906  0.00 99.00           H  
ATOM   3378  HZ2 LYS A 216       6.233  19.016  47.893  0.00 99.00           H  
ATOM   3379  HZ3 LYS A 216       7.041  18.756  49.289  0.00 99.00           H  
ATOM   3380  N   GLU A 217       6.345  18.974  40.779  1.00 32.39           N  
ATOM   3381  CA  GLU A 217       6.105  19.623  39.479  1.00 28.15           C  
ATOM   3382  C   GLU A 217       4.716  19.406  38.958  1.00 26.25           C  
ATOM   3383  O   GLU A 217       4.058  18.391  39.211  1.00 28.18           O  
ATOM   3384  CB  GLU A 217       7.147  19.115  38.459  1.00 30.51           C  
ATOM   3385  CG  GLU A 217       8.587  19.467  38.812  1.00 26.81           C  
ATOM   3386  CD  GLU A 217       9.562  19.198  37.649  1.00 28.09           C  
ATOM   3387  OE1 GLU A 217       9.113  18.947  36.481  1.00 23.51           O  
ATOM   3388  OE2 GLU A 217      10.775  19.341  37.842  1.00 36.01           O1-
ATOM   3389  H   GLU A 217       6.949  18.149  40.901  0.00 99.00           H  
ATOM   3390  HA  GLU A 217       6.291  20.619  39.574  0.00 99.00           H  
ATOM   3391  HB2 GLU A 217       7.076  18.135  38.430  0.00 99.00           H  
ATOM   3392  HB3 GLU A 217       6.939  19.531  37.594  0.00 99.00           H  
ATOM   3393  HG2 GLU A 217       8.635  20.424  39.011  0.00 99.00           H  
ATOM   3394  HG3 GLU A 217       8.873  18.906  39.561  0.00 99.00           H  
ATOM   3395  N   GLU A 218       4.272  20.377  38.161  1.00 27.86           N  
ATOM   3396  CA  GLU A 218       3.081  20.239  37.351  1.00 30.11           C  
ATOM   3397  C   GLU A 218       3.406  20.093  35.849  1.00 26.12           C  
ATOM   3398  O   GLU A 218       4.368  20.651  35.380  1.00 28.24           O  
ATOM   3399  CB  GLU A 218       2.275  21.523  37.445  1.00 35.74           C  
ATOM   3400  CG  GLU A 218       2.011  21.975  38.830  1.00 39.66           C  
ATOM   3401  CD  GLU A 218       0.895  21.220  39.438  1.00 48.57           C  
ATOM   3402  OE1 GLU A 218       0.156  20.482  38.714  1.00 48.85           O  
ATOM   3403  OE2 GLU A 218       0.766  21.403  40.661  1.00 57.21           O1-
ATOM   3404  H   GLU A 218       4.861  21.243  38.176  0.00 99.00           H  
ATOM   3405  HA  GLU A 218       2.550  19.429  37.647  0.00 99.00           H  
ATOM   3406  HB2 GLU A 218       2.790  22.228  36.978  0.00 99.00           H  
ATOM   3407  HB3 GLU A 218       1.407  21.360  36.997  0.00 99.00           H  
ATOM   3408  HG2 GLU A 218       2.817  21.818  39.373  0.00 99.00           H  
ATOM   3409  HG3 GLU A 218       1.760  22.927  38.811  0.00 99.00           H  
ATOM   3410  N   PRO A 219       2.553  19.417  35.124  1.00 23.98           N  
ATOM   3411  CA  PRO A 219       2.848  19.212  33.702  1.00 30.61           C  
ATOM   3412  C   PRO A 219       2.774  20.518  32.858  1.00 34.67           C  
ATOM   3413  O   PRO A 219       2.308  21.573  33.330  1.00 32.53           O  
ATOM   3414  CB  PRO A 219       1.801  18.193  33.275  1.00 30.18           C  
ATOM   3415  CG  PRO A 219       0.732  18.360  34.295  1.00 29.64           C  
ATOM   3416  CD  PRO A 219       1.483  18.520  35.550  1.00 28.09           C  
ATOM   3417  HA  PRO A 219       3.756  18.776  33.580  0.00 99.00           H  
ATOM   3418  HB2 PRO A 219       1.459  18.397  32.358  0.00 99.00           H  
ATOM   3419  HB3 PRO A 219       2.176  17.268  33.294  0.00 99.00           H  
ATOM   3420  HG2 PRO A 219       0.177  19.168  34.089  0.00 99.00           H  
ATOM   3421  HG3 PRO A 219       0.142  17.551  34.316  0.00 99.00           H  
ATOM   3422  HD2 PRO A 219       0.935  18.944  36.267  0.00 99.00           H  
ATOM   3423  HD3 PRO A 219       1.860  17.656  35.878  0.00 99.00           H  
ATOM   3424  N   ILE A 220       3.311  20.457  31.661  1.00 30.55           N  
ATOM   3425  CA  ILE A 220       3.067  21.510  30.690  1.00 30.12           C  
ATOM   3426  C   ILE A 220       1.666  21.454  30.087  1.00 31.33           C  
ATOM   3427  O   ILE A 220       0.993  20.414  30.083  1.00 27.51           O  
ATOM   3428  CB  ILE A 220       4.071  21.436  29.542  1.00 35.16           C  
ATOM   3429  CG1 ILE A 220       3.920  20.143  28.712  1.00 33.48           C  
ATOM   3430  CG2 ILE A 220       5.472  21.630  30.046  1.00 33.73           C  
ATOM   3431  CD1 ILE A 220       4.752  20.191  27.448  1.00 33.93           C  
ATOM   3432  H   ILE A 220       3.900  19.629  31.474  0.00 99.00           H  
ATOM   3433  HA  ILE A 220       3.125  22.385  31.196  0.00 99.00           H  
ATOM   3434  HB  ILE A 220       3.905  22.208  28.926  0.00 99.00           H  
ATOM   3435 2HG1 ILE A 220       4.213  19.381  29.269  0.00 99.00           H  
ATOM   3436 3HG1 ILE A 220       2.967  20.045  28.469  0.00 99.00           H  
ATOM   3437 1HG2 ILE A 220       6.110  21.686  29.275  0.00 99.00           H  
ATOM   3438 2HG2 ILE A 220       5.532  22.477  30.579  0.00 99.00           H  
ATOM   3439 3HG2 ILE A 220       5.737  20.860  30.630  0.00 99.00           H  
ATOM   3440 1HD1 ILE A 220       5.715  20.301  27.690  0.00 99.00           H  
ATOM   3441 2HD1 ILE A 220       4.629  19.341  26.939  0.00 99.00           H  
ATOM   3442 3HD1 ILE A 220       4.457  20.963  26.887  0.00 99.00           H  
ATOM   3443  N   PRO A 221       1.246  22.581  29.484  1.00 29.79           N  
ATOM   3444  CA  PRO A 221       0.097  22.447  28.642  1.00 34.19           C  
ATOM   3445  C   PRO A 221       0.646  21.966  27.287  1.00 26.59           C  
ATOM   3446  O   PRO A 221       1.317  22.719  26.622  1.00 28.79           O  
ATOM   3447  CB  PRO A 221      -0.420  23.881  28.538  1.00 33.05           C  
ATOM   3448  CG  PRO A 221       0.798  24.743  28.716  1.00 31.42           C  
ATOM   3449  CD  PRO A 221       1.923  23.868  29.296  1.00 33.25           C  
ATOM   3450  HA  PRO A 221      -0.558  21.802  28.994  0.00 99.00           H  
ATOM   3451  HB2 PRO A 221      -0.842  24.044  27.642  0.00 99.00           H  
ATOM   3452  HB3 PRO A 221      -1.096  24.070  29.254  0.00 99.00           H  
ATOM   3453  HG2 PRO A 221       1.089  25.136  27.831  0.00 99.00           H  
ATOM   3454  HG3 PRO A 221       0.601  25.512  29.343  0.00 99.00           H  
ATOM   3455  HD2 PRO A 221       2.672  23.791  28.650  0.00 99.00           H  
ATOM   3456  HD3 PRO A 221       2.242  24.238  30.161  0.00 99.00           H  
ATOM   3457  N   CYS A 222       0.286  20.748  26.923  1.00 26.68           N  
ATOM   3458  CA  CYS A 222       0.855  20.051  25.738  1.00 26.43           C  
ATOM   3459  C   CYS A 222      -0.023  20.394  24.534  1.00 27.13           C  
ATOM   3460  O   CYS A 222      -0.970  19.649  24.130  1.00 28.18           O  
ATOM   3461  CB  CYS A 222       1.000  18.547  25.976  1.00 26.41           C  
ATOM   3462  SG  CYS A 222       1.683  17.712  24.503  1.00 26.75           S  
ATOM   3463  H   CYS A 222      -0.436  20.301  27.532  0.00 99.00           H  
ATOM   3464  HA  CYS A 222       1.763  20.413  25.580  0.00 99.00           H  
ATOM   3465  HB2 CYS A 222       1.623  18.404  26.721  0.00 99.00           H  
ATOM   3466  HB3 CYS A 222       0.111  18.169  26.153  0.00 99.00           H  
ATOM   3467  HG  CYS A 222       2.678  17.764  24.533  0.00 99.00           H  
ATOM   3468  N   THR A 223       0.214  21.609  24.090  1.00 31.79           N  
ATOM   3469  CA  THR A 223      -0.553  22.221  23.014  1.00 30.91           C  
ATOM   3470  C   THR A 223       0.360  22.758  21.946  1.00 25.70           C  
ATOM   3471  O   THR A 223       1.530  23.027  22.138  1.00 25.68           O  
ATOM   3472  CB  THR A 223      -1.349  23.450  23.555  1.00 29.57           C  
ATOM   3473  CG2 THR A 223      -2.343  23.080  24.637  1.00 32.19           C  
ATOM   3474  OG1 THR A 223      -0.414  24.431  24.021  1.00 29.78           O  
ATOM   3475  H   THR A 223       1.002  22.104  24.574  0.00 99.00           H  
ATOM   3476  HA  THR A 223      -1.148  21.515  22.608  0.00 99.00           H  
ATOM   3477  HB  THR A 223      -1.880  23.848  22.788  0.00 99.00           H  
ATOM   3478  HG1 THR A 223       0.074  24.092  24.832  0.00 99.00           H  
ATOM   3479 1HG2 THR A 223      -3.269  23.347  24.358  0.00 99.00           H  
ATOM   3480 2HG2 THR A 223      -2.323  22.089  24.797  0.00 99.00           H  
ATOM   3481 3HG2 THR A 223      -2.112  23.553  25.492  0.00 99.00           H  
ATOM   3482  N   ALA A 224      -0.222  23.026  20.773  1.00 29.38           N  
ATOM   3483  CA  ALA A 224       0.461  23.691  19.696  1.00 28.88           C  
ATOM   3484  C   ALA A 224       1.080  24.967  20.138  1.00 28.38           C  
ATOM   3485  O   ALA A 224       2.284  25.255  19.917  1.00 27.10           O  
ATOM   3486  CB  ALA A 224      -0.534  23.936  18.549  1.00 28.09           C  
ATOM   3487  H   ALA A 224      -1.220  22.705  20.717  0.00 99.00           H  
ATOM   3488  HA  ALA A 224       1.188  23.073  19.342  0.00 99.00           H  
ATOM   3489  HB1 ALA A 224      -0.675  24.917  18.444  0.00 99.00           H  
ATOM   3490  HB2 ALA A 224      -0.161  23.555  17.706  0.00 99.00           H  
ATOM   3491  HB3 ALA A 224      -1.399  23.491  18.767  0.00 99.00           H  
ATOM   3492  N   HID A 225       0.320  25.787  20.871  1.00 28.01           N  
ATOM   3493  CA  HID A 225       0.910  27.000  21.357  1.00 28.52           C  
ATOM   3494  C   HID A 225       2.225  26.837  22.160  1.00 24.97           C  
ATOM   3495  O   HID A 225       3.190  27.544  21.978  1.00 30.54           O  
ATOM   3496  CB  HID A 225      -0.135  27.836  22.179  1.00 29.16           C  
ATOM   3497  CG  HID A 225       0.412  29.173  22.612  1.00 32.07           C  
ATOM   3498  CD2 HID A 225       0.748  30.271  21.895  0.00 99.00           C  
ATOM   3499  ND1 HID A 225       0.698  29.486  23.937  0.00 99.00           N  
ATOM   3500  CE1 HID A 225       1.194  30.707  24.008  0.00 99.00           C  
ATOM   3501  NE2 HID A 225       1.282  31.193  22.781  0.00 99.00           N  
ATOM   3502  H   HID A 225      -0.637  25.481  21.031  0.00 99.00           H  
ATOM   3503  HA  HID A 225       1.122  27.612  20.559  0.00 99.00           H  
ATOM   3504  HB2 HID A 225      -0.934  27.986  21.606  0.00 99.00           H  
ATOM   3505  HB3 HID A 225      -0.384  27.313  22.988  0.00 99.00           H  
ATOM   3506  HD1 HID A 225       0.547  28.871  24.711  0.00 99.00           H  
ATOM   3507  HD2 HID A 225       0.635  30.401  20.916  0.00 99.00           H  
ATOM   3508  HE1 HID A 225       1.457  31.184  24.842  0.00 99.00           H  
ATOM   3509  N   TRP A 226       2.222  25.936  23.115  1.00 28.74           N  
ATOM   3510  CA  TRP A 226       3.389  25.751  23.940  1.00 27.63           C  
ATOM   3511  C   TRP A 226       4.609  25.405  23.052  1.00 26.04           C  
ATOM   3512  O   TRP A 226       5.733  25.946  23.208  1.00 23.45           O  
ATOM   3513  CB  TRP A 226       3.125  24.614  24.930  1.00 29.24           C  
ATOM   3514  CG  TRP A 226       4.195  24.419  25.874  1.00 30.59           C  
ATOM   3515  CD1 TRP A 226       4.289  24.975  27.116  1.00 29.39           C  
ATOM   3516  CD2 TRP A 226       5.400  23.618  25.709  1.00 34.91           C  
ATOM   3517  CE2 TRP A 226       6.160  23.753  26.893  1.00 30.08           C  
ATOM   3518  CE3 TRP A 226       5.881  22.772  24.703  1.00 35.48           C  
ATOM   3519  NE1 TRP A 226       5.496  24.629  27.709  1.00 29.94           N  
ATOM   3520  CZ2 TRP A 226       7.384  23.083  27.096  1.00 30.48           C  
ATOM   3521  CZ3 TRP A 226       7.122  22.128  24.904  1.00 33.01           C  
ATOM   3522  CH2 TRP A 226       7.847  22.292  26.077  1.00 32.27           C  
ATOM   3523  H   TRP A 226       1.347  25.396  23.217  0.00 99.00           H  
ATOM   3524  HA  TRP A 226       3.601  26.618  24.395  0.00 99.00           H  
ATOM   3525  HB2 TRP A 226       2.289  24.830  25.430  0.00 99.00           H  
ATOM   3526  HB3 TRP A 226       2.999  23.774  24.406  0.00 99.00           H  
ATOM   3527  HD1 TRP A 226       3.597  25.549  27.547  0.00 99.00           H  
ATOM   3528  HE1 TRP A 226       5.821  24.968  28.589  0.00 99.00           H  
ATOM   3529  HE3 TRP A 226       5.377  22.617  23.866  0.00 99.00           H  
ATOM   3530  HZ2 TRP A 226       7.879  23.196  27.959  0.00 99.00           H  
ATOM   3531  HZ3 TRP A 226       7.468  21.546  24.172  0.00 99.00           H  
ATOM   3532  HH2 TRP A 226       8.726  21.821  26.177  0.00 99.00           H  
ATOM   3533  N   HID A 227       4.376  24.522  22.081  1.00 26.08           N  
ATOM   3534  CA  HID A 227       5.484  24.055  21.210  1.00 25.27           C  
ATOM   3535  C   HID A 227       5.927  25.144  20.160  1.00 26.06           C  
ATOM   3536  O   HID A 227       7.117  25.375  19.905  1.00 29.04           O  
ATOM   3537  CB  HID A 227       5.081  22.747  20.547  1.00 26.35           C  
ATOM   3538  CG  HID A 227       4.932  21.572  21.489  1.00 24.96           C  
ATOM   3539  CD2 HID A 227       5.808  20.595  21.831  0.00 99.00           C  
ATOM   3540  ND1 HID A 227       3.727  21.219  22.086  0.00 99.00           N  
ATOM   3541  CE1 HID A 227       3.897  20.119  22.802  0.00 99.00           C  
ATOM   3542  NE2 HID A 227       5.142  19.693  22.615  0.00 99.00           N  
ATOM   3543  H   HID A 227       3.408  24.202  21.986  0.00 99.00           H  
ATOM   3544  HA  HID A 227       6.282  23.855  21.788  0.00 99.00           H  
ATOM   3545  HB2 HID A 227       4.198  22.871  20.070  0.00 99.00           H  
ATOM   3546  HB3 HID A 227       5.773  22.497  19.853  0.00 99.00           H  
ATOM   3547  HD1 HID A 227       2.871  21.722  21.985  0.00 99.00           H  
ATOM   3548  HD2 HID A 227       6.769  20.545  21.558  0.00 99.00           H  
ATOM   3549  HE1 HID A 227       3.217  19.686  23.380  0.00 99.00           H  
ATOM   3550  N   PHE A 228       4.930  25.858  19.607  1.00 28.17           N  
ATOM   3551  CA  PHE A 228       5.202  26.729  18.432  1.00 33.98           C  
ATOM   3552  C   PHE A 228       4.975  28.238  18.580  1.00 37.64           C  
ATOM   3553  O   PHE A 228       5.414  29.010  17.742  1.00 33.88           O  
ATOM   3554  CB  PHE A 228       4.418  26.207  17.255  1.00 33.68           C  
ATOM   3555  CG  PHE A 228       4.588  24.746  17.035  1.00 30.27           C  
ATOM   3556  CD1 PHE A 228       5.833  24.227  16.747  1.00 31.16           C  
ATOM   3557  CD2 PHE A 228       3.504  23.890  17.131  1.00 34.83           C  
ATOM   3558  CE1 PHE A 228       5.990  22.841  16.545  1.00 28.39           C  
ATOM   3559  CE2 PHE A 228       3.669  22.538  16.914  1.00 30.97           C  
ATOM   3560  CZ  PHE A 228       4.908  22.036  16.638  1.00 26.45           C  
ATOM   3561  H   PHE A 228       4.014  25.757  20.041  0.00 99.00           H  
ATOM   3562  HA  PHE A 228       6.201  26.601  18.211  0.00 99.00           H  
ATOM   3563  HB2 PHE A 228       3.458  26.383  17.421  0.00 99.00           H  
ATOM   3564  HB3 PHE A 228       4.731  26.679  16.442  0.00 99.00           H  
ATOM   3565  HD1 PHE A 228       6.627  24.812  16.680  0.00 99.00           H  
ATOM   3566  HD2 PHE A 228       2.603  24.254  17.358  0.00 99.00           H  
ATOM   3567  HE1 PHE A 228       6.906  22.489  16.335  0.00 99.00           H  
ATOM   3568  HE2 PHE A 228       2.858  21.923  16.961  0.00 99.00           H  
ATOM   3569  HZ  PHE A 228       5.018  21.031  16.500  0.00 99.00           H  
ATOM   3570  N   GLY A 229       4.348  28.680  19.661  1.00 41.78           N  
ATOM   3571  CA  GLY A 229       4.304  30.139  19.921  1.00 45.20           C  
ATOM   3572  C   GLY A 229       2.981  30.545  19.339  1.00 54.19           C  
ATOM   3573  O   GLY A 229       2.145  29.663  19.050  1.00 58.37           O  
ATOM   3574  H   GLY A 229       3.923  27.982  20.265  0.00 99.00           H  
ATOM   3575  HA2 GLY A 229       4.319  30.292  20.884  0.00 99.00           H  
ATOM   3576  HA3 GLY A 229       5.037  30.571  19.445  0.00 99.00           H  
ATOM   3577  N   GLN A 230       2.739  31.847  19.167  1.00 61.31           N  
ATOM   3578  CA  GLN A 230       1.396  32.253  18.692  1.00 59.71           C  
ATOM   3579  C   GLN A 230       1.164  32.245  17.181  1.00 61.67           C  
ATOM   3580  O   GLN A 230       1.608  33.131  16.445  1.00 58.67           O  
ATOM   3581  CB  GLN A 230       0.924  33.579  19.307  1.00 61.05           C  
ATOM   3582  CG  GLN A 230      -0.182  33.405  20.358  1.00 63.12           C  
ATOM   3583  CD  GLN A 230      -1.312  32.393  20.015  1.00 64.17           C  
ATOM   3584  NE2 GLN A 230      -2.391  32.417  20.806  0.00 99.00           N  
ATOM   3585  OE1 GLN A 230      -1.210  31.603  19.064  0.00 99.00           O  
ATOM   3586  OXT GLN A 230       0.470  31.339  16.698  1.00 51.85           O1-
ATOM   3587  H   GLN A 230       3.493  32.485  19.373  0.00 99.00           H  
ATOM   3588  HA  GLN A 230       0.720  31.604  19.114  0.00 99.00           H  
ATOM   3589  HB2 GLN A 230       1.699  34.023  19.749  0.00 99.00           H  
ATOM   3590  HB3 GLN A 230       0.567  34.162  18.580  0.00 99.00           H  
ATOM   3591  HG2 GLN A 230       0.241  33.105  21.226  0.00 99.00           H  
ATOM   3592  HG3 GLN A 230      -0.616  34.303  20.521  0.00 99.00           H  
ATOM   3593 1HE2 GLN A 230      -3.161  31.798  20.629  0.00 99.00           H  
ATOM   3594 2HE2 GLN A 230      -2.407  33.072  21.583  0.00 99.00           H  
ATOM   3595  P   FAD A 301      26.072  10.630  24.588  1.00 23.28           P  
ATOM   3596  PA  FAD A 301      28.897  10.883  25.289  1.00 26.37           P  
ATOM   3597  O1P FAD A 301      25.618  10.143  25.918  1.00 21.33           O  
ATOM   3598  O2P FAD A 301      26.334   9.715  23.500  1.00 20.89           O  
ATOM   3599  O3P FAD A 301      27.443  11.475  24.947  1.00 25.21           O  
ATOM   3600  C5' FAD A 301      25.550  12.619  22.956  1.00 23.49           C  
ATOM   3601  O5' FAD A 301      25.219  11.867  24.150  1.00 20.44           O  
ATOM   3602  C4' FAD A 301      24.451  12.443  21.930  1.00 23.25           C  
ATOM   3603  O4' FAD A 301      23.306  13.168  22.406  1.00 21.98           O  
ATOM   3604  C3' FAD A 301      24.803  13.067  20.575  1.00 22.65           C  
ATOM   3605  O3' FAD A 301      26.022  12.508  20.080  1.00 21.99           O  
ATOM   3606  C2' FAD A 301      23.735  12.843  19.502  1.00 20.42           C  
ATOM   3607  O2' FAD A 301      22.478  13.349  20.005  1.00 19.68           O  
ATOM   3608  C1' FAD A 301      24.097  13.524  18.192  1.00 19.04           C  
ATOM   3609  C1B FAD A 301      31.482  12.302  29.186  1.00 35.49           C  
ATOM   3610  N1  FAD A 301      22.425  15.526  17.568  1.00 19.24           N  
ATOM   3611  N1A FAD A 301      30.436  13.623  34.050  1.00 33.27           N  
ATOM   3612  O1A FAD A 301      29.565  10.964  24.023  1.00 27.73           O  
ATOM   3613  C2  FAD A 301      21.508  16.521  17.379  1.00 21.47           C  
ATOM   3614  C2A FAD A 301      31.144  14.234  33.090  1.00 34.39           C  
ATOM   3615  C2B FAD A 301      31.825  11.142  28.304  1.00 36.99           C  
ATOM   3616  O2  FAD A 301      21.563  17.612  17.985  1.00 23.63           O  
ATOM   3617  O2A FAD A 301      28.851   9.545  25.991  1.00 25.26           O  
ATOM   3618  O2B FAD A 301      33.052  10.617  28.754  1.00 41.92           O  
ATOM   3619  C3B FAD A 301      32.068  11.855  26.984  1.00 39.62           C  
ATOM   3620  N3  FAD A 301      20.446  16.303  16.504  1.00 21.33           N  
ATOM   3621  N3A FAD A 301      31.371  13.839  31.833  1.00 33.35           N  
ATOM   3622  O3B FAD A 301      33.440  12.205  26.913  1.00 41.70           O  
ATOM   3623  C4  FAD A 301      20.195  15.133  15.779  1.00 20.39           C  
ATOM   3624  C4A FAD A 301      30.799  12.654  31.589  1.00 34.30           C  
ATOM   3625  C4B FAD A 301      31.157  13.082  27.068  1.00 38.08           C  
ATOM   3626  C4X FAD A 301      21.185  14.096  15.986  1.00 20.51           C  
ATOM   3627  O4  FAD A 301      19.201  15.064  15.061  1.00 22.18           O  
ATOM   3628  O4B FAD A 301      30.619  13.103  28.413  1.00 35.78           O  
ATOM   3629  C5A FAD A 301      30.056  11.897  32.478  1.00 32.00           C  
ATOM   3630  C5B FAD A 301      30.043  13.075  26.050  1.00 34.13           C  
ATOM   3631  C5X FAD A 301      21.961  12.002  15.520  1.00 16.86           C  
ATOM   3632  N5  FAD A 301      21.060  12.986  15.309  1.00 19.70           N  
ATOM   3633  O5B FAD A 301      29.252  11.941  26.368  1.00 32.43           O  
ATOM   3634  C6  FAD A 301      21.840  10.813  14.813  1.00 16.41           C  
ATOM   3635  C6A FAD A 301      29.867  12.430  33.770  1.00 31.52           C  
ATOM   3636  N6A FAD A 301      29.144  11.839  34.717  1.00 30.02           N  
ATOM   3637  C7  FAD A 301      22.678   9.728  15.067  1.00 19.61           C  
ATOM   3638  C7M FAD A 301      22.523   8.449  14.279  1.00 21.83           C  
ATOM   3639  N7A FAD A 301      29.640  10.714  31.886  1.00 33.71           N  
ATOM   3640  C8  FAD A 301      23.665   9.850  16.056  1.00 21.54           C  
ATOM   3641  C8A FAD A 301      30.119  10.790  30.667  1.00 31.25           C  
ATOM   3642  C8M FAD A 301      24.612   8.727  16.306  1.00 18.03           C  
ATOM   3643  C9  FAD A 301      23.829  11.055  16.732  1.00 18.75           C  
ATOM   3644  C9A FAD A 301      22.991  12.136  16.466  1.00 18.74           C  
ATOM   3645  N9A FAD A 301      30.834  11.933  30.422  1.00 32.31           N  
ATOM   3646  C10 FAD A 301      22.241  14.377  16.898  1.00 19.67           C  
ATOM   3647  N10 FAD A 301      23.125  13.347  17.112  1.00 19.96           N  
ATOM   3648  N   GLY B   2      18.504  10.750 -18.066  1.00 49.23           N  
ATOM   3649  CA  GLY B   2      18.405   9.492 -17.248  1.00 46.44           C  
ATOM   3650  C   GLY B   2      18.279   9.860 -15.775  1.00 43.97           C  
ATOM   3651  O   GLY B   2      18.967  10.762 -15.289  1.00 54.88           O  
ATOM   3652  HA2 GLY B   2      17.602   8.985 -17.545  0.00 99.00           H  
ATOM   3653  HA3 GLY B   2      19.227   8.953 -17.398  0.00 99.00           H  
ATOM   3654  H1  GLY B   2      19.164  11.359 -17.639  0.00 99.00           H  
ATOM   3655  H2  GLY B   2      18.802  10.512 -18.985  0.00 99.00           H  
ATOM   3656  H3  GLY B   2      17.609  11.183 -18.097  0.00 99.00           H  
ATOM   3657  N   LYS B   3      17.332   9.233 -15.088  1.00 33.98           N  
ATOM   3658  CA  LYS B   3      17.117   9.490 -13.683  1.00 29.16           C  
ATOM   3659  C   LYS B   3      16.969   8.189 -12.910  1.00 25.05           C  
ATOM   3660  O   LYS B   3      16.307   7.220 -13.381  1.00 29.55           O  
ATOM   3661  CB  LYS B   3      15.790  10.204 -13.530  1.00 34.58           C  
ATOM   3662  CG  LYS B   3      15.683  11.564 -14.236  1.00 36.71           C  
ATOM   3663  CD  LYS B   3      16.524  12.576 -13.465  1.00 38.47           C  
ATOM   3664  CE  LYS B   3      16.490  13.932 -14.147  1.00 38.63           C  
ATOM   3665  NZ  LYS B   3      17.848  14.501 -14.006  1.00 44.39           N1+
ATOM   3666  H   LYS B   3      16.771   8.554 -15.644  0.00 99.00           H  
ATOM   3667  HA  LYS B   3      17.909   9.995 -13.313  0.00 99.00           H  
ATOM   3668  HB2 LYS B   3      15.063   9.615 -13.896  0.00 99.00           H  
ATOM   3669  HB3 LYS B   3      15.617  10.356 -12.551  0.00 99.00           H  
ATOM   3670  HG2 LYS B   3      16.038  11.478 -15.152  0.00 99.00           H  
ATOM   3671  HG3 LYS B   3      14.741  11.854 -14.232  0.00 99.00           H  
ATOM   3672  HD2 LYS B   3      16.153  12.669 -12.551  0.00 99.00           H  
ATOM   3673  HD3 LYS B   3      17.462  12.257 -13.436  0.00 99.00           H  
ATOM   3674  HE2 LYS B   3      16.277  13.810 -15.098  0.00 99.00           H  
ATOM   3675  HE3 LYS B   3      15.839  14.508 -13.689  0.00 99.00           H  
ATOM   3676  HZ1 LYS B   3      17.918  15.341 -14.547  0.00 99.00           H  
ATOM   3677  HZ2 LYS B   3      18.026  14.711 -13.043  0.00 99.00           H  
ATOM   3678  HZ3 LYS B   3      18.525  13.839 -14.332  0.00 99.00           H  
ATOM   3679  N   LYS B   4      17.378   8.265 -11.668  0.50 21.33           N  
ATOM   3680  CA  LYS B   4      17.501   7.096 -10.834  0.50 21.68           C  
ATOM   3681  C   LYS B   4      16.826   7.283  -9.485  0.50 20.10           C  
ATOM   3682  O   LYS B   4      17.120   8.175  -8.682  0.50 16.83           O  
ATOM   3683  CB  LYS B   4      18.964   6.749 -10.692  0.50 20.75           C  
ATOM   3684  CG  LYS B   4      19.605   6.463 -12.045  0.50 20.13           C  
ATOM   3685  CD  LYS B   4      21.081   6.199 -11.925  0.50 19.98           C  
ATOM   3686  CE  LYS B   4      21.566   5.124 -12.884  0.50 19.90           C  
ATOM   3687  NZ  LYS B   4      23.022   4.906 -12.564  0.50 21.17           N1+
ATOM   3688  H   LYS B   4      17.604   9.231 -11.338  0.00 99.00           H  
ATOM   3689  HA  LYS B   4      17.069   6.306 -11.302  0.00 99.00           H  
ATOM   3690  HB2 LYS B   4      19.438   7.515 -10.283  0.00 99.00           H  
ATOM   3691  HB3 LYS B   4      19.049   5.937 -10.133  0.00 99.00           H  
ATOM   3692  HG2 LYS B   4      19.157   5.661 -12.449  0.00 99.00           H  
ATOM   3693  HG3 LYS B   4      19.457   7.254 -12.645  0.00 99.00           H  
ATOM   3694  HD2 LYS B   4      21.583   7.044 -12.121  0.00 99.00           H  
ATOM   3695  HD3 LYS B   4      21.288   5.902 -10.991  0.00 99.00           H  
ATOM   3696  HE2 LYS B   4      21.075   4.294 -12.722  0.00 99.00           H  
ATOM   3697  HE3 LYS B   4      21.485   5.445 -13.805  0.00 99.00           H  
ATOM   3698  HZ1 LYS B   4      23.332   4.077 -13.022  0.00 99.00           H  
ATOM   3699  HZ2 LYS B   4      23.544   5.691 -12.887  0.00 99.00           H  
ATOM   3700  HZ3 LYS B   4      23.124   4.810 -11.577  0.00 99.00           H  
ATOM   3701  N   VAL B   5      15.857   6.420  -9.216  1.00 19.14           N  
ATOM   3702  CA  VAL B   5      15.097   6.571  -8.032  1.00 18.82           C  
ATOM   3703  C   VAL B   5      15.302   5.376  -7.095  1.00 16.53           C  
ATOM   3704  O   VAL B   5      15.315   4.204  -7.567  1.00 20.12           O  
ATOM   3705  CB  VAL B   5      13.588   6.633  -8.419  1.00 18.39           C  
ATOM   3706  CG1 VAL B   5      12.764   7.024  -7.220  1.00 20.90           C  
ATOM   3707  CG2 VAL B   5      13.385   7.654  -9.539  1.00 22.06           C  
ATOM   3708  H   VAL B   5      15.728   5.676  -9.920  0.00 99.00           H  
ATOM   3709  HA  VAL B   5      15.409   7.394  -7.535  0.00 99.00           H  
ATOM   3710  HB  VAL B   5      13.319   5.715  -8.685  0.00 99.00           H  
ATOM   3711 1HG1 VAL B   5      11.796   7.084  -7.475  0.00 99.00           H  
ATOM   3712 2HG1 VAL B   5      12.869   6.339  -6.495  0.00 99.00           H  
ATOM   3713 3HG1 VAL B   5      13.066   7.915  -6.874  0.00 99.00           H  
ATOM   3714 1HG2 VAL B   5      12.914   7.213 -10.301  0.00 99.00           H  
ATOM   3715 2HG2 VAL B   5      12.835   8.413  -9.194  0.00 99.00           H  
ATOM   3716 3HG2 VAL B   5      14.276   7.990  -9.840  0.00 99.00           H  
ATOM   3717  N   LEU B   6      15.397   5.664  -5.810  1.00 14.40           N  
ATOM   3718  CA  LEU B   6      15.332   4.715  -4.702  1.00 18.14           C  
ATOM   3719  C   LEU B   6      14.028   4.911  -3.941  1.00 19.43           C  
ATOM   3720  O   LEU B   6      13.729   6.033  -3.553  1.00 19.59           O  
ATOM   3721  CB  LEU B   6      16.583   4.828  -3.772  1.00 19.86           C  
ATOM   3722  CG  LEU B   6      16.442   3.981  -2.511  1.00 21.16           C  
ATOM   3723  CD1 LEU B   6      16.423   2.448  -2.795  1.00 18.78           C  
ATOM   3724  CD2 LEU B   6      17.627   4.350  -1.547  1.00 17.88           C  
ATOM   3725  H   LEU B   6      15.534   6.713  -5.630  0.00 99.00           H  
ATOM   3726  HA  LEU B   6      15.347   3.786  -5.074  0.00 99.00           H  
ATOM   3727  HB2 LEU B   6      17.351   4.499  -4.279  0.00 99.00           H  
ATOM   3728  HB3 LEU B   6      16.663   5.764  -3.507  0.00 99.00           H  
ATOM   3729  HG  LEU B   6      15.585   4.223  -2.038  0.00 99.00           H  
ATOM   3730 1HD1 LEU B   6      17.277   2.199  -3.239  0.00 99.00           H  
ATOM   3731 2HD1 LEU B   6      16.329   1.968  -1.930  0.00 99.00           H  
ATOM   3732 3HD1 LEU B   6      15.651   2.247  -3.389  0.00 99.00           H  
ATOM   3733 1HD2 LEU B   6      17.562   5.317  -1.333  0.00 99.00           H  
ATOM   3734 2HD2 LEU B   6      17.540   3.801  -0.724  0.00 99.00           H  
ATOM   3735 3HD2 LEU B   6      18.480   4.150  -2.014  0.00 99.00           H  
ATOM   3736  N   ILE B   7      13.238   3.867  -3.803  1.00 19.58           N  
ATOM   3737  CA  ILE B   7      12.056   3.920  -2.973  1.00 17.70           C  
ATOM   3738  C   ILE B   7      12.402   3.149  -1.709  1.00 18.16           C  
ATOM   3739  O   ILE B   7      12.766   1.989  -1.785  1.00 17.90           O  
ATOM   3740  CB  ILE B   7      10.737   3.413  -3.618  1.00 17.96           C  
ATOM   3741  CG1 ILE B   7      10.428   4.092  -4.974  1.00 17.02           C  
ATOM   3742  CG2 ILE B   7       9.535   3.530  -2.635  1.00 20.33           C  
ATOM   3743  CD1 ILE B   7       9.284   3.476  -5.787  1.00 18.78           C  
ATOM   3744  H   ILE B   7      13.532   3.020  -4.332  0.00 99.00           H  
ATOM   3745  HA  ILE B   7      11.939   4.864  -2.703  0.00 99.00           H  
ATOM   3746  HB  ILE B   7      10.836   2.431  -3.785  0.00 99.00           H  
ATOM   3747 2HG1 ILE B   7      10.212   5.057  -4.798  0.00 99.00           H  
ATOM   3748 3HG1 ILE B   7      11.264   4.062  -5.532  0.00 99.00           H  
ATOM   3749 1HG2 ILE B   7       8.747   3.087  -3.045  0.00 99.00           H  
ATOM   3750 2HG2 ILE B   7       9.779   3.082  -1.783  0.00 99.00           H  
ATOM   3751 3HG2 ILE B   7       9.348   4.492  -2.478  0.00 99.00           H  
ATOM   3752 1HD1 ILE B   7       8.447   3.522  -5.250  0.00 99.00           H  
ATOM   3753 2HD1 ILE B   7       9.177   3.991  -6.633  0.00 99.00           H  
ATOM   3754 3HD1 ILE B   7       9.508   2.527  -5.990  0.00 99.00           H  
ATOM   3755  N   VAL B   8      12.264   3.762  -0.539  1.00 16.23           N  
ATOM   3756  CA  VAL B   8      12.477   3.128   0.764  1.00 18.09           C  
ATOM   3757  C   VAL B   8      11.082   2.920   1.331  1.00 18.80           C  
ATOM   3758  O   VAL B   8      10.389   3.899   1.652  1.00 15.81           O  
ATOM   3759  CB  VAL B   8      13.517   3.871   1.694  1.00 19.72           C  
ATOM   3760  CG1 VAL B   8      13.783   3.090   2.958  1.00 17.27           C  
ATOM   3761  CG2 VAL B   8      14.846   4.273   0.960  1.00 16.42           C  
ATOM   3762  H   VAL B   8      11.979   4.778  -0.626  0.00 99.00           H  
ATOM   3763  HA  VAL B   8      12.886   2.245   0.615  0.00 99.00           H  
ATOM   3764  HB  VAL B   8      13.097   4.737   1.951  0.00 99.00           H  
ATOM   3765 1HG1 VAL B   8      14.434   2.351   2.771  0.00 99.00           H  
ATOM   3766 2HG1 VAL B   8      14.167   3.696   3.658  0.00 99.00           H  
ATOM   3767 3HG1 VAL B   8      12.928   2.695   3.300  0.00 99.00           H  
ATOM   3768 1HG2 VAL B   8      14.731   5.191   0.601  0.00 99.00           H  
ATOM   3769 2HG2 VAL B   8      15.583   4.241   1.623  0.00 99.00           H  
ATOM   3770 3HG2 VAL B   8      15.000   3.622   0.228  0.00 99.00           H  
ATOM   3771  N   TYR B   9      10.690   1.650   1.443  1.00 17.43           N  
ATOM   3772  CA  TYR B   9       9.261   1.278   1.629  1.00 17.65           C  
ATOM   3773  C   TYR B   9       9.159   0.554   2.965  1.00 17.42           C  
ATOM   3774  O   TYR B   9       9.861  -0.420   3.222  1.00 17.30           O  
ATOM   3775  CB  TYR B   9       8.842   0.379   0.481  1.00 16.81           C  
ATOM   3776  CG  TYR B   9       7.547  -0.323   0.669  1.00 19.27           C  
ATOM   3777  CD1 TYR B   9       6.418   0.394   0.667  1.00 19.83           C  
ATOM   3778  CD2 TYR B   9       7.537  -1.647   0.822  1.00 19.80           C  
ATOM   3779  CE1 TYR B   9       5.227  -0.229   0.853  1.00 20.22           C  
ATOM   3780  CE2 TYR B   9       6.355  -2.299   0.974  1.00 19.40           C  
ATOM   3781  CZ  TYR B   9       5.231  -1.559   1.005  1.00 19.59           C  
ATOM   3782  OH  TYR B   9       4.126  -2.395   1.146  1.00 20.46           O  
ATOM   3783  H   TYR B   9      11.448   0.948   1.391  0.00 99.00           H  
ATOM   3784  HA  TYR B   9       8.735   2.114   1.679  0.00 99.00           H  
ATOM   3785  HB2 TYR B   9       8.784   0.943  -0.350  0.00 99.00           H  
ATOM   3786  HB3 TYR B   9       9.563  -0.311   0.347  0.00 99.00           H  
ATOM   3787  HD1 TYR B   9       6.439   1.390   0.530  0.00 99.00           H  
ATOM   3788  HD2 TYR B   9       8.392  -2.172   0.826  0.00 99.00           H  
ATOM   3789  HE1 TYR B   9       4.373   0.298   0.874  0.00 99.00           H  
ATOM   3790  HE2 TYR B   9       6.325  -3.293   1.060  0.00 99.00           H  
ATOM   3791  HH  TYR B   9       3.344  -1.969   0.700  0.00 99.00           H  
ATOM   3792  N   ALA B  10       8.301   1.032   3.832  1.00 20.36           N  
ATOM   3793  CA  ALA B  10       8.114   0.493   5.182  1.00 19.51           C  
ATOM   3794  C   ALA B  10       6.668   0.153   5.498  1.00 21.21           C  
ATOM   3795  O   ALA B  10       6.005   0.896   6.208  1.00 20.14           O  
ATOM   3796  CB  ALA B  10       8.625   1.464   6.214  1.00 19.83           C  
ATOM   3797  H   ALA B  10       7.739   1.854   3.480  0.00 99.00           H  
ATOM   3798  HA  ALA B  10       8.673  -0.352   5.269  0.00 99.00           H  
ATOM   3799  HB1 ALA B  10       8.032   2.272   6.247  0.00 99.00           H  
ATOM   3800  HB2 ALA B  10       8.634   1.030   7.117  0.00 99.00           H  
ATOM   3801  HB3 ALA B  10       9.556   1.752   5.981  0.00 99.00           H  
ATOM   3802  N   HID B  11       6.254  -0.966   4.972  1.00 21.43           N  
ATOM   3803  CA  HID B  11       5.001  -1.545   5.327  1.00 24.99           C  
ATOM   3804  C   HID B  11       5.073  -3.087   5.215  1.00 25.43           C  
ATOM   3805  O   HID B  11       5.714  -3.652   4.293  1.00 24.86           O  
ATOM   3806  CB  HID B  11       3.902  -0.970   4.456  1.00 23.16           C  
ATOM   3807  CG  HID B  11       2.534  -1.125   5.044  1.00 21.11           C  
ATOM   3808  CD2 HID B  11       1.611  -0.221   5.431  0.00 99.00           C  
ATOM   3809  ND1 HID B  11       1.961  -2.364   5.242  0.00 99.00           N  
ATOM   3810  CE1 HID B  11       0.763  -2.209   5.773  0.00 99.00           C  
ATOM   3811  NE2 HID B  11       0.515  -0.929   5.865  0.00 99.00           N  
ATOM   3812  H   HID B  11       6.914  -1.393   4.277  0.00 99.00           H  
ATOM   3813  HA  HID B  11       4.785  -1.327   6.284  0.00 99.00           H  
ATOM   3814  HB2 HID B  11       4.071   0.011   4.311  0.00 99.00           H  
ATOM   3815  HB3 HID B  11       3.911  -1.430   3.561  0.00 99.00           H  
ATOM   3816  HD1 HID B  11       2.389  -3.239   5.018  0.00 99.00           H  
ATOM   3817  HD2 HID B  11       1.700   0.770   5.408  0.00 99.00           H  
ATOM   3818  HE1 HID B  11       0.153  -2.949   6.054  0.00 99.00           H  
ATOM   3819  N   GLN B  12       4.398  -3.730   6.176  1.00 22.26           N  
ATOM   3820  CA  GLN B  12       4.468  -5.215   6.325  1.00 23.20           C  
ATOM   3821  C   GLN B  12       3.612  -6.037   5.289  1.00 24.79           C  
ATOM   3822  O   GLN B  12       3.908  -7.205   5.040  1.00 21.61           O  
ATOM   3823  CB  GLN B  12       4.034  -5.681   7.718  1.00 21.38           C  
ATOM   3824  CG  GLN B  12       4.555  -4.840   8.891  1.00 20.60           C  
ATOM   3825  CD  GLN B  12       3.773  -3.583   9.245  1.00 25.39           C  
ATOM   3826  NE2 GLN B  12       4.068  -3.091  10.421  0.00 99.00           N  
ATOM   3827  OE1 GLN B  12       3.015  -2.997   8.466  0.00 99.00           O  
ATOM   3828  H   GLN B  12       3.834  -3.132   6.797  0.00 99.00           H  
ATOM   3829  HA  GLN B  12       5.436  -5.491   6.192  0.00 99.00           H  
ATOM   3830  HB2 GLN B  12       3.028  -5.676   7.762  0.00 99.00           H  
ATOM   3831  HB3 GLN B  12       4.352  -6.628   7.856  0.00 99.00           H  
ATOM   3832  HG2 GLN B  12       4.589  -5.436   9.715  0.00 99.00           H  
ATOM   3833  HG3 GLN B  12       5.514  -4.571   8.684  0.00 99.00           H  
ATOM   3834 1HE2 GLN B  12       3.595  -2.220  10.750  0.00 99.00           H  
ATOM   3835 2HE2 GLN B  12       4.748  -3.545  11.013  0.00 99.00           H  
ATOM   3836  N   GLU B  13       2.603  -5.386   4.722  1.00 24.76           N  
ATOM   3837  CA  GLU B  13       1.661  -6.032   3.836  1.00 30.80           C  
ATOM   3838  C   GLU B  13       1.692  -5.511   2.379  1.00 30.06           C  
ATOM   3839  O   GLU B  13       1.346  -4.339   2.141  1.00 26.32           O  
ATOM   3840  CB  GLU B  13       0.276  -5.783   4.447  1.00 28.92           C  
ATOM   3841  CG  GLU B  13      -0.942  -6.436   3.723  1.00 30.19           C  
ATOM   3842  CD  GLU B  13      -0.650  -7.854   3.237  1.00 27.82           C  
ATOM   3843  OE1 GLU B  13      -0.451  -8.746   4.093  1.00 30.09           O  
ATOM   3844  OE2 GLU B  13      -0.650  -8.070   1.991  1.00 30.21           O1-
ATOM   3845  H   GLU B  13       2.553  -4.371   4.974  0.00 99.00           H  
ATOM   3846  HA  GLU B  13       1.832  -7.039   3.820  0.00 99.00           H  
ATOM   3847  HB2 GLU B  13       0.279  -6.142   5.372  0.00 99.00           H  
ATOM   3848  HB3 GLU B  13       0.111  -4.805   4.449  0.00 99.00           H  
ATOM   3849  HG2 GLU B  13      -1.675  -6.482   4.368  0.00 99.00           H  
ATOM   3850  HG3 GLU B  13      -1.150  -5.886   2.942  0.00 99.00           H  
ATOM   3851  N   PRO B  14       2.018  -6.412   1.416  1.00 31.31           N  
ATOM   3852  CA  PRO B  14       2.045  -6.139  -0.009  1.00 30.93           C  
ATOM   3853  C   PRO B  14       0.777  -5.514  -0.467  1.00 28.45           C  
ATOM   3854  O   PRO B  14       0.793  -4.702  -1.341  1.00 30.94           O  
ATOM   3855  CB  PRO B  14       2.189  -7.503  -0.609  1.00 31.74           C  
ATOM   3856  CG  PRO B  14       3.075  -8.209   0.331  1.00 33.57           C  
ATOM   3857  CD  PRO B  14       2.670  -7.719   1.681  1.00 31.48           C  
ATOM   3858  HA  PRO B  14       2.848  -5.564  -0.244  0.00 99.00           H  
ATOM   3859  HB2 PRO B  14       1.297  -7.965  -0.682  0.00 99.00           H  
ATOM   3860  HB3 PRO B  14       2.598  -7.457  -1.527  0.00 99.00           H  
ATOM   3861  HG2 PRO B  14       2.954  -9.206   0.260  0.00 99.00           H  
ATOM   3862  HG3 PRO B  14       4.041  -7.993   0.146  0.00 99.00           H  
ATOM   3863  HD2 PRO B  14       2.021  -8.342   2.127  0.00 99.00           H  
ATOM   3864  HD3 PRO B  14       3.462  -7.591   2.287  0.00 99.00           H  
ATOM   3865  N   LYS B  15      -0.347  -5.927   0.099  1.00 37.47           N  
ATOM   3866  CA  LYS B  15      -1.678  -5.441  -0.377  1.00 33.03           C  
ATOM   3867  C   LYS B  15      -2.216  -4.202   0.304  1.00 35.29           C  
ATOM   3868  O   LYS B  15      -3.336  -3.769   0.021  1.00 31.31           O  
ATOM   3869  CB  LYS B  15      -2.725  -6.569  -0.298  1.00 38.18           C  
ATOM   3870  CG  LYS B  15      -2.335  -7.744  -1.157  1.00 40.44           C  
ATOM   3871  CD  LYS B  15      -3.184  -8.950  -0.861  1.00 48.77           C  
ATOM   3872  CE  LYS B  15      -2.476 -10.202  -1.330  1.00 52.89           C  
ATOM   3873  NZ  LYS B  15      -3.410 -11.326  -1.119  1.00 64.02           N1+
ATOM   3874  H   LYS B  15      -0.244  -6.594   0.876  0.00 99.00           H  
ATOM   3875  HA  LYS B  15      -1.594  -5.261  -1.384  0.00 99.00           H  
ATOM   3876  HB2 LYS B  15      -2.784  -6.862   0.643  0.00 99.00           H  
ATOM   3877  HB3 LYS B  15      -3.586  -6.206  -0.618  0.00 99.00           H  
ATOM   3878  HG2 LYS B  15      -2.445  -7.496  -2.123  0.00 99.00           H  
ATOM   3879  HG3 LYS B  15      -1.373  -7.971  -0.987  0.00 99.00           H  
ATOM   3880  HD2 LYS B  15      -3.330  -9.016   0.116  0.00 99.00           H  
ATOM   3881  HD3 LYS B  15      -4.044  -8.873  -1.345  0.00 99.00           H  
ATOM   3882  HE2 LYS B  15      -2.268 -10.117  -2.289  0.00 99.00           H  
ATOM   3883  HE3 LYS B  15      -1.663 -10.338  -0.789  0.00 99.00           H  
ATOM   3884  HZ1 LYS B  15      -3.177 -12.079  -1.737  0.00 99.00           H  
ATOM   3885  HZ2 LYS B  15      -3.346 -11.645  -0.172  0.00 99.00           H  
ATOM   3886  HZ3 LYS B  15      -4.347 -11.025  -1.303  0.00 99.00           H  
ATOM   3887  N   SER B  16      -1.409  -3.575   1.166  1.00 31.58           N  
ATOM   3888  CA  SER B  16      -1.829  -2.345   1.802  1.00 29.11           C  
ATOM   3889  C   SER B  16      -1.946  -1.197   0.832  1.00 27.88           C  
ATOM   3890  O   SER B  16      -1.433  -1.232  -0.321  1.00 28.22           O  
ATOM   3891  CB  SER B  16      -0.827  -1.921   2.920  1.00 29.38           C  
ATOM   3892  OG  SER B  16       0.475  -1.673   2.365  1.00 26.59           O  
ATOM   3893  H   SER B  16      -0.500  -4.034   1.325  0.00 99.00           H  
ATOM   3894  HA  SER B  16      -2.745  -2.502   2.214  0.00 99.00           H  
ATOM   3895  HB2 SER B  16      -1.162  -1.092   3.341  0.00 99.00           H  
ATOM   3896  HB3 SER B  16      -0.763  -2.658   3.576  0.00 99.00           H  
ATOM   3897  HG  SER B  16       0.921  -2.545   2.185  0.00 99.00           H  
ATOM   3898  N   PHE B  17      -2.604  -0.156   1.309  1.00 27.04           N  
ATOM   3899  CA  PHE B  17      -2.585   1.135   0.692  1.00 24.99           C  
ATOM   3900  C   PHE B  17      -1.134   1.662   0.449  1.00 24.03           C  
ATOM   3901  O   PHE B  17      -0.872   2.082  -0.624  1.00 25.04           O  
ATOM   3902  CB  PHE B  17      -3.407   2.108   1.452  1.00 28.16           C  
ATOM   3903  CG  PHE B  17      -3.738   3.326   0.696  1.00 26.65           C  
ATOM   3904  CD1 PHE B  17      -4.747   3.315  -0.242  1.00 34.73           C  
ATOM   3905  CD2 PHE B  17      -3.041   4.481   0.860  1.00 28.00           C  
ATOM   3906  CE1 PHE B  17      -5.077   4.467  -0.959  1.00 31.50           C  
ATOM   3907  CE2 PHE B  17      -3.343   5.636   0.149  1.00 31.37           C  
ATOM   3908  CZ  PHE B  17      -4.358   5.627  -0.785  1.00 34.21           C  
ATOM   3909  H   PHE B  17      -3.146  -0.366   2.190  0.00 99.00           H  
ATOM   3910  HA  PHE B  17      -2.997   1.051  -0.228  0.00 99.00           H  
ATOM   3911  HB2 PHE B  17      -4.261   1.665   1.712  0.00 99.00           H  
ATOM   3912  HB3 PHE B  17      -2.902   2.379   2.268  0.00 99.00           H  
ATOM   3913  HD1 PHE B  17      -5.259   2.476  -0.420  0.00 99.00           H  
ATOM   3914  HD2 PHE B  17      -2.272   4.515   1.522  0.00 99.00           H  
ATOM   3915  HE1 PHE B  17      -5.852   4.432  -1.608  0.00 99.00           H  
ATOM   3916  HE2 PHE B  17      -2.810   6.481   0.323  0.00 99.00           H  
ATOM   3917  HZ  PHE B  17      -4.567   6.437  -1.319  0.00 99.00           H  
ATOM   3918  N   ASN B  18      -0.249   1.586   1.441  1.00 24.98           N  
ATOM   3919  CA  ASN B  18       1.178   1.882   1.210  1.00 24.88           C  
ATOM   3920  C   ASN B  18       1.781   1.055   0.055  1.00 22.70           C  
ATOM   3921  O   ASN B  18       2.481   1.569  -0.797  1.00 21.18           O  
ATOM   3922  CB  ASN B  18       1.974   1.713   2.504  1.00 24.20           C  
ATOM   3923  CG  ASN B  18       1.971   2.955   3.329  1.00 24.82           C  
ATOM   3924  ND2 ASN B  18       3.064   3.723   3.280  1.00 26.39           N  
ATOM   3925  OD1 ASN B  18       1.035   3.174   4.120  1.00 18.98           O  
ATOM   3926  H   ASN B  18      -0.631   1.311   2.357  0.00 99.00           H  
ATOM   3927  HA  ASN B  18       1.237   2.852   0.935  0.00 99.00           H  
ATOM   3928  HB2 ASN B  18       1.562   0.970   3.025  0.00 99.00           H  
ATOM   3929  HB3 ASN B  18       2.912   1.481   2.261  0.00 99.00           H  
ATOM   3930 1HD2 ASN B  18       3.829   3.445   2.696  0.00 99.00           H  
ATOM   3931 2HD2 ASN B  18       3.113   4.558   3.815  0.00 99.00           H  
ATOM   3932  N   GLY B  19       1.517  -0.254   0.050  1.00 23.27           N  
ATOM   3933  CA  GLY B  19       1.983  -1.179  -1.009  1.00 21.18           C  
ATOM   3934  C   GLY B  19       1.513  -0.731  -2.386  1.00 22.44           C  
ATOM   3935  O   GLY B  19       2.205  -0.791  -3.372  1.00 24.08           O  
ATOM   3936  H   GLY B  19       0.947  -0.581   0.865  0.00 99.00           H  
ATOM   3937  HA2 GLY B  19       2.989  -1.215  -0.990  0.00 99.00           H  
ATOM   3938  HA3 GLY B  19       1.629  -2.101  -0.814  0.00 99.00           H  
ATOM   3939  N   SER B  20       0.268  -0.235  -2.449  1.00 24.74           N  
ATOM   3940  CA  SER B  20      -0.288   0.258  -3.688  1.00 26.46           C  
ATOM   3941  C   SER B  20       0.390   1.535  -4.141  1.00 23.85           C  
ATOM   3942  O   SER B  20       0.542   1.755  -5.341  1.00 25.96           O  
ATOM   3943  CB  SER B  20      -1.775   0.498  -3.522  1.00 28.57           C  
ATOM   3944  OG  SER B  20      -2.380  -0.774  -3.437  1.00 32.38           O  
ATOM   3945  H   SER B  20      -0.240  -0.241  -1.543  0.00 99.00           H  
ATOM   3946  HA  SER B  20      -0.139  -0.443  -4.403  0.00 99.00           H  
ATOM   3947  HB2 SER B  20      -1.933   0.990  -2.689  0.00 99.00           H  
ATOM   3948  HB3 SER B  20      -2.117   0.968  -4.311  0.00 99.00           H  
ATOM   3949  HG  SER B  20      -2.242  -1.152  -2.521  0.00 99.00           H  
ATOM   3950  N   LEU B  21       0.741   2.384  -3.185  1.00 21.38           N  
ATOM   3951  CA  LEU B  21       1.403   3.638  -3.498  1.00 24.21           C  
ATOM   3952  C   LEU B  21       2.767   3.330  -3.986  1.00 20.12           C  
ATOM   3953  O   LEU B  21       3.277   3.962  -4.971  1.00 22.31           O  
ATOM   3954  CB  LEU B  21       1.439   4.596  -2.289  1.00 23.74           C  
ATOM   3955  CG  LEU B  21       0.059   5.188  -1.909  1.00 26.51           C  
ATOM   3956  CD1 LEU B  21       0.111   6.037  -0.648  1.00 24.65           C  
ATOM   3957  CD2 LEU B  21      -0.530   6.057  -2.995  1.00 28.02           C  
ATOM   3958  H   LEU B  21       0.507   2.081  -2.221  0.00 99.00           H  
ATOM   3959  HA  LEU B  21       0.884   4.096  -4.221  0.00 99.00           H  
ATOM   3960  HB2 LEU B  21       1.764   4.090  -1.509  0.00 99.00           H  
ATOM   3961  HB3 LEU B  21       2.029   5.350  -2.515  0.00 99.00           H  
ATOM   3962  HG  LEU B  21      -0.586   4.426  -1.776  0.00 99.00           H  
ATOM   3963 1HD1 LEU B  21       0.744   6.800  -0.784  0.00 99.00           H  
ATOM   3964 2HD1 LEU B  21      -0.802   6.394  -0.447  0.00 99.00           H  
ATOM   3965 3HD1 LEU B  21       0.425   5.477   0.120  0.00 99.00           H  
ATOM   3966 1HD2 LEU B  21      -0.653   5.519  -3.832  0.00 99.00           H  
ATOM   3967 2HD2 LEU B  21      -1.419   6.414  -2.700  0.00 99.00           H  
ATOM   3968 3HD2 LEU B  21       0.085   6.826  -3.187  0.00 99.00           H  
ATOM   3969  N   LYS B  22       3.365   2.385  -3.306  1.00 20.79           N  
ATOM   3970  CA  LYS B  22       4.706   1.928  -3.694  1.00 18.70           C  
ATOM   3971  C   LYS B  22       4.651   1.377  -5.124  1.00 22.83           C  
ATOM   3972  O   LYS B  22       5.456   1.765  -6.001  1.00 24.36           O  
ATOM   3973  CB  LYS B  22       5.286   0.933  -2.720  1.00 19.22           C  
ATOM   3974  CG  LYS B  22       6.770   0.531  -2.993  1.00 22.07           C  
ATOM   3975  CD  LYS B  22       6.898  -0.719  -3.852  1.00 22.39           C  
ATOM   3976  CE  LYS B  22       6.250  -1.899  -3.127  1.00 25.79           C  
ATOM   3977  NZ  LYS B  22       6.408  -3.220  -3.771  1.00 27.04           N1+
ATOM   3978  H   LYS B  22       2.845   1.998  -2.506  0.00 99.00           H  
ATOM   3979  HA  LYS B  22       5.332   2.705  -3.674  0.00 99.00           H  
ATOM   3980  HB2 LYS B  22       5.255   1.316  -1.796  0.00 99.00           H  
ATOM   3981  HB3 LYS B  22       4.747   0.090  -2.747  0.00 99.00           H  
ATOM   3982  HG2 LYS B  22       7.217   1.299  -3.455  0.00 99.00           H  
ATOM   3983  HG3 LYS B  22       7.215   0.375  -2.109  0.00 99.00           H  
ATOM   3984  HD2 LYS B  22       6.424  -0.576  -4.703  0.00 99.00           H  
ATOM   3985  HD3 LYS B  22       7.852  -0.921  -3.989  0.00 99.00           H  
ATOM   3986  HE2 LYS B  22       6.634  -1.940  -2.181  0.00 99.00           H  
ATOM   3987  HE3 LYS B  22       5.254  -1.697  -3.019  0.00 99.00           H  
ATOM   3988  HZ1 LYS B  22       5.870  -3.250  -4.615  0.00 99.00           H  
ATOM   3989  HZ2 LYS B  22       7.373  -3.375  -3.989  0.00 99.00           H  
ATOM   3990  HZ3 LYS B  22       6.089  -3.938  -3.150  0.00 99.00           H  
ATOM   3991  N   ASN B  23       3.689   0.470  -5.400  1.00 20.47           N  
ATOM   3992  CA  ASN B  23       3.650  -0.096  -6.697  1.00 23.53           C  
ATOM   3993  C   ASN B  23       3.340   0.860  -7.845  1.00 23.16           C  
ATOM   3994  O   ASN B  23       3.866   0.660  -8.968  1.00 23.43           O  
ATOM   3995  CB  ASN B  23       2.694  -1.246  -6.679  1.00 23.30           C  
ATOM   3996  CG  ASN B  23       3.281  -2.419  -5.923  1.00 27.43           C  
ATOM   3997  ND2 ASN B  23       2.466  -3.188  -5.334  0.00 99.00           N  
ATOM   3998  OD1 ASN B  23       4.507  -2.599  -5.900  0.00 99.00           O  
ATOM   3999  H   ASN B  23       3.056   0.266  -4.626  0.00 99.00           H  
ATOM   4000  HA  ASN B  23       4.582  -0.489  -6.899  0.00 99.00           H  
ATOM   4001  HB2 ASN B  23       1.856  -0.971  -6.224  0.00 99.00           H  
ATOM   4002  HB3 ASN B  23       2.511  -1.536  -7.610  0.00 99.00           H  
ATOM   4003 1HD2 ASN B  23       1.463  -3.036  -5.367  0.00 99.00           H  
ATOM   4004 2HD2 ASN B  23       2.788  -3.995  -4.801  0.00 99.00           H  
ATOM   4005  N   VAL B  24       2.503   1.895  -7.644  0.50 22.23           N  
ATOM   4006  CA  VAL B  24       2.274   2.828  -8.733  0.50 21.39           C  
ATOM   4007  C   VAL B  24       3.460   3.712  -8.992  0.50 20.47           C  
ATOM   4008  O   VAL B  24       3.690   4.131 -10.115  0.50 22.21           O  
ATOM   4009  CB  VAL B  24       0.990   3.609  -8.540  0.50 20.69           C  
ATOM   4010  CG1 VAL B  24      -0.024   2.557  -8.268  0.50 21.44           C  
ATOM   4011  CG2 VAL B  24       1.050   4.528  -7.368  0.50 19.83           C  
ATOM   4012  H   VAL B  24       2.081   1.950  -6.721  0.00 99.00           H  
ATOM   4013  HA  VAL B  24       2.090   2.287  -9.573  0.00 99.00           H  
ATOM   4014  HB  VAL B  24       0.763   4.029  -9.392  0.00 99.00           H  
ATOM   4015 1HG1 VAL B  24      -0.944   2.960  -8.215  0.00 99.00           H  
ATOM   4016 2HG1 VAL B  24      -0.021   1.867  -9.000  0.00 99.00           H  
ATOM   4017 3HG1 VAL B  24       0.173   2.096  -7.396  0.00 99.00           H  
ATOM   4018 1HG2 VAL B  24       1.010   4.001  -6.513  0.00 99.00           H  
ATOM   4019 2HG2 VAL B  24       1.906   5.054  -7.384  0.00 99.00           H  
ATOM   4020 3HG2 VAL B  24       0.276   5.169  -7.391  0.00 99.00           H  
ATOM   4021  N   ALA B  25       4.240   3.944  -7.950  1.00 21.87           N  
ATOM   4022  CA  ALA B  25       5.480   4.669  -8.122  1.00 22.38           C  
ATOM   4023  C   ALA B  25       6.397   3.812  -8.973  1.00 20.17           C  
ATOM   4024  O   ALA B  25       6.989   4.313  -9.909  1.00 19.97           O  
ATOM   4025  CB  ALA B  25       6.131   4.980  -6.791  1.00 20.37           C  
ATOM   4026  H   ALA B  25       3.900   3.579  -7.049  0.00 99.00           H  
ATOM   4027  HA  ALA B  25       5.298   5.521  -8.605  0.00 99.00           H  
ATOM   4028  HB1 ALA B  25       6.994   4.479  -6.711  0.00 99.00           H  
ATOM   4029  HB2 ALA B  25       6.313   5.962  -6.725  0.00 99.00           H  
ATOM   4030  HB3 ALA B  25       5.522   4.707  -6.045  0.00 99.00           H  
ATOM   4031  N   VAL B  26       6.526   2.548  -8.648  1.00 22.79           N  
ATOM   4032  CA  VAL B  26       7.461   1.703  -9.430  1.00 19.57           C  
ATOM   4033  C   VAL B  26       6.997   1.676 -10.870  1.00 20.90           C  
ATOM   4034  O   VAL B  26       7.715   1.844 -11.796  1.00 21.30           O  
ATOM   4035  CB  VAL B  26       7.511   0.281  -8.908  1.00 20.43           C  
ATOM   4036  CG1 VAL B  26       8.219  -0.634  -9.901  1.00 24.72           C  
ATOM   4037  CG2 VAL B  26       8.163   0.258  -7.537  1.00 23.66           C  
ATOM   4038  H   VAL B  26       5.973   2.205  -7.868  0.00 99.00           H  
ATOM   4039  HA  VAL B  26       8.359   2.134  -9.391  0.00 99.00           H  
ATOM   4040  HB  VAL B  26       6.575  -0.057  -8.827  0.00 99.00           H  
ATOM   4041 1HG1 VAL B  26       8.400  -0.131 -10.746  0.00 99.00           H  
ATOM   4042 2HG1 VAL B  26       9.083  -0.947  -9.507  0.00 99.00           H  
ATOM   4043 3HG1 VAL B  26       7.638  -1.422 -10.100  0.00 99.00           H  
ATOM   4044 1HG2 VAL B  26       8.009  -0.634  -7.111  0.00 99.00           H  
ATOM   4045 2HG2 VAL B  26       9.146   0.418  -7.634  0.00 99.00           H  
ATOM   4046 3HG2 VAL B  26       7.762   0.975  -6.967  0.00 99.00           H  
ATOM   4047  N   ASP B  27       5.689   1.442 -11.063  1.00 21.62           N  
ATOM   4048  CA  ASP B  27       5.184   1.273 -12.425  1.00 24.35           C  
ATOM   4049  C   ASP B  27       5.309   2.549 -13.266  1.00 21.09           C  
ATOM   4050  O   ASP B  27       5.748   2.502 -14.437  1.00 21.07           O  
ATOM   4051  CB  ASP B  27       3.708   0.977 -12.356  1.00 26.64           C  
ATOM   4052  CG  ASP B  27       3.369  -0.381 -11.769  1.00 31.57           C  
ATOM   4053  OD1 ASP B  27       4.250  -1.241 -11.592  1.00 39.71           O  
ATOM   4054  OD2 ASP B  27       2.165  -0.549 -11.463  1.00 40.17           O1-
ATOM   4055  H   ASP B  27       5.118   1.396 -10.220  0.00 99.00           H  
ATOM   4056  HA  ASP B  27       5.759   0.570 -12.872  0.00 99.00           H  
ATOM   4057  HB2 ASP B  27       3.269   1.680 -11.792  0.00 99.00           H  
ATOM   4058  HB3 ASP B  27       3.331   1.020 -13.284  0.00 99.00           H  
ATOM   4059  N   GLU B  28       4.929   3.719 -12.685  1.00 20.83           N  
ATOM   4060  CA  GLU B  28       5.055   4.958 -13.396  1.00 20.70           C  
ATOM   4061  C   GLU B  28       6.504   5.390 -13.672  1.00 20.66           C  
ATOM   4062  O   GLU B  28       6.809   5.785 -14.775  1.00 19.27           O  
ATOM   4063  CB  GLU B  28       4.242   6.066 -12.684  1.00 23.29           C  
ATOM   4064  CG  GLU B  28       4.437   7.426 -13.294  1.00 25.07           C  
ATOM   4065  CD  GLU B  28       4.033   7.567 -14.756  1.00 25.04           C  
ATOM   4066  OE1 GLU B  28       3.209   6.749 -15.273  1.00 24.75           O  
ATOM   4067  OE2 GLU B  28       4.591   8.445 -15.365  1.00 29.70           O1-
ATOM   4068  H   GLU B  28       4.561   3.613 -11.729  0.00 99.00           H  
ATOM   4069  HA  GLU B  28       4.560   4.901 -14.290  0.00 99.00           H  
ATOM   4070  HB2 GLU B  28       3.295   5.823 -12.763  0.00 99.00           H  
ATOM   4071  HB3 GLU B  28       4.549   6.095 -11.754  0.00 99.00           H  
ATOM   4072  HG2 GLU B  28       3.894   8.086 -12.779  0.00 99.00           H  
ATOM   4073  HG3 GLU B  28       5.404   7.666 -13.237  0.00 99.00           H  
ATOM   4074  N   LEU B  29       7.314   5.291 -12.682  1.00 23.76           N  
ATOM   4075  CA  LEU B  29       8.672   5.675 -12.872  1.00 21.21           C  
ATOM   4076  C   LEU B  29       9.382   4.681 -13.828  1.00 24.85           C  
ATOM   4077  O   LEU B  29      10.185   5.123 -14.658  1.00 23.24           O  
ATOM   4078  CB  LEU B  29       9.387   5.796 -11.529  1.00 24.99           C  
ATOM   4079  CG  LEU B  29       8.848   6.965 -10.673  1.00 23.87           C  
ATOM   4080  CD1 LEU B  29       9.347   6.751  -9.264  1.00 28.09           C  
ATOM   4081  CD2 LEU B  29       9.361   8.281 -11.203  1.00 27.45           C  
ATOM   4082  H   LEU B  29       6.926   4.934 -11.797  0.00 99.00           H  
ATOM   4083  HA  LEU B  29       8.716   6.582 -13.302  0.00 99.00           H  
ATOM   4084  HB2 LEU B  29       9.235   4.972 -11.020  0.00 99.00           H  
ATOM   4085  HB3 LEU B  29      10.335   5.973 -11.696  0.00 99.00           H  
ATOM   4086  HG  LEU B  29       7.863   6.941 -10.693  0.00 99.00           H  
ATOM   4087 1HD1 LEU B  29      10.349   6.743  -9.255  0.00 99.00           H  
ATOM   4088 2HD1 LEU B  29       9.020   7.490  -8.671  0.00 99.00           H  
ATOM   4089 3HD1 LEU B  29       9.010   5.875  -8.913  0.00 99.00           H  
ATOM   4090 1HD2 LEU B  29       9.060   8.408 -12.151  0.00 99.00           H  
ATOM   4091 2HD2 LEU B  29       9.008   9.035 -10.644  0.00 99.00           H  
ATOM   4092 3HD2 LEU B  29      10.363   8.293 -11.174  0.00 99.00           H  
ATOM   4093  N   SER B  30       9.057   3.383 -13.739  1.00 20.85           N  
ATOM   4094  CA  SER B  30       9.570   2.428 -14.692  1.00 23.02           C  
ATOM   4095  C   SER B  30       9.093   2.735 -16.131  1.00 22.47           C  
ATOM   4096  O   SER B  30       9.899   2.731 -17.064  1.00 24.43           O  
ATOM   4097  CB  SER B  30       9.210   1.022 -14.307  1.00 24.90           C  
ATOM   4098  OG  SER B  30       9.807   0.140 -15.229  1.00 28.48           O  
ATOM   4099  H   SER B  30       8.430   3.149 -12.953  0.00 99.00           H  
ATOM   4100  HA  SER B  30      10.578   2.483 -14.697  0.00 99.00           H  
ATOM   4101  HB2 SER B  30       9.558   0.827 -13.402  0.00 99.00           H  
ATOM   4102  HB3 SER B  30       8.228   0.911 -14.344  0.00 99.00           H  
ATOM   4103  HG  SER B  30      10.803   0.193 -15.151  0.00 99.00           H  
ATOM   4104  N   ARG B  31       7.812   3.121 -16.257  1.00 20.80           N  
ATOM   4105  CA  ARG B  31       7.213   3.485 -17.560  1.00 22.55           C  
ATOM   4106  C   ARG B  31       7.873   4.682 -18.208  1.00 21.72           C  
ATOM   4107  O   ARG B  31       8.070   4.730 -19.427  1.00 22.72           O  
ATOM   4108  CB  ARG B  31       5.715   3.759 -17.427  1.00 27.26           C  
ATOM   4109  CG  ARG B  31       5.031   4.123 -18.751  1.00 30.09           C  
ATOM   4110  CD  ARG B  31       3.685   4.860 -18.518  1.00 30.87           C  
ATOM   4111  NE  ARG B  31       3.897   6.213 -17.978  1.00 34.58           N  
ATOM   4112  CZ  ARG B  31       4.284   7.289 -18.674  1.00 35.07           C  
ATOM   4113  NH1 ARG B  31       4.449   8.464 -18.086  1.00 33.64           N1+
ATOM   4114  NH2 ARG B  31       4.507   7.203 -19.972  1.00 38.48           N  
ATOM   4115  H   ARG B  31       7.279   3.142 -15.365  0.00 99.00           H  
ATOM   4116  HA  ARG B  31       7.299   2.683 -18.178  0.00 99.00           H  
ATOM   4117  HB2 ARG B  31       5.275   2.941 -17.074  0.00 99.00           H  
ATOM   4118  HB3 ARG B  31       5.588   4.520 -16.802  0.00 99.00           H  
ATOM   4119  HG2 ARG B  31       5.618   4.728 -19.275  0.00 99.00           H  
ATOM   4120  HG3 ARG B  31       4.834   3.296 -19.263  0.00 99.00           H  
ATOM   4121  HD2 ARG B  31       3.223   4.920 -19.391  0.00 99.00           H  
ATOM   4122  HD3 ARG B  31       3.160   4.323 -17.872  0.00 99.00           H  
ATOM   4123  HE  ARG B  31       3.734   6.343 -16.982  0.00 99.00           H  
ATOM   4124 1HH1 ARG B  31       4.305   8.561 -17.101  0.00 99.00           H  
ATOM   4125 2HH1 ARG B  31       4.721   9.262 -18.628  0.00 99.00           H  
ATOM   4126 1HH2 ARG B  31       4.403   6.315 -20.433  0.00 99.00           H  
ATOM   4127 2HH2 ARG B  31       4.778   8.006 -20.496  0.00 99.00           H  
ATOM   4128  N   GLN B  32       8.282   5.620 -17.387  1.00 23.53           N  
ATOM   4129  CA  GLN B  32       9.063   6.776 -17.860  1.00 24.85           C  
ATOM   4130  C   GLN B  32      10.467   6.458 -18.280  1.00 27.83           C  
ATOM   4131  O   GLN B  32      11.124   7.279 -18.883  1.00 29.03           O  
ATOM   4132  CB  GLN B  32       9.220   7.813 -16.746  1.00 28.14           C  
ATOM   4133  CG  GLN B  32       7.971   8.502 -16.356  1.00 28.57           C  
ATOM   4134  CD  GLN B  32       8.168   9.446 -15.130  1.00 33.49           C  
ATOM   4135  NE2 GLN B  32       7.087   9.635 -14.397  0.00 99.00           N  
ATOM   4136  OE1 GLN B  32       9.262  10.042 -14.883  0.00 99.00           O  
ATOM   4137  H   GLN B  32       8.019   5.491 -16.391  0.00 99.00           H  
ATOM   4138  HA  GLN B  32       8.565   7.162 -18.666  0.00 99.00           H  
ATOM   4139  HB2 GLN B  32       9.605   7.345 -15.938  0.00 99.00           H  
ATOM   4140  HB3 GLN B  32       9.894   8.501 -17.055  0.00 99.00           H  
ATOM   4141  HG2 GLN B  32       7.635   9.070 -17.107  0.00 99.00           H  
ATOM   4142  HG3 GLN B  32       7.270   7.838 -16.100  0.00 99.00           H  
ATOM   4143 1HE2 GLN B  32       7.137  10.230 -13.567  0.00 99.00           H  
ATOM   4144 2HE2 GLN B  32       6.217   9.191 -14.662  0.00 99.00           H  
ATOM   4145  N   GLY B  33      10.956   5.302 -17.944  1.00 26.09           N  
ATOM   4146  CA  GLY B  33      12.303   4.998 -18.339  1.00 23.51           C  
ATOM   4147  C   GLY B  33      13.282   5.249 -17.225  1.00 22.61           C  
ATOM   4148  O   GLY B  33      14.521   5.031 -17.405  1.00 21.32           O  
ATOM   4149  H   GLY B  33      10.346   4.676 -17.415  0.00 99.00           H  
ATOM   4150  HA2 GLY B  33      12.363   4.026 -18.626  0.00 99.00           H  
ATOM   4151  HA3 GLY B  33      12.558   5.562 -19.143  0.00 99.00           H  
ATOM   4152  N   CYS B  34      12.808   5.517 -16.012  1.00 23.23           N  
ATOM   4153  CA  CYS B  34      13.772   5.766 -14.883  1.00 24.58           C  
ATOM   4154  C   CYS B  34      14.378   4.441 -14.399  1.00 22.74           C  
ATOM   4155  O   CYS B  34      13.773   3.418 -14.563  1.00 23.12           O  
ATOM   4156  CB  CYS B  34      13.071   6.354 -13.670  1.00 25.37           C  
ATOM   4157  SG  CYS B  34      12.227   7.899 -14.021  1.00 30.16           S  
ATOM   4158  H   CYS B  34      11.801   5.542 -15.902  0.00 99.00           H  
ATOM   4159  HA  CYS B  34      14.506   6.340 -15.240  0.00 99.00           H  
ATOM   4160  HB2 CYS B  34      12.400   5.694 -13.347  0.00 99.00           H  
ATOM   4161  HB3 CYS B  34      13.755   6.521 -12.965  0.00 99.00           H  
ATOM   4162  HG  CYS B  34      11.990   7.943 -14.994  0.00 99.00           H  
ATOM   4163  N   THR B  35      15.593   4.470 -13.833  1.00 19.78           N  
ATOM   4164  CA  THR B  35      16.163   3.387 -13.084  1.00 20.74           C  
ATOM   4165  C   THR B  35      15.526   3.366 -11.706  1.00 24.17           C  
ATOM   4166  O   THR B  35      15.525   4.372 -10.974  1.00 24.18           O  
ATOM   4167  CB  THR B  35      17.655   3.648 -13.052  1.00 23.32           C  
ATOM   4168  CG2 THR B  35      18.382   2.622 -12.232  1.00 22.83           C  
ATOM   4169  OG1 THR B  35      18.110   3.680 -14.414  1.00 23.76           O  
ATOM   4170  H   THR B  35      16.098   5.388 -13.997  0.00 99.00           H  
ATOM   4171  HA  THR B  35      15.950   2.522 -13.540  0.00 99.00           H  
ATOM   4172  HB  THR B  35      17.832   4.558 -12.643  0.00 99.00           H  
ATOM   4173  HG1 THR B  35      17.433   4.142 -14.996  0.00 99.00           H  
ATOM   4174 1HG2 THR B  35      18.532   1.786 -12.771  0.00 99.00           H  
ATOM   4175 2HG2 THR B  35      19.276   2.978 -11.937  0.00 99.00           H  
ATOM   4176 3HG2 THR B  35      17.847   2.384 -11.414  0.00 99.00           H  
ATOM   4177  N   VAL B  36      14.914   2.249 -11.357  1.00 22.09           N  
ATOM   4178  CA  VAL B  36      14.236   2.152 -10.093  1.00 20.83           C  
ATOM   4179  C   VAL B  36      14.748   1.020  -9.254  1.00 18.58           C  
ATOM   4180  O   VAL B  36      14.793  -0.138  -9.707  1.00 18.79           O  
ATOM   4181  CB  VAL B  36      12.677   1.912 -10.238  1.00 22.28           C  
ATOM   4182  CG1 VAL B  36      11.963   1.963  -8.896  1.00 27.58           C  
ATOM   4183  CG2 VAL B  36      12.012   2.922 -11.173  1.00 27.40           C  
ATOM   4184  H   VAL B  36      14.967   1.482 -12.051  0.00 99.00           H  
ATOM   4185  HA  VAL B  36      14.390   3.019  -9.583  0.00 99.00           H  
ATOM   4186  HB  VAL B  36      12.565   0.992 -10.606  0.00 99.00           H  
ATOM   4187 1HG1 VAL B  36      12.616   1.776  -8.162  0.00 99.00           H  
ATOM   4188 2HG1 VAL B  36      11.565   2.871  -8.763  0.00 99.00           H  
ATOM   4189 3HG1 VAL B  36      11.237   1.276  -8.877  0.00 99.00           H  
ATOM   4190 1HG2 VAL B  36      11.144   3.214 -10.774  0.00 99.00           H  
ATOM   4191 2HG2 VAL B  36      12.616   3.710 -11.286  0.00 99.00           H  
ATOM   4192 3HG2 VAL B  36      11.850   2.490 -12.059  0.00 99.00           H  
ATOM   4193  N   THR B  37      14.966   1.338  -7.977  1.00 18.08           N  
ATOM   4194  CA  THR B  37      15.284   0.397  -6.929  1.00 18.14           C  
ATOM   4195  C   THR B  37      14.444   0.612  -5.692  1.00 20.20           C  
ATOM   4196  O   THR B  37      14.085   1.750  -5.356  1.00 19.55           O  
ATOM   4197  CB  THR B  37      16.740   0.618  -6.499  1.00 20.39           C  
ATOM   4198  CG2 THR B  37      17.150  -0.474  -5.485  1.00 20.66           C  
ATOM   4199  OG1 THR B  37      17.531   0.635  -7.646  1.00 21.12           O  
ATOM   4200  H   THR B  37      14.881   2.384  -7.795  0.00 99.00           H  
ATOM   4201  HA  THR B  37      15.109  -0.542  -7.274  0.00 99.00           H  
ATOM   4202  HB  THR B  37      16.804   1.523  -6.033  0.00 99.00           H  
ATOM   4203  HG1 THR B  37      16.980   0.461  -8.477  0.00 99.00           H  
ATOM   4204 1HG2 THR B  37      18.074  -0.286  -5.156  0.00 99.00           H  
ATOM   4205 2HG2 THR B  37      16.511  -0.466  -4.718  0.00 99.00           H  
ATOM   4206 3HG2 THR B  37      17.126  -1.365  -5.935  0.00 99.00           H  
ATOM   4207  N   VAL B  38      14.028  -0.493  -5.042  1.00 21.19           N  
ATOM   4208  CA  VAL B  38      13.153  -0.486  -3.863  1.00 16.62           C  
ATOM   4209  C   VAL B  38      13.869  -1.254  -2.737  1.00 14.69           C  
ATOM   4210  O   VAL B  38      14.346  -2.481  -2.934  1.00 16.30           O  
ATOM   4211  CB  VAL B  38      11.776  -1.145  -4.128  1.00 18.68           C  
ATOM   4212  CG1 VAL B  38      10.898  -1.107  -2.902  1.00 20.00           C  
ATOM   4213  CG2 VAL B  38      11.134  -0.450  -5.302  1.00 18.05           C  
ATOM   4214  H   VAL B  38      14.396  -1.386  -5.466  0.00 99.00           H  
ATOM   4215  HA  VAL B  38      13.038   0.454  -3.565  0.00 99.00           H  
ATOM   4216  HB  VAL B  38      11.945  -2.106  -4.346  0.00 99.00           H  
ATOM   4217 1HG1 VAL B  38       9.947  -0.935  -3.169  0.00 99.00           H  
ATOM   4218 2HG1 VAL B  38      10.949  -1.984  -2.419  0.00 99.00           H  
ATOM   4219 3HG1 VAL B  38      11.203  -0.376  -2.287  0.00 99.00           H  
ATOM   4220 1HG2 VAL B  38      11.745  -0.494  -6.095  0.00 99.00           H  
ATOM   4221 2HG2 VAL B  38      10.267  -0.899  -5.527  0.00 99.00           H  
ATOM   4222 3HG2 VAL B  38      10.959   0.510  -5.071  0.00 99.00           H  
ATOM   4223  N   SER B  39      13.983  -0.587  -1.604  1.00 14.84           N  
ATOM   4224  CA  SER B  39      14.323  -1.219  -0.374  1.00 17.15           C  
ATOM   4225  C   SER B  39      13.080  -1.435   0.446  1.00 18.81           C  
ATOM   4226  O   SER B  39      12.592  -0.537   1.060  1.00 16.88           O  
ATOM   4227  CB  SER B  39      15.307  -0.413   0.427  1.00 21.32           C  
ATOM   4228  OG  SER B  39      16.487  -0.337  -0.235  1.00 23.28           O  
ATOM   4229  H   SER B  39      13.800   0.445  -1.698  0.00 99.00           H  
ATOM   4230  HA  SER B  39      14.723  -2.122  -0.573  0.00 99.00           H  
ATOM   4231  HB2 SER B  39      14.928   0.502   0.568  0.00 99.00           H  
ATOM   4232  HB3 SER B  39      15.434  -0.859   1.314  0.00 99.00           H  
ATOM   4233  HG  SER B  39      17.223  -0.003   0.370  0.00 99.00           H  
ATOM   4234  N   ASP B  40      12.609  -2.671   0.403  1.00 17.21           N  
ATOM   4235  CA  ASP B  40      11.470  -3.119   1.137  1.00 19.30           C  
ATOM   4236  C   ASP B  40      11.933  -3.587   2.502  1.00 18.39           C  
ATOM   4237  O   ASP B  40      12.229  -4.694   2.701  1.00 16.17           O  
ATOM   4238  CB  ASP B  40      10.792  -4.210   0.350  1.00 21.26           C  
ATOM   4239  CG  ASP B  40       9.517  -4.704   0.968  1.00 22.16           C  
ATOM   4240  OD1 ASP B  40       9.279  -4.553   2.126  1.00 20.86           O  
ATOM   4241  OD2 ASP B  40       8.798  -5.316   0.224  1.00 26.23           O1-
ATOM   4242  H   ASP B  40      13.168  -3.306  -0.239  0.00 99.00           H  
ATOM   4243  HA  ASP B  40      10.869  -2.332   1.289  0.00 99.00           H  
ATOM   4244  HB2 ASP B  40      10.588  -3.856  -0.566  0.00 99.00           H  
ATOM   4245  HB3 ASP B  40      11.429  -4.980   0.268  0.00 99.00           H  
ATOM   4246  N   LEU B  41      12.008  -2.640   3.419  1.00 18.56           N  
ATOM   4247  CA  LEU B  41      12.576  -2.857   4.712  1.00 17.61           C  
ATOM   4248  C   LEU B  41      12.060  -4.072   5.490  1.00 19.56           C  
ATOM   4249  O   LEU B  41      12.783  -4.816   5.942  1.00 17.53           O  
ATOM   4250  CB  LEU B  41      12.495  -1.589   5.527  1.00 19.32           C  
ATOM   4251  CG  LEU B  41      13.167  -0.366   4.904  1.00 17.43           C  
ATOM   4252  CD1 LEU B  41      13.121   0.738   5.923  1.00 16.15           C  
ATOM   4253  CD2 LEU B  41      14.606  -0.609   4.493  1.00 19.83           C  
ATOM   4254  H   LEU B  41      11.611  -1.715   3.108  0.00 99.00           H  
ATOM   4255  HA  LEU B  41      13.597  -2.968   4.614  0.00 99.00           H  
ATOM   4256  HB2 LEU B  41      11.535  -1.360   5.658  0.00 99.00           H  
ATOM   4257  HB3 LEU B  41      12.935  -1.750   6.404  0.00 99.00           H  
ATOM   4258  HG  LEU B  41      12.665  -0.102   4.094  0.00 99.00           H  
ATOM   4259 1HD1 LEU B  41      13.609   0.459   6.754  0.00 99.00           H  
ATOM   4260 2HD1 LEU B  41      13.554   1.565   5.554  0.00 99.00           H  
ATOM   4261 3HD1 LEU B  41      12.169   0.948   6.160  0.00 99.00           H  
ATOM   4262 1HD2 LEU B  41      14.644  -1.346   3.816  0.00 99.00           H  
ATOM   4263 2HD2 LEU B  41      14.988   0.226   4.094  0.00 99.00           H  
ATOM   4264 3HD2 LEU B  41      15.147  -0.869   5.295  0.00 99.00           H  
ATOM   4265  N   TYR B  42      10.788  -4.234   5.650  1.00 15.72           N  
ATOM   4266  CA  TYR B  42      10.321  -5.377   6.412  1.00 18.54           C  
ATOM   4267  C   TYR B  42      10.732  -6.753   5.696  1.00 16.78           C  
ATOM   4268  O   TYR B  42      11.054  -7.718   6.322  1.00 20.60           O  
ATOM   4269  CB  TYR B  42       8.807  -5.346   6.582  1.00 19.69           C  
ATOM   4270  CG  TYR B  42       8.296  -4.350   7.617  1.00 17.34           C  
ATOM   4271  CD1 TYR B  42       8.436  -4.518   9.013  1.00 17.64           C  
ATOM   4272  CD2 TYR B  42       7.699  -3.165   7.188  1.00 20.05           C  
ATOM   4273  CE1 TYR B  42       7.990  -3.535   9.908  1.00 18.03           C  
ATOM   4274  CE2 TYR B  42       7.219  -2.241   8.086  1.00 21.71           C  
ATOM   4275  CZ  TYR B  42       7.370  -2.436   9.454  1.00 19.86           C  
ATOM   4276  OH  TYR B  42       6.897  -1.441  10.332  1.00 18.86           O  
ATOM   4277  H   TYR B  42      10.169  -3.537   5.224  0.00 99.00           H  
ATOM   4278  HA  TYR B  42      10.764  -5.391   7.309  0.00 99.00           H  
ATOM   4279  HB2 TYR B  42       8.393  -5.111   5.702  0.00 99.00           H  
ATOM   4280  HB3 TYR B  42       8.499  -6.257   6.860  0.00 99.00           H  
ATOM   4281  HD1 TYR B  42       8.858  -5.348   9.366  0.00 99.00           H  
ATOM   4282  HD2 TYR B  42       7.623  -2.989   6.205  0.00 99.00           H  
ATOM   4283  HE1 TYR B  42       8.150  -3.679  10.897  0.00 99.00           H  
ATOM   4284  HE2 TYR B  42       6.751  -1.411   7.757  0.00 99.00           H  
ATOM   4285  HH  TYR B  42       7.314  -1.587  11.222  0.00 99.00           H  
ATOM   4286  N   ALA B  43      10.732  -6.784   4.394  1.00 17.70           N  
ATOM   4287  CA  ALA B  43      10.928  -8.053   3.670  1.00 21.26           C  
ATOM   4288  C   ALA B  43      12.395  -8.352   3.791  1.00 22.31           C  
ATOM   4289  O   ALA B  43      12.888  -9.502   3.845  1.00 20.79           O  
ATOM   4290  CB  ALA B  43      10.475  -7.916   2.222  1.00 22.87           C  
ATOM   4291  H   ALA B  43      10.589  -5.881   3.913  0.00 99.00           H  
ATOM   4292  HA  ALA B  43      10.407  -8.756   4.125  0.00 99.00           H  
ATOM   4293  HB1 ALA B  43      10.705  -8.749   1.720  0.00 99.00           H  
ATOM   4294  HB2 ALA B  43       9.486  -7.773   2.194  0.00 99.00           H  
ATOM   4295  HB3 ALA B  43      10.936  -7.136   1.801  0.00 99.00           H  
ATOM   4296  N   MET B  44      13.125  -7.297   3.936  1.00 20.23           N  
ATOM   4297  CA  MET B  44      14.593  -7.449   4.130  1.00 20.62           C  
ATOM   4298  C   MET B  44      15.015  -7.800   5.582  1.00 20.95           C  
ATOM   4299  O   MET B  44      16.222  -8.047   5.898  1.00 24.90           O  
ATOM   4300  CB  MET B  44      15.328  -6.135   3.708  1.00 20.81           C  
ATOM   4301  CG  MET B  44      15.167  -5.716   2.251  1.00 22.76           C  
ATOM   4302  SD  MET B  44      15.601  -3.960   2.025  1.00 22.52           S  
ATOM   4303  CE  MET B  44      17.370  -4.006   2.219  1.00 18.64           C  
ATOM   4304  H   MET B  44      12.661  -6.387   3.912  0.00 99.00           H  
ATOM   4305  HA  MET B  44      14.905  -8.204   3.529  0.00 99.00           H  
ATOM   4306  HB2 MET B  44      14.991  -5.385   4.300  0.00 99.00           H  
ATOM   4307  HB3 MET B  44      16.316  -6.253   3.904  0.00 99.00           H  
ATOM   4308  HG2 MET B  44      15.758  -6.304   1.672  0.00 99.00           H  
ATOM   4309  HG3 MET B  44      14.208  -5.883   1.963  0.00 99.00           H  
ATOM   4310  HE1 MET B  44      17.627  -3.600   3.099  0.00 99.00           H  
ATOM   4311  HE2 MET B  44      17.692  -4.955   2.190  0.00 99.00           H  
ATOM   4312  HE3 MET B  44      17.808  -3.489   1.479  0.00 99.00           H  
ATOM   4313  N   ASN B  45      14.068  -7.826   6.507  0.50 21.60           N  
ATOM   4314  CA  ASN B  45      14.326  -7.936   7.949  0.50 22.69           C  
ATOM   4315  C   ASN B  45      15.356  -6.859   8.382  0.50 21.35           C  
ATOM   4316  O   ASN B  45      16.184  -7.120   9.280  0.50 20.70           O  
ATOM   4317  CB  ASN B  45      14.876  -9.344   8.342  0.50 24.41           C  
ATOM   4318  CG  ASN B  45      14.891  -9.591   9.854  0.50 27.20           C  
ATOM   4319  ND2 ASN B  45      15.882 -10.345  10.298  0.00 99.00           N  
ATOM   4320  OD1 ASN B  45      14.005  -9.158  10.602  0.00 99.00           O  
ATOM   4321  H   ASN B  45      13.089  -7.760   6.119  0.00 99.00           H  
ATOM   4322  HA  ASN B  45      13.474  -7.721   8.423  0.00 99.00           H  
ATOM   4323  HB2 ASN B  45      14.295 -10.028   7.913  0.00 99.00           H  
ATOM   4324  HB3 ASN B  45      15.807  -9.413   7.998  0.00 99.00           H  
ATOM   4325 1HD2 ASN B  45      16.568 -10.713   9.671  0.00 99.00           H  
ATOM   4326 2HD2 ASN B  45      15.952 -10.554  11.280  0.00 99.00           H  
ATOM   4327  N   PHE B  46      15.231  -5.654   7.787  1.00 20.19           N  
ATOM   4328  CA  PHE B  46      16.210  -4.579   8.000  1.00 18.28           C  
ATOM   4329  C   PHE B  46      16.440  -4.324   9.450  1.00 17.12           C  
ATOM   4330  O   PHE B  46      15.553  -4.248  10.246  1.00 19.21           O  
ATOM   4331  CB  PHE B  46      15.793  -3.279   7.337  1.00 16.76           C  
ATOM   4332  CG  PHE B  46      16.930  -2.301   7.247  1.00 18.23           C  
ATOM   4333  CD1 PHE B  46      17.850  -2.395   6.236  1.00 18.53           C  
ATOM   4334  CD2 PHE B  46      17.041  -1.352   8.199  1.00 17.37           C  
ATOM   4335  CE1 PHE B  46      18.895  -1.496   6.201  1.00 20.11           C  
ATOM   4336  CE2 PHE B  46      18.083  -0.421   8.154  1.00 18.92           C  
ATOM   4337  CZ  PHE B  46      19.011  -0.530   7.162  1.00 23.32           C  
ATOM   4338  H   PHE B  46      14.399  -5.560   7.179  0.00 99.00           H  
ATOM   4339  HA  PHE B  46      17.080  -4.908   7.603  0.00 99.00           H  
ATOM   4340  HB2 PHE B  46      15.494  -3.482   6.423  0.00 99.00           H  
ATOM   4341  HB3 PHE B  46      15.084  -2.870   7.881  0.00 99.00           H  
ATOM   4342  HD1 PHE B  46      17.773  -3.091   5.539  0.00 99.00           H  
ATOM   4343  HD2 PHE B  46      16.382  -1.295   8.954  0.00 99.00           H  
ATOM   4344  HE1 PHE B  46      19.578  -1.562   5.452  0.00 99.00           H  
ATOM   4345  HE2 PHE B  46      18.128   0.304   8.849  0.00 99.00           H  
ATOM   4346  HZ  PHE B  46      19.796   0.108   7.131  0.00 99.00           H  
ATOM   4347  N   GLU B  47      17.727  -4.431   9.872  1.00 20.80           N  
ATOM   4348  CA  GLU B  47      18.063  -4.230  11.262  1.00 21.52           C  
ATOM   4349  C   GLU B  47      17.889  -2.698  11.664  1.00 22.62           C  
ATOM   4350  O   GLU B  47      18.565  -1.839  11.081  1.00 18.02           O  
ATOM   4351  CB  GLU B  47      19.551  -4.571  11.472  1.00 22.56           C  
ATOM   4352  CG  GLU B  47      20.073  -4.228  12.854  1.00 26.17           C  
ATOM   4353  CD  GLU B  47      19.394  -4.960  13.960  1.00 27.19           C  
ATOM   4354  OE1 GLU B  47      19.479  -6.225  14.034  1.00 28.97           O  
ATOM   4355  OE2 GLU B  47      18.760  -4.262  14.779  1.00 22.48           O1-
ATOM   4356  H   GLU B  47      18.399  -4.660   9.127  0.00 99.00           H  
ATOM   4357  HA  GLU B  47      17.467  -4.767  11.860  0.00 99.00           H  
ATOM   4358  HB2 GLU B  47      19.651  -5.541  11.343  0.00 99.00           H  
ATOM   4359  HB3 GLU B  47      20.067  -4.052  10.816  0.00 99.00           H  
ATOM   4360  HG2 GLU B  47      21.037  -4.457  12.879  0.00 99.00           H  
ATOM   4361  HG3 GLU B  47      19.937  -3.257  12.999  0.00 99.00           H  
ATOM   4362  N   PRO B  48      17.021  -2.386  12.685  1.00 17.67           N  
ATOM   4363  CA  PRO B  48      16.857  -0.950  13.060  1.00 15.18           C  
ATOM   4364  C   PRO B  48      17.848  -0.417  14.112  1.00 17.91           C  
ATOM   4365  O   PRO B  48      18.008   0.792  14.333  1.00 17.76           O  
ATOM   4366  CB  PRO B  48      15.359  -0.864  13.539  1.00 17.33           C  
ATOM   4367  CG  PRO B  48      14.839  -2.231  13.241  1.00 16.47           C  
ATOM   4368  CD  PRO B  48      15.970  -3.237  13.176  1.00 17.63           C  
ATOM   4369  HA  PRO B  48      16.887  -0.369  12.218  0.00 99.00           H  
ATOM   4370  HB2 PRO B  48      15.332  -0.663  14.509  0.00 99.00           H  
ATOM   4371  HB3 PRO B  48      14.883  -0.167  13.020  0.00 99.00           H  
ATOM   4372  HG2 PRO B  48      14.156  -2.514  13.954  0.00 99.00           H  
ATOM   4373  HG3 PRO B  48      14.319  -2.227  12.355  0.00 99.00           H  
ATOM   4374  HD2 PRO B  48      16.175  -3.595  14.075  0.00 99.00           H  
ATOM   4375  HD3 PRO B  48      15.757  -3.966  12.540  0.00 99.00           H  
ATOM   4376  N   ARG B  49      18.466  -1.329  14.845  1.00 17.74           N  
ATOM   4377  CA  ARG B  49      19.257  -0.964  16.029  1.00 19.00           C  
ATOM   4378  C   ARG B  49      20.612  -0.453  15.649  1.00 20.20           C  
ATOM   4379  O   ARG B  49      21.368  -1.128  14.846  1.00 18.92           O  
ATOM   4380  CB  ARG B  49      19.435  -2.119  16.956  1.00 15.17           C  
ATOM   4381  CG  ARG B  49      18.082  -2.798  17.420  1.00 15.70           C  
ATOM   4382  CD  ARG B  49      18.318  -3.967  18.346  1.00 18.89           C  
ATOM   4383  NE  ARG B  49      17.280  -4.959  18.587  1.00 24.44           N  
ATOM   4384  CZ  ARG B  49      16.990  -5.982  17.830  1.00 24.61           C  
ATOM   4385  NH1 ARG B  49      17.499  -6.076  16.595  1.00 24.45           N1+
ATOM   4386  NH2 ARG B  49      16.091  -6.861  18.293  1.00 24.92           N  
ATOM   4387  H   ARG B  49      18.350  -2.309  14.523  0.00 99.00           H  
ATOM   4388  HA  ARG B  49      18.755  -0.244  16.532  0.00 99.00           H  
ATOM   4389  HB2 ARG B  49      19.961  -2.838  16.513  0.00 99.00           H  
ATOM   4390  HB3 ARG B  49      19.890  -1.824  17.791  0.00 99.00           H  
ATOM   4391  HG2 ARG B  49      17.543  -2.107  17.890  0.00 99.00           H  
ATOM   4392  HG3 ARG B  49      17.608  -3.113  16.605  0.00 99.00           H  
ATOM   4393  HD2 ARG B  49      19.165  -4.463  18.007  0.00 99.00           H  
ATOM   4394  HD3 ARG B  49      18.611  -3.578  19.263  0.00 99.00           H  
ATOM   4395  HE  ARG B  49      16.722  -4.836  19.442  0.00 99.00           H  
ATOM   4396 1HH1 ARG B  49      18.118  -5.381  16.247  0.00 99.00           H  
ATOM   4397 2HH1 ARG B  49      17.250  -6.860  16.019  0.00 99.00           H  
ATOM   4398 1HH2 ARG B  49      15.676  -6.750  19.187  0.00 99.00           H  
ATOM   4399 2HH2 ARG B  49      15.836  -7.648  17.719  0.00 99.00           H  
ATOM   4400  N   ALA B  50      20.944   0.678  16.206  1.00 17.76           N  
ATOM   4401  CA  ALA B  50      22.337   1.250  16.112  1.00 18.16           C  
ATOM   4402  C   ALA B  50      23.283   0.513  17.106  1.00 18.66           C  
ATOM   4403  O   ALA B  50      23.260   0.775  18.291  1.00 18.36           O  
ATOM   4404  CB  ALA B  50      22.311   2.682  16.402  1.00 17.54           C  
ATOM   4405  H   ALA B  50      20.192   1.174  16.725  0.00 99.00           H  
ATOM   4406  HA  ALA B  50      22.671   1.102  15.187  0.00 99.00           H  
ATOM   4407  HB1 ALA B  50      23.111   2.957  16.954  0.00 99.00           H  
ATOM   4408  HB2 ALA B  50      22.322   3.227  15.551  0.00 99.00           H  
ATOM   4409  HB3 ALA B  50      21.480   2.934  16.918  0.00 99.00           H  
ATOM   4410  N   THR B  51      24.141  -0.406  16.614  1.00 20.99           N  
ATOM   4411  CA  THR B  51      24.929  -1.228  17.581  1.00 22.34           C  
ATOM   4412  C   THR B  51      26.303  -1.415  17.013  1.00 23.82           C  
ATOM   4413  O   THR B  51      26.561  -1.097  15.830  1.00 21.75           O  
ATOM   4414  CB  THR B  51      24.440  -2.652  17.802  1.00 23.66           C  
ATOM   4415  CG2 THR B  51      22.928  -2.700  18.132  1.00 25.88           C  
ATOM   4416  OG1 THR B  51      24.648  -3.460  16.661  1.00 22.91           O  
ATOM   4417  H   THR B  51      24.200  -0.484  15.614  0.00 99.00           H  
ATOM   4418  HA  THR B  51      24.985  -0.716  18.431  0.00 99.00           H  
ATOM   4419  HB  THR B  51      24.965  -3.066  18.589  0.00 99.00           H  
ATOM   4420  HG1 THR B  51      24.653  -2.901  15.821  0.00 99.00           H  
ATOM   4421 1HG2 THR B  51      22.408  -2.459  17.315  0.00 99.00           H  
ATOM   4422 2HG2 THR B  51      22.687  -3.622  18.428  0.00 99.00           H  
ATOM   4423 3HG2 THR B  51      22.732  -2.048  18.862  0.00 99.00           H  
ATOM   4424  N   ASP B  52      27.168  -1.999  17.859  1.00 27.55           N  
ATOM   4425  CA  ASP B  52      28.588  -2.141  17.456  1.00 29.37           C  
ATOM   4426  C   ASP B  52      28.796  -3.187  16.392  1.00 31.57           C  
ATOM   4427  O   ASP B  52      29.871  -3.290  15.762  1.00 32.44           O  
ATOM   4428  CB  ASP B  52      29.425  -2.446  18.708  1.00 32.88           C  
ATOM   4429  CG  ASP B  52      28.983  -3.734  19.422  1.00 37.78           C  
ATOM   4430  OD1 ASP B  52      27.995  -4.414  19.046  1.00 35.24           O  
ATOM   4431  OD2 ASP B  52      29.635  -4.054  20.435  1.00 44.68           O1-
ATOM   4432  H   ASP B  52      26.788  -2.315  18.744  0.00 99.00           H  
ATOM   4433  HA  ASP B  52      28.863  -1.246  17.068  0.00 99.00           H  
ATOM   4434  HB2 ASP B  52      30.370  -2.552  18.430  0.00 99.00           H  
ATOM   4435  HB3 ASP B  52      29.325  -1.689  19.339  0.00 99.00           H  
ATOM   4436  N   LYS B  53      27.788  -3.983  16.133  1.00 27.47           N  
ATOM   4437  CA  LYS B  53      27.826  -4.831  14.976  1.00 27.41           C  
ATOM   4438  C   LYS B  53      27.771  -4.120  13.641  1.00 25.70           C  
ATOM   4439  O   LYS B  53      27.897  -4.769  12.604  1.00 26.93           O  
ATOM   4440  CB  LYS B  53      26.677  -5.801  15.014  1.00 27.16           C  
ATOM   4441  CG  LYS B  53      26.768  -6.713  16.223  1.00 36.53           C  
ATOM   4442  CD  LYS B  53      25.921  -7.940  16.020  1.00 41.87           C  
ATOM   4443  CE  LYS B  53      25.531  -8.613  17.339  1.00 50.83           C  
ATOM   4444  NZ  LYS B  53      26.694  -9.315  17.951  1.00 53.65           N1+
ATOM   4445  H   LYS B  53      27.004  -3.946  16.804  0.00 99.00           H  
ATOM   4446  HA  LYS B  53      28.690  -5.393  15.005  0.00 99.00           H  
ATOM   4447  HB2 LYS B  53      25.829  -5.295  15.072  0.00 99.00           H  
ATOM   4448  HB3 LYS B  53      26.703  -6.363  14.199  0.00 99.00           H  
ATOM   4449  HG2 LYS B  53      27.719  -6.987  16.352  0.00 99.00           H  
ATOM   4450  HG3 LYS B  53      26.446  -6.219  17.028  0.00 99.00           H  
ATOM   4451  HD2 LYS B  53      25.079  -7.687  15.542  0.00 99.00           H  
ATOM   4452  HD3 LYS B  53      26.427  -8.607  15.472  0.00 99.00           H  
ATOM   4453  HE2 LYS B  53      25.197  -7.913  17.970  0.00 99.00           H  
ATOM   4454  HE3 LYS B  53      24.802  -9.274  17.159  0.00 99.00           H  
ATOM   4455  HZ1 LYS B  53      27.053  -8.765  18.704  0.00 99.00           H  
ATOM   4456  HZ2 LYS B  53      26.399 -10.205  18.296  0.00 99.00           H  
ATOM   4457  HZ3 LYS B  53      27.405  -9.442  17.260  0.00 99.00           H  
ATOM   4458  N   ASP B  54      27.534  -2.804  13.636  1.00 23.25           N  
ATOM   4459  CA  ASP B  54      27.509  -2.045  12.399  1.00 21.55           C  
ATOM   4460  C   ASP B  54      28.877  -1.746  11.863  1.00 23.80           C  
ATOM   4461  O   ASP B  54      28.997  -1.214  10.741  1.00 26.36           O  
ATOM   4462  CB  ASP B  54      26.756  -0.764  12.576  1.00 23.61           C  
ATOM   4463  CG  ASP B  54      25.308  -1.045  12.800  1.00 19.89           C  
ATOM   4464  OD1 ASP B  54      24.854  -2.208  12.671  1.00 23.79           O  
ATOM   4465  OD2 ASP B  54      24.574  -0.083  13.146  1.00 23.89           O1-
ATOM   4466  H   ASP B  54      27.375  -2.390  14.573  0.00 99.00           H  
ATOM   4467  HA  ASP B  54      27.030  -2.620  11.709  0.00 99.00           H  
ATOM   4468  HB2 ASP B  54      27.119  -0.291  13.365  0.00 99.00           H  
ATOM   4469  HB3 ASP B  54      26.857  -0.222  11.756  0.00 99.00           H  
ATOM   4470  N   ILE B  55      29.882  -2.141  12.665  1.00 29.67           N  
ATOM   4471  CA  ILE B  55      31.290  -1.917  12.353  1.00 31.77           C  
ATOM   4472  C   ILE B  55      31.938  -3.278  12.284  1.00 34.96           C  
ATOM   4473  O   ILE B  55      31.864  -4.033  13.225  1.00 34.49           O  
ATOM   4474  CB  ILE B  55      32.020  -1.078  13.421  1.00 35.48           C  
ATOM   4475  CG1 ILE B  55      31.388   0.313  13.576  1.00 34.20           C  
ATOM   4476  CG2 ILE B  55      33.460  -0.800  13.003  1.00 35.67           C  
ATOM   4477  CD1 ILE B  55      30.270   0.355  14.599  1.00 34.71           C  
ATOM   4478  H   ILE B  55      29.559  -2.625  13.536  0.00 99.00           H  
ATOM   4479  HA  ILE B  55      31.314  -1.537  11.438  0.00 99.00           H  
ATOM   4480  HB  ILE B  55      31.936  -1.552  14.295  0.00 99.00           H  
ATOM   4481 2HG1 ILE B  55      32.101   0.953  13.847  0.00 99.00           H  
ATOM   4482 3HG1 ILE B  55      31.023   0.588  12.690  0.00 99.00           H  
ATOM   4483 1HG2 ILE B  55      33.913  -0.262  13.711  0.00 99.00           H  
ATOM   4484 2HG2 ILE B  55      33.943  -1.665  12.881  0.00 99.00           H  
ATOM   4485 3HG2 ILE B  55      33.464  -0.292  12.144  0.00 99.00           H  
ATOM   4486 1HD1 ILE B  55      30.629   0.086  15.491  0.00 99.00           H  
ATOM   4487 2HD1 ILE B  55      29.905   1.283  14.650  0.00 99.00           H  
ATOM   4488 3HD1 ILE B  55      29.547  -0.276  14.323  0.00 99.00           H  
ATOM   4489  N   THR B  56      32.523  -3.606  11.132  1.00 38.13           N  
ATOM   4490  CA  THR B  56      33.173  -4.914  10.978  1.00 39.21           C  
ATOM   4491  C   THR B  56      34.624  -4.757  11.392  1.00 39.55           C  
ATOM   4492  O   THR B  56      35.265  -3.666  11.282  1.00 39.89           O  
ATOM   4493  CB  THR B  56      33.117  -5.445   9.520  1.00 37.70           C  
ATOM   4494  CG2 THR B  56      31.649  -5.760   9.049  1.00 34.09           C  
ATOM   4495  OG1 THR B  56      33.652  -4.450   8.658  1.00 40.10           O  
ATOM   4496  H   THR B  56      32.482  -2.895  10.393  0.00 99.00           H  
ATOM   4497  HA  THR B  56      32.732  -5.558  11.593  0.00 99.00           H  
ATOM   4498  HB  THR B  56      33.698  -6.276   9.460  0.00 99.00           H  
ATOM   4499  HG1 THR B  56      33.304  -3.538   8.908  0.00 99.00           H  
ATOM   4500 1HG2 THR B  56      31.020  -5.454   9.755  0.00 99.00           H  
ATOM   4501 2HG2 THR B  56      31.481  -5.274   8.198  0.00 99.00           H  
ATOM   4502 3HG2 THR B  56      31.567  -6.741   8.911  0.00 99.00           H  
ATOM   4503  N   GLY B  57      35.155  -5.883  11.811  1.00 46.32           N  
ATOM   4504  CA  GLY B  57      36.540  -5.968  12.213  1.00 54.62           C  
ATOM   4505  C   GLY B  57      36.513  -5.696  13.686  1.00 56.63           C  
ATOM   4506  O   GLY B  57      35.513  -5.958  14.368  1.00 58.75           O  
ATOM   4507  H   GLY B  57      34.502  -6.697  11.828  0.00 99.00           H  
ATOM   4508  HA2 GLY B  57      36.886  -6.874  12.042  0.00 99.00           H  
ATOM   4509  HA3 GLY B  57      37.068  -5.278  11.751  0.00 99.00           H  
ATOM   4510  N   THR B  58      37.598  -5.154  14.188  1.00 59.79           N  
ATOM   4511  CA  THR B  58      37.652  -4.859  15.600  1.00 58.09           C  
ATOM   4512  C   THR B  58      37.415  -3.341  15.697  1.00 56.70           C  
ATOM   4513  O   THR B  58      37.861  -2.557  14.839  1.00 53.88           O  
ATOM   4514  CB  THR B  58      38.970  -5.381  16.223  1.00 59.45           C  
ATOM   4515  CG2 THR B  58      39.109  -6.916  15.998  1.00 58.51           C  
ATOM   4516  OG1 THR B  58      40.078  -4.720  15.612  1.00 60.12           O  
ATOM   4517  H   THR B  58      38.360  -4.969  13.525  0.00 99.00           H  
ATOM   4518  HA  THR B  58      36.909  -5.312  16.060  0.00 99.00           H  
ATOM   4519  HB  THR B  58      38.969  -5.157  17.217  0.00 99.00           H  
ATOM   4520  HG1 THR B  58      40.211  -3.808  16.017  0.00 99.00           H  
ATOM   4521 1HG2 THR B  58      39.506  -7.327  16.815  0.00 99.00           H  
ATOM   4522 2HG2 THR B  58      38.205  -7.299  15.827  0.00 99.00           H  
ATOM   4523 3HG2 THR B  58      39.702  -7.074  15.213  0.00 99.00           H  
ATOM   4524  N   LEU B  59      36.672  -2.944  16.722  1.00 53.89           N  
ATOM   4525  CA  LEU B  59      36.296  -1.543  16.944  1.00 55.42           C  
ATOM   4526  C   LEU B  59      37.537  -0.660  17.173  1.00 52.20           C  
ATOM   4527  O   LEU B  59      38.551  -1.165  17.642  1.00 60.01           O  
ATOM   4528  CB  LEU B  59      35.333  -1.480  18.149  1.00 56.18           C  
ATOM   4529  CG  LEU B  59      34.032  -2.311  17.966  1.00 55.57           C  
ATOM   4530  CD1 LEU B  59      33.357  -2.675  19.283  1.00 53.30           C  
ATOM   4531  CD2 LEU B  59      33.085  -1.552  17.050  1.00 53.06           C  
ATOM   4532  H   LEU B  59      36.373  -3.715  17.364  0.00 99.00           H  
ATOM   4533  HA  LEU B  59      35.819  -1.205  16.126  0.00 99.00           H  
ATOM   4534  HB2 LEU B  59      35.801  -1.844  18.934  0.00 99.00           H  
ATOM   4535  HB3 LEU B  59      35.064  -0.544  18.277  0.00 99.00           H  
ATOM   4536  HG  LEU B  59      34.266  -3.154  17.463  0.00 99.00           H  
ATOM   4537 1HD1 LEU B  59      33.113  -1.839  19.775  0.00 99.00           H  
ATOM   4538 2HD1 LEU B  59      32.530  -3.206  19.098  0.00 99.00           H  
ATOM   4539 3HD1 LEU B  59      33.985  -3.218  19.840  0.00 99.00           H  
ATOM   4540 1HD2 LEU B  59      33.521  -1.409  16.161  0.00 99.00           H  
ATOM   4541 2HD2 LEU B  59      32.244  -2.080  16.926  0.00 99.00           H  
ATOM   4542 3HD2 LEU B  59      32.864  -0.665  17.457  0.00 99.00           H  
ATOM   4543  N   SER B  60      37.475   0.636  16.868  1.00 44.98           N  
ATOM   4544  CA  SER B  60      38.630   1.515  17.135  1.00 50.94           C  
ATOM   4545  C   SER B  60      38.855   1.717  18.618  1.00 54.09           C  
ATOM   4546  O   SER B  60      39.993   1.698  19.058  1.00 47.94           O  
ATOM   4547  CB  SER B  60      38.509   2.869  16.466  1.00 53.62           C  
ATOM   4548  OG  SER B  60      37.270   3.416  16.784  1.00 58.68           O  
ATOM   4549  H   SER B  60      36.597   0.957  16.451  0.00 99.00           H  
ATOM   4550  HA  SER B  60      39.447   1.066  16.747  0.00 99.00           H  
ATOM   4551  HB2 SER B  60      39.231   3.458  16.802  0.00 99.00           H  
ATOM   4552  HB3 SER B  60      38.579   2.748  15.485  0.00 99.00           H  
ATOM   4553  HG  SER B  60      36.540   2.754  16.594  0.00 99.00           H  
ATOM   4554  N   ASN B  61      37.783   1.898  19.391  1.00 49.80           N  
ATOM   4555  CA  ASN B  61      37.895   1.955  20.855  1.00 53.60           C  
ATOM   4556  C   ASN B  61      36.832   1.097  21.487  1.00 54.02           C  
ATOM   4557  O   ASN B  61      35.746   1.601  21.803  1.00 57.55           O  
ATOM   4558  CB  ASN B  61      37.777   3.386  21.347  1.00 53.24           C  
ATOM   4559  CG  ASN B  61      37.832   3.506  22.872  1.00 54.32           C  
ATOM   4560  ND2 ASN B  61      37.888   4.759  23.312  0.00 99.00           N  
ATOM   4561  OD1 ASN B  61      37.814   2.512  23.651  0.00 99.00           O  
ATOM   4562  H   ASN B  61      36.887   1.993  18.884  0.00 99.00           H  
ATOM   4563  HA  ASN B  61      38.787   1.560  21.092  0.00 99.00           H  
ATOM   4564  HB2 ASN B  61      38.529   3.922  20.968  0.00 99.00           H  
ATOM   4565  HB3 ASN B  61      36.905   3.763  21.039  0.00 99.00           H  
ATOM   4566 1HD2 ASN B  61      37.887   5.535  22.695  0.00 99.00           H  
ATOM   4567 2HD2 ASN B  61      37.933   4.928  24.310  0.00 99.00           H  
ATOM   4568  N   PRO B  62      37.143  -0.203  21.677  1.00 58.23           N  
ATOM   4569  CA  PRO B  62      36.167  -1.150  22.200  1.00 61.26           C  
ATOM   4570  C   PRO B  62      35.868  -0.939  23.677  1.00 63.76           C  
ATOM   4571  O   PRO B  62      34.884  -1.474  24.174  1.00 75.58           O  
ATOM   4572  CB  PRO B  62      36.835  -2.519  21.985  1.00 60.62           C  
ATOM   4573  CG  PRO B  62      38.305  -2.234  21.936  1.00 57.18           C  
ATOM   4574  CD  PRO B  62      38.479  -0.814  21.487  1.00 56.62           C  
ATOM   4575  HA  PRO B  62      35.309  -1.118  21.655  0.00 99.00           H  
ATOM   4576  HB2 PRO B  62      36.615  -3.140  22.743  0.00 99.00           H  
ATOM   4577  HB3 PRO B  62      36.521  -2.933  21.127  0.00 99.00           H  
ATOM   4578  HG2 PRO B  62      38.719  -2.377  22.851  0.00 99.00           H  
ATOM   4579  HG3 PRO B  62      38.763  -2.874  21.296  0.00 99.00           H  
ATOM   4580  HD2 PRO B  62      39.162  -0.331  22.041  0.00 99.00           H  
ATOM   4581  HD3 PRO B  62      38.750  -0.761  20.521  0.00 99.00           H  
ATOM   4582  N   GLU B  63      36.685  -0.150  24.366  1.00 62.13           N  
ATOM   4583  CA  GLU B  63      36.507   0.042  25.808  1.00 67.23           C  
ATOM   4584  C   GLU B  63      35.165   0.749  26.064  1.00 57.86           C  
ATOM   4585  O   GLU B  63      34.267   0.246  26.771  1.00 44.96           O  
ATOM   4586  CB  GLU B  63      37.664   0.887  26.383  1.00 79.15           C  
ATOM   4587  CG  GLU B  63      39.071   0.546  25.890  1.00 83.48           C  
ATOM   4588  CD  GLU B  63      39.426  -0.913  26.100  1.00 82.88           C  
ATOM   4589  OE1 GLU B  63      38.904  -1.773  25.361  1.00 77.36           O  
ATOM   4590  OE2 GLU B  63      40.240  -1.195  27.003  1.00 84.31           O1-
ATOM   4591  H   GLU B  63      37.432   0.302  23.817  0.00 99.00           H  
ATOM   4592  HA  GLU B  63      36.508  -0.842  26.271  0.00 99.00           H  
ATOM   4593  HB2 GLU B  63      37.486   1.834  26.143  0.00 99.00           H  
ATOM   4594  HB3 GLU B  63      37.657   0.768  27.368  0.00 99.00           H  
ATOM   4595  HG2 GLU B  63      39.108   0.728  24.926  0.00 99.00           H  
ATOM   4596  HG3 GLU B  63      39.713   1.087  26.400  0.00 99.00           H  
ATOM   4597  N   VAL B  64      35.052   1.908  25.425  1.00 49.39           N  
ATOM   4598  CA  VAL B  64      33.905   2.779  25.531  1.00 41.97           C  
ATOM   4599  C   VAL B  64      33.356   2.975  24.099  1.00 39.48           C  
ATOM   4600  O   VAL B  64      33.991   3.625  23.255  1.00 37.76           O  
ATOM   4601  CB  VAL B  64      34.366   4.095  26.171  1.00 43.21           C  
ATOM   4602  CG1 VAL B  64      33.230   5.070  26.315  1.00 43.17           C  
ATOM   4603  CG2 VAL B  64      34.978   3.806  27.532  1.00 41.31           C  
ATOM   4604  H   VAL B  64      35.890   2.138  24.823  0.00 99.00           H  
ATOM   4605  HA  VAL B  64      33.199   2.325  26.058  0.00 99.00           H  
ATOM   4606  HB  VAL B  64      35.039   4.510  25.556  0.00 99.00           H  
ATOM   4607 1HG1 VAL B  64      33.582   5.969  26.588  0.00 99.00           H  
ATOM   4608 2HG1 VAL B  64      32.744   5.162  25.442  0.00 99.00           H  
ATOM   4609 3HG1 VAL B  64      32.587   4.746  27.013  0.00 99.00           H  
ATOM   4610 1HG2 VAL B  64      34.841   2.842  27.758  0.00 99.00           H  
ATOM   4611 2HG2 VAL B  64      35.957   4.009  27.504  0.00 99.00           H  
ATOM   4612 3HG2 VAL B  64      34.536   4.379  28.222  0.00 99.00           H  
ATOM   4613  N   PHE B  65      32.192   2.388  23.853  1.00 33.45           N  
ATOM   4614  CA  PHE B  65      31.578   2.331  22.497  1.00 31.02           C  
ATOM   4615  C   PHE B  65      30.781   3.583  22.173  1.00 33.90           C  
ATOM   4616  O   PHE B  65      29.726   3.862  22.779  1.00 31.93           O  
ATOM   4617  CB  PHE B  65      30.739   1.059  22.287  1.00 30.73           C  
ATOM   4618  CG  PHE B  65      30.104   0.984  20.927  1.00 30.10           C  
ATOM   4619  CD1 PHE B  65      30.890   0.815  19.789  1.00 34.45           C  
ATOM   4620  CD2 PHE B  65      28.706   1.130  20.761  1.00 34.02           C  
ATOM   4621  CE1 PHE B  65      30.318   0.747  18.516  1.00 29.96           C  
ATOM   4622  CE2 PHE B  65      28.144   1.109  19.490  1.00 30.73           C  
ATOM   4623  CZ  PHE B  65      28.938   0.929  18.377  1.00 32.70           C  
ATOM   4624  H   PHE B  65      31.730   1.963  24.687  0.00 99.00           H  
ATOM   4625  HA  PHE B  65      32.346   2.286  21.845  0.00 99.00           H  
ATOM   4626  HB2 PHE B  65      31.340   0.284  22.390  0.00 99.00           H  
ATOM   4627  HB3 PHE B  65      30.021   1.060  22.963  0.00 99.00           H  
ATOM   4628  HD1 PHE B  65      31.881   0.739  19.878  0.00 99.00           H  
ATOM   4629  HD2 PHE B  65      28.133   1.247  21.564  0.00 99.00           H  
ATOM   4630  HE1 PHE B  65      30.893   0.572  17.719  0.00 99.00           H  
ATOM   4631  HE2 PHE B  65      27.138   1.230  19.391  0.00 99.00           H  
ATOM   4632  HZ  PHE B  65      28.536   0.926  17.459  0.00 99.00           H  
ATOM   4633  N   ASN B  66      31.335   4.385  21.261  1.00 33.61           N  
ATOM   4634  CA  ASN B  66      30.672   5.568  20.736  1.00 31.61           C  
ATOM   4635  C   ASN B  66      30.150   5.312  19.289  1.00 31.19           C  
ATOM   4636  O   ASN B  66      30.898   5.228  18.325  1.00 28.36           O  
ATOM   4637  CB  ASN B  66      31.648   6.712  20.755  1.00 34.42           C  
ATOM   4638  CG  ASN B  66      31.018   8.004  20.369  1.00 33.56           C  
ATOM   4639  ND2 ASN B  66      31.277   9.012  21.148  0.00 99.00           N  
ATOM   4640  OD1 ASN B  66      30.280   8.110  19.401  0.00 99.00           O  
ATOM   4641  H   ASN B  66      32.293   4.084  20.957  0.00 99.00           H  
ATOM   4642  HA  ASN B  66      29.859   5.741  21.298  0.00 99.00           H  
ATOM   4643  HB2 ASN B  66      32.022   6.797  21.680  0.00 99.00           H  
ATOM   4644  HB3 ASN B  66      32.390   6.509  20.115  0.00 99.00           H  
ATOM   4645 1HD2 ASN B  66      31.868   8.923  21.952  0.00 99.00           H  
ATOM   4646 2HD2 ASN B  66      30.878   9.925  20.951  0.00 99.00           H  
ATOM   4647  N   TYR B  67      28.851   5.151  19.140  1.00 21.98           N  
ATOM   4648  CA  TYR B  67      28.328   4.860  17.852  1.00 22.80           C  
ATOM   4649  C   TYR B  67      28.670   5.823  16.746  1.00 22.31           C  
ATOM   4650  O   TYR B  67      29.029   5.361  15.648  1.00 24.81           O  
ATOM   4651  CB  TYR B  67      26.759   4.696  17.918  1.00 23.79           C  
ATOM   4652  CG  TYR B  67      26.175   4.117  16.645  1.00 20.68           C  
ATOM   4653  CD1 TYR B  67      26.251   2.727  16.365  1.00 22.18           C  
ATOM   4654  CD2 TYR B  67      25.567   4.928  15.699  1.00 21.62           C  
ATOM   4655  CE1 TYR B  67      25.771   2.193  15.150  1.00 23.20           C  
ATOM   4656  CE2 TYR B  67      25.078   4.413  14.512  1.00 19.68           C  
ATOM   4657  CZ  TYR B  67      25.122   3.063  14.228  1.00 21.97           C  
ATOM   4658  OH  TYR B  67      24.680   2.510  13.019  1.00 21.49           O  
ATOM   4659  H   TYR B  67      28.291   5.252  20.000  0.00 99.00           H  
ATOM   4660  HA  TYR B  67      28.669   3.924  17.565  0.00 99.00           H  
ATOM   4661  HB2 TYR B  67      26.561   4.088  18.670  0.00 99.00           H  
ATOM   4662  HB3 TYR B  67      26.378   5.595  18.067  0.00 99.00           H  
ATOM   4663  HD1 TYR B  67      26.653   2.116  17.041  0.00 99.00           H  
ATOM   4664  HD2 TYR B  67      25.479   5.911  15.880  0.00 99.00           H  
ATOM   4665  HE1 TYR B  67      25.878   1.237  14.938  0.00 99.00           H  
ATOM   4666  HE2 TYR B  67      24.674   5.048  13.827  0.00 99.00           H  
ATOM   4667  HH  TYR B  67      24.672   1.520  13.110  0.00 99.00           H  
ATOM   4668  N   GLY B  68      28.442   7.117  16.951  1.00 24.30           N  
ATOM   4669  CA  GLY B  68      28.632   8.164  15.925  1.00 24.88           C  
ATOM   4670  C   GLY B  68      30.097   8.143  15.444  1.00 26.28           C  
ATOM   4671  O   GLY B  68      30.385   8.079  14.246  1.00 29.15           O  
ATOM   4672  H   GLY B  68      28.108   7.345  17.922  0.00 99.00           H  
ATOM   4673  HA2 GLY B  68      28.030   7.985  15.153  0.00 99.00           H  
ATOM   4674  HA3 GLY B  68      28.428   9.055  16.319  0.00 99.00           H  
ATOM   4675  N   VAL B  69      31.015   8.110  16.402  1.00 31.51           N  
ATOM   4676  CA  VAL B  69      32.455   8.098  16.095  1.00 28.55           C  
ATOM   4677  C   VAL B  69      32.888   6.836  15.392  1.00 30.06           C  
ATOM   4678  O   VAL B  69      33.645   6.886  14.407  1.00 35.48           O  
ATOM   4679  CB  VAL B  69      33.302   8.331  17.404  1.00 29.74           C  
ATOM   4680  CG1 VAL B  69      34.740   7.804  17.197  1.00 32.43           C  
ATOM   4681  CG2 VAL B  69      33.237   9.814  17.801  1.00 31.52           C  
ATOM   4682  H   VAL B  69      30.643   8.094  17.370  0.00 99.00           H  
ATOM   4683  HA  VAL B  69      32.642   8.886  15.485  0.00 99.00           H  
ATOM   4684  HB  VAL B  69      32.894   7.784  18.116  0.00 99.00           H  
ATOM   4685 1HG1 VAL B  69      35.338   8.573  16.988  0.00 99.00           H  
ATOM   4686 2HG1 VAL B  69      35.042   7.354  18.033  0.00 99.00           H  
ATOM   4687 3HG1 VAL B  69      34.740   7.156  16.441  0.00 99.00           H  
ATOM   4688 1HG2 VAL B  69      32.819   9.888  18.703  0.00 99.00           H  
ATOM   4689 2HG2 VAL B  69      34.163  10.183  17.822  0.00 99.00           H  
ATOM   4690 3HG2 VAL B  69      32.688  10.304  17.128  0.00 99.00           H  
ATOM   4691  N   GLU B  70      32.441   5.700  15.879  1.00 25.91           N  
ATOM   4692  CA  GLU B  70      32.848   4.451  15.306  1.00 29.51           C  
ATOM   4693  C   GLU B  70      32.329   4.300  13.894  1.00 29.47           C  
ATOM   4694  O   GLU B  70      33.033   3.814  13.013  1.00 29.31           O  
ATOM   4695  CB  GLU B  70      32.441   3.236  16.111  1.00 29.95           C  
ATOM   4696  CG  GLU B  70      33.074   3.146  17.495  1.00 32.70           C  
ATOM   4697  CD  GLU B  70      34.464   2.524  17.505  1.00 44.63           C  
ATOM   4698  OE1 GLU B  70      34.860   1.880  16.483  1.00 48.32           O  
ATOM   4699  OE2 GLU B  70      35.150   2.669  18.562  1.00 38.92           O1-
ATOM   4700  H   GLU B  70      31.793   5.789  16.684  0.00 99.00           H  
ATOM   4701  HA  GLU B  70      33.859   4.385  15.300  0.00 99.00           H  
ATOM   4702  HB2 GLU B  70      31.461   3.266  16.239  0.00 99.00           H  
ATOM   4703  HB3 GLU B  70      32.715   2.429  15.611  0.00 99.00           H  
ATOM   4704  HG2 GLU B  70      33.157   4.061  17.856  0.00 99.00           H  
ATOM   4705  HG3 GLU B  70      32.495   2.584  18.064  0.00 99.00           H  
ATOM   4706  N   THR B  71      31.053   4.625  13.675  1.00 30.88           N  
ATOM   4707  CA  THR B  71      30.518   4.559  12.330  1.00 29.34           C  
ATOM   4708  C   THR B  71      31.190   5.531  11.339  1.00 27.55           C  
ATOM   4709  O   THR B  71      31.364   5.152  10.149  1.00 26.48           O  
ATOM   4710  CB  THR B  71      28.987   4.702  12.356  1.00 25.46           C  
ATOM   4711  CG2 THR B  71      28.420   3.478  13.066  1.00 24.96           C  
ATOM   4712  OG1 THR B  71      28.554   5.981  12.864  1.00 25.68           O  
ATOM   4713  H   THR B  71      30.521   4.909  14.504  0.00 99.00           H  
ATOM   4714  HA  THR B  71      30.651   3.615  11.970  0.00 99.00           H  
ATOM   4715  HB  THR B  71      28.628   4.611  11.393  0.00 99.00           H  
ATOM   4716  HG1 THR B  71      28.599   5.987  13.867  0.00 99.00           H  
ATOM   4717 1HG2 THR B  71      27.455   3.362  12.822  0.00 99.00           H  
ATOM   4718 2HG2 THR B  71      28.930   2.660  12.791  0.00 99.00           H  
ATOM   4719 3HG2 THR B  71      28.498   3.596  14.058  0.00 99.00           H  
ATOM   4720  N   HID B  72      31.569   6.733  11.815  1.00 30.32           N  
ATOM   4721  CA  HID B  72      32.236   7.796  10.998  1.00 33.14           C  
ATOM   4722  C   HID B  72      33.527   7.190  10.496  1.00 37.28           C  
ATOM   4723  O   HID B  72      33.862   7.264   9.311  1.00 33.24           O  
ATOM   4724  CB  HID B  72      32.609   9.026  11.833  1.00 33.57           C  
ATOM   4725  CG  HID B  72      33.150  10.193  11.036  1.00 31.73           C  
ATOM   4726  CD2 HID B  72      33.337  10.382   9.704  0.00 99.00           C  
ATOM   4727  ND1 HID B  72      33.525  11.366  11.633  0.00 99.00           N  
ATOM   4728  CE1 HID B  72      33.917  12.236  10.716  0.00 99.00           C  
ATOM   4729  NE2 HID B  72      33.810  11.661   9.533  0.00 99.00           N  
ATOM   4730  H   HID B  72      31.355   6.873  12.832  0.00 99.00           H  
ATOM   4731  HA  HID B  72      31.649   7.995  10.232  0.00 99.00           H  
ATOM   4732  HB2 HID B  72      31.793   9.345  12.333  0.00 99.00           H  
ATOM   4733  HB3 HID B  72      33.309   8.764  12.510  0.00 99.00           H  
ATOM   4734  HD1 HID B  72      33.507  11.544  12.623  0.00 99.00           H  
ATOM   4735  HD2 HID B  72      33.162   9.716   8.983  0.00 99.00           H  
ATOM   4736  HE1 HID B  72      34.235  13.162  10.889  0.00 99.00           H  
ATOM   4737  N   GLU B  73      34.230   6.566  11.429  0.50 37.33           N  
ATOM   4738  CA  GLU B  73      35.550   6.029  11.191  0.50 38.28           C  
ATOM   4739  C   GLU B  73      35.513   4.741  10.391  0.50 35.90           C  
ATOM   4740  O   GLU B  73      36.442   4.445   9.625  0.50 37.61           O  
ATOM   4741  CB  GLU B  73      36.219   5.790  12.549  0.50 39.60           C  
ATOM   4742  CG  GLU B  73      36.731   7.075  13.143  0.50 40.32           C  
ATOM   4743  CD  GLU B  73      37.692   7.735  12.183  0.50 39.90           C  
ATOM   4744  OE1 GLU B  73      38.142   7.057  11.224  0.50 39.71           O  
ATOM   4745  OE2 GLU B  73      37.960   8.923  12.366  0.50 42.73           O1-
ATOM   4746  H   GLU B  73      33.742   6.497  12.357  0.00 99.00           H  
ATOM   4747  HA  GLU B  73      36.115   6.714  10.697  0.00 99.00           H  
ATOM   4748  HB2 GLU B  73      35.543   5.424  13.149  0.00 99.00           H  
ATOM   4749  HB3 GLU B  73      36.978   5.197  12.403  0.00 99.00           H  
ATOM   4750  HG2 GLU B  73      35.980   7.680  13.273  0.00 99.00           H  
ATOM   4751  HG3 GLU B  73      37.221   6.871  13.959  0.00 99.00           H  
ATOM   4752  N   ALA B  74      34.456   3.952  10.560  1.00 32.13           N  
ATOM   4753  CA  ALA B  74      34.269   2.768   9.740  1.00 32.20           C  
ATOM   4754  C   ALA B  74      33.947   3.170   8.300  1.00 32.57           C  
ATOM   4755  O   ALA B  74      34.367   2.482   7.394  1.00 31.76           O  
ATOM   4756  CB  ALA B  74      33.162   1.885  10.282  1.00 32.78           C  
ATOM   4757  H   ALA B  74      33.802   4.249  11.304  0.00 99.00           H  
ATOM   4758  HA  ALA B  74      35.119   2.232   9.737  0.00 99.00           H  
ATOM   4759  HB1 ALA B  74      32.313   2.410  10.346  0.00 99.00           H  
ATOM   4760  HB2 ALA B  74      33.022   1.106   9.670  0.00 99.00           H  
ATOM   4761  HB3 ALA B  74      33.412   1.550  11.191  0.00 99.00           H  
ATOM   4762  N   TYR B  75      33.192   4.270   8.108  1.00 28.88           N  
ATOM   4763  CA  TYR B  75      32.774   4.715   6.760  1.00 28.63           C  
ATOM   4764  C   TYR B  75      34.071   5.122   6.024  1.00 31.69           C  
ATOM   4765  O   TYR B  75      34.293   4.675   4.923  1.00 34.04           O  
ATOM   4766  CB  TYR B  75      31.776   5.886   6.793  1.00 29.27           C  
ATOM   4767  CG  TYR B  75      31.505   6.367   5.399  1.00 26.46           C  
ATOM   4768  CD1 TYR B  75      30.672   5.652   4.538  1.00 24.20           C  
ATOM   4769  CD2 TYR B  75      32.204   7.464   4.879  1.00 27.45           C  
ATOM   4770  CE1 TYR B  75      30.492   6.030   3.203  1.00 27.60           C  
ATOM   4771  CE2 TYR B  75      32.056   7.847   3.556  1.00 28.80           C  
ATOM   4772  CZ  TYR B  75      31.187   7.144   2.725  1.00 31.97           C  
ATOM   4773  OH  TYR B  75      31.034   7.610   1.448  1.00 37.70           O  
ATOM   4774  H   TYR B  75      32.932   4.772   8.976  0.00 99.00           H  
ATOM   4775  HA  TYR B  75      32.382   3.947   6.286  0.00 99.00           H  
ATOM   4776  HB2 TYR B  75      30.939   5.562   7.189  0.00 99.00           H  
ATOM   4777  HB3 TYR B  75      32.180   6.616   7.310  0.00 99.00           H  
ATOM   4778  HD1 TYR B  75      30.186   4.842   4.881  0.00 99.00           H  
ATOM   4779  HD2 TYR B  75      32.818   7.976   5.477  0.00 99.00           H  
ATOM   4780  HE1 TYR B  75      29.885   5.520   2.610  0.00 99.00           H  
ATOM   4781  HE2 TYR B  75      32.570   8.625   3.194  0.00 99.00           H  
ATOM   4782  HH  TYR B  75      30.403   8.385   1.451  0.00 99.00           H  
ATOM   4783  N   LYS B  76      34.908   5.931   6.668  1.00 39.90           N  
ATOM   4784  CA  LYS B  76      36.214   6.369   6.095  1.00 44.13           C  
ATOM   4785  C   LYS B  76      37.184   5.210   5.850  1.00 43.46           C  
ATOM   4786  O   LYS B  76      37.891   5.219   4.852  1.00 45.74           O  
ATOM   4787  CB  LYS B  76      36.844   7.436   6.988  1.00 44.20           C  
ATOM   4788  CG  LYS B  76      36.033   8.724   6.964  1.00 49.70           C  
ATOM   4789  CD  LYS B  76      36.642   9.831   7.813  1.00 50.82           C  
ATOM   4790  CE  LYS B  76      36.852   9.403   9.253  1.00 54.22           C  
ATOM   4791  NZ  LYS B  76      37.617  10.447   9.963  1.00 55.15           N1+
ATOM   4792  H   LYS B  76      34.585   6.240   7.608  0.00 99.00           H  
ATOM   4793  HA  LYS B  76      36.029   6.833   5.214  0.00 99.00           H  
ATOM   4794  HB2 LYS B  76      36.865   7.097   7.914  0.00 99.00           H  
ATOM   4795  HB3 LYS B  76      37.751   7.631   6.651  0.00 99.00           H  
ATOM   4796  HG2 LYS B  76      35.964   9.048   6.013  0.00 99.00           H  
ATOM   4797  HG3 LYS B  76      35.104   8.532   7.302  0.00 99.00           H  
ATOM   4798  HD2 LYS B  76      37.526  10.084   7.423  0.00 99.00           H  
ATOM   4799  HD3 LYS B  76      36.029  10.619   7.801  0.00 99.00           H  
ATOM   4800  HE2 LYS B  76      35.966   9.284   9.688  0.00 99.00           H  
ATOM   4801  HE3 LYS B  76      37.361   8.549   9.266  0.00 99.00           H  
ATOM   4802  HZ1 LYS B  76      37.900  10.106  10.861  0.00 99.00           H  
ATOM   4803  HZ2 LYS B  76      38.430  10.690   9.431  0.00 99.00           H  
ATOM   4804  HZ3 LYS B  76      37.046  11.261  10.084  0.00 99.00           H  
ATOM   4805  N   GLN B  77      37.202   4.215   6.727  1.00 43.64           N  
ATOM   4806  CA  GLN B  77      38.058   3.019   6.589  1.00 44.20           C  
ATOM   4807  C   GLN B  77      37.382   1.847   5.898  1.00 41.79           C  
ATOM   4808  O   GLN B  77      37.913   0.739   5.921  1.00 44.38           O  
ATOM   4809  CB  GLN B  77      38.586   2.565   7.978  1.00 45.59           C  
ATOM   4810  CG  GLN B  77      39.526   3.586   8.616  1.00 51.96           C  
ATOM   4811  CD  GLN B  77      40.597   4.061   7.620  1.00 52.37           C  
ATOM   4812  NE2 GLN B  77      40.696   5.374   7.424  0.00 99.00           N  
ATOM   4813  OE1 GLN B  77      41.289   3.243   6.999  0.00 99.00           O  
ATOM   4814  H   GLN B  77      36.552   4.343   7.540  0.00 99.00           H  
ATOM   4815  HA  GLN B  77      38.865   3.290   6.031  0.00 99.00           H  
ATOM   4816  HB2 GLN B  77      37.807   2.435   8.581  0.00 99.00           H  
ATOM   4817  HB3 GLN B  77      39.082   1.712   7.860  0.00 99.00           H  
ATOM   4818  HG2 GLN B  77      38.999   4.374   8.904  0.00 99.00           H  
ATOM   4819  HG3 GLN B  77      39.984   3.165   9.388  0.00 99.00           H  
ATOM   4820 1HE2 GLN B  77      41.386   5.752   6.795  0.00 99.00           H  
ATOM   4821 2HE2 GLN B  77      40.056   5.990   7.925  0.00 99.00           H  
ATOM   4822  N   ARG B  78      36.242   2.089   5.249  1.00 39.16           N  
ATOM   4823  CA  ARG B  78      35.443   1.038   4.580  1.00 39.20           C  
ATOM   4824  C   ARG B  78      35.156  -0.222   5.422  1.00 42.62           C  
ATOM   4825  O   ARG B  78      35.160  -1.359   4.901  1.00 41.77           O  
ATOM   4826  CB  ARG B  78      36.104   0.671   3.220  1.00 46.44           C  
ATOM   4827  CG  ARG B  78      36.383   1.881   2.305  1.00 53.14           C  
ATOM   4828  CD  ARG B  78      36.857   1.495   0.885  1.00 64.56           C  
ATOM   4829  NE  ARG B  78      38.172   0.806   0.829  1.00 76.05           N  
ATOM   4830  CZ  ARG B  78      39.332   1.295   0.340  1.00 72.19           C  
ATOM   4831  NH1 ARG B  78      39.427   2.523  -0.174  1.00 67.87           N1+
ATOM   4832  NH2 ARG B  78      40.422   0.522   0.358  1.00 66.38           N  
ATOM   4833  H   ARG B  78      35.952   3.095   5.249  0.00 99.00           H  
ATOM   4834  HA  ARG B  78      34.547   1.447   4.304  0.00 99.00           H  
ATOM   4835  HB2 ARG B  78      36.969   0.226   3.411  0.00 99.00           H  
ATOM   4836  HB3 ARG B  78      35.492   0.058   2.738  0.00 99.00           H  
ATOM   4837  HG2 ARG B  78      35.545   2.422   2.210  0.00 99.00           H  
ATOM   4838  HG3 ARG B  78      37.097   2.449   2.719  0.00 99.00           H  
ATOM   4839  HD2 ARG B  78      36.160   0.895   0.484  0.00 99.00           H  
ATOM   4840  HD3 ARG B  78      36.910   2.339   0.343  0.00 99.00           H  
ATOM   4841  HE  ARG B  78      38.203  -0.145   1.202  0.00 99.00           H  
ATOM   4842 1HH1 ARG B  78      38.616   3.110  -0.180  0.00 99.00           H  
ATOM   4843 2HH1 ARG B  78      40.291   2.847  -0.542  0.00 99.00           H  
ATOM   4844 1HH2 ARG B  78      40.373  -0.396   0.748  0.00 99.00           H  
ATOM   4845 2HH2 ARG B  78      41.281   0.865  -0.017  0.00 99.00           H  
ATOM   4846  N   SER B  79      34.838  -0.034   6.714  1.00 37.50           N  
ATOM   4847  CA  SER B  79      34.503  -1.161   7.611  1.00 37.46           C  
ATOM   4848  C   SER B  79      33.049  -1.212   8.158  1.00 35.95           C  
ATOM   4849  O   SER B  79      32.786  -1.809   9.211  1.00 31.78           O  
ATOM   4850  CB  SER B  79      35.454  -1.162   8.819  1.00 37.58           C  
ATOM   4851  OG  SER B  79      36.765  -1.174   8.355  1.00 47.58           O  
ATOM   4852  H   SER B  79      34.847   0.954   7.024  0.00 99.00           H  
ATOM   4853  HA  SER B  79      34.659  -2.029   7.088  0.00 99.00           H  
ATOM   4854  HB2 SER B  79      35.288  -0.342   9.346  0.00 99.00           H  
ATOM   4855  HB3 SER B  79      35.276  -1.975   9.353  0.00 99.00           H  
ATOM   4856  HG  SER B  79      36.878  -0.502   7.619  0.00 99.00           H  
ATOM   4857  N   LEU B  80      32.117  -0.586   7.462  1.00 36.62           N  
ATOM   4858  CA  LEU B  80      30.713  -0.713   7.848  1.00 28.90           C  
ATOM   4859  C   LEU B  80      30.156  -2.038   7.423  1.00 30.29           C  
ATOM   4860  O   LEU B  80      30.565  -2.624   6.412  1.00 32.53           O  
ATOM   4861  CB  LEU B  80      29.856   0.405   7.192  1.00 31.94           C  
ATOM   4862  CG  LEU B  80      30.032   1.777   7.771  1.00 28.66           C  
ATOM   4863  CD1 LEU B  80      29.494   2.859   6.843  1.00 31.82           C  
ATOM   4864  CD2 LEU B  80      29.452   1.815   9.211  1.00 28.74           C  
ATOM   4865  H   LEU B  80      32.446  -0.029   6.665  0.00 99.00           H  
ATOM   4866  HA  LEU B  80      30.656  -0.638   8.853  0.00 99.00           H  
ATOM   4867  HB2 LEU B  80      30.108   0.432   6.230  0.00 99.00           H  
ATOM   4868  HB3 LEU B  80      28.905   0.136   7.295  0.00 99.00           H  
ATOM   4869  HG  LEU B  80      31.011   1.951   7.938  0.00 99.00           H  
ATOM   4870 1HD1 LEU B  80      28.518   2.708   6.686  0.00 99.00           H  
ATOM   4871 2HD1 LEU B  80      29.629   3.756   7.263  0.00 99.00           H  
ATOM   4872 3HD1 LEU B  80      29.981   2.823   5.971  0.00 99.00           H  
ATOM   4873 1HD2 LEU B  80      29.939   1.149   9.769  0.00 99.00           H  
ATOM   4874 2HD2 LEU B  80      29.576   2.731   9.581  0.00 99.00           H  
ATOM   4875 3HD2 LEU B  80      28.483   1.588   9.171  0.00 99.00           H  
ATOM   4876  N   ALA B  81      29.145  -2.488   8.150  1.00 26.52           N  
ATOM   4877  CA  ALA B  81      28.412  -3.655   7.809  1.00 27.42           C  
ATOM   4878  C   ALA B  81      27.870  -3.471   6.444  1.00 26.27           C  
ATOM   4879  O   ALA B  81      27.675  -2.328   6.016  1.00 25.90           O  
ATOM   4880  CB  ALA B  81      27.290  -3.839   8.789  1.00 28.86           C  
ATOM   4881  H   ALA B  81      28.942  -1.897   8.999  0.00 99.00           H  
ATOM   4882  HA  ALA B  81      29.028  -4.449   7.817  0.00 99.00           H  
ATOM   4883  HB1 ALA B  81      27.654  -3.903   9.722  0.00 99.00           H  
ATOM   4884  HB2 ALA B  81      26.659  -3.061   8.741  0.00 99.00           H  
ATOM   4885  HB3 ALA B  81      26.784  -4.680   8.580  0.00 99.00           H  
ATOM   4886  N   SER B  82      27.743  -4.578   5.745  1.00 28.16           N  
ATOM   4887  CA  SER B  82      27.372  -4.654   4.355  1.00 28.76           C  
ATOM   4888  C   SER B  82      25.850  -4.315   4.152  1.00 26.46           C  
ATOM   4889  O   SER B  82      25.469  -3.802   3.098  1.00 25.11           O  
ATOM   4890  CB  SER B  82      27.639  -6.060   3.825  1.00 31.40           C  
ATOM   4891  OG  SER B  82      26.641  -6.965   4.281  1.00 39.28           O  
ATOM   4892  H   SER B  82      27.948  -5.458   6.321  0.00 99.00           H  
ATOM   4893  HA  SER B  82      27.887  -3.965   3.835  0.00 99.00           H  
ATOM   4894  HB2 SER B  82      27.625  -6.040   2.832  0.00 99.00           H  
ATOM   4895  HB3 SER B  82      28.525  -6.367   4.154  0.00 99.00           H  
ATOM   4896  HG  SER B  82      26.077  -6.515   4.971  0.00 99.00           H  
ATOM   4897  N   ASP B  83      25.014  -4.528   5.166  1.00 29.14           N  
ATOM   4898  CA  ASP B  83      23.606  -4.043   5.006  1.00 29.09           C  
ATOM   4899  C   ASP B  83      23.530  -2.522   4.874  1.00 27.48           C  
ATOM   4900  O   ASP B  83      22.847  -2.020   3.978  1.00 26.00           O  
ATOM   4901  CB  ASP B  83      22.624  -4.584   6.046  1.00 28.47           C  
ATOM   4902  CG  ASP B  83      22.935  -4.104   7.457  1.00 34.88           C  
ATOM   4903  OD1 ASP B  83      24.109  -3.746   7.757  1.00 34.55           O  
ATOM   4904  OD2 ASP B  83      21.996  -4.080   8.279  1.00 30.08           O1-
ATOM   4905  H   ASP B  83      25.365  -4.997   5.976  0.00 99.00           H  
ATOM   4906  HA  ASP B  83      23.267  -4.439   4.144  0.00 99.00           H  
ATOM   4907  HB2 ASP B  83      21.713  -4.275   5.800  0.00 99.00           H  
ATOM   4908  HB3 ASP B  83      22.672  -5.575   6.030  0.00 99.00           H  
ATOM   4909  N   ILE B  84      24.340  -1.816   5.648  1.00 23.64           N  
ATOM   4910  CA  ILE B  84      24.453  -0.379   5.590  1.00 25.24           C  
ATOM   4911  C   ILE B  84      25.119   0.037   4.268  1.00 22.14           C  
ATOM   4912  O   ILE B  84      24.659   0.939   3.518  1.00 19.64           O  
ATOM   4913  CB  ILE B  84      25.291   0.168   6.763  1.00 24.13           C  
ATOM   4914  CG1 ILE B  84      24.605  -0.155   8.104  1.00 26.14           C  
ATOM   4915  CG2 ILE B  84      25.581   1.634   6.620  1.00 24.42           C  
ATOM   4916  CD1 ILE B  84      25.330   0.197   9.376  1.00 24.89           C  
ATOM   4917  H   ILE B  84      24.903  -2.406   6.320  0.00 99.00           H  
ATOM   4918  HA  ILE B  84      23.522  -0.013   5.558  0.00 99.00           H  
ATOM   4919  HB  ILE B  84      26.171  -0.290   6.753  0.00 99.00           H  
ATOM   4920 2HG1 ILE B  84      23.698   0.307   8.104  0.00 99.00           H  
ATOM   4921 3HG1 ILE B  84      24.405  -1.154   8.110  0.00 99.00           H  
ATOM   4922 1HG2 ILE B  84      26.188   1.938   7.357  0.00 99.00           H  
ATOM   4923 2HG2 ILE B  84      26.026   1.812   5.740  0.00 99.00           H  
ATOM   4924 3HG2 ILE B  84      24.729   2.159   6.664  0.00 99.00           H  
ATOM   4925 1HD1 ILE B  84      25.498   1.183   9.404  0.00 99.00           H  
ATOM   4926 2HD1 ILE B  84      24.772  -0.067  10.163  0.00 99.00           H  
ATOM   4927 3HD1 ILE B  84      26.203  -0.290   9.410  0.00 99.00           H  
ATOM   4928  N   THR B  85      26.252  -0.575   3.930  1.00 25.90           N  
ATOM   4929  CA  THR B  85      26.880  -0.160   2.685  1.00 26.34           C  
ATOM   4930  C   THR B  85      26.080  -0.397   1.414  1.00 21.59           C  
ATOM   4931  O   THR B  85      26.144   0.403   0.519  1.00 22.07           O  
ATOM   4932  CB  THR B  85      28.356  -0.687   2.526  1.00 27.43           C  
ATOM   4933  CG2 THR B  85      29.252  -0.158   3.644  1.00 32.43           C  
ATOM   4934  OG1 THR B  85      28.349  -2.071   2.601  1.00 32.92           O  
ATOM   4935  H   THR B  85      26.597  -1.282   4.557  0.00 99.00           H  
ATOM   4936  HA  THR B  85      27.080   0.849   2.750  0.00 99.00           H  
ATOM   4937  HB  THR B  85      28.685  -0.390   1.608  0.00 99.00           H  
ATOM   4938  HG1 THR B  85      27.415  -2.431   2.764  0.00 99.00           H
[truncated: 191,003 more chars]
