# Supplementary material for: Resveratrol-Based MTDLs to Stimulate Defensive and Regenerative Pathways and Block Early Events in Neurodegenerative Cascades
Source: J Med Chem. 2022 Mar 4;65(6):4727–51. doi: 10.1021/acs.jmedchem.1c01883 (PMC8958504; doi:10.1021/acs.jmedchem.1c01883)
Supplement: Supplementary file 4 — jm1c01883_si_004.zip [file jm1c01883_si_004.zip › PDBs/Fig S1.pdb]

HEADER    CH501_optimized
HETATM    1  C   UNK     0       0.316  -2.894   3.004  0.00  0.00           C  
HETATM    2  C   UNK     0       1.635  -3.122   2.955  0.00  0.00           C  
HETATM    3  C   UNK     0       2.357  -2.572   1.969  0.00  0.00           C  
HETATM    4  C   UNK     0       1.758  -1.803   1.047  0.00  0.00           C  
HETATM    5  C   UNK     0       0.431  -1.558   1.074  0.00  0.00           C  
HETATM    6  C   UNK     0      -0.274  -2.123   2.076  0.00  0.00           C  
HETATM    7  C   UNK     0      -0.107  -0.775   0.114  0.00  0.00           C  
HETATM    8  C   UNK     0      -1.397  -0.418  -0.031  0.00  0.00           C  
HETATM    9  C   UNK     0      -1.846   0.370  -1.022  0.00  0.00           C  
HETATM   10  N   UNK     0      -3.069   0.695  -1.149  0.00  0.00           N  
HETATM   11  N   UNK     0      -3.216   1.476  -2.243  0.00  0.00           N  
HETATM   12  C   UNK     0      -1.963   1.578  -2.774  0.00  0.00           C  
HETATM   13  O   UNK     0      -1.122   0.851  -1.904  0.00  0.00           O  
HETATM   14  O   UNK     0      -1.667   2.165  -3.784  0.00  0.00           O  
HETATM   15  C   UNK     0      -4.390   2.094  -2.829  0.00  0.00           C  
HETATM   16  C   UNK     0      -5.594   1.790  -2.037  0.00  0.00           C  
HETATM   17  C   UNK     0      -6.581   1.535  -1.382  0.00  0.00           C  
HETATM   18  H   UNK     0      -0.285  -3.343   3.813  0.00  0.00           H  
HETATM   19  H   UNK     0       2.121  -3.755   3.717  0.00  0.00           H  
HETATM   20  H   UNK     0       3.444  -2.753   1.919  0.00  0.00           H  
HETATM   21  H   UNK     0       2.400  -1.374   0.257  0.00  0.00           H  
HETATM   22  H   UNK     0      -1.360  -1.980   2.181  0.00  0.00           H  
HETATM   23  H   UNK     0       0.588  -0.376  -0.648  0.00  0.00           H  
HETATM   24  H   UNK     0      -2.159  -0.772   0.682  0.00  0.00           H  
HETATM   25  H   UNK     0      -4.261   3.200  -2.862  0.00  0.00           H  
HETATM   26  H   UNK     0      -4.546   1.713  -3.864  0.00  0.00           H  
HETATM   27  H   UNK     0      -7.468   1.305  -0.793  0.00  0.00           H  
CONECT    1    2    6   18
CONECT    2    1    3   19
CONECT    3    2    4   20
CONECT    4    3    5   21
CONECT    5    4    6    7
CONECT    6    1    5   22
CONECT    7    5    8   23
CONECT    8    7    9   24
CONECT    9    8   13   10
CONECT   10    9   11
CONECT   11   10   12   15
CONECT   12   11   14   13
CONECT   13    9   12
CONECT   14   12
CONECT   15   11   16   25   26
CONECT   16   15   17
CONECT   17   16   27
CONECT   18    1
CONECT   19    2
CONECT   20    3
CONECT   21    4
CONECT   22    6
CONECT   23    7
CONECT   24    8
CONECT   25   15
CONECT   26   15
CONECT   27   17
END
HEADER    resveratrol
HETATM    1  O   UNK     0      -5.143   1.650  -1.902  0.00  0.00           O  
HETATM    2  C   UNK     0      -3.804   1.411  -1.944  0.00  0.00           C  
HETATM    3  C   UNK     0      -3.199   0.642  -1.023  0.00  0.00           C  
HETATM    4  C   UNK     0      -1.875   0.386  -1.036  0.00  0.00           C  
HETATM    5  C   UNK     0      -1.355  -0.400  -0.066  0.00  0.00           C  
HETATM    6  C   UNK     0      -0.070  -0.771   0.098  0.00  0.00           C  
HETATM    7  C   UNK     0       0.448  -1.557   1.068  0.00  0.00           C  
HETATM    8  C   UNK     0       1.772  -1.816   1.061  0.00  0.00           C  
HETATM    9  C   UNK     0       2.352  -2.588   1.993  0.00  0.00           C  
HETATM   10  C   UNK     0       1.636  -3.143   2.984  0.00  0.00           C  
HETATM   11  O   UNK     0       2.213  -3.926   3.934  0.00  0.00           O  
HETATM   12  C   UNK     0       0.317  -2.890   2.999  0.00  0.00           C  
HETATM   13  C   UNK     0      -0.263  -2.118   2.066  0.00  0.00           C  
HETATM   14  C   UNK     0      -1.164   0.943  -2.035  0.00  0.00           C  
HETATM   15  C   UNK     0      -1.723   1.719  -2.980  0.00  0.00           C  
HETATM   16  O   UNK     0      -0.978   2.268  -3.978  0.00  0.00           O  
HETATM   17  C   UNK     0      -3.045   1.939  -2.916  0.00  0.00           C  
HETATM   18  H   UNK     0      -5.388   2.221  -2.647  0.00  0.00           H  
HETATM   19  H   UNK     0      -3.849   0.221  -0.236  0.00  0.00           H  
HETATM   20  H   UNK     0      -2.078  -0.776   0.675  0.00  0.00           H  
HETATM   21  H   UNK     0       0.656  -0.396  -0.641  0.00  0.00           H  
HETATM   22  H   UNK     0       2.431  -1.397   0.279  0.00  0.00           H  
HETATM   23  H   UNK     0       3.438  -2.774   1.950  0.00  0.00           H  
HETATM   24  H   UNK     0       1.529  -4.227   4.554  0.00  0.00           H  
HETATM   25  H   UNK     0      -0.300  -3.332   3.800  0.00  0.00           H  
HETATM   26  H   UNK     0      -1.349  -1.974   2.169  0.00  0.00           H  
HETATM   27  H   UNK     0      -0.078   0.794  -2.133  0.00  0.00           H  
HETATM   28  H   UNK     0      -1.557   2.790  -4.557  0.00  0.00           H  
HETATM   29  H   UNK     0      -3.521   2.573  -3.683  0.00  0.00           H  
CONECT    1    2   18
CONECT    2    1    3   17
CONECT    3    2    4   19
CONECT    4    3    5   14
CONECT    5    4    6   20
CONECT    6    5    7   21
CONECT    7    6    8   13
CONECT    8    7    9   22
CONECT    9    8   10   23
CONECT   10    9   11   12
CONECT   11   10   24
CONECT   12   10   13   25
CONECT   13    7   12   26
CONECT   14    4   15   27
CONECT   15   14   16   17
CONECT   16   15   28
CONECT   17    2   15   29
CONECT   18    1
CONECT   19    3
CONECT   20    5
CONECT   21    6
CONECT   22    8
CONECT   23    9
CONECT   24   11
CONECT   25   12
CONECT   26   13
CONECT   27   14
CONECT   28   16
CONECT   29   17
END
HEADER    propargylamide
HETATM    1  C   UNK     0       0.322  -2.897   3.005  0.00  0.00           C  
HETATM    2  C   UNK     0       1.642  -3.124   2.955  0.00  0.00           C  
HETATM    3  C   UNK     0       2.361  -2.572   1.969  0.00  0.00           C  
HETATM    4  C   UNK     0       1.760  -1.803   1.047  0.00  0.00           C  
HETATM    5  C   UNK     0       0.433  -1.560   1.075  0.00  0.00           C  
HETATM    6  C   UNK     0      -0.270  -2.126   2.077  0.00  0.00           C  
HETATM    7  C   UNK     0      -0.106  -0.776   0.115  0.00  0.00           C  
HETATM    8  C   UNK     0      -1.397  -0.421  -0.026  0.00  0.00           C  
HETATM    9  C   UNK     0      -1.851   0.377  -1.031  0.00  0.00           C  
HETATM   10  N   UNK     0      -3.200   0.593  -0.958  0.00  0.00           N  
HETATM   11  O   UNK     0      -1.181   0.864  -1.910  0.00  0.00           O  
HETATM   12  C   UNK     0      -3.916   1.420  -1.930  0.00  0.00           C  
HETATM   13  C   UNK     0      -5.340   1.444  -1.564  0.00  0.00           C  
HETATM   14  C   UNK     0      -6.514   1.463  -1.260  0.00  0.00           C  
HETATM   15  H   UNK     0      -0.278  -3.348   3.814  0.00  0.00           H  
HETATM   16  H   UNK     0       2.129  -3.756   3.716  0.00  0.00           H  
HETATM   17  H   UNK     0       3.448  -2.751   1.918  0.00  0.00           H  
HETATM   18  H   UNK     0       2.401  -1.373   0.257  0.00  0.00           H  
HETATM   19  H   UNK     0      -1.356  -1.987   2.185  0.00  0.00           H  
HETATM   20  H   UNK     0       0.591  -0.379  -0.644  0.00  0.00           H  
HETATM   21  H   UNK     0      -2.151  -0.778   0.694  0.00  0.00           H  
HETATM   22  H   UNK     0      -3.720   0.159  -0.196  0.00  0.00           H  
HETATM   23  H   UNK     0      -3.817   0.991  -2.954  0.00  0.00           H  
HETATM   24  H   UNK     0      -3.526   2.463  -1.917  0.00  0.00           H  
HETATM   25  H   UNK     0      -7.569   1.480  -0.987  0.00  0.00           H  
CONECT    1    2    6   15
CONECT    2    1    3   16
CONECT    3    2    4   17
CONECT    4    3    5   18
CONECT    5    4    6    7
CONECT    6    1    5   19
CONECT    7    5    8   20
CONECT    8    7    9   21
CONECT    9    8   11   10
CONECT   10    9   12   22
CONECT   11    9
CONECT   12   10   13   23   24
CONECT   13   12   14
CONECT   14   13   25
CONECT   15    1
CONECT   16    2
CONECT   17    3
CONECT   18    4
CONECT   19    6
CONECT   20    7
CONECT   21    8
CONECT   22   10
CONECT   23   12
CONECT   24   12
CONECT   25   14
END
